# Supplementary material for: MoleQCage: Geometric High-Throughput Screening for Molecular Caging Prediction
Source: J Chem Inf Model. 2024 Dec 12;64(24):9034–9. doi: 10.1021/acs.jcim.4c01419 (PMC11684736; doi:10.1021/acs.jcim.4c01419)
Supplement: Supplementary file 2 — ci4c01419_si_002.zip [file ci4c01419_si_002.zip]

Archive with 567 entries (564 files):
- CC3_conformations/
- CC3_conformations/CC3_001.mol2
- CC3_conformations/CC3_002.mol2
- CC3_conformations/CC3_003.mol2
- CC3_conformations/CC3_004.mol2
- CC3_conformations/CC3_005.mol2
- CC3_conformations/CC3_006.mol2
- CC3_conformations/CC3_007.mol2
- CC3_conformations/CC3_008.mol2
- CC3_conformations/CC3_009.mol2
- CC3_conformations/CC3_010.mol2
- CC3_conformations/CC3_011.mol2
- CC3_conformations/CC3_012.mol2
- CC3_conformations/CC3_013.mol2
- CC3_conformations/CC3_014.mol2
- CC3_conformations/CC3_015.mol2
- CC3_conformations/CC3_016.mol2
- CC3_conformations/CC3_017.mol2
- CC3_conformations/CC3_018.mol2
- CC3_conformations/CC3_019.mol2
- CC3_conformations/CC3_020.mol2
- CC3_conformations/CC3_021.mol2
- CC3_conformations/CC3_022.mol2
- CC3_conformations/CC3_023.mol2
- CC3_conformations/CC3_024.mol2
- CC3_conformations/CC3_025.mol2
- CC3_conformations/CC3_026.mol2
- CC3_conformations/CC3_027.mol2
- CC3_conformations/CC3_028.mol2
- CC3_conformations/CC3_029.mol2
- CC3_conformations/CC3_030.mol2
- CC3_conformations/CC3_031.mol2
- CC3_conformations/CC3_032.mol2
- CC3_conformations/CC3_033.mol2
- CC3_conformations/CC3_034.mol2
- CC3_conformations/CC3_035.mol2
- CC3_conformations/CC3_036.mol2
- CC3_conformations/CC3_037.mol2
- CC3_conformations/CC3_038.mol2
- CC3_conformations/CC3_039.mol2
- CC3_conformations/CC3_040.mol2
- CC3_conformations/CC3_041.mol2
- CC3_conformations/CC3_042.mol2
- CC3_conformations/CC3_043.mol2
- CC3_conformations/CC3_044.mol2
- CC3_conformations/CC3_045.mol2
- CC3_conformations/CC3_046.mol2
- CC3_conformations/CC3_047.mol2
- CC3_conformations/CC3_048.mol2
- CC3_conformations/CC3_049.mol2
- CC3_conformations/CC3_050.mol2
- CC3_conformations/CC3_051.mol2
- CC3_conformations/CC3_052.mol2
- CC3_conformations/CC3_053.mol2
- CC3_conformations/CC3_054.mol2
- CC3_conformations/CC3_055.mol2
- CC3_conformations/CC3_056.mol2
- CC3_conformations/CC3_057.mol2
- CC3_conformations/CC3_058.mol2
- CC3_conformations/CC3_059.mol2
- CC3_conformations/CC3_060.mol2
- CC3_conformations/CC3_061.mol2
- CC3_conformations/CC3_062.mol2
- CC3_conformations/CC3_063.mol2
- CC3_conformations/CC3_064.mol2
- CC3_conformations/CC3_065.mol2
- CC3_conformations/CC3_066.mol2
- CC3_conformations/CC3_067.mol2
- CC3_conformations/CC3_068.mol2
- CC3_conformations/CC3_069.mol2
- CC3_conformations/CC3_070.mol2
- CC3_conformations/CC3_071.mol2
- CC3_conformations/CC3_072.mol2
- CC3_conformations/CC3_073.mol2
- CC3_conformations/CC3_074.mol2
- CC3_conformations/CC3_075.mol2
- CC3_conformations/CC3_076.mol2
- CC3_conformations/CC3_077.mol2
- CC3_conformations/CC3_078.mol2
- CC3_conformations/CC3_079.mol2
- CC3_conformations/CC3_080.mol2
- CC3_conformations/CC3_081.mol2
- CC3_conformations/CC3_082.mol2
- CC3_conformations/CC3_083.mol2
- CC3_conformations/CC3_084.mol2
- CC3_conformations/CC3_085.mol2
- CC3_conformations/CC3_086.mol2
- CC3_conformations/CC3_087.mol2
- CC3_conformations/CC3_088.mol2
- CC3_conformations/CC3_089.mol2
- CC3_conformations/CC3_090.mol2
- CC3_conformations/CC3_091.mol2
- CC3_conformations/CC3_092.mol2
- CC3_conformations/CC3_093.mol2
- CC3_conformations/CC3_094.mol2
- CC3_conformations/CC3_095.mol2
- CC3_conformations/CC3_096.mol2
- CC3_conformations/CC3_097.mol2
- CC3_conformations/CC3_098.mol2
- CC3_conformations/CC3_099.mol2
- CC3_conformations/CC3_100.mol2
- CC3_conformations/CC3_101.mol2
- CC3_conformations/CC3_102.mol2
- CC3_conformations/CC3_103.mol2
- CC3_conformations/CC3_104.mol2
- CC3_conformations/CC3_105.mol2
- CC3_conformations/CC3_106.mol2
- CC3_conformations/CC3_107.mol2
- CC3_conformations/CC3_108.mol2
- CC3_conformations/CC3_109.mol2
- CC3_conformations/CC3_110.mol2
- CC3_conformations/CC3_111.mol2
- CC3_conformations/CC3_112.mol2
- CC3_conformations/CC3_113.mol2
- CC3_conformations/CC3_114.mol2
- CC3_conformations/CC3_115.mol2
- CC3_conformations/CC3_116.mol2
- CC3_conformations/CC3_117.mol2
- CC3_conformations/CC3_118.mol2
- CC3_conformations/CC3_119.mol2
- CC3_conformations/CC3_120.mol2
- CC3_conformations/CC3_121.mol2
- CC3_conformations/CC3_122.mol2
- CC3_conformations/CC3_123.mol2
- CC3_conformations/CC3_124.mol2
- CC3_conformations/CC3_125.mol2
- CC3_conformations/CC3_126.mol2
- CC3_conformations/CC3_127.mol2
- CC3_conformations/CC3_128.mol2
- CC3_conformations/CC3_129.mol2
- CC3_conformations/CC3_130.mol2
- CC3_conformations/CC3_131.mol2
- CC3_conformations/CC3_132.mol2
- CC3_conformations/CC3_133.mol2
- CC3_conformations/CC3_134.mol2
- CC3_conformations/CC3_135.mol2
- CC3_conformations/CC3_136.mol2
- CC3_conformations/CC3_137.mol2
- CC3_conformations/CC3_138.mol2
- CC3_conformations/CC3_139.mol2
- CC3_conformations/CC3_140.mol2
- CC3_conformations/CC3_141.mol2
- CC3_conformations/CC3_142.mol2
- CC3_conformations/CC3_143.mol2
- CC3_conformations/CC3_144.mol2
- CC3_conformations/CC3_145.mol2
- CC3_conformations/CC3_146.mol2
- CC3_conformations/CC3_147.mol2
- CC3_conformations/CC3_148.mol2
- CC3_conformations/CC3_149.mol2
- CC3_conformations/CC3_150.mol2
- CC3_conformations/CC3_151.mol2
- CC3_conformations/CC3_152.mol2
- CC3_conformations/CC3_153.mol2
- CC3_conformations/CC3_154.mol2
- CC3_conformations/CC3_155.mol2
- CC3_conformations/CC3_156.mol2
- CC3_conformations/CC3_157.mol2
- CC3_conformations/CC3_158.mol2
- CC3_conformations/CC3_159.mol2
- CC3_conformations/CC3_160.mol2
- CC3_conformations/CC3_161.mol2
- CC3_conformations/CC3_162.mol2
- CC3_conformations/CC3_163.mol2
- CC3_conformations/CC3_164.mol2
- CC3_conformations/CC3_165.mol2
- CC3_conformations/CC3_166.mol2
- CC3_conformations/CC3_167.mol2
- CC3_conformations/CC3_168.mol2
- CC3_conformations/CC3_169.mol2
- CC3_conformations/CC3_170.mol2
- CC3_conformations/CC3_171.mol2
- CC3_conformations/CC3_172.mol2
- CC3_conformations/CC3_173.mol2
- CC3_conformations/CC3_174.mol2
- CC3_conformations/CC3_175.mol2
- CC3_conformations/CC3_176.mol2
- CC3_conformations/CC3_177.mol2
- CC3_conformations/CC3_178.mol2
- CC3_conformations/CC3_179.mol2
- CC3_conformations/CC3_180.mol2
- CC3_conformations/CC3_181.mol2
- CC3_conformations/CC3_182.mol2
- CC3_conformations/CC3_183.mol2
- CC3_conformations/CC3_184.mol2
- CC3_conformations/CC3_185.mol2
- CC3_conformations/CC3_186.mol2
- CC3_conformations/CC3_187.mol2
- CC3_conformations/CC3_188.mol2
- CC3_conformations/CC3_189.mol2
- CC3_conformations/CC3_190.mol2
- CC3_conformations/CC3_191.mol2
- CC3_conformations/CC3_192.mol2
- CC3_conformations/CC3_193.mol2
- CC3_conformations/CC3_194.mol2
- CC3_conformations/CC3_195.mol2
- CC3_conformations/CC3_196.mol2
- CC3_conformations/CC3_197.mol2
- CC3_conformations/CC3_198.mol2
- CC3_conformations/CC3_199.mol2
- CC3_conformations/CC3_200.mol2
- CC3_conformations/CC3_201.mol2
- CC3_conformations/CC3_202.mol2
- CC3_conformations/CC3_203.mol2
- CC3_conformations/CC3_204.mol2
- CC3_conformations/CC3_205.mol2
- CC3_conformations/CC3_206.mol2
- CC3_conformations/CC3_207.mol2
- CC3_conformations/CC3_208.mol2
- CC3_conformations/CC3_209.mol2
- CC3_conformations/CC3_210.mol2
- CC3_conformations/CC3_211.mol2
- CC3_conformations/CC3_212.mol2
- CC3_conformations/CC3_213.mol2
- CC3_conformations/CC3_214.mol2
- CC3_conformations/CC3_215.mol2
- CC3_conformations/CC3_216.mol2
- CC3_conformations/CC3_217.mol2
- CC3_conformations/CC3_218.mol2
- CC3_conformations/CC3_219.mol2
- CC3_conformations/CC3_220.mol2
- CC3_conformations/CC3_221.mol2
- CC3_conformations/CC3_222.mol2
- CC3_conformations/CC3_223.mol2
- CC3_conformations/CC3_224.mol2
- CC3_conformations/CC3_225.mol2
- CC3_conformations/CC3_226.mol2
- CC3_conformations/CC3_227.mol2
- CC3_conformations/CC3_228.mol2
- CC3_conformations/CC3_229.mol2
- CC3_conformations/CC3_230.mol2
- CC3_conformations/CC3_231.mol2
- CC3_conformations/CC3_232.mol2
- CC3_conformations/CC3_233.mol2
- CC3_conformations/CC3_234.mol2
- CC3_conformations/CC3_235.mol2
- CC3_conformations/CC3_236.mol2
- CC3_conformations/CC3_237.mol2
- CC3_conformations/CC3_238.mol2
- CC3_conformations/CC3_239.mol2
- CC3_conformations/CC3_240.mol2
- CC3_conformations/CC3_241.mol2
- CC3_conformations/CC3_242.mol2
- CC3_conformations/CC3_243.mol2
- CC3_conformations/CC3_244.mol2
- CC3_conformations/CC3_245.mol2
- CC3_conformations/CC3_246.mol2
- CC3_conformations/CC3_247.mol2
- CC3_conformations/CC3_248.mol2
- CC3_conformations/CC3_249.mol2
- CC3_conformations/CC3_250.mol2
- CC3_conformations/CC3_251.mol2
- CC3_conformations/CC3_252.mol2
- CC3_conformations/CC3_253.mol2
- CC3_conformations/CC3_254.mol2
- CC3_conformations/CC3_255.mol2
- CC3_conformations/CC3_256.mol2
- CC3_conformations/CC3_257.mol2
- CC3_conformations/CC3_258.mol2
- CC3_conformations/CC3_259.mol2
- CC3_conformations/CC3_260.mol2
- CC3_conformations/CC3_261.mol2
- CC3_conformations/CC3_262.mol2
- CC3_conformations/CC3_263.mol2
- CC3_conformations/CC3_264.mol2
- CC3_conformations/CC3_265.mol2
- CC3_conformations/CC3_266.mol2
- CC3_conformations/CC3_267.mol2
- CC3_conformations/CC3_268.mol2
- CC3_conformations/CC3_269.mol2
- CC3_conformations/CC3_270.mol2
- CC3_conformations/CC3_271.mol2
- CC3_conformations/CC3_272.mol2
- CC3_conformations/CC3_273.mol2
- CC3_conformations/CC3_274.mol2
- CC3_conformations/CC3_275.mol2
- CC3_conformations/CC3_276.mol2
- CC3_conformations/CC3_277.mol2
- CC3_conformations/CC3_278.mol2
- CC3_conformations/CC3_279.mol2
- CC3_conformations/CC3_280.mol2
- CC3_conformations/CC3_281.mol2
- CC3_conformations/CC3_282.mol2
- CC3_conformations/CC3_283.mol2
- CC3_conformations/CC3_284.mol2
- CC3_conformations/CC3_285.mol2
- CC3_conformations/CC3_286.mol2
- CC3_conformations/CC3_287.mol2
- CC3_conformations/CC3_288.mol2
- CC3_conformations/CC3_289.mol2
- CC3_conformations/CC3_290.mol2
- CC3_conformations/CC3_291.mol2
- CC3_conformations/CC3_292.mol2
- CC3_conformations/CC3_293.mol2
- CC3_conformations/CC3_294.mol2
- CC3_conformations/CC3_295.mol2
- CC3_conformations/CC3_296.mol2
- CC3_conformations/CC3_297.mol2
- CC3_conformations/CC3_298.mol2
- CC3_conformations/CC3_299.mol2
[truncated: 267 more entries]
