# Supplementary material for: MoleQCage: Geometric High-Throughput Screening for Molecular Caging Prediction
Source: J Chem Inf Model. 2024 Dec 12;64(24):9034–9. doi: 10.1021/acs.jcim.4c01419 (PMC11684736; doi:10.1021/acs.jcim.4c01419)
Supplement: Supplementary file 2 — ci4c01419_si_002.zip [file ci4c01419_si_002.zip › CC3_conformations/CC3_001.mol2]

# created with PyMOL 2.4.1
@<TRIPOS>MOLECULE
frame200.xyz
96 102 1                
SMALL
USER_CHARGES
@<TRIPOS>ATOM
1	   N	-0.191	1.030	-5.928	N.2	1	UNK0	0.000	
2	   C	0.986	2.735	-3.796	C.2	1	UNK0	0.000	
3	   C	1.452	1.422	-4.160	C.2	1	UNK0	0.000	
4	   C	0.766	0.641	-5.217	C.2	1	UNK0	0.000	
5	   C	-0.909	0.028	-6.695	C.3	1	UNK0	0.000	
6	   H	0.046	3.153	-4.116	 H	1	UNK0	0.000	
7	   H	1.082	-0.404	-5.222	 H	1	UNK0	0.000	
8	   H	-0.366	-0.799	-6.939	 H	1	UNK0	0.000	
9	   N	1.088	-5.741	0.611	N.2	1	UNK0	0.000	
10	   C	2.767	-3.457	0.646	C.2	1	UNK0	0.000	
11	   C	1.856	-3.755	1.696	C.2	1	UNK0	0.000	
12	   C	1.004	-4.938	1.595	C.2	1	UNK0	0.000	
13	   C	0.211	-6.942	0.591	C.3	1	UNK0	0.000	
14	   H	2.786	-4.045	-0.286	 H	1	UNK0	0.000	
15	   H	0.295	-5.158	2.375	 H	1	UNK0	0.000	
16	   H	-0.315	-6.970	1.537	 H	1	UNK0	0.000	
17	   N	-5.000	1.686	2.270	N.2	1	UNK0	0.000	
18	   C	-2.236	1.626	2.905	C.2	1	UNK0	0.000	
19	   C	-2.780	2.524	1.931	C.2	1	UNK0	0.000	
20	   C	-4.202	2.349	1.498	C.2	1	UNK0	0.000	
21	   C	-6.404	1.450	1.871	C.3	1	UNK0	0.000	
22	   H	-2.843	0.787	3.238	 H	1	UNK0	0.000	
23	   H	-4.511	2.775	0.551	 H	1	UNK0	0.000	
24	   H	-6.712	1.925	0.966	 H	1	UNK0	0.000	
25	   N	-2.155	-1.049	-4.787	N.2	1	UNK0	0.000	
26	   C	-2.339	-2.769	-2.436	C.2	1	UNK0	0.000	
27	   C	-3.118	-1.611	-2.616	C.2	1	UNK0	0.000	
28	   C	-3.016	-0.878	-3.918	C.2	1	UNK0	0.000	
29	   C	-2.260	-0.349	-5.986	C.3	1	UNK0	0.000	
30	   H	-1.648	-2.942	-3.284	 H	1	UNK0	0.000	
31	   H	-3.803	-0.158	-4.185	 H	1	UNK0	0.000	
32	   H	-2.747	0.637	-5.963	 H	1	UNK0	0.000	
33	   N	-0.448	6.002	0.772	N.2	1	UNK0	0.000	
34	   C	-2.067	3.654	1.432	C.2	1	UNK0	0.000	
35	   C	-0.754	3.816	1.881	C.2	1	UNK0	0.000	
36	   C	0.083	4.990	1.469	C.2	1	UNK0	0.000	
37	   C	0.450	7.016	0.310	C.3	1	UNK0	0.000	
38	   H	-2.423	4.191	0.600	 H	1	UNK0	0.000	
39	   H	1.161	4.936	1.767	 H	1	UNK0	0.000	
40	   H	1.364	6.946	0.933	 H	1	UNK0	0.000	
41	   N	5.551	-1.128	-0.107	N.2	1	UNK0	0.000	
42	   C	3.530	-1.535	2.055	C.2	1	UNK0	0.000	
43	   C	3.674	-2.335	0.866	C.2	1	UNK0	0.000	
44	   C	4.795	-2.122	-0.073	C.2	1	UNK0	0.000	
45	   C	6.675	-1.134	-1.068	C.3	1	UNK0	0.000	
46	   H	4.198	-0.688	2.176	 H	1	UNK0	0.000	
47	   H	4.947	-2.939	-0.797	 H	1	UNK0	0.000	
48	   H	6.540	-1.836	-1.884	 H	1	UNK0	0.000	
49	   N	1.874	-1.430	5.339	N.2	1	UNK0	0.000	
50	   C	1.747	-2.920	2.774	C.2	1	UNK0	0.000	
51	   C	2.597	-1.807	3.018	C.2	1	UNK0	0.000	
52	   C	2.393	-0.996	4.282	C.2	1	UNK0	0.000	
53	   C	1.836	-0.470	6.497	C.3	1	UNK0	0.000	
54	   H	1.005	-3.057	3.549	 H	1	UNK0	0.000	
55	   H	2.849	-0.061	4.088	 H	1	UNK0	0.000	
56	   H	2.653	0.247	6.532	 H	1	UNK0	0.000	
57	   N	1.426	5.465	-1.405	N.2	1	UNK0	0.000	
58	   C	2.766	2.965	-2.181	C.2	1	UNK0	0.000	
59	   C	1.597	3.463	-2.769	C.2	1	UNK0	0.000	
60	   C	0.944	4.634	-2.207	C.2	1	UNK0	0.000	
61	   C	0.820	6.807	-1.220	C.3	1	UNK0	0.000	
62	   H	3.206	3.568	-1.420	 H	1	UNK0	0.000	
63	   H	-0.055	4.872	-2.588	 H	1	UNK0	0.000	
64	   H	-0.004	6.920	-1.916	 H	1	UNK0	0.000	
65	   N	-5.815	-0.589	0.586	N.2	1	UNK0	0.000	
66	   C	-3.979	-1.227	-1.570	C.2	1	UNK0	0.000	
67	   C	-4.016	-1.952	-0.341	C.2	1	UNK0	0.000	
68	   C	-4.971	-1.512	0.675	C.2	1	UNK0	0.000	
69	   C	-6.583	-0.087	1.778	C.3	1	UNK0	0.000	
70	   H	-4.683	-0.443	-1.710	 H	1	UNK0	0.000	
71	   H	-4.789	-2.041	1.592	 H	1	UNK0	0.000	
72	   H	-6.255	-0.579	2.638	 H	1	UNK0	0.000	
73	   N	0.403	1.126	5.324	N.2	1	UNK0	0.000	
74	   C	-0.265	2.939	2.867	C.2	1	UNK0	0.000	
75	   C	-0.968	1.844	3.397	C.2	1	UNK0	0.000	
76	   C	-0.589	1.019	4.536	C.2	1	UNK0	0.000	
77	   C	0.486	0.321	6.545	C.3	1	UNK0	0.000	
78	   H	0.737	3.091	3.261	 H	1	UNK0	0.000	
79	   H	-1.297	0.251	4.943	 H	1	UNK0	0.000	
80	   H	-0.338	-0.382	6.732	 H	1	UNK0	0.000	
81	   N	-1.750	-5.696	-0.364	N.2	1	UNK0	0.000	
82	   C	-3.300	-3.163	-0.220	C.2	1	UNK0	0.000	
83	   C	-2.476	-3.596	-1.309	C.2	1	UNK0	0.000	
84	   C	-1.592	-4.752	-1.162	C.2	1	UNK0	0.000	
85	   C	-0.886	-6.856	-0.484	C.3	1	UNK0	0.000	
86	   H	-3.420	-3.786	0.719	 H	1	UNK0	0.000	
87	   H	-0.792	-4.729	-1.859	 H	1	UNK0	0.000	
88	   H	-0.292	-6.809	-1.484	 H	1	UNK0	0.000	
89	   N	5.391	0.388	-2.396	N.2	1	UNK0	0.000	
90	   C	2.625	0.950	-3.586	C.2	1	UNK0	0.000	
91	   C	3.306	1.789	-2.680	C.2	1	UNK0	0.000	
92	   C	4.653	1.405	-2.063	C.2	1	UNK0	0.000	
93	   C	6.682	0.252	-1.741	C.3	1	UNK0	0.000	
94	   H	3.048	0.030	-3.994	 H	1	UNK0	0.000	
95	   H	4.967	2.001	-1.209	 H	1	UNK0	0.000	
96	   H	6.727	0.917	-0.887	 H	1	UNK0	0.000	
@<TRIPOS>BOND
1 1 4 2
2 2 59 1
3 2 3 2
4 3 90 1
5 3 4 1
6 5 29 1
7 1 5 1
8 2 6 1
9 4 7 1
10 5 8 1
11 9 12 2
12 10 43 2
13 10 11 1
14 11 50 2
15 11 12 1
16 12 15 1
17 9 13 1
18 13 16 1
19 10 14 1
20 18 22 1
21 18 75 1
22 18 19 2
23 19 20 1
24 17 20 2
25 17 21 1
26 20 23 1
27 21 24 1
28 25 28 2
29 26 83 1
30 26 27 2
31 27 66 1
32 27 28 1
33 29 32 1
34 25 29 1
35 26 30 1
36 28 31 1
37 33 36 2
38 34 35 2
39 19 34 1
40 35 74 1
41 36 39 1
42 35 36 1
43 33 37 1
44 37 40 1
45 34 38 1
46 41 44 2
47 42 46 1
48 42 51 2
49 42 43 1
50 43 44 1
51 41 45 1
52 44 47 1
53 45 48 1
54 49 53 1
55 50 51 1
56 50 54 1
57 51 52 1
58 49 52 2
59 53 56 1
60 53 77 1
61 52 55 1
62 57 61 1
63 58 62 1
64 59 60 1
65 58 59 2
66 57 60 2
67 37 61 1
68 60 63 1
69 61 64 1
70 65 68 2
71 65 69 1
72 66 67 2
73 67 82 1
74 67 68 1
75 68 71 1
76 21 69 1
77 69 72 1
78 66 70 1
79 73 77 1
80 74 78 1
81 74 75 2
82 75 76 1
83 76 79 1
84 73 76 2
85 77 80 1
86 82 86 1
87 83 84 1
88 82 83 2
89 81 84 2
90 81 85 1
91 13 85 1
92 84 87 1
93 85 88 1
94 89 92 2
95 89 93 1
96 90 91 2
97 58 91 1
98 91 92 1
99 92 95 1
100 45 93 1
101 93 96 1
102 90 94 1
@<TRIPOS>SUBSTRUCTURE
1	UNK0	1	GROUP	1 ****	UNK
