# Supplementary material for: MoleQCage: Geometric High-Throughput Screening for Molecular Caging Prediction
Source: J Chem Inf Model. 2024 Dec 12;64(24):9034–9. doi: 10.1021/acs.jcim.4c01419 (PMC11684736; doi:10.1021/acs.jcim.4c01419)
Supplement: Supplementary file 2 — ci4c01419_si_002.zip [file ci4c01419_si_002.zip › CC3_conformations/CC3_002.mol2]

# created with PyMOL 2.4.1
@<TRIPOS>MOLECULE
frame201.xyz
96 102 1                
SMALL
USER_CHARGES
@<TRIPOS>ATOM
1	   N	-0.491	0.741	-5.503	N.2	1	UNK0	0.000	
2	   C	0.566	2.354	-3.394	C.2	1	UNK0	0.000	
3	   C	1.191	1.198	-3.824	C.2	1	UNK0	0.000	
4	   C	0.461	0.329	-4.786	C.2	1	UNK0	0.000	
5	   C	-1.122	-0.151	-6.566	C.3	1	UNK0	0.000	
6	   H	-0.430	2.581	-3.817	 H	1	UNK0	0.000	
7	   H	0.853	-0.695	-4.848	 H	1	UNK0	0.000	
8	   H	-0.540	-1.083	-6.759	 H	1	UNK0	0.000	
9	   N	1.158	-5.996	0.909	N.2	1	UNK0	0.000	
10	   C	2.985	-3.596	0.827	C.2	1	UNK0	0.000	
11	   C	1.859	-3.795	1.645	C.2	1	UNK0	0.000	
12	   C	0.952	-4.977	1.692	C.2	1	UNK0	0.000	
13	   C	0.188	-7.076	0.733	C.3	1	UNK0	0.000	
14	   H	3.134	-4.371	0.099	 H	1	UNK0	0.000	
15	   H	0.094	-5.013	2.335	 H	1	UNK0	0.000	
16	   H	-0.331	-7.334	1.667	 H	1	UNK0	0.000	
17	   N	-5.074	1.826	2.381	N.2	1	UNK0	0.000	
18	   C	-2.529	2.026	3.290	C.2	1	UNK0	0.000	
19	   C	-2.975	2.819	2.227	C.2	1	UNK0	0.000	
20	   C	-4.273	2.517	1.712	C.2	1	UNK0	0.000	
21	   C	-6.442	1.638	1.889	C.3	1	UNK0	0.000	
22	   H	-3.168	1.258	3.739	 H	1	UNK0	0.000	
23	   H	-4.460	2.930	0.673	 H	1	UNK0	0.000	
24	   H	-6.609	2.179	0.949	 H	1	UNK0	0.000	
25	   N	-2.691	-1.274	-5.052	N.2	1	UNK0	0.000	
26	   C	-2.440	-2.818	-2.544	C.2	1	UNK0	0.000	
27	   C	-3.098	-1.540	-2.627	C.2	1	UNK0	0.000	
28	   C	-2.972	-0.685	-3.914	C.2	1	UNK0	0.000	
29	   C	-2.543	-0.428	-6.196	C.3	1	UNK0	0.000	
30	   H	-1.821	-3.155	-3.352	 H	1	UNK0	0.000	
31	   H	-2.943	0.353	-3.816	 H	1	UNK0	0.000	
32	   H	-3.031	0.571	-6.140	 H	1	UNK0	0.000	
33	   N	-0.187	5.659	0.490	N.2	1	UNK0	0.000	
34	   C	-2.050	3.667	1.557	C.2	1	UNK0	0.000	
35	   C	-0.781	3.868	2.003	C.2	1	UNK0	0.000	
36	   C	0.141	4.865	1.432	C.2	1	UNK0	0.000	
37	   C	0.711	6.749	0.141	C.3	1	UNK0	0.000	
38	   H	-2.541	4.315	0.822	 H	1	UNK0	0.000	
39	   H	1.088	4.929	1.885	 H	1	UNK0	0.000	
40	   H	1.672	6.610	0.534	 H	1	UNK0	0.000	
41	   N	5.773	-1.334	0.157	N.2	1	UNK0	0.000	
42	   C	3.481	-1.504	1.894	C.2	1	UNK0	0.000	
43	   C	3.737	-2.408	0.853	C.2	1	UNK0	0.000	
44	   C	4.796	-2.097	-0.093	C.2	1	UNK0	0.000	
45	   C	6.792	-1.208	-0.852	C.3	1	UNK0	0.000	
46	   H	4.165	-0.667	2.021	 H	1	UNK0	0.000	
47	   H	4.741	-2.550	-1.046	 H	1	UNK0	0.000	
48	   H	6.688	-2.053	-1.474	 H	1	UNK0	0.000	
49	   N	1.839	-1.198	5.030	N.2	1	UNK0	0.000	
50	   C	1.720	-2.898	2.765	C.2	1	UNK0	0.000	
51	   C	2.559	-1.727	2.898	C.2	1	UNK0	0.000	
52	   C	2.557	-0.855	4.089	C.2	1	UNK0	0.000	
53	   C	1.998	-0.407	6.276	C.3	1	UNK0	0.000	
54	   H	1.106	-3.220	3.620	 H	1	UNK0	0.000	
55	   H	3.247	-0.036	4.066	 H	1	UNK0	0.000	
56	   H	2.766	0.322	6.148	 H	1	UNK0	0.000	
57	   N	1.554	5.554	-1.902	N.3	1	UNK0	0.000	
58	   C	2.553	2.881	-2.095	C.2	1	UNK0	0.000	
59	   C	1.241	3.257	-2.495	C.2	1	UNK0	0.000	
60	   C	0.753	4.644	-2.283	C.3	1	UNK0	0.000	
61	   C	0.913	6.783	-1.426	C.3	1	UNK0	0.000	
62	   H	3.095	3.468	-1.337	 H	1	UNK0	0.000	
63	   H	-0.303	4.752	-2.372	 H	1	UNK0	0.000	
64	   H	-0.097	6.950	-1.816	 H	1	UNK0	0.000	
65	   N	-5.713	-0.231	0.453	N.2	1	UNK0	0.000	
66	   C	-3.957	-1.154	-1.607	C.2	1	UNK0	0.000	
67	   C	-4.083	-1.870	-0.414	C.2	1	UNK0	0.000	
68	   C	-4.910	-1.226	0.656	C.2	1	UNK0	0.000	
69	   C	-6.548	0.134	1.536	C.3	1	UNK0	0.000	
70	   H	-4.415	-0.231	-1.742	 H	1	UNK0	0.000	
71	   H	-4.946	-1.662	1.605	 H	1	UNK0	0.000	
72	   H	-6.482	-0.493	2.402	 H	1	UNK0	0.000	
73	   N	0.409	1.355	5.441	N.2	1	UNK0	0.000	
74	   C	-0.312	3.118	3.109	C.2	1	UNK0	0.000	
75	   C	-1.187	2.242	3.766	C.2	1	UNK0	0.000	
76	   C	-0.771	1.392	4.946	C.2	1	UNK0	0.000	
77	   C	0.626	0.377	6.525	C.3	1	UNK0	0.000	
78	   H	0.638	3.342	3.551	 H	1	UNK0	0.000	
79	   H	-1.552	0.778	5.457	 H	1	UNK0	0.000	
80	   H	-0.223	-0.266	6.696	 H	1	UNK0	0.000	
81	   N	-1.620	-5.600	-0.277	N.2	1	UNK0	0.000	
82	   C	-3.389	-3.158	-0.313	C.2	1	UNK0	0.000	
83	   C	-2.514	-3.576	-1.377	C.2	1	UNK0	0.000	
84	   C	-1.602	-4.734	-1.244	C.2	1	UNK0	0.000	
85	   C	-0.736	-6.785	-0.438	C.3	1	UNK0	0.000	
86	   H	-3.435	-3.805	0.583	 H	1	UNK0	0.000	
87	   H	-0.880	-4.736	-2.099	 H	1	UNK0	0.000	
88	   H	-0.063	-6.707	-1.286	 H	1	UNK0	0.000	
89	   N	5.241	0.319	-2.198	N.2	1	UNK0	0.000	
90	   C	2.505	0.770	-3.419	C.2	1	UNK0	0.000	
91	   C	3.191	1.697	-2.580	C.2	1	UNK0	0.000	
92	   C	4.483	1.385	-1.959	C.2	1	UNK0	0.000	
93	   C	6.602	0.126	-1.569	C.3	1	UNK0	0.000	
94	   H	3.013	-0.059	-3.786	 H	1	UNK0	0.000	
95	   H	4.834	2.204	-1.258	 H	1	UNK0	0.000	
96	   H	6.764	0.957	-0.839	 H	1	UNK0	0.000	
@<TRIPOS>BOND
1 1 4 2
2 2 59 2
3 3 90 2
4 2 3 1
5 3 4 1
6 5 29 1
7 1 5 1
8 2 6 1
9 4 7 1
10 5 8 1
11 9 12 2
12 10 43 2
13 10 11 1
14 11 12 1
15 11 50 2
16 12 15 1
17 9 13 1
18 13 16 1
19 10 14 1
20 18 22 1
21 18 75 1
22 18 19 2
23 19 20 1
24 17 20 2
25 17 21 1
26 20 23 1
27 21 24 1
28 25 28 2
29 26 83 1
30 26 27 2
31 27 66 1
32 28 31 1
33 27 28 1
34 29 32 1
35 25 29 1
36 26 30 1
37 33 36 2
38 34 35 2
39 19 34 1
40 35 74 1
41 36 39 1
42 35 36 1
43 33 37 1
44 37 40 1
45 34 38 1
46 42 46 1
47 42 51 2
48 42 43 1
49 41 44 2
50 43 44 1
51 41 45 1
52 44 47 1
53 45 48 1
54 49 53 1
55 50 51 1
56 50 54 1
57 51 52 1
58 49 52 2
59 53 77 1
60 52 55 1
61 53 56 1
62 57 61 1
63 58 62 1
64 59 60 1
65 58 59 1
66 57 60 1
67 37 61 1
68 60 63 1
69 61 64 1
70 65 68 2
71 65 69 1
72 66 67 2
73 67 82 1
74 67 68 1
75 68 71 1
76 21 69 1
77 69 72 1
78 66 70 1
79 73 77 1
80 74 78 1
81 74 75 2
82 75 76 1
83 73 76 2
84 76 79 1
85 77 80 1
86 82 86 1
87 83 84 1
88 82 83 2
89 81 84 2
90 81 85 1
91 13 85 1
92 84 87 1
93 85 88 1
94 89 92 2
95 89 93 1
96 90 91 1
97 58 91 2
98 91 92 1
99 92 95 1
100 45 93 1
101 93 96 1
102 90 94 1
@<TRIPOS>SUBSTRUCTURE
1	UNK0	1	GROUP	1 ****	UNK
