# Supplementary material for: MoleQCage: Geometric High-Throughput Screening for Molecular Caging Prediction
Source: J Chem Inf Model. 2024 Dec 12;64(24):9034–9. doi: 10.1021/acs.jcim.4c01419 (PMC11684736; doi:10.1021/acs.jcim.4c01419)
Supplement: Supplementary file 2 — ci4c01419_si_002.zip [file ci4c01419_si_002.zip › CC3_conformations/CC3_003.mol2]

# created with PyMOL 2.4.1
@<TRIPOS>MOLECULE
frame202.xyz
96 102 1                
SMALL
USER_CHARGES
@<TRIPOS>ATOM
1	   N	-0.307	0.771	-5.529	N.2	1	UNK0	0.000	
2	   C	0.782	2.311	-3.447	C.2	1	UNK0	0.000	
3	   C	1.309	1.062	-3.767	C.2	1	UNK0	0.000	
4	   C	0.728	0.332	-4.898	C.2	1	UNK0	0.000	
5	   C	-0.846	-0.042	-6.666	C.3	1	UNK0	0.000	
6	   H	0.001	2.730	-4.019	 H	1	UNK0	0.000	
7	   H	1.253	-0.530	-5.190	 H	1	UNK0	0.000	
8	   H	-0.218	-0.857	-7.024	 H	1	UNK0	0.000	
9	   N	0.959	-5.658	0.530	N.2	1	UNK0	0.000	
10	   C	2.754	-3.379	0.744	C.2	1	UNK0	0.000	
11	   C	1.759	-3.676	1.702	C.2	1	UNK0	0.000	
12	   C	0.876	-4.798	1.465	C.2	1	UNK0	0.000	
13	   C	0.031	-6.773	0.610	C.3	1	UNK0	0.000	
14	   H	2.827	-4.006	-0.206	 H	1	UNK0	0.000	
15	   H	0.188	-4.890	2.235	 H	1	UNK0	0.000	
16	   H	-0.528	-6.819	1.573	 H	1	UNK0	0.000	
17	   N	-5.028	1.737	2.333	N.2	1	UNK0	0.000	
18	   C	-2.285	1.941	3.252	C.2	1	UNK0	0.000	
19	   C	-2.953	2.791	2.318	C.2	1	UNK0	0.000	
20	   C	-4.318	2.661	1.903	C.2	1	UNK0	0.000	
21	   C	-6.352	1.462	1.872	C.3	1	UNK0	0.000	
22	   H	-2.979	1.196	3.692	 H	1	UNK0	0.000	
23	   H	-4.639	3.412	1.085	 H	1	UNK0	0.000	
24	   H	-6.579	2.108	1.004	 H	1	UNK0	0.000	
25	   N	-2.336	-1.278	-5.126	N.2	1	UNK0	0.000	
26	   C	-2.153	-2.547	-2.651	C.2	1	UNK0	0.000	
27	   C	-3.015	-1.453	-2.805	C.2	1	UNK0	0.000	
28	   C	-2.901	-0.761	-4.101	C.2	1	UNK0	0.000	
29	   C	-2.269	-0.457	-6.308	C.3	1	UNK0	0.000	
30	   H	-1.495	-2.823	-3.491	 H	1	UNK0	0.000	
31	   H	-3.243	0.288	-4.197	 H	1	UNK0	0.000	
32	   H	-2.939	0.497	-6.241	 H	1	UNK0	0.000	
33	   N	-0.491	5.939	0.823	N.3	1	UNK0	0.000	
34	   C	-2.111	3.756	1.698	C.2	1	UNK0	0.000	
35	   C	-0.733	3.865	2.008	C.2	1	UNK0	0.000	
36	   C	0.074	4.917	1.414	C.3	1	UNK0	0.000	
37	   C	0.466	6.900	0.319	C.3	1	UNK0	0.000	
38	   H	-2.586	4.342	0.907	 H	1	UNK0	0.000	
39	   H	1.178	4.771	1.416	 H	1	UNK0	0.000	
40	   H	1.422	7.095	0.835	 H	1	UNK0	0.000	
41	   N	5.808	-1.576	0.097	N.2	1	UNK0	0.000	
42	   C	3.668	-1.606	2.186	C.2	1	UNK0	0.000	
43	   C	3.742	-2.409	0.989	C.2	1	UNK0	0.000	
44	   C	4.732	-2.164	-0.094	C.2	1	UNK0	0.000	
45	   C	6.691	-1.374	-1.042	C.3	1	UNK0	0.000	
46	   H	4.368	-0.749	2.234	 H	1	UNK0	0.000	
47	   H	4.280	-2.468	-1.075	 H	1	UNK0	0.000	
48	   H	6.393	-1.860	-1.851	 H	1	UNK0	0.000	
49	   N	2.145	-1.367	5.404	N.2	1	UNK0	0.000	
50	   C	1.669	-2.881	2.877	C.2	1	UNK0	0.000	
51	   C	2.615	-1.839	3.156	C.2	1	UNK0	0.000	
52	   C	2.571	-0.948	4.296	C.2	1	UNK0	0.000	
53	   C	2.151	-0.400	6.498	C.3	1	UNK0	0.000	
54	   H	0.892	-3.052	3.585	 H	1	UNK0	0.000	
55	   H	3.126	0.024	4.248	 H	1	UNK0	0.000	
56	   H	3.002	0.215	6.503	 H	1	UNK0	0.000	
57	   N	1.275	5.187	-1.339	N.2	1	UNK0	0.000	
58	   C	2.435	2.601	-1.699	C.2	1	UNK0	0.000	
59	   C	1.257	3.101	-2.340	C.2	1	UNK0	0.000	
60	   C	0.721	4.430	-2.101	C.2	1	UNK0	0.000	
61	   C	0.610	6.569	-1.178	C.3	1	UNK0	0.000	
62	   H	2.922	3.234	-0.951	 H	1	UNK0	0.000	
63	   H	-0.196	4.764	-2.615	 H	1	UNK0	0.000	
64	   H	-0.462	6.488	-1.540	 H	1	UNK0	0.000	
65	   N	-5.854	-0.541	0.308	N.2	1	UNK0	0.000	
66	   C	-3.885	-1.013	-1.806	C.2	1	UNK0	0.000	
67	   C	-3.991	-1.761	-0.621	C.2	1	UNK0	0.000	
68	   C	-4.864	-1.263	0.446	C.2	1	UNK0	0.000	
69	   C	-6.633	-0.040	1.523	C.3	1	UNK0	0.000	
70	   H	-4.416	-0.102	-2.026	 H	1	UNK0	0.000	
71	   H	-4.569	-1.671	1.364	 H	1	UNK0	0.000	
72	   H	-6.302	-0.579	2.488	 H	1	UNK0	0.000	
73	   N	0.547	1.329	5.423	N.2	1	UNK0	0.000	
74	   C	-0.183	2.963	2.985	C.2	1	UNK0	0.000	
75	   C	-0.970	2.014	3.680	C.2	1	UNK0	0.000	
76	   C	-0.466	1.149	4.728	C.2	1	UNK0	0.000	
77	   C	0.824	0.387	6.569	C.3	1	UNK0	0.000	
78	   H	0.854	2.960	3.310	 H	1	UNK0	0.000	
79	   H	-1.196	0.377	4.989	 H	1	UNK0	0.000	
80	   H	0.033	-0.377	6.585	 H	1	UNK0	0.000	
81	   N	-1.769	-5.507	-0.552	N.2	1	UNK0	0.000	
82	   C	-3.182	-2.914	-0.481	C.2	1	UNK0	0.000	
83	   C	-2.263	-3.298	-1.442	C.2	1	UNK0	0.000	
84	   C	-1.495	-4.540	-1.295	C.2	1	UNK0	0.000	
85	   C	-0.865	-6.686	-0.620	C.3	1	UNK0	0.000	
86	   H	-3.287	-3.508	0.370	 H	1	UNK0	0.000	
87	   H	-0.628	-4.558	-2.015	 H	1	UNK0	0.000	
88	   H	-0.274	-6.598	-1.520	 H	1	UNK0	0.000	
89	   N	5.221	0.313	-2.088	N.2	1	UNK0	0.000	
90	   C	2.446	0.637	-3.138	C.2	1	UNK0	0.000	
91	   C	3.073	1.492	-2.145	C.2	1	UNK0	0.000	
92	   C	4.423	1.177	-1.600	C.2	1	UNK0	0.000	
93	   C	6.530	0.155	-1.505	C.3	1	UNK0	0.000	
94	   H	2.954	-0.270	-3.422	 H	1	UNK0	0.000	
95	   H	4.720	1.708	-0.723	 H	1	UNK0	0.000	
96	   H	6.735	0.791	-0.628	 H	1	UNK0	0.000	
@<TRIPOS>BOND
1 1 4 2
2 2 59 1
3 2 3 2
4 3 90 1
5 3 4 1
6 5 29 1
7 1 5 1
8 2 6 1
9 4 7 1
10 5 8 1
11 9 13 1
12 9 12 2
13 10 43 2
14 10 11 1
15 11 50 2
16 11 12 1
17 12 15 1
18 13 16 1
19 10 14 1
20 18 75 1
21 18 22 1
22 18 19 2
23 19 20 1
24 17 20 2
25 17 21 1
26 20 23 1
27 21 24 1
28 25 28 2
29 26 83 1
30 26 27 2
31 27 66 1
32 27 28 1
33 29 32 1
34 25 29 1
35 26 30 1
36 28 31 1
37 33 36 1
38 34 35 2
39 19 34 1
40 35 74 1
41 36 39 1
42 35 36 1
43 33 37 1
44 37 40 1
45 34 38 1
46 42 46 1
47 42 51 2
48 42 43 1
49 41 44 2
50 43 44 1
51 41 45 1
52 44 47 1
53 45 48 1
54 49 53 1
55 50 51 1
56 50 54 1
57 51 52 1
58 49 52 2
59 53 56 1
60 53 77 1
61 52 55 1
62 57 61 1
63 58 62 1
64 59 60 1
65 58 59 2
66 57 60 2
67 37 61 1
68 60 63 1
69 61 64 1
70 65 68 2
71 65 69 1
72 66 67 2
73 67 82 1
74 67 68 1
75 68 71 1
76 21 69 1
77 69 72 1
78 66 70 1
79 73 77 1
80 74 78 1
81 74 75 2
82 75 76 1
83 76 79 1
84 73 76 2
85 77 80 1
86 82 86 1
87 83 84 1
88 82 83 2
89 81 84 2
90 81 85 1
91 13 85 1
92 84 87 1
93 85 88 1
94 89 92 2
95 89 93 1
96 90 91 2
97 58 91 1
98 91 92 1
99 92 95 1
100 45 93 1
101 93 96 1
102 90 94 1
@<TRIPOS>SUBSTRUCTURE
1	UNK0	1	GROUP	1 ****	UNK
