# Supplementary material for: MoleQCage: Geometric High-Throughput Screening for Molecular Caging Prediction
Source: J Chem Inf Model. 2024 Dec 12;64(24):9034–9. doi: 10.1021/acs.jcim.4c01419 (PMC11684736; doi:10.1021/acs.jcim.4c01419)
Supplement: Supplementary file 2 — ci4c01419_si_002.zip [file ci4c01419_si_002.zip › CC3_conformations/CC3_004.mol2]

# created with PyMOL 2.4.1
@<TRIPOS>MOLECULE
frame203.xyz
96 102 1                
SMALL
USER_CHARGES
@<TRIPOS>ATOM
1	   N	-0.228	0.893	-5.808	N.2	1	UNK0	0.000	
2	   C	0.941	2.710	-3.802	C.2	1	UNK0	0.000	
3	   C	1.457	1.413	-4.115	C.2	1	UNK0	0.000	
4	   C	0.778	0.550	-5.129	C.2	1	UNK0	0.000	
5	   C	-0.692	-0.039	-6.814	C.3	1	UNK0	0.000	
6	   H	0.216	3.169	-4.327	 H	1	UNK0	0.000	
7	   H	1.127	-0.434	-5.278	 H	1	UNK0	0.000	
8	   H	-0.195	-1.054	-6.855	 H	1	UNK0	0.000	
9	   N	0.863	-5.956	0.622	N.2	1	UNK0	0.000	
10	   C	2.736	-3.468	0.780	C.2	1	UNK0	0.000	
11	   C	1.689	-3.779	1.696	C.2	1	UNK0	0.000	
12	   C	0.708	-4.942	1.439	C.2	1	UNK0	0.000	
13	   C	-0.169	-6.995	0.658	C.3	1	UNK0	0.000	
14	   H	2.713	-4.075	-0.207	 H	1	UNK0	0.000	
15	   H	-0.269	-4.820	1.982	 H	1	UNK0	0.000	
16	   H	-0.683	-7.063	1.632	 H	1	UNK0	0.000	
17	   N	-4.937	1.392	2.437	N.3	1	UNK0	0.000	
18	   C	-2.207	1.674	3.392	C.2	1	UNK0	0.000	
19	   C	-2.810	2.494	2.376	C.2	1	UNK0	0.000	
20	   C	-4.158	2.138	1.831	C.3	1	UNK0	0.000	
21	   C	-6.301	1.423	1.949	C.3	1	UNK0	0.000	
22	   H	-2.803	0.868	3.835	 H	1	UNK0	0.000	
23	   H	-4.387	2.713	0.919	 H	1	UNK0	0.000	
24	   H	-6.515	2.178	1.152	 H	1	UNK0	0.000	
25	   N	-2.195	-1.191	-5.126	N.2	1	UNK0	0.000	
26	   C	-2.065	-2.546	-2.523	C.2	1	UNK0	0.000	
27	   C	-2.782	-1.360	-2.732	C.2	1	UNK0	0.000	
28	   C	-2.690	-0.643	-4.004	C.2	1	UNK0	0.000	
29	   C	-2.168	-0.539	-6.401	C.3	1	UNK0	0.000	
30	   H	-1.377	-2.875	-3.331	 H	1	UNK0	0.000	
31	   H	-3.180	0.392	-4.138	 H	1	UNK0	0.000	
32	   H	-2.793	0.331	-6.307	 H	1	UNK0	0.000	
33	   N	-0.573	5.821	0.713	N.2	1	UNK0	0.000	
34	   C	-2.102	3.613	1.787	C.2	1	UNK0	0.000	
35	   C	-0.831	3.986	2.247	C.2	1	UNK0	0.000	
36	   C	-0.117	5.028	1.557	C.2	1	UNK0	0.000	
37	   C	0.267	6.907	0.184	C.3	1	UNK0	0.000	
38	   H	-2.619	4.074	0.956	 H	1	UNK0	0.000	
39	   H	0.977	5.072	1.882	 H	1	UNK0	0.000	
40	   H	1.127	7.008	0.743	 H	1	UNK0	0.000	
41	   N	5.770	-1.621	0.198	N.2	1	UNK0	0.000	
42	   C	3.506	-1.670	2.140	C.2	1	UNK0	0.000	
43	   C	3.595	-2.418	0.975	C.2	1	UNK0	0.000	
44	   C	4.634	-2.213	-0.010	C.2	1	UNK0	0.000	
45	   C	6.718	-1.320	-0.862	C.3	1	UNK0	0.000	
46	   H	4.302	-0.927	2.262	 H	1	UNK0	0.000	
47	   H	4.444	-2.510	-1.095	 H	1	UNK0	0.000	
48	   H	6.634	-2.165	-1.609	 H	1	UNK0	0.000	
49	   N	1.978	-1.297	5.407	N.2	1	UNK0	0.000	
50	   C	1.574	-3.008	2.901	C.2	1	UNK0	0.000	
51	   C	2.523	-1.977	3.136	C.2	1	UNK0	0.000	
52	   C	2.489	-1.110	4.267	C.2	1	UNK0	0.000	
53	   C	2.126	-0.328	6.455	C.3	1	UNK0	0.000	
54	   H	0.873	-3.293	3.661	 H	1	UNK0	0.000	
55	   H	3.026	-0.193	4.057	 H	1	UNK0	0.000	
56	   H	2.890	0.397	6.250	 H	1	UNK0	0.000	
57	   N	1.292	5.533	-1.627	N.2	1	UNK0	0.000	
58	   C	2.794	3.154	-2.376	C.2	1	UNK0	0.000	
59	   C	1.600	3.522	-2.955	C.2	1	UNK0	0.000	
60	   C	0.946	4.732	-2.546	C.2	1	UNK0	0.000	
61	   C	0.579	6.733	-1.326	C.3	1	UNK0	0.000	
62	   H	3.269	3.848	-1.692	 H	1	UNK0	0.000	
63	   H	0.066	4.996	-3.147	 H	1	UNK0	0.000	
64	   H	-0.346	6.701	-1.900	 H	1	UNK0	0.000	
65	   N	-5.667	-0.276	0.277	N.2	1	UNK0	0.000	
66	   C	-3.605	-0.831	-1.752	C.2	1	UNK0	0.000	
67	   C	-3.821	-1.612	-0.549	C.2	1	UNK0	0.000	
68	   C	-4.840	-1.231	0.461	C.2	1	UNK0	0.000	
69	   C	-6.573	0.007	1.393	C.3	1	UNK0	0.000	
70	   H	-4.084	0.188	-1.791	 H	1	UNK0	0.000	
71	   H	-4.895	-1.867	1.421	 H	1	UNK0	0.000	
72	   H	-6.608	-0.756	2.170	 H	1	UNK0	0.000	
73	   N	0.578	1.334	5.625	N.2	1	UNK0	0.000	
74	   C	-0.289	3.227	3.337	C.2	1	UNK0	0.000	
75	   C	-0.953	2.029	3.873	C.2	1	UNK0	0.000	
76	   C	-0.543	1.230	5.018	C.2	1	UNK0	0.000	
77	   C	0.832	0.436	6.717	C.3	1	UNK0	0.000	
78	   H	0.718	3.293	3.720	 H	1	UNK0	0.000	
79	   H	-1.346	0.571	5.395	 H	1	UNK0	0.000	
80	   H	0.173	-0.373	6.842	 H	1	UNK0	0.000	
81	   N	-1.956	-5.570	-0.406	N.2	1	UNK0	0.000	
82	   C	-3.022	-2.809	-0.369	C.2	1	UNK0	0.000	
83	   C	-2.266	-3.336	-1.448	C.2	1	UNK0	0.000	
84	   C	-1.684	-4.699	-1.282	C.2	1	UNK0	0.000	
85	   C	-1.212	-6.878	-0.498	C.3	1	UNK0	0.000	
86	   H	-3.146	-3.454	0.514	 H	1	UNK0	0.000	
87	   H	-1.042	-4.950	-2.112	 H	1	UNK0	0.000	
88	   H	-0.615	-6.893	-1.428	 H	1	UNK0	0.000	
89	   N	5.198	0.283	-2.163	N.2	1	UNK0	0.000	
90	   C	2.573	0.955	-3.426	C.2	1	UNK0	0.000	
91	   C	3.265	1.833	-2.595	C.2	1	UNK0	0.000	
92	   C	4.529	1.392	-1.955	C.2	1	UNK0	0.000	
93	   C	6.530	0.136	-1.433	C.3	1	UNK0	0.000	
94	   H	2.925	-0.078	-3.604	 H	1	UNK0	0.000	
95	   H	4.906	2.076	-1.202	 H	1	UNK0	0.000	
96	   H	6.657	0.663	-0.463	 H	1	UNK0	0.000	
@<TRIPOS>BOND
1 1 4 2
2 2 59 1
3 2 3 2
4 3 90 1
5 3 4 1
6 5 29 1
7 1 5 1
8 2 6 1
9 4 7 1
10 5 8 1
11 9 13 1
12 9 12 2
13 10 43 2
14 10 11 1
15 11 50 2
16 11 12 1
17 12 15 1
18 13 16 1
19 10 14 1
20 18 22 1
21 18 75 1
22 18 19 2
23 19 20 1
24 17 20 1
25 17 21 1
26 20 23 1
27 21 24 1
28 25 28 2
29 26 83 1
30 26 27 2
31 27 66 1
32 27 28 1
33 29 32 1
34 25 29 1
35 26 30 1
36 28 31 1
37 33 36 2
38 34 35 2
39 19 34 1
40 35 74 1
41 36 39 1
42 35 36 1
43 33 37 1
44 37 40 1
45 34 38 1
46 42 46 1
47 42 51 2
48 42 43 1
49 41 44 2
50 43 44 1
51 41 45 1
52 44 47 1
53 45 48 1
54 49 53 1
55 50 51 1
56 50 54 1
57 51 52 1
58 49 52 2
59 53 77 1
60 52 55 1
61 53 56 1
62 57 61 1
63 58 62 1
64 59 60 1
65 58 59 2
66 57 60 2
67 37 61 1
68 60 63 1
69 61 64 1
70 65 68 2
71 65 69 1
72 66 67 2
73 67 82 1
74 67 68 1
75 68 71 1
76 21 69 1
77 69 72 1
78 66 70 1
79 73 77 1
80 74 78 1
81 74 75 2
82 75 76 1
83 76 79 1
84 73 76 2
85 77 80 1
86 82 86 1
87 83 84 1
88 82 83 2
89 81 84 2
90 81 85 1
91 13 85 1
92 84 87 1
93 85 88 1
94 89 92 2
95 89 93 1
96 90 91 2
97 58 91 1
98 91 92 1
99 92 95 1
100 45 93 1
101 93 96 1
102 90 94 1
@<TRIPOS>SUBSTRUCTURE
1	UNK0	1	GROUP	1 ****	UNK
