# Supplementary material for: MoleQCage: Geometric High-Throughput Screening for Molecular Caging Prediction
Source: J Chem Inf Model. 2024 Dec 12;64(24):9034–9. doi: 10.1021/acs.jcim.4c01419 (PMC11684736; doi:10.1021/acs.jcim.4c01419)
Supplement: Supplementary file 2 — ci4c01419_si_002.zip [file ci4c01419_si_002.zip › CC3_conformations/CC3_005.mol2]

# created with PyMOL 2.4.1
@<TRIPOS>MOLECULE
frame204.xyz
96 102 1                
SMALL
USER_CHARGES
@<TRIPOS>ATOM
1	   N	-0.309	0.791	-5.453	N.3	1	UNK0	0.000	
2	   C	0.773	2.615	-3.486	C.2	1	UNK0	0.000	
3	   C	1.500	1.503	-3.998	C.2	1	UNK0	0.000	
4	   C	0.823	0.607	-4.920	C.3	1	UNK0	0.000	
5	   C	-0.626	-0.120	-6.523	C.3	1	UNK0	0.000	
6	   H	-0.212	2.875	-3.803	 H	1	UNK0	0.000	
7	   H	1.360	-0.328	-5.082	 H	1	UNK0	0.000	
8	   H	0.049	-0.923	-6.687	 H	1	UNK0	0.000	
9	   N	0.810	-5.951	0.808	N.2	1	UNK0	0.000	
10	   C	2.690	-3.656	0.799	C.2	1	UNK0	0.000	
11	   C	1.739	-3.826	1.783	C.2	1	UNK0	0.000	
12	   C	0.835	-4.996	1.660	C.2	1	UNK0	0.000	
13	   C	-0.276	-6.911	0.853	C.3	1	UNK0	0.000	
14	   H	2.657	-4.327	-0.044	 H	1	UNK0	0.000	
15	   H	-0.042	-4.945	2.311	 H	1	UNK0	0.000	
16	   H	-1.048	-6.686	1.651	 H	1	UNK0	0.000	
17	   N	-5.097	1.440	2.415	N.2	1	UNK0	0.000	
18	   C	-2.319	1.779	3.303	C.2	1	UNK0	0.000	
19	   C	-2.823	2.433	2.189	C.2	1	UNK0	0.000	
20	   C	-4.269	2.172	1.798	C.2	1	UNK0	0.000	
21	   C	-6.438	1.293	1.894	C.3	1	UNK0	0.000	
22	   H	-3.003	0.982	3.699	 H	1	UNK0	0.000	
23	   H	-4.519	2.778	0.920	 H	1	UNK0	0.000	
24	   H	-6.554	2.089	1.163	 H	1	UNK0	0.000	
25	   N	-2.297	-1.319	-5.138	N.2	1	UNK0	0.000	
26	   C	-2.341	-2.714	-2.625	C.2	1	UNK0	0.000	
27	   C	-2.998	-1.438	-2.864	C.2	1	UNK0	0.000	
28	   C	-2.924	-0.802	-4.193	C.2	1	UNK0	0.000	
29	   C	-2.092	-0.617	-6.371	C.3	1	UNK0	0.000	
30	   H	-1.717	-3.069	-3.409	 H	1	UNK0	0.000	
31	   H	-3.333	0.154	-4.364	 H	1	UNK0	0.000	
32	   H	-2.779	0.292	-6.396	 H	1	UNK0	0.000	
33	   N	-0.268	5.737	0.645	N.2	1	UNK0	0.000	
34	   C	-2.080	3.457	1.639	C.2	1	UNK0	0.000	
35	   C	-0.781	3.784	2.158	C.2	1	UNK0	0.000	
36	   C	0.105	4.829	1.451	C.2	1	UNK0	0.000	
37	   C	0.579	6.848	0.228	C.3	1	UNK0	0.000	
38	   H	-2.432	3.999	0.779	 H	1	UNK0	0.000	
39	   H	1.218	4.756	1.741	 H	1	UNK0	0.000	
40	   H	1.552	6.798	0.696	 H	1	UNK0	0.000	
41	   N	5.536	-1.358	0.105	N.2	1	UNK0	0.000	
42	   C	3.479	-1.756	2.052	C.2	1	UNK0	0.000	
43	   C	3.604	-2.583	0.948	C.2	1	UNK0	0.000	
44	   C	4.602	-2.231	-0.065	C.2	1	UNK0	0.000	
45	   C	6.519	-1.192	-0.965	C.3	1	UNK0	0.000	
46	   H	4.032	-0.816	1.925	 H	1	UNK0	0.000	
47	   H	4.525	-2.780	-0.978	 H	1	UNK0	0.000	
48	   H	6.189	-1.796	-1.823	 H	1	UNK0	0.000	
49	   N	1.757	-1.105	5.239	N.2	1	UNK0	0.000	
50	   C	1.725	-3.102	2.933	C.2	1	UNK0	0.000	
51	   C	2.584	-1.979	3.089	C.2	1	UNK0	0.000	
52	   C	2.565	-1.103	4.255	C.2	1	UNK0	0.000	
53	   C	2.130	-0.228	6.389	C.3	1	UNK0	0.000	
54	   H	1.081	-3.515	3.680	 H	1	UNK0	0.000	
55	   H	3.507	-0.484	4.203	 H	1	UNK0	0.000	
56	   H	2.911	0.512	6.121	 H	1	UNK0	0.000	
57	   N	1.441	5.759	-1.709	N.2	1	UNK0	0.000	
58	   C	2.703	3.151	-2.126	C.2	1	UNK0	0.000	
59	   C	1.405	3.467	-2.582	C.2	1	UNK0	0.000	
60	   C	0.821	4.706	-2.057	C.2	1	UNK0	0.000	
61	   C	0.663	6.890	-1.311	C.3	1	UNK0	0.000	
62	   H	3.287	3.801	-1.470	 H	1	UNK0	0.000	
63	   H	-0.305	4.663	-1.989	 H	1	UNK0	0.000	
64	   H	-0.313	6.918	-1.832	 H	1	UNK0	0.000	
65	   N	-5.857	-0.386	0.167	N.2	1	UNK0	0.000	
66	   C	-3.779	-0.956	-1.816	C.2	1	UNK0	0.000	
67	   C	-4.008	-1.778	-0.669	C.2	1	UNK0	0.000	
68	   C	-5.057	-1.336	0.299	C.2	1	UNK0	0.000	
69	   C	-6.782	-0.068	1.308	C.3	1	UNK0	0.000	
70	   H	-4.277	0.018	-1.959	 H	1	UNK0	0.000	
71	   H	-5.087	-2.001	1.157	 H	1	UNK0	0.000	
72	   H	-6.712	-0.814	2.057	 H	1	UNK0	0.000	
73	   N	0.438	1.610	5.733	N.3	1	UNK0	0.000	
74	   C	-0.208	3.046	3.202	C.2	1	UNK0	0.000	
75	   C	-0.974	1.957	3.798	C.2	1	UNK0	0.000	
76	   C	-0.398	1.138	4.878	C.3	1	UNK0	0.000	
77	   C	0.822	0.624	6.767	C.3	1	UNK0	0.000	
78	   H	0.757	3.307	3.617	 H	1	UNK0	0.000	
79	   H	-0.710	0.109	4.923	 H	1	UNK0	0.000	
80	   H	0.004	-0.001	7.007	 H	1	UNK0	0.000	
81	   N	-1.785	-5.628	-0.536	N.2	1	UNK0	0.000	
82	   C	-3.420	-3.024	-0.481	C.2	1	UNK0	0.000	
83	   C	-2.559	-3.542	-1.501	C.2	1	UNK0	0.000	
84	   C	-1.816	-4.889	-1.526	C.2	1	UNK0	0.000	
85	   C	-0.984	-6.835	-0.541	C.3	1	UNK0	0.000	
86	   H	-3.648	-3.664	0.360	 H	1	UNK0	0.000	
87	   H	-1.420	-5.091	-2.532	 H	1	UNK0	0.000	
88	   H	-0.216	-6.725	-1.339	 H	1	UNK0	0.000	
89	   N	5.255	0.485	-2.107	N.2	1	UNK0	0.000	
90	   C	2.832	1.195	-3.590	C.2	1	UNK0	0.000	
91	   C	3.375	1.985	-2.595	C.2	1	UNK0	0.000	
92	   C	4.646	1.609	-1.934	C.2	1	UNK0	0.000	
93	   C	6.564	0.301	-1.511	C.3	1	UNK0	0.000	
94	   H	3.393	0.371	-4.030	 H	1	UNK0	0.000	
95	   H	4.930	2.401	-1.244	 H	1	UNK0	0.000	
96	   H	6.737	0.947	-0.663	 H	1	UNK0	0.000	
@<TRIPOS>BOND
1 1 4 1
2 2 59 2
3 3 90 2
4 2 3 1
5 3 4 1
6 5 29 1
7 1 5 1
8 2 6 1
9 4 7 1
10 5 8 1
11 9 13 1
12 9 12 2
13 10 43 2
14 10 11 1
15 11 50 2
16 11 12 1
17 12 15 1
18 13 16 1
19 10 14 1
20 18 22 1
21 18 75 1
22 18 19 2
23 19 20 1
24 17 20 2
25 17 21 1
26 20 23 1
27 21 24 1
28 25 28 2
29 26 83 1
30 26 27 2
31 27 66 1
32 27 28 1
33 25 29 1
34 26 30 1
35 28 31 1
36 29 32 1
37 33 36 2
38 34 35 2
39 19 34 1
40 35 74 1
41 36 39 1
42 35 36 1
43 33 37 1
44 37 40 1
45 34 38 1
46 42 51 2
47 42 43 1
48 41 44 2
49 43 44 1
50 41 45 1
51 42 46 1
52 44 47 1
53 45 48 1
54 49 53 1
55 50 51 1
56 50 54 1
57 51 52 1
58 49 52 2
59 53 77 1
60 52 55 1
61 53 56 1
62 57 61 1
63 58 62 1
64 58 59 1
65 59 60 1
66 60 63 1
67 57 60 2
68 37 61 1
69 61 64 1
70 65 68 2
71 65 69 1
72 66 67 2
73 67 82 1
74 67 68 1
75 68 71 1
76 21 69 1
77 69 72 1
78 66 70 1
79 73 77 1
80 74 78 1
81 74 75 2
82 75 76 1
83 76 79 1
84 73 76 1
85 77 80 1
86 82 86 1
87 82 83 2
88 83 84 1
89 81 84 2
90 81 85 1
91 13 85 1
92 84 87 1
93 85 88 1
94 89 92 2
95 89 93 1
96 90 91 1
97 58 91 2
98 91 92 1
99 92 95 1
100 45 93 1
101 93 96 1
102 90 94 1
@<TRIPOS>SUBSTRUCTURE
1	UNK0	1	GROUP	1 ****	UNK
