# Supplementary material for: MoleQCage: Geometric High-Throughput Screening for Molecular Caging Prediction
Source: J Chem Inf Model. 2024 Dec 12;64(24):9034–9. doi: 10.1021/acs.jcim.4c01419 (PMC11684736; doi:10.1021/acs.jcim.4c01419)
Supplement: Supplementary file 2 — ci4c01419_si_002.zip [file ci4c01419_si_002.zip › CC3_conformations/CC3_006.mol2]

# created with PyMOL 2.4.1
@<TRIPOS>MOLECULE
frame205.xyz
96 102 1                
SMALL
USER_CHARGES
@<TRIPOS>ATOM
1	   N	-0.076	1.059	-5.796	N.2	1	UNK0	0.000	
2	   C	0.877	2.716	-3.457	C.2	1	UNK0	0.000	
3	   C	1.406	1.436	-3.858	C.2	1	UNK0	0.000	
4	   C	0.795	0.656	-4.941	C.2	1	UNK0	0.000	
5	   C	-0.534	0.108	-6.874	C.3	1	UNK0	0.000	
6	   H	0.039	2.943	-4.063	 H	1	UNK0	0.000	
7	   H	1.133	-0.388	-5.015	 H	1	UNK0	0.000	
8	   H	0.145	-0.761	-6.851	 H	1	UNK0	0.000	
9	   N	0.667	-5.607	0.853	N.2	1	UNK0	0.000	
10	   C	2.517	-3.268	0.837	C.2	1	UNK0	0.000	
11	   C	1.582	-3.531	1.853	C.2	1	UNK0	0.000	
12	   C	0.722	-4.732	1.792	C.2	1	UNK0	0.000	
13	   C	-0.189	-6.763	1.047	C.3	1	UNK0	0.000	
14	   H	2.496	-3.882	-0.027	 H	1	UNK0	0.000	
15	   H	-0.014	-4.825	2.595	 H	1	UNK0	0.000	
16	   H	-0.839	-6.670	1.951	 H	1	UNK0	0.000	
17	   N	-5.133	1.573	2.153	N.2	1	UNK0	0.000	
18	   C	-2.339	1.719	3.390	C.2	1	UNK0	0.000	
19	   C	-2.913	2.580	2.398	C.2	1	UNK0	0.000	
20	   C	-4.260	2.378	1.735	C.2	1	UNK0	0.000	
21	   C	-6.402	1.504	1.514	C.3	1	UNK0	0.000	
22	   H	-3.022	0.883	3.789	 H	1	UNK0	0.000	
23	   H	-4.583	2.902	0.816	 H	1	UNK0	0.000	
24	   H	-6.547	2.191	0.665	 H	1	UNK0	0.000	
25	   N	-2.032	-1.167	-5.312	N.2	1	UNK0	0.000	
26	   C	-2.298	-3.053	-2.813	C.2	1	UNK0	0.000	
27	   C	-2.947	-1.840	-3.093	C.2	1	UNK0	0.000	
28	   C	-2.751	-1.007	-4.296	C.2	1	UNK0	0.000	
29	   C	-2.011	-0.281	-6.437	C.3	1	UNK0	0.000	
30	   H	-1.629	-3.374	-3.553	 H	1	UNK0	0.000	
31	   H	-3.316	-0.127	-4.386	 H	1	UNK0	0.000	
32	   H	-2.637	0.610	-6.372	 H	1	UNK0	0.000	
33	   N	-0.529	6.103	1.337	N.2	1	UNK0	0.000	
34	   C	-2.165	3.751	1.996	C.2	1	UNK0	0.000	
35	   C	-0.850	3.976	2.485	C.2	1	UNK0	0.000	
36	   C	-0.013	5.074	1.888	C.2	1	UNK0	0.000	
37	   C	0.309	6.988	0.632	C.3	1	UNK0	0.000	
38	   H	-2.552	4.440	1.257	 H	1	UNK0	0.000	
39	   H	1.126	5.004	1.883	 H	1	UNK0	0.000	
40	   H	1.247	7.115	1.209	 H	1	UNK0	0.000	
41	   N	5.608	-1.713	-0.109	N.2	1	UNK0	0.000	
42	   C	3.473	-1.425	2.010	C.2	1	UNK0	0.000	
43	   C	3.507	-2.287	0.889	C.2	1	UNK0	0.000	
44	   C	4.424	-2.051	-0.233	C.2	1	UNK0	0.000	
45	   C	6.356	-1.464	-1.301	C.3	1	UNK0	0.000	
46	   H	4.073	-0.560	2.000	 H	1	UNK0	0.000	
47	   H	4.018	-2.185	-1.241	 H	1	UNK0	0.000	
48	   H	5.889	-2.030	-2.118	 H	1	UNK0	0.000	
49	   N	2.124	-1.264	5.372	N.2	1	UNK0	0.000	
50	   C	1.574	-2.734	3.010	C.2	1	UNK0	0.000	
51	   C	2.535	-1.653	3.069	C.2	1	UNK0	0.000	
52	   C	2.617	-0.935	4.254	C.2	1	UNK0	0.000	
53	   C	2.298	-0.357	6.485	C.3	1	UNK0	0.000	
54	   H	0.910	-2.878	3.851	 H	1	UNK0	0.000	
55	   H	3.213	-0.100	4.109	 H	1	UNK0	0.000	
56	   H	3.055	0.414	6.302	 H	1	UNK0	0.000	
57	   N	1.248	5.386	-1.074	N.2	1	UNK0	0.000	
58	   C	2.565	2.878	-1.664	C.2	1	UNK0	0.000	
59	   C	1.452	3.379	-2.330	C.2	1	UNK0	0.000	
60	   C	0.783	4.609	-1.929	C.2	1	UNK0	0.000	
61	   C	0.535	6.641	-0.825	C.3	1	UNK0	0.000	
62	   H	2.971	3.477	-0.862	 H	1	UNK0	0.000	
63	   H	-0.161	4.837	-2.450	 H	1	UNK0	0.000	
64	   H	-0.401	6.604	-1.361	 H	1	UNK0	0.000	
65	   N	-5.690	-0.383	-0.060	N.2	1	UNK0	0.000	
66	   C	-3.806	-1.284	-2.104	C.2	1	UNK0	0.000	
67	   C	-4.006	-1.931	-0.844	C.2	1	UNK0	0.000	
68	   C	-5.016	-1.401	0.148	C.2	1	UNK0	0.000	
69	   C	-6.618	0.017	1.073	C.3	1	UNK0	0.000	
70	   H	-4.377	-0.359	-2.173	 H	1	UNK0	0.000	
71	   H	-5.219	-1.960	1.015	 H	1	UNK0	0.000	
72	   H	-6.462	-0.574	1.975	 H	1	UNK0	0.000	
73	   N	0.623	1.210	5.537	N.2	1	UNK0	0.000	
74	   C	-0.341	2.996	3.321	C.2	1	UNK0	0.000	
75	   C	-1.041	1.906	3.914	C.2	1	UNK0	0.000	
76	   C	-0.521	1.011	4.929	C.2	1	UNK0	0.000	
77	   C	0.970	0.428	6.739	C.3	1	UNK0	0.000	
78	   H	0.686	3.163	3.591	 H	1	UNK0	0.000	
79	   H	-1.173	0.184	5.225	 H	1	UNK0	0.000	
80	   H	0.266	-0.348	7.027	 H	1	UNK0	0.000	
81	   N	-2.024	-5.677	-0.247	N.3	1	UNK0	0.000	
82	   C	-3.306	-3.120	-0.632	C.2	1	UNK0	0.000	
83	   C	-2.524	-3.758	-1.660	C.2	1	UNK0	0.000	
84	   C	-1.932	-4.991	-1.330	C.3	1	UNK0	0.000	
85	   C	-1.143	-6.844	-0.186	C.3	1	UNK0	0.000	
86	   H	-3.425	-3.579	0.334	 H	1	UNK0	0.000	
87	   H	-1.226	-5.368	-2.130	 H	1	UNK0	0.000	
88	   H	-0.477	-6.906	-1.044	 H	1	UNK0	0.000	
89	   N	5.321	0.547	-2.178	N.2	1	UNK0	0.000	
90	   C	2.582	0.992	-3.238	C.2	1	UNK0	0.000	
91	   C	3.167	1.725	-2.176	C.2	1	UNK0	0.000	
92	   C	4.497	1.347	-1.619	C.2	1	UNK0	0.000	
93	   C	6.507	0.100	-1.489	C.3	1	UNK0	0.000	
94	   H	3.055	0.084	-3.582	 H	1	UNK0	0.000	
95	   H	4.648	1.877	-0.692	 H	1	UNK0	0.000	
96	   H	6.696	0.529	-0.481	 H	1	UNK0	0.000	
@<TRIPOS>BOND
1 1 4 2
2 2 59 1
3 2 3 2
4 3 90 1
5 3 4 1
6 5 8 1
7 5 29 1
8 1 5 1
9 2 6 1
10 4 7 1
11 9 13 1
12 9 12 2
13 10 43 2
14 10 11 1
15 11 50 2
16 11 12 1
17 12 15 1
18 13 16 1
19 10 14 1
20 18 22 1
21 18 75 2
22 18 19 1
23 17 20 2
24 19 20 1
25 17 21 1
26 20 23 1
27 21 24 1
28 25 28 2
29 26 83 1
30 26 27 2
31 27 66 1
32 27 28 1
33 29 32 1
34 25 29 1
35 26 30 1
36 28 31 1
37 33 36 2
38 19 34 2
39 34 35 1
40 35 74 2
41 35 36 1
42 37 40 1
43 33 37 1
44 34 38 1
45 36 39 1
46 42 51 2
47 42 43 1
48 41 44 2
49 43 44 1
50 41 45 1
51 42 46 1
52 44 47 1
53 45 48 1
54 49 53 1
55 50 51 1
56 50 54 1
57 51 52 1
58 49 52 2
59 53 77 1
60 52 55 1
61 53 56 1
62 57 61 1
63 58 62 1
64 59 60 1
65 58 59 2
66 57 60 2
67 37 61 1
68 60 63 1
69 61 64 1
70 65 68 2
71 65 69 1
72 66 67 2
73 67 82 1
74 67 68 1
75 68 71 1
76 21 69 1
77 69 72 1
78 66 70 1
79 73 77 1
80 74 78 1
81 74 75 1
82 75 76 1
83 76 79 1
84 73 76 2
85 77 80 1
86 81 85 1
87 82 86 1
88 83 84 1
89 82 83 2
90 81 84 1
91 13 85 1
92 84 87 1
93 85 88 1
94 89 92 2
95 89 93 1
96 90 91 2
97 58 91 1
98 91 92 1
99 92 95 1
100 45 93 1
101 93 96 1
102 90 94 1
@<TRIPOS>SUBSTRUCTURE
1	UNK0	1	GROUP	1 ****	UNK
