# Supplementary material for: MoleQCage: Geometric High-Throughput Screening for Molecular Caging Prediction
Source: J Chem Inf Model. 2024 Dec 12;64(24):9034–9. doi: 10.1021/acs.jcim.4c01419 (PMC11684736; doi:10.1021/acs.jcim.4c01419)
Supplement: Supplementary file 2 — ci4c01419_si_002.zip [file ci4c01419_si_002.zip › CC3_conformations/CC3_007.mol2]

# created with PyMOL 2.4.1
@<TRIPOS>MOLECULE
frame206.xyz
96 102 1                
SMALL
USER_CHARGES
@<TRIPOS>ATOM
1	   N	-0.194	1.291	-5.936	N.3	1	UNK0	0.000	
2	   C	0.784	2.836	-3.674	C.2	1	UNK0	0.000	
3	   C	1.317	1.599	-4.109	C.2	1	UNK0	0.000	
4	   C	0.827	0.928	-5.286	C.3	1	UNK0	0.000	
5	   C	-0.542	0.357	-6.958	C.3	1	UNK0	0.000	
6	   H	-0.086	3.237	-4.092	 H	1	UNK0	0.000	
7	   H	1.475	0.124	-5.644	 H	1	UNK0	0.000	
8	   H	0.159	-0.423	-7.203	 H	1	UNK0	0.000	
9	   N	0.787	-6.022	1.276	N.2	1	UNK0	0.000	
10	   C	2.674	-3.731	0.872	C.2	1	UNK0	0.000	
11	   C	1.664	-3.872	1.880	C.2	1	UNK0	0.000	
12	   C	0.657	-4.941	1.922	C.2	1	UNK0	0.000	
13	   C	-0.387	-6.941	1.270	C.3	1	UNK0	0.000	
14	   H	2.674	-4.360	-0.050	 H	1	UNK0	0.000	
15	   H	-0.259	-4.762	2.539	 H	1	UNK0	0.000	
16	   H	-1.169	-6.717	2.012	 H	1	UNK0	0.000	
17	   N	-5.139	1.520	2.269	N.2	1	UNK0	0.000	
18	   C	-2.565	1.863	3.440	C.2	1	UNK0	0.000	
19	   C	-2.987	2.624	2.372	C.2	1	UNK0	0.000	
20	   C	-4.369	2.452	1.885	C.2	1	UNK0	0.000	
21	   C	-6.525	1.259	1.679	C.3	1	UNK0	0.000	
22	   H	-3.156	1.148	3.987	 H	1	UNK0	0.000	
23	   H	-4.713	3.123	1.045	 H	1	UNK0	0.000	
24	   H	-6.852	1.993	0.964	 H	1	UNK0	0.000	
25	   N	-1.725	-1.249	-5.347	N.3	1	UNK0	0.000	
26	   C	-1.931	-2.808	-2.687	C.2	1	UNK0	0.000	
27	   C	-2.586	-1.571	-3.005	C.2	1	UNK0	0.000	
28	   C	-2.427	-0.868	-4.331	C.3	1	UNK0	0.000	
29	   C	-1.828	-0.337	-6.531	C.3	1	UNK0	0.000	
30	   H	-1.213	-3.216	-3.402	 H	1	UNK0	0.000	
31	   H	-3.016	0.057	-4.491	 H	1	UNK0	0.000	
32	   H	-2.602	0.419	-6.398	 H	1	UNK0	0.000	
33	   N	-0.244	5.594	0.780	N.2	1	UNK0	0.000	
34	   C	-2.145	3.568	1.747	C.2	1	UNK0	0.000	
35	   C	-0.839	3.747	2.273	C.2	1	UNK0	0.000	
36	   C	0.081	4.819	1.720	C.2	1	UNK0	0.000	
37	   C	0.584	6.739	0.502	C.3	1	UNK0	0.000	
38	   H	-2.439	4.035	0.829	 H	1	UNK0	0.000	
39	   H	1.044	4.880	2.201	 H	1	UNK0	0.000	
40	   H	1.609	6.644	0.947	 H	1	UNK0	0.000	
41	   N	5.371	-1.451	-0.322	N.2	1	UNK0	0.000	
42	   C	3.478	-1.747	2.039	C.2	1	UNK0	0.000	
43	   C	3.583	-2.626	0.956	C.2	1	UNK0	0.000	
44	   C	4.636	-2.509	-0.139	C.2	1	UNK0	0.000	
45	   C	6.404	-1.364	-1.305	C.3	1	UNK0	0.000	
46	   H	4.208	-0.945	1.979	 H	1	UNK0	0.000	
47	   H	4.898	-3.344	-0.726	 H	1	UNK0	0.000	
48	   H	6.187	-2.130	-2.112	 H	1	UNK0	0.000	
49	   N	1.699	-0.790	5.141	N.2	1	UNK0	0.000	
50	   C	1.633	-2.995	2.982	C.2	1	UNK0	0.000	
51	   C	2.499	-1.885	3.027	C.2	1	UNK0	0.000	
52	   C	2.543	-0.956	4.200	C.2	1	UNK0	0.000	
53	   C	2.057	-0.043	6.310	C.3	1	UNK0	0.000	
54	   H	0.928	-3.066	3.843	 H	1	UNK0	0.000	
55	   H	3.491	-0.441	4.324	 H	1	UNK0	0.000	
56	   H	2.766	0.728	5.980	 H	1	UNK0	0.000	
57	   N	1.541	5.781	-1.669	N.2	1	UNK0	0.000	
58	   C	2.673	3.055	-2.135	C.2	1	UNK0	0.000	
59	   C	1.485	3.584	-2.730	C.2	1	UNK0	0.000	
60	   C	0.900	4.819	-2.181	C.2	1	UNK0	0.000	
61	   C	0.738	6.894	-1.058	C.3	1	UNK0	0.000	
62	   H	3.153	3.559	-1.327	 H	1	UNK0	0.000	
63	   H	-0.141	4.874	-2.139	 H	1	UNK0	0.000	
64	   H	-0.185	6.940	-1.648	 H	1	UNK0	0.000	
65	   N	-5.511	-0.237	-0.064	N.3	1	UNK0	0.000	
66	   C	-3.505	-1.039	-2.058	C.2	1	UNK0	0.000	
67	   C	-3.773	-1.703	-0.836	C.2	1	UNK0	0.000	
68	   C	-4.836	-1.251	0.141	C.3	1	UNK0	0.000	
69	   C	-6.607	-0.061	0.925	C.3	1	UNK0	0.000	
70	   H	-4.063	-0.122	-2.259	 H	1	UNK0	0.000	
71	   H	-4.969	-1.957	0.952	 H	1	UNK0	0.000	
72	   H	-6.471	-0.789	1.769	 H	1	UNK0	0.000	
73	   N	0.236	1.579	5.848	N.2	1	UNK0	0.000	
74	   C	-0.395	3.090	3.438	C.2	1	UNK0	0.000	
75	   C	-1.243	2.126	3.993	C.2	1	UNK0	0.000	
76	   C	-0.784	1.332	5.181	C.2	1	UNK0	0.000	
77	   C	0.794	0.688	6.850	C.3	1	UNK0	0.000	
78	   H	0.587	3.157	3.861	 H	1	UNK0	0.000	
79	   H	-1.410	0.452	5.388	 H	1	UNK0	0.000	
80	   H	0.060	-0.093	7.089	 H	1	UNK0	0.000	
81	   N	-1.964	-5.624	-0.322	N.2	1	UNK0	0.000	
82	   C	-3.099	-2.873	-0.568	C.2	1	UNK0	0.000	
83	   C	-2.170	-3.496	-1.460	C.2	1	UNK0	0.000	
84	   C	-1.510	-4.783	-1.149	C.2	1	UNK0	0.000	
85	   C	-1.174	-6.890	-0.176	C.3	1	UNK0	0.000	
86	   H	-3.201	-3.397	0.392	 H	1	UNK0	0.000	
87	   H	-0.504	-5.022	-1.676	 H	1	UNK0	0.000	
88	   H	-0.500	-7.016	-1.027	 H	1	UNK0	0.000	
89	   N	5.067	0.275	-2.496	N.3	1	UNK0	0.000	
90	   C	2.522	1.196	-3.623	C.2	1	UNK0	0.000	
91	   C	3.224	1.868	-2.627	C.2	1	UNK0	0.000	
92	   C	4.446	1.286	-2.033	C.3	1	UNK0	0.000	
93	   C	6.305	0.060	-1.839	C.3	1	UNK0	0.000	
94	   H	3.063	0.343	-4.011	 H	1	UNK0	0.000	
95	   H	4.872	1.949	-1.261	 H	1	UNK0	0.000	
96	   H	6.506	0.740	-1.005	 H	1	UNK0	0.000	
@<TRIPOS>BOND
1 1 4 1
2 2 59 1
3 2 3 2
4 3 90 1
5 3 4 1
6 5 29 1
7 1 5 1
8 2 6 1
9 4 7 1
10 5 8 1
11 9 12 2
12 10 43 2
13 10 11 1
14 11 12 1
15 11 50 2
16 12 15 1
17 9 13 1
18 13 16 1
19 10 14 1
20 18 22 1
21 18 75 1
22 18 19 2
23 17 20 2
24 19 20 1
25 17 21 1
26 20 23 1
27 21 24 1
28 25 28 1
29 26 83 1
30 26 27 2
31 27 66 1
32 27 28 1
33 29 32 1
34 25 29 1
35 26 30 1
36 28 31 1
37 33 36 2
38 34 35 2
39 19 34 1
40 35 74 1
41 36 39 1
42 35 36 1
43 33 37 1
44 37 40 1
45 34 38 1
46 41 44 2
47 42 51 2
48 42 43 1
49 43 44 1
50 41 45 1
51 42 46 1
52 44 47 1
53 45 48 1
54 49 53 1
55 50 51 1
56 50 54 1
57 51 52 1
58 52 55 1
59 49 52 2
60 53 77 1
61 53 56 1
62 57 61 1
63 58 62 1
64 59 60 1
65 58 59 2
66 60 63 1
67 57 60 2
68 37 61 1
69 61 64 1
70 65 68 1
71 65 69 1
72 66 67 2
73 67 82 1
74 67 68 1
75 68 71 1
76 21 69 1
77 69 72 1
78 66 70 1
79 73 77 1
80 74 78 1
81 74 75 2
82 75 76 1
83 76 79 1
84 73 76 2
85 77 80 1
86 81 85 1
87 82 86 1
88 83 84 1
89 82 83 2
90 81 84 2
91 13 85 1
92 84 87 1
93 85 88 1
94 89 92 1
95 89 93 1
96 90 91 2
97 58 91 1
98 91 92 1
99 92 95 1
100 45 93 1
101 93 96 1
102 90 94 1
@<TRIPOS>SUBSTRUCTURE
1	UNK0	1	GROUP	1 ****	UNK
