# Supplementary material for: MoleQCage: Geometric High-Throughput Screening for Molecular Caging Prediction
Source: J Chem Inf Model. 2024 Dec 12;64(24):9034–9. doi: 10.1021/acs.jcim.4c01419 (PMC11684736; doi:10.1021/acs.jcim.4c01419)
Supplement: Supplementary file 2 — ci4c01419_si_002.zip [file ci4c01419_si_002.zip › CC3_conformations/CC3_008.mol2]

# created with PyMOL 2.4.1
@<TRIPOS>MOLECULE
frame207.xyz
96 102 1                
SMALL
USER_CHARGES
@<TRIPOS>ATOM
1	   N	-0.083	1.220	-5.937	N.2	1	UNK0	0.000	
2	   C	0.793	2.728	-3.461	C.2	1	UNK0	0.000	
3	   C	1.419	1.563	-4.004	C.2	1	UNK0	0.000	
4	   C	0.811	0.781	-5.154	C.2	1	UNK0	0.000	
5	   C	-0.501	0.334	-6.997	C.3	1	UNK0	0.000	
6	   H	-0.188	2.993	-3.822	 H	1	UNK0	0.000	
7	   H	1.274	-0.232	-5.313	 H	1	UNK0	0.000	
8	   H	0.208	-0.441	-7.211	 H	1	UNK0	0.000	
9	   N	0.401	-5.287	1.239	N.2	1	UNK0	0.000	
10	   C	2.745	-3.500	1.185	C.2	1	UNK0	0.000	
11	   C	1.799	-3.639	2.229	C.2	1	UNK0	0.000	
12	   C	0.947	-4.843	2.295	C.2	1	UNK0	0.000	
13	   C	-0.342	-6.567	1.285	C.3	1	UNK0	0.000	
14	   H	2.759	-4.249	0.334	 H	1	UNK0	0.000	
15	   H	0.778	-5.195	3.293	 H	1	UNK0	0.000	
16	   H	-1.237	-6.481	1.963	 H	1	UNK0	0.000	
17	   N	-5.055	1.217	2.057	N.2	1	UNK0	0.000	
18	   C	-2.485	1.550	3.250	C.2	1	UNK0	0.000	
19	   C	-2.977	2.396	2.240	C.2	1	UNK0	0.000	
20	   C	-4.339	2.193	1.666	C.2	1	UNK0	0.000	
21	   C	-6.419	1.095	1.508	C.3	1	UNK0	0.000	
22	   H	-3.173	0.714	3.589	 H	1	UNK0	0.000	
23	   H	-4.600	2.962	0.942	 H	1	UNK0	0.000	
24	   H	-6.422	1.738	0.596	 H	1	UNK0	0.000	
25	   N	-1.832	-1.138	-5.401	N.2	1	UNK0	0.000	
26	   C	-2.304	-2.977	-2.985	C.2	1	UNK0	0.000	
27	   C	-3.013	-1.777	-3.235	C.2	1	UNK0	0.000	
28	   C	-2.869	-1.098	-4.603	C.2	1	UNK0	0.000	
29	   C	-1.793	-0.427	-6.689	C.3	1	UNK0	0.000	
30	   H	-1.500	-3.305	-3.694	 H	1	UNK0	0.000	
31	   H	-3.778	-0.571	-4.859	 H	1	UNK0	0.000	
32	   H	-2.560	0.361	-6.735	 H	1	UNK0	0.000	
33	   N	-0.551	5.890	1.323	N.2	1	UNK0	0.000	
34	   C	-2.203	3.501	1.770	C.2	1	UNK0	0.000	
35	   C	-0.932	3.735	2.298	C.2	1	UNK0	0.000	
36	   C	-0.101	4.852	1.845	C.2	1	UNK0	0.000	
37	   C	0.455	6.897	0.842	C.3	1	UNK0	0.000	
38	   H	-2.646	4.171	1.046	 H	1	UNK0	0.000	
39	   H	0.955	4.618	1.964	 H	1	UNK0	0.000	
40	   H	1.412	6.789	1.427	 H	1	UNK0	0.000	
41	   N	5.429	-1.297	-0.189	N.3	1	UNK0	0.000	
42	   C	3.600	-1.513	2.239	C.2	1	UNK0	0.000	
43	   C	3.663	-2.406	1.153	C.2	1	UNK0	0.000	
44	   C	4.530	-2.233	-0.103	C.3	1	UNK0	0.000	
45	   C	6.259	-1.379	-1.391	C.3	1	UNK0	0.000	
46	   H	4.286	-0.654	2.241	 H	1	UNK0	0.000	
47	   H	4.330	-2.931	-0.916	 H	1	UNK0	0.000	
48	   H	5.724	-1.925	-2.190	 H	1	UNK0	0.000	
49	   N	2.156	-0.929	5.480	N.2	1	UNK0	0.000	
50	   C	1.812	-2.726	3.334	C.2	1	UNK0	0.000	
51	   C	2.727	-1.638	3.303	C.2	1	UNK0	0.000	
52	   C	2.820	-0.675	4.426	C.2	1	UNK0	0.000	
53	   C	2.194	0.046	6.526	C.3	1	UNK0	0.000	
54	   H	1.028	-2.727	4.116	 H	1	UNK0	0.000	
55	   H	3.514	0.174	4.320	 H	1	UNK0	0.000	
56	   H	2.806	0.915	6.322	 H	1	UNK0	0.000	
57	   N	1.347	5.432	-0.982	N.2	1	UNK0	0.000	
58	   C	2.726	3.030	-1.911	C.2	1	UNK0	0.000	
59	   C	1.424	3.459	-2.379	C.2	1	UNK0	0.000	
60	   C	0.736	4.641	-1.773	C.2	1	UNK0	0.000	
61	   C	0.693	6.710	-0.697	C.3	1	UNK0	0.000	
62	   H	3.137	3.605	-1.140	 H	1	UNK0	0.000	
63	   H	-0.284	4.826	-2.093	 H	1	UNK0	0.000	
64	   H	-0.237	6.828	-1.165	 H	1	UNK0	0.000	
65	   N	-5.941	-0.792	-0.104	N.2	1	UNK0	0.000	
66	   C	-3.930	-1.241	-2.293	C.2	1	UNK0	0.000	
67	   C	-4.091	-1.935	-1.032	C.2	1	UNK0	0.000	
68	   C	-4.887	-1.385	0.108	C.2	1	UNK0	0.000	
69	   C	-6.734	-0.352	1.019	C.3	1	UNK0	0.000	
70	   H	-4.477	-0.267	-2.388	 H	1	UNK0	0.000	
71	   H	-4.342	-1.510	1.049	 H	1	UNK0	0.000	
72	   H	-6.678	-0.925	2.000	 H	1	UNK0	0.000	
73	   N	0.314	1.359	5.612	N.2	1	UNK0	0.000	
74	   C	-0.441	2.818	3.201	C.2	1	UNK0	0.000	
75	   C	-1.215	1.765	3.788	C.2	1	UNK0	0.000	
76	   C	-0.729	0.985	4.983	C.2	1	UNK0	0.000	
77	   C	0.752	0.586	6.785	C.3	1	UNK0	0.000	
78	   H	0.625	2.824	3.539	 H	1	UNK0	0.000	
79	   H	-1.281	0.162	5.322	 H	1	UNK0	0.000	
80	   H	0.037	-0.159	7.080	 H	1	UNK0	0.000	
81	   N	-1.908	-5.567	-0.306	N.3	1	UNK0	0.000	
82	   C	-3.385	-3.154	-0.781	C.2	1	UNK0	0.000	
83	   C	-2.537	-3.658	-1.764	C.2	1	UNK0	0.000	
84	   C	-1.671	-4.910	-1.384	C.3	1	UNK0	0.000	
85	   C	-1.049	-6.733	-0.132	C.3	1	UNK0	0.000	
86	   H	-3.424	-3.669	0.176	 H	1	UNK0	0.000	
87	   H	-0.777	-5.160	-1.966	 H	1	UNK0	0.000	
88	   H	-0.260	-6.801	-0.888	 H	1	UNK0	0.000	
89	   N	5.348	0.489	-2.453	N.2	1	UNK0	0.000	
90	   C	2.652	1.176	-3.424	C.2	1	UNK0	0.000	
91	   C	3.361	1.885	-2.392	C.2	1	UNK0	0.000	
92	   C	4.641	1.360	-1.886	C.2	1	UNK0	0.000	
93	   C	6.535	0.010	-1.887	C.3	1	UNK0	0.000	
94	   H	3.185	0.326	-3.755	 H	1	UNK0	0.000	
95	   H	5.003	1.720	-0.899	 H	1	UNK0	0.000	
96	   H	6.866	0.619	-1.043	 H	1	UNK0	0.000	
@<TRIPOS>BOND
1 1 4 2
2 2 59 1
3 2 3 2
4 3 90 1
5 3 4 1
6 5 29 1
7 1 5 1
8 2 6 1
9 4 7 1
10 5 8 1
11 9 13 1
12 9 12 2
13 10 11 1
14 11 12 1
15 11 50 2
16 12 15 1
17 13 16 1
18 10 14 1
19 18 22 1
20 18 75 2
21 18 19 1
22 17 20 2
23 19 20 1
24 17 21 1
25 20 23 1
26 21 24 1
27 25 28 2
28 26 83 1
29 26 27 2
30 27 66 1
31 27 28 1
32 25 29 1
33 26 30 1
34 28 31 1
35 29 32 1
36 33 36 2
37 19 34 2
38 34 35 1
39 35 74 2
40 36 39 1
41 35 36 1
42 33 37 1
43 37 40 1
44 34 38 1
45 41 44 1
46 42 46 1
47 42 51 2
48 10 43 2
49 42 43 1
50 43 44 1
51 41 45 1
52 44 47 1
53 45 48 1
54 49 53 1
55 50 54 1
56 50 51 1
57 51 52 1
58 49 52 2
59 53 77 1
60 52 55 1
61 53 56 1
62 57 61 1
63 58 62 1
64 58 59 2
65 59 60 1
66 57 60 2
67 37 61 1
68 60 63 1
69 61 64 1
70 65 68 2
71 65 69 1
72 66 67 2
73 67 82 1
74 67 68 1
75 68 71 1
76 21 69 1
77 69 72 1
78 66 70 1
79 73 77 1
80 74 78 1
81 74 75 1
82 75 76 1
83 76 79 1
84 73 76 2
85 77 80 1
86 81 85 1
87 82 86 1
88 83 84 1
89 82 83 2
90 81 84 1
91 13 85 1
92 84 87 1
93 85 88 1
94 89 93 1
95 89 92 2
96 90 91 2
97 58 91 1
98 91 92 1
99 92 95 1
100 45 93 1
101 93 96 1
102 90 94 1
@<TRIPOS>SUBSTRUCTURE
1	UNK0	1	GROUP	1 ****	UNK
