# Supplementary material for: MoleQCage: Geometric High-Throughput Screening for Molecular Caging Prediction
Source: J Chem Inf Model. 2024 Dec 12;64(24):9034–9. doi: 10.1021/acs.jcim.4c01419 (PMC11684736; doi:10.1021/acs.jcim.4c01419)
Supplement: Supplementary file 2 — ci4c01419_si_002.zip [file ci4c01419_si_002.zip › CC3_conformations/CC3_009.mol2]

# created with PyMOL 2.4.1
@<TRIPOS>MOLECULE
frame208.xyz
96 102 1                
SMALL
USER_CHARGES
@<TRIPOS>ATOM
1	   N	-0.268	1.185	-5.666	N.2	1	UNK0	0.000	
2	   C	0.829	2.721	-3.505	C.2	1	UNK0	0.000	
3	   C	1.342	1.433	-3.895	C.2	1	UNK0	0.000	
4	   C	0.684	0.728	-5.006	C.2	1	UNK0	0.000	
5	   C	-0.702	0.359	-6.758	C.3	1	UNK0	0.000	
6	   H	-0.012	3.133	-4.028	 H	1	UNK0	0.000	
7	   H	1.134	-0.241	-5.198	 H	1	UNK0	0.000	
8	   H	-0.135	-0.528	-6.934	 H	1	UNK0	0.000	
9	   N	0.744	-5.650	1.094	N.2	1	UNK0	0.000	
10	   C	2.659	-3.408	0.940	C.2	1	UNK0	0.000	
11	   C	1.708	-3.583	1.919	C.2	1	UNK0	0.000	
12	   C	0.699	-4.625	1.840	C.2	1	UNK0	0.000	
13	   C	-0.258	-6.660	1.279	C.3	1	UNK0	0.000	
14	   H	2.641	-4.036	0.065	 H	1	UNK0	0.000	
15	   H	-0.140	-4.458	2.473	 H	1	UNK0	0.000	
16	   H	-1.005	-6.434	2.038	 H	1	UNK0	0.000	
17	   N	-5.043	1.213	1.821	N.2	1	UNK0	0.000	
18	   C	-2.495	1.850	3.395	C.2	1	UNK0	0.000	
19	   C	-2.930	2.526	2.222	C.2	1	UNK0	0.000	
20	   C	-4.295	2.252	1.647	C.2	1	UNK0	0.000	
21	   C	-6.333	1.168	1.175	C.3	1	UNK0	0.000	
22	   H	-3.207	1.132	3.821	 H	1	UNK0	0.000	
23	   H	-4.623	3.092	1.012	 H	1	UNK0	0.000	
24	   H	-6.425	1.839	0.295	 H	1	UNK0	0.000	
25	   N	-1.970	-1.225	-5.376	N.2	1	UNK0	0.000	
26	   C	-1.966	-3.015	-2.840	C.2	1	UNK0	0.000	
27	   C	-2.839	-1.982	-3.202	C.2	1	UNK0	0.000	
28	   C	-2.714	-1.091	-4.387	C.2	1	UNK0	0.000	
29	   C	-2.115	-0.211	-6.455	C.3	1	UNK0	0.000	
30	   H	-1.061	-3.324	-3.443	 H	1	UNK0	0.000	
31	   H	-3.463	-0.357	-4.492	 H	1	UNK0	0.000	
32	   H	-2.752	0.609	-6.155	 H	1	UNK0	0.000	
33	   N	-0.347	5.822	1.033	N.2	1	UNK0	0.000	
34	   C	-2.121	3.593	1.829	C.2	1	UNK0	0.000	
35	   C	-0.780	3.786	2.313	C.2	1	UNK0	0.000	
36	   C	0.056	4.883	1.809	C.2	1	UNK0	0.000	
37	   C	0.573	6.850	0.547	C.3	1	UNK0	0.000	
38	   H	-2.484	4.169	1.028	 H	1	UNK0	0.000	
39	   H	1.135	4.804	2.031	 H	1	UNK0	0.000	
40	   H	1.482	6.946	1.084	 H	1	UNK0	0.000	
41	   N	5.668	-1.652	-0.082	N.2	1	UNK0	0.000	
42	   C	3.610	-1.535	2.168	C.2	1	UNK0	0.000	
43	   C	3.601	-2.339	1.004	C.2	1	UNK0	0.000	
44	   C	4.541	-2.162	-0.117	C.2	1	UNK0	0.000	
45	   C	6.462	-1.531	-1.294	C.3	1	UNK0	0.000	
46	   H	4.359	-0.716	2.252	 H	1	UNK0	0.000	
47	   H	4.221	-2.686	-1.078	 H	1	UNK0	0.000	
48	   H	6.122	-2.179	-2.045	 H	1	UNK0	0.000	
49	   N	1.796	-0.822	5.260	N.2	1	UNK0	0.000	
50	   C	1.658	-2.754	3.037	C.2	1	UNK0	0.000	
51	   C	2.623	-1.719	3.148	C.2	1	UNK0	0.000	
52	   C	2.653	-0.818	4.298	C.2	1	UNK0	0.000	
53	   C	2.000	0.123	6.387	C.3	1	UNK0	0.000	
54	   H	0.966	-2.918	3.882	 H	1	UNK0	0.000	
55	   H	3.484	-0.085	4.383	 H	1	UNK0	0.000	
56	   H	2.629	0.911	6.115	 H	1	UNK0	0.000	
57	   N	1.586	5.543	-1.147	N.3	1	UNK0	0.000	
58	   C	2.587	2.860	-1.751	C.2	1	UNK0	0.000	
59	   C	1.498	3.460	-2.450	C.2	1	UNK0	0.000	
60	   C	1.112	4.837	-2.089	C.3	1	UNK0	0.000	
61	   C	0.882	6.812	-0.964	C.3	1	UNK0	0.000	
62	   H	3.030	3.339	-0.851	 H	1	UNK0	0.000	
63	   H	0.265	5.271	-2.679	 H	1	UNK0	0.000	
64	   H	-0.101	6.852	-1.500	 H	1	UNK0	0.000	
65	   N	-5.826	-0.711	-0.413	N.3	1	UNK0	0.000	
66	   C	-3.922	-1.663	-2.377	C.2	1	UNK0	0.000	
67	   C	-4.083	-2.228	-1.111	C.2	1	UNK0	0.000	
68	   C	-5.018	-1.689	-0.045	C.3	1	UNK0	0.000	
69	   C	-6.700	-0.287	0.725	C.3	1	UNK0	0.000	
70	   H	-4.544	-0.771	-2.509	 H	1	UNK0	0.000	
71	   H	-4.979	-2.050	1.023	 H	1	UNK0	0.000	
72	   H	-6.560	-0.927	1.574	 H	1	UNK0	0.000	
73	   N	0.111	1.629	5.944	N.2	1	UNK0	0.000	
74	   C	-0.342	3.008	3.377	C.2	1	UNK0	0.000	
75	   C	-1.184	1.980	3.931	C.2	1	UNK0	0.000	
76	   C	-0.725	1.186	5.113	C.2	1	UNK0	0.000	
77	   C	0.632	0.713	6.930	C.3	1	UNK0	0.000	
78	   H	0.617	3.172	3.833	 H	1	UNK0	0.000	
79	   H	-1.150	0.172	5.232	 H	1	UNK0	0.000	
80	   H	-0.022	-0.092	7.156	 H	1	UNK0	0.000	
81	   N	-1.858	-5.696	-0.503	N.2	1	UNK0	0.000	
82	   C	-3.201	-3.199	-0.728	C.2	1	UNK0	0.000	
83	   C	-2.258	-3.671	-1.593	C.2	1	UNK0	0.000	
84	   C	-1.375	-4.787	-1.224	C.2	1	UNK0	0.000	
85	   C	-1.023	-6.840	-0.123	C.3	1	UNK0	0.000	
86	   H	-3.230	-3.448	0.313	 H	1	UNK0	0.000	
87	   H	-0.352	-4.829	-1.660	 H	1	UNK0	0.000	
88	   H	-0.207	-7.006	-0.890	 H	1	UNK0	0.000	
89	   N	5.021	0.157	-2.256	N.2	1	UNK0	0.000	
90	   C	2.502	0.897	-3.332	C.2	1	UNK0	0.000	
91	   C	3.075	1.573	-2.236	C.2	1	UNK0	0.000	
92	   C	4.368	1.110	-1.709	C.2	1	UNK0	0.000	
93	   C	6.370	-0.071	-1.880	C.3	1	UNK0	0.000	
94	   H	2.898	-0.059	-3.694	 H	1	UNK0	0.000	
95	   H	4.704	1.661	-0.839	 H	1	UNK0	0.000	
96	   H	6.794	0.738	-1.267	 H	1	UNK0	0.000	
@<TRIPOS>BOND
1 1 4 2
2 2 59 1
3 2 3 2
4 3 90 1
5 3 4 1
6 5 29 1
7 1 5 1
8 2 6 1
9 4 7 1
10 5 8 1
11 9 13 1
12 9 12 2
13 10 43 2
14 10 11 1
15 11 50 2
16 11 12 1
17 12 15 1
18 13 16 1
19 10 14 1
20 18 22 1
21 18 75 2
22 18 19 1
23 17 20 2
24 19 20 1
25 17 21 1
26 20 23 1
27 21 24 1
28 25 28 2
29 26 83 1
30 26 27 2
31 27 66 1
32 27 28 1
33 29 32 1
34 25 29 1
35 26 30 1
36 28 31 1
37 33 36 2
38 19 34 2
39 34 35 1
40 35 74 2
41 36 39 1
42 35 36 1
43 33 37 1
44 37 40 1
45 34 38 1
46 42 46 1
47 42 51 2
48 42 43 1
49 41 44 2
50 43 44 1
51 41 45 1
52 44 47 1
53 45 48 1
54 49 53 1
55 50 51 1
56 50 54 1
57 51 52 1
58 52 55 1
59 49 52 2
60 53 77 1
61 53 56 1
62 57 61 1
63 58 62 1
64 59 60 1
65 58 59 2
66 57 60 1
67 37 61 1
68 60 63 1
69 61 64 1
70 65 68 1
71 65 69 1
72 66 67 2
73 67 82 1
74 67 68 1
75 68 71 1
76 21 69 1
77 69 72 1
78 66 70 1
79 73 77 1
80 74 78 1
81 74 75 1
82 75 76 1
83 76 79 1
84 73 76 2
85 77 80 1
86 81 85 1
87 82 86 1
88 83 84 1
89 82 83 2
90 81 84 2
91 13 85 1
92 84 87 1
93 85 88 1
94 89 93 1
95 89 92 2
96 90 91 2
97 58 91 1
98 91 92 1
99 92 95 1
100 45 93 1
101 93 96 1
102 90 94 1
@<TRIPOS>SUBSTRUCTURE
1	UNK0	1	GROUP	1 ****	UNK
