# Supplementary material for: MoleQCage: Geometric High-Throughput Screening for Molecular Caging Prediction
Source: J Chem Inf Model. 2024 Dec 12;64(24):9034–9. doi: 10.1021/acs.jcim.4c01419 (PMC11684736; doi:10.1021/acs.jcim.4c01419)
Supplement: Supplementary file 2 — ci4c01419_si_002.zip [file ci4c01419_si_002.zip › CC3_conformations/CC3_010.mol2]

# created with PyMOL 2.4.1
@<TRIPOS>MOLECULE
frame209.xyz
96 102 1                
SMALL
USER_CHARGES
@<TRIPOS>ATOM
1	   N	-0.293	1.034	-5.839	N.2	1	UNK0	0.000	
2	   C	0.876	2.743	-3.668	C.2	1	UNK0	0.000	
3	   C	1.354	1.460	-4.038	C.2	1	UNK0	0.000	
4	   C	0.670	0.648	-5.123	C.2	1	UNK0	0.000	
5	   C	-0.776	0.107	-6.865	C.3	1	UNK0	0.000	
6	   H	-0.078	3.117	-4.052	 H	1	UNK0	0.000	
7	   H	1.032	-0.354	-5.271	 H	1	UNK0	0.000	
8	   H	-0.210	-0.721	-6.969	 H	1	UNK0	0.000	
9	   N	0.784	-5.655	1.213	N.2	1	UNK0	0.000	
10	   C	2.904	-3.625	1.175	C.2	1	UNK0	0.000	
11	   C	2.011	-3.865	2.249	C.2	1	UNK0	0.000	
12	   C	1.042	-5.028	2.284	C.2	1	UNK0	0.000	
13	   C	-0.290	-6.628	1.195	C.3	1	UNK0	0.000	
14	   H	3.040	-4.328	0.435	 H	1	UNK0	0.000	
15	   H	0.511	-5.199	3.205	 H	1	UNK0	0.000	
16	   H	-1.038	-6.429	2.042	 H	1	UNK0	0.000	
17	   N	-5.446	1.406	2.061	N.2	1	UNK0	0.000	
18	   C	-2.655	1.717	3.394	C.2	1	UNK0	0.000	
19	   C	-3.099	2.388	2.248	C.2	1	UNK0	0.000	
20	   C	-4.474	2.132	1.633	C.2	1	UNK0	0.000	
21	   C	-6.687	1.255	1.294	C.3	1	UNK0	0.000	
22	   H	-3.157	0.843	3.826	 H	1	UNK0	0.000	
23	   H	-4.575	2.653	0.610	 H	1	UNK0	0.000	
24	   H	-6.810	1.944	0.446	 H	1	UNK0	0.000	
25	   N	-2.090	-1.319	-5.218	N.2	1	UNK0	0.000	
26	   C	-1.754	-2.507	-2.616	C.2	1	UNK0	0.000	
27	   C	-2.471	-1.306	-2.880	C.2	1	UNK0	0.000	
28	   C	-2.438	-0.700	-4.174	C.2	1	UNK0	0.000	
29	   C	-2.133	-0.544	-6.477	C.3	1	UNK0	0.000	
30	   H	-1.062	-2.899	-3.365	 H	1	UNK0	0.000	
31	   H	-2.946	0.247	-4.192	 H	1	UNK0	0.000	
32	   H	-2.899	0.227	-6.378	 H	1	UNK0	0.000	
33	   N	-0.402	5.640	0.951	N.2	1	UNK0	0.000	
34	   C	-2.293	3.345	1.610	C.2	1	UNK0	0.000	
35	   C	-0.987	3.596	2.160	C.2	1	UNK0	0.000	
36	   C	-0.071	4.608	1.620	C.2	1	UNK0	0.000	
37	   C	0.699	6.575	0.629	C.3	1	UNK0	0.000	
38	   H	-2.674	3.813	0.686	 H	1	UNK0	0.000	
39	   H	0.982	4.326	1.848	 H	1	UNK0	0.000	
40	   H	1.679	6.382	1.046	 H	1	UNK0	0.000	
41	   N	5.382	-1.208	-0.135	N.2	1	UNK0	0.000	
42	   C	3.459	-1.442	2.159	C.2	1	UNK0	0.000	
43	   C	3.638	-2.412	1.147	C.2	1	UNK0	0.000	
44	   C	4.614	-2.228	0.071	C.2	1	UNK0	0.000	
45	   C	6.342	-1.263	-1.268	C.3	1	UNK0	0.000	
46	   H	4.093	-0.495	2.218	 H	1	UNK0	0.000	
47	   H	4.682	-3.055	-0.546	 H	1	UNK0	0.000	
48	   H	5.957	-1.883	-2.030	 H	1	UNK0	0.000	
49	   N	2.077	-1.066	5.551	N.2	1	UNK0	0.000	
50	   C	1.923	-2.928	3.280	C.2	1	UNK0	0.000	
51	   C	2.618	-1.673	3.250	C.2	1	UNK0	0.000	
52	   C	2.428	-0.742	4.353	C.2	1	UNK0	0.000	
53	   C	2.065	-0.073	6.589	C.3	1	UNK0	0.000	
54	   H	1.205	-2.970	4.126	 H	1	UNK0	0.000	
55	   H	2.509	0.319	4.109	 H	1	UNK0	0.000	
56	   H	2.895	0.610	6.442	 H	1	UNK0	0.000	
57	   N	1.538	5.502	-1.366	N.2	1	UNK0	0.000	
58	   C	2.808	2.976	-2.197	C.2	1	UNK0	0.000	
59	   C	1.591	3.412	-2.687	C.2	1	UNK0	0.000	
60	   C	0.970	4.659	-2.098	C.2	1	UNK0	0.000	
61	   C	0.850	6.665	-0.928	C.3	1	UNK0	0.000	
62	   H	3.350	3.530	-1.395	 H	1	UNK0	0.000	
63	   H	-0.072	4.782	-2.346	 H	1	UNK0	0.000	
64	   H	-0.131	6.729	-1.365	 H	1	UNK0	0.000	
65	   N	-5.752	-0.452	-0.201	N.3	1	UNK0	0.000	
66	   C	-3.395	-0.852	-1.898	C.2	1	UNK0	0.000	
67	   C	-3.615	-1.534	-0.710	C.2	1	UNK0	0.000	
68	   C	-4.747	-1.192	0.185	C.3	1	UNK0	0.000	
69	   C	-6.796	-0.218	0.839	C.3	1	UNK0	0.000	
70	   H	-4.102	0.013	-1.999	 H	1	UNK0	0.000	
71	   H	-4.692	-1.515	1.187	 H	1	UNK0	0.000	
72	   H	-6.724	-0.812	1.752	 H	1	UNK0	0.000	
73	   N	0.251	1.357	5.604	N.2	1	UNK0	0.000	
74	   C	-0.561	2.861	3.343	C.2	1	UNK0	0.000	
75	   C	-1.413	1.908	3.992	C.2	1	UNK0	0.000	
76	   C	-0.892	1.117	5.099	C.2	1	UNK0	0.000	
77	   C	0.691	0.619	6.754	C.3	1	UNK0	0.000	
78	   H	0.440	3.041	3.657	 H	1	UNK0	0.000	
79	   H	-1.588	0.307	5.492	 H	1	UNK0	0.000	
80	   H	-0.080	-0.127	6.977	 H	1	UNK0	0.000	
81	   N	-1.654	-5.278	-0.233	N.2	1	UNK0	0.000	
82	   C	-2.918	-2.668	-0.484	C.2	1	UNK0	0.000	
83	   C	-1.934	-3.143	-1.357	C.2	1	UNK0	0.000	
84	   C	-1.214	-4.417	-1.067	C.2	1	UNK0	0.000	
85	   C	-1.023	-6.600	-0.095	C.3	1	UNK0	0.000	
86	   H	-3.123	-3.256	0.332	 H	1	UNK0	0.000	
87	   H	-0.235	-4.591	-1.542	 H	1	UNK0	0.000	
88	   H	-0.373	-6.756	-0.945	 H	1	UNK0	0.000	
89	   N	5.401	0.460	-2.673	N.2	1	UNK0	0.000	
90	   C	2.589	1.006	-3.524	C.2	1	UNK0	0.000	
91	   C	3.353	1.797	-2.659	C.2	1	UNK0	0.000	
92	   C	4.718	1.421	-2.138	C.2	1	UNK0	0.000	
93	   C	6.629	0.116	-2.046	C.3	1	UNK0	0.000	
94	   H	2.995	0.085	-3.864	 H	1	UNK0	0.000	
95	   H	5.048	2.054	-1.312	 H	1	UNK0	0.000	
96	   H	6.962	0.911	-1.448	 H	1	UNK0	0.000	
@<TRIPOS>BOND
1 1 4 2
2 2 59 1
3 2 3 2
4 3 90 1
5 3 4 1
6 5 29 1
7 1 5 1
8 2 6 1
9 4 7 1
10 5 8 1
11 9 12 2
12 10 11 1
13 11 12 1
14 11 50 2
15 12 15 1
16 9 13 1
17 13 16 1
18 10 14 1
19 18 22 1
20 18 75 1
21 18 19 2
22 17 20 2
23 19 20 1
24 17 21 1
25 20 23 1
26 21 24 1
27 25 28 2
28 26 83 1
29 26 27 2
30 27 66 1
31 27 28 1
32 29 32 1
33 25 29 1
34 26 30 1
35 28 31 1
36 33 36 2
37 34 35 2
38 19 34 1
39 35 74 1
40 36 39 1
41 35 36 1
42 33 37 1
43 37 40 1
44 34 38 1
45 41 44 2
46 42 46 1
47 42 51 2
48 10 43 2
49 42 43 1
50 43 44 1
51 41 45 1
52 44 47 1
53 45 48 1
54 49 53 1
55 50 54 1
56 50 51 1
57 51 52 1
58 49 52 2
59 53 77 1
60 52 55 1
61 53 56 1
62 57 61 1
63 58 62 1
64 58 59 2
65 59 60 1
66 57 60 2
67 37 61 1
68 60 63 1
69 61 64 1
70 65 68 1
71 65 69 1
72 66 67 2
73 67 82 1
74 67 68 1
75 68 71 1
76 21 69 1
77 69 72 1
78 66 70 1
79 73 77 1
80 74 78 1
81 74 75 2
82 75 76 1
83 76 79 1
84 73 76 2
85 77 80 1
86 81 85 1
87 82 86 1
88 83 84 1
89 82 83 2
90 81 84 2
91 13 85 1
92 84 87 1
93 85 88 1
94 89 92 2
95 89 93 1
96 90 91 2
97 58 91 1
98 91 92 1
99 92 95 1
100 93 96 1
101 45 93 1
102 90 94 1
@<TRIPOS>SUBSTRUCTURE
1	UNK0	1	GROUP	1 ****	UNK
