# Supplementary material for: MoleQCage: Geometric High-Throughput Screening for Molecular Caging Prediction
Source: J Chem Inf Model. 2024 Dec 12;64(24):9034–9. doi: 10.1021/acs.jcim.4c01419 (PMC11684736; doi:10.1021/acs.jcim.4c01419)
Supplement: Supplementary file 2 — ci4c01419_si_002.zip [file ci4c01419_si_002.zip › CC3_conformations/CC3_011.mol2]

# created with PyMOL 2.4.1
@<TRIPOS>MOLECULE
frame210.xyz
96 102 1                
SMALL
USER_CHARGES
@<TRIPOS>ATOM
1	   N	-0.491	1.091	-5.589	N.3	1	UNK0	0.000	
2	   C	0.873	2.637	-3.551	C.2	1	UNK0	0.000	
3	   C	1.340	1.403	-4.030	C.2	1	UNK0	0.000	
4	   C	0.574	0.696	-5.054	C.3	1	UNK0	0.000	
5	   C	-0.939	0.220	-6.674	C.3	1	UNK0	0.000	
6	   H	-0.024	3.052	-3.981	 H	1	UNK0	0.000	
7	   H	1.122	-0.129	-5.406	 H	1	UNK0	0.000	
8	   H	-0.297	-0.675	-6.745	 H	1	UNK0	0.000	
9	   N	0.868	-5.392	1.043	N.3	1	UNK0	0.000	
10	   C	2.709	-3.078	1.082	C.2	1	UNK0	0.000	
11	   C	1.785	-3.406	2.076	C.2	1	UNK0	0.000	
12	   C	0.772	-4.488	1.954	C.3	1	UNK0	0.000	
13	   C	-0.148	-6.421	1.132	C.3	1	UNK0	0.000	
14	   H	2.846	-3.667	0.197	 H	1	UNK0	0.000	
15	   H	-0.034	-4.348	2.683	 H	1	UNK0	0.000	
16	   H	-0.799	-6.364	2.056	 H	1	UNK0	0.000	
17	   N	-5.137	1.396	1.975	N.2	1	UNK0	0.000	
18	   C	-2.385	1.451	3.062	C.2	1	UNK0	0.000	
19	   C	-2.822	2.268	2.040	C.2	1	UNK0	0.000	
20	   C	-4.221	2.107	1.503	C.2	1	UNK0	0.000	
21	   C	-6.396	1.294	1.214	C.3	1	UNK0	0.000	
22	   H	-3.051	0.783	3.535	 H	1	UNK0	0.000	
23	   H	-4.429	2.737	0.653	 H	1	UNK0	0.000	
24	   H	-6.468	1.866	0.236	 H	1	UNK0	0.000	
25	   N	-2.275	-1.093	-5.207	N.2	1	UNK0	0.000	
26	   C	-2.253	-2.836	-2.822	C.2	1	UNK0	0.000	
27	   C	-3.080	-1.696	-3.088	C.2	1	UNK0	0.000	
28	   C	-2.971	-0.832	-4.211	C.2	1	UNK0	0.000	
29	   C	-2.357	-0.349	-6.445	C.3	1	UNK0	0.000	
30	   H	-1.414	-3.048	-3.521	 H	1	UNK0	0.000	
31	   H	-3.701	-0.011	-4.232	 H	1	UNK0	0.000	
32	   H	-2.958	0.533	-6.350	 H	1	UNK0	0.000	
33	   N	-0.168	5.395	0.651	N.2	1	UNK0	0.000	
34	   C	-1.861	3.190	1.472	C.2	1	UNK0	0.000	
35	   C	-0.603	3.403	2.002	C.2	1	UNK0	0.000	
36	   C	0.252	4.513	1.479	C.2	1	UNK0	0.000	
37	   C	0.671	6.607	0.412	C.3	1	UNK0	0.000	
38	   H	-2.270	3.730	0.574	 H	1	UNK0	0.000	
39	   H	1.279	4.522	1.864	 H	1	UNK0	0.000	
40	   H	1.485	6.620	1.046	 H	1	UNK0	0.000	
41	   N	5.609	-1.005	0.051	N.3	1	UNK0	0.000	
42	   C	3.671	-1.333	2.366	C.2	1	UNK0	0.000	
43	   C	3.700	-2.077	1.199	C.2	1	UNK0	0.000	
44	   C	4.685	-1.894	0.123	C.3	1	UNK0	0.000	
45	   C	6.532	-1.175	-1.061	C.3	1	UNK0	0.000	
46	   H	4.384	-0.544	2.496	 H	1	UNK0	0.000	
47	   H	4.568	-2.703	-0.625	 H	1	UNK0	0.000	
48	   H	6.250	-2.042	-1.685	 H	1	UNK0	0.000	
49	   N	1.972	-0.981	5.646	N.2	1	UNK0	0.000	
50	   C	1.739	-2.638	3.174	C.2	1	UNK0	0.000	
51	   C	2.658	-1.581	3.333	C.2	1	UNK0	0.000	
52	   C	2.629	-0.697	4.560	C.2	1	UNK0	0.000	
53	   C	2.009	-0.070	6.770	C.3	1	UNK0	0.000	
54	   H	1.029	-2.966	3.997	 H	1	UNK0	0.000	
55	   H	3.141	0.264	4.454	 H	1	UNK0	0.000	
56	   H	2.629	0.832	6.596	 H	1	UNK0	0.000	
57	   N	1.757	5.559	-1.543	N.2	1	UNK0	0.000	
58	   C	2.740	2.877	-2.029	C.2	1	UNK0	0.000	
59	   C	1.566	3.402	-2.590	C.2	1	UNK0	0.000	
60	   C	1.027	4.714	-2.148	C.2	1	UNK0	0.000	
61	   C	1.173	6.755	-1.046	C.3	1	UNK0	0.000	
62	   H	3.313	3.455	-1.306	 H	1	UNK0	0.000	
63	   H	-0.009	4.949	-2.314	 H	1	UNK0	0.000	
64	   H	0.377	7.027	-1.698	 H	1	UNK0	0.000	
65	   N	-5.953	-0.761	-0.123	N.2	1	UNK0	0.000	
66	   C	-4.032	-1.349	-2.124	C.2	1	UNK0	0.000	
67	   C	-4.111	-2.080	-0.930	C.2	1	UNK0	0.000	
68	   C	-5.004	-1.553	0.171	C.2	1	UNK0	0.000	
69	   C	-6.814	-0.248	0.933	C.3	1	UNK0	0.000	
70	   H	-4.808	-0.571	-2.230	 H	1	UNK0	0.000	
71	   H	-4.775	-1.890	1.224	 H	1	UNK0	0.000	
72	   H	-6.738	-0.801	1.862	 H	1	UNK0	0.000	
73	   N	0.203	1.233	5.717	N.2	1	UNK0	0.000	
74	   C	-0.223	2.647	3.142	C.2	1	UNK0	0.000	
75	   C	-1.108	1.659	3.666	C.2	1	UNK0	0.000	
76	   C	-0.742	0.851	4.930	C.2	1	UNK0	0.000	
77	   C	0.623	0.455	6.875	C.3	1	UNK0	0.000	
78	   H	0.612	2.814	3.730	 H	1	UNK0	0.000	
79	   H	-1.359	-0.058	5.160	 H	1	UNK0	0.000	
80	   H	0.027	-0.401	6.913	 H	1	UNK0	0.000	
81	   N	-1.862	-5.570	-0.347	N.2	1	UNK0	0.000	
82	   C	-3.378	-3.243	-0.749	C.2	1	UNK0	0.000	
83	   C	-2.512	-3.660	-1.736	C.2	1	UNK0	0.000	
84	   C	-1.754	-4.889	-1.425	C.2	1	UNK0	0.000	
85	   C	-0.928	-6.687	-0.180	C.3	1	UNK0	0.000	
86	   H	-3.552	-3.750	0.164	 H	1	UNK0	0.000	
87	   H	-1.016	-5.196	-2.186	 H	1	UNK0	0.000	
88	   H	-0.296	-7.009	-1.008	 H	1	UNK0	0.000	
89	   N	5.271	0.381	-2.527	N.2	1	UNK0	0.000	
90	   C	2.589	1.007	-3.533	C.2	1	UNK0	0.000	
91	   C	3.259	1.693	-2.513	C.2	1	UNK0	0.000	
92	   C	4.492	1.191	-1.928	C.2	1	UNK0	0.000	
93	   C	6.571	0.023	-2.004	C.3	1	UNK0	0.000	
94	   H	2.950	0.083	-3.935	 H	1	UNK0	0.000	
95	   H	4.804	1.673	-0.971	 H	1	UNK0	0.000	
96	   H	6.971	0.783	-1.439	 H	1	UNK0	0.000	
@<TRIPOS>BOND
1 1 4 1
2 2 59 1
3 2 3 2
4 3 90 1
5 3 4 1
6 5 29 1
7 1 5 1
8 2 6 1
9 4 7 1
10 5 8 1
11 9 13 1
12 9 12 1
13 10 43 2
14 10 11 1
15 11 50 2
16 11 12 1
17 12 15 1
18 13 16 1
19 10 14 1
20 18 22 1
21 18 75 1
22 18 19 2
23 17 20 2
24 19 20 1
25 17 21 1
26 20 23 1
27 21 24 1
28 25 28 2
29 26 83 1
30 26 27 2
31 27 66 1
32 27 28 1
33 29 32 1
34 25 29 1
35 26 30 1
36 28 31 1
37 33 36 2
38 34 35 2
39 19 34 1
40 35 74 1
41 36 39 1
42 35 36 1
43 33 37 1
44 37 40 1
45 34 38 1
46 41 44 1
47 42 46 1
48 42 51 2
49 42 43 1
50 43 44 1
51 41 45 1
52 44 47 1
53 45 48 1
54 49 53 1
55 50 51 1
56 50 54 1
57 51 52 1
58 49 52 2
59 53 77 1
60 52 55 1
61 53 56 1
62 57 61 1
63 58 62 1
64 59 60 1
65 58 59 2
66 57 60 2
67 37 61 1
68 60 63 1
69 61 64 1
70 65 68 2
71 65 69 1
72 66 67 2
73 67 82 1
74 67 68 1
75 68 71 1
76 21 69 1
77 69 72 1
78 66 70 1
79 73 77 1
80 74 75 2
81 74 78 1
82 75 76 1
83 76 79 1
84 73 76 2
85 77 80 1
86 81 85 1
87 82 86 1
88 83 84 1
89 82 83 2
90 81 84 2
91 13 85 1
92 84 87 1
93 85 88 1
94 89 93 1
95 89 92 2
96 90 91 2
97 58 91 1
98 91 92 1
99 92 95 1
100 93 96 1
101 45 93 1
102 90 94 1
@<TRIPOS>SUBSTRUCTURE
1	UNK0	1	GROUP	1 ****	UNK
