# Supplementary material for: MoleQCage: Geometric High-Throughput Screening for Molecular Caging Prediction
Source: J Chem Inf Model. 2024 Dec 12;64(24):9034–9. doi: 10.1021/acs.jcim.4c01419 (PMC11684736; doi:10.1021/acs.jcim.4c01419)
Supplement: Supplementary file 2 — ci4c01419_si_002.zip [file ci4c01419_si_002.zip › CC3_conformations/CC3_012.mol2]

# created with PyMOL 2.4.1
@<TRIPOS>MOLECULE
frame211.xyz
96 102 1                
SMALL
USER_CHARGES
@<TRIPOS>ATOM
1	   N	-0.014	0.931	-5.999	N.2	1	UNK0	0.000	
2	   C	0.811	2.512	-3.619	C.2	1	UNK0	0.000	
3	   C	1.296	1.212	-3.988	C.2	1	UNK0	0.000	
4	   C	0.631	0.397	-5.034	C.2	1	UNK0	0.000	
5	   C	-0.558	0.045	-6.959	C.3	1	UNK0	0.000	
6	   H	-0.096	2.884	-4.047	 H	1	UNK0	0.000	
7	   H	0.775	-0.749	-4.858	 H	1	UNK0	0.000	
8	   H	0.093	-0.837	-6.997	 H	1	UNK0	0.000	
9	   N	1.087	-5.759	1.128	N.2	1	UNK0	0.000	
10	   C	2.859	-3.239	0.920	C.2	1	UNK0	0.000	
11	   C	1.839	-3.494	1.886	C.2	1	UNK0	0.000	
12	   C	0.892	-4.655	1.794	C.2	1	UNK0	0.000	
13	   C	0.090	-6.768	1.168	C.3	1	UNK0	0.000	
14	   H	2.927	-3.915	0.080	 H	1	UNK0	0.000	
15	   H	0.002	-4.483	2.384	 H	1	UNK0	0.000	
16	   H	-0.750	-6.714	1.934	 H	1	UNK0	0.000	
17	   N	-5.232	1.451	1.919	N.2	1	UNK0	0.000	
18	   C	-2.686	1.834	3.444	C.2	1	UNK0	0.000	
19	   C	-3.112	2.575	2.263	C.2	1	UNK0	0.000	
20	   C	-4.377	2.293	1.482	C.2	1	UNK0	0.000	
21	   C	-6.568	1.380	1.274	C.3	1	UNK0	0.000	
22	   H	-3.336	1.104	3.806	 H	1	UNK0	0.000	
23	   H	-4.480	2.914	0.537	 H	1	UNK0	0.000	
24	   H	-6.524	2.018	0.315	 H	1	UNK0	0.000	
25	   N	-2.022	-1.166	-5.292	N.2	1	UNK0	0.000	
26	   C	-2.361	-2.938	-2.897	C.2	1	UNK0	0.000	
27	   C	-3.117	-1.768	-3.148	C.2	1	UNK0	0.000	
28	   C	-3.003	-1.035	-4.437	C.2	1	UNK0	0.000	
29	   C	-2.011	-0.414	-6.459	C.3	1	UNK0	0.000	
30	   H	-1.706	-3.280	-3.691	 H	1	UNK0	0.000	
31	   H	-3.811	-0.253	-4.525	 H	1	UNK0	0.000	
32	   H	-2.676	0.527	-6.286	 H	1	UNK0	0.000	
33	   N	-0.333	5.708	0.906	N.2	1	UNK0	0.000	
34	   C	-2.292	3.625	1.825	C.2	1	UNK0	0.000	
35	   C	-1.065	3.960	2.461	C.2	1	UNK0	0.000	
36	   C	-0.233	5.094	2.003	C.2	1	UNK0	0.000	
37	   C	0.802	6.582	0.500	C.3	1	UNK0	0.000	
38	   H	-2.740	4.225	1.001	 H	1	UNK0	0.000	
39	   H	0.587	5.431	2.641	 H	1	UNK0	0.000	
40	   H	1.800	6.320	0.929	 H	1	UNK0	0.000	
41	   N	5.894	-1.383	0.220	N.2	1	UNK0	0.000	
42	   C	3.669	-1.303	2.233	C.2	1	UNK0	0.000	
43	   C	3.764	-2.214	1.107	C.2	1	UNK0	0.000	
44	   C	4.767	-1.976	0.036	C.2	1	UNK0	0.000	
45	   C	6.767	-1.364	-0.902	C.3	1	UNK0	0.000	
46	   H	4.372	-0.549	2.520	 H	1	UNK0	0.000	
47	   H	4.474	-2.322	-0.969	 H	1	UNK0	0.000	
48	   H	6.675	-2.250	-1.472	 H	1	UNK0	0.000	
49	   N	1.647	-0.857	5.265	N.2	1	UNK0	0.000	
50	   C	1.655	-2.543	2.921	C.2	1	UNK0	0.000	
51	   C	2.564	-1.489	3.105	C.2	1	UNK0	0.000	
52	   C	2.440	-0.624	4.293	C.2	1	UNK0	0.000	
53	   C	1.798	-0.007	6.423	C.3	1	UNK0	0.000	
54	   H	0.803	-2.642	3.615	 H	1	UNK0	0.000	
55	   H	3.085	0.242	4.406	 H	1	UNK0	0.000	
56	   H	2.397	0.879	6.330	 H	1	UNK0	0.000	
57	   N	1.662	5.409	-1.546	N.2	1	UNK0	0.000	
58	   C	2.675	2.765	-2.009	C.2	1	UNK0	0.000	
59	   C	1.564	3.334	-2.704	C.2	1	UNK0	0.000	
60	   C	1.081	4.649	-2.368	C.2	1	UNK0	0.000	
61	   C	1.044	6.665	-1.059	C.3	1	UNK0	0.000	
62	   H	3.173	3.369	-1.253	 H	1	UNK0	0.000	
63	   H	0.161	5.010	-2.917	 H	1	UNK0	0.000	
64	   H	0.092	6.859	-1.510	 H	1	UNK0	0.000	
65	   N	-6.002	-0.616	-0.072	N.2	1	UNK0	0.000	
66	   C	-3.967	-1.290	-2.144	C.2	1	UNK0	0.000	
67	   C	-4.082	-1.932	-0.878	C.2	1	UNK0	0.000	
68	   C	-5.119	-1.494	0.208	C.2	1	UNK0	0.000	
69	   C	-6.896	-0.125	0.959	C.3	1	UNK0	0.000	
70	   H	-4.517	-0.425	-2.287	 H	1	UNK0	0.000	
71	   H	-5.090	-1.977	1.245	 H	1	UNK0	0.000	
72	   H	-6.855	-0.670	1.939	 H	1	UNK0	0.000	
73	   N	-0.020	1.544	5.931	N.2	1	UNK0	0.000	
74	   C	-0.663	3.155	3.585	C.2	1	UNK0	0.000	
75	   C	-1.423	2.071	4.060	C.2	1	UNK0	0.000	
76	   C	-0.997	1.223	5.168	C.2	1	UNK0	0.000	
77	   C	0.458	0.574	6.923	C.3	1	UNK0	0.000	
78	   H	0.211	3.390	4.074	 H	1	UNK0	0.000	
79	   H	-1.505	0.317	5.443	 H	1	UNK0	0.000	
80	   H	-0.238	-0.219	6.954	 H	1	UNK0	0.000	
81	   N	-1.499	-5.426	-0.266	N.2	1	UNK0	0.000	
82	   C	-3.309	-3.117	-0.584	C.2	1	UNK0	0.000	
83	   C	-2.433	-3.546	-1.598	C.2	1	UNK0	0.000	
84	   C	-1.629	-4.786	-1.367	C.2	1	UNK0	0.000	
85	   C	-0.622	-6.665	-0.216	C.3	1	UNK0	0.000	
86	   H	-3.453	-3.626	0.331	 H	1	UNK0	0.000	
87	   H	-1.145	-5.229	-2.233	 H	1	UNK0	0.000	
88	   H	0.185	-6.610	-0.962	 H	1	UNK0	0.000	
89	   N	5.128	-0.021	-2.224	N.3	1	UNK0	0.000	
90	   C	2.462	0.685	-3.379	C.2	1	UNK0	0.000	
91	   C	3.185	1.479	-2.408	C.2	1	UNK0	0.000	
92	   C	4.472	1.009	-1.829	C.3	1	UNK0	0.000	
93	   C	6.489	-0.064	-1.749	C.3	1	UNK0	0.000	
94	   H	2.919	-0.263	-3.646	 H	1	UNK0	0.000	
95	   H	4.899	1.668	-1.024	 H	1	UNK0	0.000	
96	   H	6.803	0.802	-1.135	 H	1	UNK0	0.000	
@<TRIPOS>BOND
1 1 4 2
2 2 59 1
3 2 3 2
4 3 90 1
5 4 7 1
6 3 4 1
7 5 29 1
8 1 5 1
9 2 6 1
10 5 8 1
11 9 13 1
12 9 12 2
13 10 43 2
14 10 11 1
15 11 50 2
16 11 12 1
17 12 15 1
18 13 16 1
19 10 14 1
20 18 22 1
21 18 75 2
22 18 19 1
23 17 20 2
24 19 20 1
25 17 21 1
26 20 23 1
27 21 24 1
28 25 28 2
29 26 83 1
30 26 27 2
31 27 66 1
32 27 28 1
33 29 32 1
34 25 29 1
35 26 30 1
36 28 31 1
37 33 36 2
38 19 34 2
39 34 35 1
40 35 74 2
41 35 36 1
42 36 39 1
43 33 37 1
44 37 40 1
45 34 38 1
46 42 46 1
47 42 51 2
48 42 43 1
49 41 44 2
50 43 44 1
51 41 45 1
52 44 47 1
53 45 48 1
54 49 53 1
55 50 51 1
56 50 54 1
57 51 52 1
58 52 55 1
59 49 52 2
60 53 77 1
61 53 56 1
62 57 61 1
63 58 62 1
64 59 60 1
65 58 59 2
66 57 60 2
67 37 61 1
68 60 63 1
69 61 64 1
70 65 68 2
71 65 69 1
72 66 67 2
73 67 82 1
74 67 68 1
75 68 71 1
76 21 69 1
77 69 72 1
78 66 70 1
79 73 77 1
80 74 75 1
81 74 78 1
82 75 76 1
83 76 79 1
84 73 76 2
85 77 80 1
86 81 85 1
87 82 86 1
88 83 84 1
89 82 83 2
90 81 84 2
91 13 85 1
92 84 87 1
93 85 88 1
94 89 92 1
95 89 93 1
96 90 91 2
97 58 91 1
98 91 92 1
99 92 95 1
100 93 96 1
101 45 93 1
102 90 94 1
@<TRIPOS>SUBSTRUCTURE
1	UNK0	1	GROUP	1 ****	UNK
