# Supplementary material for: MoleQCage: Geometric High-Throughput Screening for Molecular Caging Prediction
Source: J Chem Inf Model. 2024 Dec 12;64(24):9034–9. doi: 10.1021/acs.jcim.4c01419 (PMC11684736; doi:10.1021/acs.jcim.4c01419)
Supplement: Supplementary file 2 — ci4c01419_si_002.zip [file ci4c01419_si_002.zip › CC3_conformations/CC3_013.mol2]

# created with PyMOL 2.4.1
@<TRIPOS>MOLECULE
frame212.xyz
96 102 1                
SMALL
USER_CHARGES
@<TRIPOS>ATOM
1	   N	-0.331	0.890	-5.813	N.2	1	UNK0	0.000	
2	   C	0.815	2.517	-3.756	C.2	1	UNK0	0.000	
3	   C	1.376	1.297	-4.129	C.2	1	UNK0	0.000	
4	   C	0.765	0.560	-5.250	C.2	1	UNK0	0.000	
5	   C	-0.824	-0.028	-6.838	C.3	1	UNK0	0.000	
6	   H	-0.153	2.717	-4.078	 H	1	UNK0	0.000	
7	   H	1.344	-0.291	-5.539	 H	1	UNK0	0.000	
8	   H	-0.263	-0.988	-6.899	 H	1	UNK0	0.000	
9	   N	1.156	-5.773	1.036	N.2	1	UNK0	0.000	
10	   C	2.784	-3.297	1.056	C.2	1	UNK0	0.000	
11	   C	1.835	-3.661	2.020	C.2	1	UNK0	0.000	
12	   C	0.932	-4.806	1.788	C.2	1	UNK0	0.000	
13	   C	0.155	-6.873	1.050	C.3	1	UNK0	0.000	
14	   H	2.836	-4.041	0.193	 H	1	UNK0	0.000	
15	   H	0.080	-4.826	2.480	 H	1	UNK0	0.000	
16	   H	-0.462	-6.756	1.929	 H	1	UNK0	0.000	
17	   N	-5.351	1.967	2.322	N.3	1	UNK0	0.000	
18	   C	-2.524	1.814	3.243	C.2	1	UNK0	0.000	
19	   C	-3.036	2.712	2.287	C.2	1	UNK0	0.000	
20	   C	-4.406	2.613	1.715	C.3	1	UNK0	0.000	
21	   C	-6.539	1.734	1.508	C.3	1	UNK0	0.000	
22	   H	-3.318	1.116	3.573	 H	1	UNK0	0.000	
23	   H	-4.626	3.156	0.741	 H	1	UNK0	0.000	
24	   H	-6.449	2.286	0.592	 H	1	UNK0	0.000	
25	   N	-2.260	-1.455	-5.334	N.3	1	UNK0	0.000	
26	   C	-2.011	-2.767	-2.571	C.2	1	UNK0	0.000	
27	   C	-2.713	-1.575	-2.867	C.2	1	UNK0	0.000	
28	   C	-2.534	-0.891	-4.189	C.3	1	UNK0	0.000	
29	   C	-2.248	-0.559	-6.460	C.3	1	UNK0	0.000	
30	   H	-1.339	-3.196	-3.373	 H	1	UNK0	0.000	
31	   H	-2.646	0.221	-4.092	 H	1	UNK0	0.000	
32	   H	-2.962	0.275	-6.169	 H	1	UNK0	0.000	
33	   N	-0.440	5.715	0.764	N.2	1	UNK0	0.000	
34	   C	-2.230	3.716	1.710	C.2	1	UNK0	0.000	
35	   C	-0.864	3.772	2.080	C.2	1	UNK0	0.000	
36	   C	-0.013	4.876	1.622	C.2	1	UNK0	0.000	
37	   C	0.519	6.663	0.316	C.3	1	UNK0	0.000	
38	   H	-2.564	4.383	0.911	 H	1	UNK0	0.000	
39	   H	1.035	4.838	1.948	 H	1	UNK0	0.000	
40	   H	1.528	6.536	0.699	 H	1	UNK0	0.000	
41	   N	5.667	-1.228	0.038	N.2	1	UNK0	0.000	
42	   C	3.660	-1.418	2.362	C.2	1	UNK0	0.000	
43	   C	3.720	-2.260	1.183	C.2	1	UNK0	0.000	
44	   C	4.673	-2.047	0.055	C.2	1	UNK0	0.000	
45	   C	6.602	-1.321	-1.055	C.3	1	UNK0	0.000	
46	   H	4.335	-0.602	2.386	 H	1	UNK0	0.000	
47	   H	4.442	-2.723	-0.799	 H	1	UNK0	0.000	
48	   H	6.347	-2.060	-1.793	 H	1	UNK0	0.000	
49	   N	1.870	-1.288	5.628	N.2	1	UNK0	0.000	
50	   C	1.830	-2.815	3.190	C.2	1	UNK0	0.000	
51	   C	2.701	-1.726	3.348	C.2	1	UNK0	0.000	
52	   C	2.601	-0.970	4.624	C.2	1	UNK0	0.000	
53	   C	1.773	-0.308	6.716	C.3	1	UNK0	0.000	
54	   H	1.218	-3.283	3.944	 H	1	UNK0	0.000	
55	   H	3.271	-0.106	4.721	 H	1	UNK0	0.000	
56	   H	2.547	0.457	6.620	 H	1	UNK0	0.000	
57	   N	1.434	5.297	-1.591	N.2	1	UNK0	0.000	
58	   C	2.658	2.719	-2.117	C.2	1	UNK0	0.000	
59	   C	1.416	3.170	-2.663	C.2	1	UNK0	0.000	
60	   C	0.761	4.365	-2.109	C.2	1	UNK0	0.000	
61	   C	0.762	6.625	-1.216	C.3	1	UNK0	0.000	
62	   H	3.110	3.353	-1.403	 H	1	UNK0	0.000	
63	   H	-0.360	4.434	-2.309	 H	1	UNK0	0.000	
64	   H	-0.278	6.771	-1.672	 H	1	UNK0	0.000	
65	   N	-5.455	-0.105	0.134	N.2	1	UNK0	0.000	
66	   C	-3.503	-0.967	-1.843	C.2	1	UNK0	0.000	
67	   C	-3.630	-1.551	-0.582	C.2	1	UNK0	0.000	
68	   C	-4.614	-1.057	0.396	C.2	1	UNK0	0.000	
69	   C	-6.550	0.181	1.084	C.3	1	UNK0	0.000	
70	   H	-4.010	0.026	-2.101	 H	1	UNK0	0.000	
71	   H	-4.622	-1.599	1.329	 H	1	UNK0	0.000	
72	   H	-6.539	-0.495	1.921	 H	1	UNK0	0.000	
73	   N	0.248	1.297	5.587	N.2	1	UNK0	0.000	
74	   C	-0.357	2.910	3.009	C.2	1	UNK0	0.000	
75	   C	-1.212	2.016	3.744	C.2	1	UNK0	0.000	
76	   C	-0.783	1.206	4.893	C.2	1	UNK0	0.000	
77	   C	0.344	0.352	6.755	C.3	1	UNK0	0.000	
78	   H	0.703	2.887	3.311	 H	1	UNK0	0.000	
79	   H	-1.539	0.454	5.152	 H	1	UNK0	0.000	
80	   H	-0.461	-0.407	6.885	 H	1	UNK0	0.000	
81	   N	-1.546	-5.472	-0.199	N.2	1	UNK0	0.000	
82	   C	-2.977	-2.796	-0.396	C.2	1	UNK0	0.000	
83	   C	-2.103	-3.424	-1.338	C.2	1	UNK0	0.000	
84	   C	-1.329	-4.702	-1.206	C.2	1	UNK0	0.000	
85	   C	-0.846	-6.790	-0.164	C.3	1	UNK0	0.000	
86	   H	-3.019	-3.203	0.602	 H	1	UNK0	0.000	
87	   H	-0.612	-5.012	-1.972	 H	1	UNK0	0.000	
88	   H	-0.258	-6.981	-1.022	 H	1	UNK0	0.000	
89	   N	5.417	0.237	-2.449	N.2	1	UNK0	0.000	
90	   C	2.609	0.849	-3.606	C.2	1	UNK0	0.000	
91	   C	3.260	1.561	-2.595	C.2	1	UNK0	0.000	
92	   C	4.690	1.230	-2.128	C.2	1	UNK0	0.000	
93	   C	6.635	0.031	-1.743	C.3	1	UNK0	0.000	
94	   H	3.101	-0.035	-4.004	 H	1	UNK0	0.000	
95	   H	4.966	1.937	-1.344	 H	1	UNK0	0.000	
96	   H	6.760	0.719	-0.954	 H	1	UNK0	0.000	
@<TRIPOS>BOND
1 1 4 2
2 2 59 1
3 2 3 2
4 3 90 1
5 3 4 1
6 5 29 1
7 1 5 1
8 2 6 1
9 4 7 1
10 5 8 1
11 9 13 1
12 9 12 2
13 10 43 2
14 10 11 1
15 11 50 2
16 11 12 1
17 12 15 1
18 13 16 1
19 10 14 1
20 18 22 1
21 18 75 1
22 18 19 2
23 19 20 1
24 17 20 1
25 17 21 1
26 20 23 1
27 21 24 1
28 25 28 1
29 26 83 1
30 26 27 2
31 27 66 1
32 28 31 1
33 27 28 1
34 29 32 1
35 25 29 1
36 26 30 1
37 33 36 2
38 34 35 2
39 19 34 1
40 35 74 1
41 36 39 1
42 35 36 1
43 37 40 1
44 33 37 1
45 34 38 1
46 41 44 2
47 42 46 1
48 42 51 2
49 42 43 1
50 43 44 1
51 41 45 1
52 44 47 1
53 45 48 1
54 49 53 1
55 50 51 1
56 50 54 1
57 51 52 1
58 52 55 1
59 49 52 2
60 53 77 1
61 53 56 1
62 57 61 1
63 58 62 1
64 58 59 2
65 59 60 1
66 57 60 2
67 37 61 1
68 60 63 1
69 61 64 1
70 65 68 2
71 65 69 1
72 66 67 2
73 67 82 1
74 67 68 1
75 68 71 1
76 21 69 1
77 69 72 1
78 66 70 1
79 73 77 1
80 74 78 1
81 74 75 2
82 75 76 1
83 76 79 1
84 73 76 2
85 77 80 1
86 81 85 1
87 82 86 1
88 83 84 1
89 82 83 2
90 81 84 2
91 13 85 1
92 84 87 1
93 85 88 1
94 89 92 2
95 89 93 1
96 90 91 2
97 91 92 1
98 58 91 1
99 92 95 1
100 45 93 1
101 93 96 1
102 90 94 1
@<TRIPOS>SUBSTRUCTURE
1	UNK0	1	GROUP	1 ****	UNK
