# Supplementary material for: MoleQCage: Geometric High-Throughput Screening for Molecular Caging Prediction
Source: J Chem Inf Model. 2024 Dec 12;64(24):9034–9. doi: 10.1021/acs.jcim.4c01419 (PMC11684736; doi:10.1021/acs.jcim.4c01419)
Supplement: Supplementary file 2 — ci4c01419_si_002.zip [file ci4c01419_si_002.zip › CC3_conformations/CC3_014.mol2]

# created with PyMOL 2.4.1
@<TRIPOS>MOLECULE
frame213.xyz
96 102 1                
SMALL
USER_CHARGES
@<TRIPOS>ATOM
1	   N	-0.076	0.893	-6.008	N.2	1	UNK0	0.000	
2	   C	0.898	2.567	-3.733	C.2	1	UNK0	0.000	
3	   C	1.480	1.354	-4.126	C.2	1	UNK0	0.000	
4	   C	0.812	0.460	-5.143	C.2	1	UNK0	0.000	
5	   C	-0.664	-0.108	-6.933	C.3	1	UNK0	0.000	
6	   H	-0.005	2.822	-4.181	 H	1	UNK0	0.000	
7	   H	1.111	-0.542	-5.136	 H	1	UNK0	0.000	
8	   H	0.120	-0.924	-7.043	 H	1	UNK0	0.000	
9	   N	0.995	-5.814	1.084	N.2	1	UNK0	0.000	
10	   C	2.778	-3.327	1.071	C.2	1	UNK0	0.000	
11	   C	1.746	-3.605	1.953	C.2	1	UNK0	0.000	
12	   C	0.755	-4.762	1.786	C.2	1	UNK0	0.000	
13	   C	0.052	-6.871	0.987	C.3	1	UNK0	0.000	
14	   H	2.904	-3.916	0.174	 H	1	UNK0	0.000	
15	   H	-0.168	-4.567	2.343	 H	1	UNK0	0.000	
16	   H	-0.730	-6.780	1.738	 H	1	UNK0	0.000	
17	   N	-5.047	1.491	2.314	N.3	1	UNK0	0.000	
18	   C	-2.250	1.533	3.116	C.2	1	UNK0	0.000	
19	   C	-2.727	2.287	2.080	C.2	1	UNK0	0.000	
20	   C	-4.089	1.989	1.607	C.3	1	UNK0	0.000	
21	   C	-6.349	1.579	1.699	C.3	1	UNK0	0.000	
22	   H	-2.818	0.706	3.423	 H	1	UNK0	0.000	
23	   H	-4.361	2.411	0.627	 H	1	UNK0	0.000	
24	   H	-6.431	2.306	0.952	 H	1	UNK0	0.000	
25	   N	-1.995	-1.336	-5.219	N.3	1	UNK0	0.000	
26	   C	-2.446	-2.904	-2.847	C.2	1	UNK0	0.000	
27	   C	-3.162	-1.712	-3.146	C.2	1	UNK0	0.000	
28	   C	-2.913	-1.031	-4.364	C.3	1	UNK0	0.000	
29	   C	-2.051	-0.583	-6.447	C.3	1	UNK0	0.000	
30	   H	-1.736	-3.334	-3.533	 H	1	UNK0	0.000	
31	   H	-3.660	-0.242	-4.515	 H	1	UNK0	0.000	
32	   H	-2.568	0.415	-6.322	 H	1	UNK0	0.000	
33	   N	-0.445	5.569	0.664	N.2	1	UNK0	0.000	
34	   C	-2.011	3.412	1.644	C.2	1	UNK0	0.000	
35	   C	-0.730	3.763	2.192	C.2	1	UNK0	0.000	
36	   C	-0.036	4.964	1.735	C.2	1	UNK0	0.000	
37	   C	0.385	6.700	0.212	C.3	1	UNK0	0.000	
38	   H	-2.516	3.975	0.872	 H	1	UNK0	0.000	
39	   H	0.766	5.293	2.361	 H	1	UNK0	0.000	
40	   H	1.395	6.658	0.660	 H	1	UNK0	0.000	
41	   N	5.651	-1.238	0.221	N.2	1	UNK0	0.000	
42	   C	3.597	-1.552	2.482	C.2	1	UNK0	0.000	
43	   C	3.759	-2.387	1.289	C.2	1	UNK0	0.000	
44	   C	4.845	-2.219	0.269	C.2	1	UNK0	0.000	
45	   C	6.693	-1.303	-0.854	C.3	1	UNK0	0.000	
46	   H	4.313	-0.784	2.664	 H	1	UNK0	0.000	
47	   H	4.972	-2.986	-0.487	 H	1	UNK0	0.000	
48	   H	6.708	-2.202	-1.486	 H	1	UNK0	0.000	
49	   N	1.839	-1.092	5.615	N.2	1	UNK0	0.000	
50	   C	1.627	-2.827	3.134	C.2	1	UNK0	0.000	
51	   C	2.500	-1.741	3.346	C.2	1	UNK0	0.000	
52	   C	2.499	-0.868	4.556	C.2	1	UNK0	0.000	
53	   C	1.902	-0.115	6.737	C.3	1	UNK0	0.000	
54	   H	0.791	-3.018	3.786	 H	1	UNK0	0.000	
55	   H	2.967	0.134	4.408	 H	1	UNK0	0.000	
56	   H	2.712	0.517	6.649	 H	1	UNK0	0.000	
57	   N	1.488	5.508	-1.600	N.2	1	UNK0	0.000	
58	   C	2.711	2.919	-2.242	C.2	1	UNK0	0.000	
59	   C	1.481	3.375	-2.758	C.2	1	UNK0	0.000	
60	   C	0.891	4.650	-2.378	C.2	1	UNK0	0.000	
61	   C	0.734	6.758	-1.288	C.3	1	UNK0	0.000	
62	   H	3.290	3.464	-1.530	 H	1	UNK0	0.000	
63	   H	-0.055	4.944	-2.838	 H	1	UNK0	0.000	
64	   H	-0.177	6.918	-1.907	 H	1	UNK0	0.000	
65	   N	-5.735	-0.347	0.038	N.2	1	UNK0	0.000	
66	   C	-4.007	-1.265	-2.138	C.2	1	UNK0	0.000	
67	   C	-4.246	-1.929	-0.915	C.2	1	UNK0	0.000	
68	   C	-5.110	-1.385	0.124	C.2	1	UNK0	0.000	
69	   C	-6.651	0.130	1.066	C.3	1	UNK0	0.000	
70	   H	-4.507	-0.276	-2.205	 H	1	UNK0	0.000	
71	   H	-5.291	-2.007	0.973	 H	1	UNK0	0.000	
72	   H	-6.704	-0.562	1.807	 H	1	UNK0	0.000	
73	   N	0.310	1.500	5.626	N.3	1	UNK0	0.000	
74	   C	-0.266	2.987	3.274	C.2	1	UNK0	0.000	
75	   C	-0.998	1.848	3.702	C.2	1	UNK0	0.000	
76	   C	-0.652	1.085	4.896	C.3	1	UNK0	0.000	
77	   C	0.567	0.667	6.790	C.3	1	UNK0	0.000	
78	   H	0.697	3.239	3.726	 H	1	UNK0	0.000	
79	   H	-1.281	0.280	5.095	 H	1	UNK0	0.000	
80	   H	-0.256	-0.062	6.976	 H	1	UNK0	0.000	
81	   N	-1.573	-5.364	-0.283	N.2	1	UNK0	0.000	
82	   C	-3.548	-3.096	-0.670	C.2	1	UNK0	0.000	
83	   C	-2.566	-3.550	-1.620	C.2	1	UNK0	0.000	
84	   C	-1.607	-4.639	-1.337	C.2	1	UNK0	0.000	
85	   C	-0.766	-6.626	-0.323	C.3	1	UNK0	0.000	
86	   H	-3.658	-3.614	0.208	 H	1	UNK0	0.000	
87	   H	-0.949	-4.922	-2.157	 H	1	UNK0	0.000	
88	   H	-0.076	-6.508	-1.192	 H	1	UNK0	0.000	
89	   N	5.278	0.259	-2.236	N.3	1	UNK0	0.000	
90	   C	2.677	0.949	-3.511	C.2	1	UNK0	0.000	
91	   C	3.309	1.675	-2.520	C.2	1	UNK0	0.000	
92	   C	4.485	1.177	-1.814	C.3	1	UNK0	0.000	
93	   C	6.627	0.084	-1.605	C.3	1	UNK0	0.000	
94	   H	3.118	-0.002	-3.846	 H	1	UNK0	0.000	
95	   H	4.637	1.699	-0.844	 H	1	UNK0	0.000	
96	   H	6.821	0.919	-0.929	 H	1	UNK0	0.000	
@<TRIPOS>BOND
1 1 4 2
2 2 59 1
3 2 3 2
4 3 90 1
5 4 7 1
6 3 4 1
7 5 29 1
8 1 5 1
9 2 6 1
10 5 8 1
11 9 12 2
12 10 43 2
13 10 11 1
14 11 50 2
15 11 12 1
16 12 15 1
17 9 13 1
18 13 16 1
19 10 14 1
20 18 22 1
21 18 75 2
22 18 19 1
23 19 20 1
24 17 20 1
25 17 21 1
26 20 23 1
27 21 24 1
28 25 28 1
29 26 83 1
30 26 27 2
31 27 66 1
32 27 28 1
33 29 32 1
34 25 29 1
35 26 30 1
36 28 31 1
37 33 36 2
38 19 34 2
39 34 35 1
40 35 74 2
41 35 36 1
42 36 39 1
43 37 40 1
44 33 37 1
45 34 38 1
46 41 44 2
47 42 46 1
48 42 51 2
49 42 43 1
50 43 44 1
51 41 45 1
52 44 47 1
53 45 48 1
54 49 53 1
55 50 51 1
56 50 54 1
57 51 52 1
58 49 52 2
59 53 77 1
60 52 55 1
61 53 56 1
62 57 61 1
63 58 62 1
64 59 60 1
65 58 59 2
66 57 60 2
67 37 61 1
68 60 63 1
69 61 64 1
70 65 68 2
71 65 69 1
72 66 67 2
73 67 82 1
74 67 68 1
75 68 71 1
76 21 69 1
77 69 72 1
78 66 70 1
79 73 77 1
80 74 75 1
81 74 78 1
82 75 76 1
83 76 79 1
84 73 76 1
85 77 80 1
86 82 86 1
87 83 84 1
88 82 83 2
89 81 84 2
90 81 85 1
91 13 85 1
92 84 87 1
93 85 88 1
94 89 92 1
95 89 93 1
96 90 91 2
97 58 91 1
98 91 92 1
99 92 95 1
100 93 96 1
101 45 93 1
102 90 94 1
@<TRIPOS>SUBSTRUCTURE
1	UNK0	1	GROUP	1 ****	UNK
