# Supplementary material for: MoleQCage: Geometric High-Throughput Screening for Molecular Caging Prediction
Source: J Chem Inf Model. 2024 Dec 12;64(24):9034–9. doi: 10.1021/acs.jcim.4c01419 (PMC11684736; doi:10.1021/acs.jcim.4c01419)
Supplement: Supplementary file 2 — ci4c01419_si_002.zip [file ci4c01419_si_002.zip › CC3_conformations/CC3_015.mol2]

# created with PyMOL 2.4.1
@<TRIPOS>MOLECULE
frame214.xyz
96 102 1                
SMALL
USER_CHARGES
@<TRIPOS>ATOM
1	   N	-0.277	0.634	-5.770	N.2	1	UNK0	0.000	
2	   C	0.742	2.402	-3.585	C.2	1	UNK0	0.000	
3	   C	1.427	1.245	-4.088	C.2	1	UNK0	0.000	
4	   C	0.812	0.435	-5.171	C.2	1	UNK0	0.000	
5	   C	-0.776	-0.189	-6.840	C.3	1	UNK0	0.000	
6	   H	-0.204	2.711	-3.988	 H	1	UNK0	0.000	
7	   H	1.332	-0.457	-5.562	 H	1	UNK0	0.000	
8	   H	-0.285	-1.131	-6.793	 H	1	UNK0	0.000	
9	   N	0.796	-5.635	0.932	N.2	1	UNK0	0.000	
10	   C	2.806	-3.411	0.979	C.2	1	UNK0	0.000	
11	   C	1.826	-3.634	2.015	C.2	1	UNK0	0.000	
12	   C	0.866	-4.738	1.895	C.2	1	UNK0	0.000	
13	   C	-0.150	-6.717	0.970	C.3	1	UNK0	0.000	
14	   H	2.855	-4.004	0.114	 H	1	UNK0	0.000	
15	   H	0.246	-4.814	2.777	 H	1	UNK0	0.000	
16	   H	-0.800	-6.632	1.844	 H	1	UNK0	0.000	
17	   N	-4.996	1.452	2.177	N.2	1	UNK0	0.000	
18	   C	-2.270	1.895	3.283	C.2	1	UNK0	0.000	
19	   C	-2.783	2.566	2.202	C.2	1	UNK0	0.000	
20	   C	-4.187	2.362	1.730	C.2	1	UNK0	0.000	
21	   C	-6.285	1.425	1.599	C.3	1	UNK0	0.000	
22	   H	-2.860	1.145	3.706	 H	1	UNK0	0.000	
23	   H	-4.499	3.152	1.036	 H	1	UNK0	0.000	
24	   H	-6.504	1.998	0.734	 H	1	UNK0	0.000	
25	   N	-2.460	-1.386	-5.408	N.2	1	UNK0	0.000	
26	   C	-2.596	-3.007	-3.011	C.2	1	UNK0	0.000	
27	   C	-3.136	-1.691	-3.135	C.2	1	UNK0	0.000	
28	   C	-3.093	-0.916	-4.397	C.2	1	UNK0	0.000	
29	   C	-2.243	-0.561	-6.594	C.3	1	UNK0	0.000	
30	   H	-1.988	-3.311	-3.776	 H	1	UNK0	0.000	
31	   H	-3.580	0.041	-4.435	 H	1	UNK0	0.000	
32	   H	-2.901	0.300	-6.519	 H	1	UNK0	0.000	
33	   N	-0.181	5.598	0.627	N.2	1	UNK0	0.000	
34	   C	-2.014	3.627	1.626	C.2	1	UNK0	0.000	
35	   C	-0.696	3.911	2.192	C.2	1	UNK0	0.000	
36	   C	0.125	5.013	1.716	C.2	1	UNK0	0.000	
37	   C	0.729	6.653	0.150	C.3	1	UNK0	0.000	
38	   H	-2.385	4.143	0.770	 H	1	UNK0	0.000	
39	   H	0.904	5.273	2.378	 H	1	UNK0	0.000	
40	   H	1.799	6.482	0.490	 H	1	UNK0	0.000	
41	   N	5.652	-1.368	0.257	N.2	1	UNK0	0.000	
42	   C	3.647	-1.505	2.199	C.2	1	UNK0	0.000	
43	   C	3.681	-2.353	1.080	C.2	1	UNK0	0.000	
44	   C	4.603	-2.110	0.013	C.2	1	UNK0	0.000	
45	   C	6.721	-1.284	-0.723	C.3	1	UNK0	0.000	
46	   H	4.361	-0.713	2.306	 H	1	UNK0	0.000	
47	   H	4.380	-2.539	-0.972	 H	1	UNK0	0.000	
48	   H	6.595	-1.898	-1.622	 H	1	UNK0	0.000	
49	   N	1.820	-0.970	5.402	N.2	1	UNK0	0.000	
50	   C	1.699	-2.718	3.088	C.2	1	UNK0	0.000	
51	   C	2.681	-1.730	3.184	C.2	1	UNK0	0.000	
52	   C	2.693	-1.006	4.463	C.2	1	UNK0	0.000	
53	   C	1.934	-0.141	6.627	C.3	1	UNK0	0.000	
54	   H	0.994	-2.950	3.876	 H	1	UNK0	0.000	
55	   H	3.515	-0.313	4.556	 H	1	UNK0	0.000	
56	   H	2.861	0.434	6.624	 H	1	UNK0	0.000	
57	   N	1.569	5.439	-1.843	N.2	1	UNK0	0.000	
58	   C	2.753	2.744	-2.053	C.2	1	UNK0	0.000	
59	   C	1.484	3.172	-2.569	C.2	1	UNK0	0.000	
60	   C	0.935	4.392	-2.128	C.2	1	UNK0	0.000	
61	   C	0.862	6.657	-1.409	C.3	1	UNK0	0.000	
62	   H	3.187	3.346	-1.279	 H	1	UNK0	0.000	
63	   H	-0.109	4.471	-2.075	 H	1	UNK0	0.000	
64	   H	-0.068	6.662	-1.854	 H	1	UNK0	0.000	
65	   N	-5.675	-0.383	0.187	N.2	1	UNK0	0.000	
66	   C	-3.946	-1.133	-2.053	C.2	1	UNK0	0.000	
67	   C	-4.193	-1.982	-0.918	C.2	1	UNK0	0.000	
68	   C	-5.123	-1.545	0.225	C.2	1	UNK0	0.000	
69	   C	-6.631	-0.036	1.271	C.3	1	UNK0	0.000	
70	   H	-4.355	-0.112	-2.170	 H	1	UNK0	0.000	
71	   H	-5.223	-2.251	1.132	 H	1	UNK0	0.000	
72	   H	-6.454	-0.683	2.092	 H	1	UNK0	0.000	
73	   N	0.427	1.607	5.704	N.3	1	UNK0	0.000	
74	   C	-0.163	3.045	3.257	C.2	1	UNK0	0.000	
75	   C	-1.030	2.127	3.879	C.2	1	UNK0	0.000	
76	   C	-0.663	1.423	5.090	C.3	1	UNK0	0.000	
77	   C	0.651	0.661	6.759	C.3	1	UNK0	0.000	
78	   H	0.905	3.080	3.525	 H	1	UNK0	0.000	
79	   H	-1.331	0.644	5.365	 H	1	UNK0	0.000	
80	   H	-0.169	0.015	6.872	 H	1	UNK0	0.000	
81	   N	-1.640	-5.429	-0.489	N.2	1	UNK0	0.000	
82	   C	-3.468	-3.224	-0.803	C.2	1	UNK0	0.000	
83	   C	-2.623	-3.697	-1.819	C.2	1	UNK0	0.000	
84	   C	-1.790	-4.896	-1.638	C.2	1	UNK0	0.000	
85	   C	-0.921	-6.671	-0.355	C.3	1	UNK0	0.000	
86	   H	-3.658	-3.831	0.066	 H	1	UNK0	0.000	
87	   H	-1.345	-5.175	-2.585	 H	1	UNK0	0.000	
88	   H	-0.040	-6.720	-0.999	 H	1	UNK0	0.000	
89	   N	5.471	0.256	-2.191	N.2	1	UNK0	0.000	
90	   C	2.697	0.831	-3.506	C.2	1	UNK0	0.000	
91	   C	3.379	1.616	-2.553	C.2	1	UNK0	0.000	
92	   C	4.710	1.269	-1.998	C.2	1	UNK0	0.000	
93	   C	6.637	0.126	-1.356	C.3	1	UNK0	0.000	
94	   H	3.176	-0.114	-3.823	 H	1	UNK0	0.000	
95	   H	5.131	2.011	-1.297	 H	1	UNK0	0.000	
96	   H	6.611	0.877	-0.510	 H	1	UNK0	0.000	
@<TRIPOS>BOND
1 1 4 2
2 2 59 1
3 2 3 2
4 3 90 1
5 3 4 1
6 5 8 1
7 5 29 1
8 1 5 1
9 2 6 1
10 4 7 1
11 9 13 1
12 9 12 2
13 10 43 2
14 10 11 1
15 11 50 2
16 11 12 1
17 12 15 1
18 13 16 1
19 10 14 1
20 18 22 1
21 18 75 1
22 18 19 2
23 17 20 2
24 19 20 1
25 17 21 1
26 20 23 1
27 21 24 1
28 25 28 2
29 26 83 1
30 26 27 2
31 27 66 1
32 27 28 1
33 29 32 1
34 25 29 1
35 26 30 1
36 28 31 1
37 33 36 2
38 34 35 2
39 19 34 1
40 35 74 1
41 35 36 1
42 36 39 1
43 37 40 1
44 33 37 1
45 34 38 1
46 42 46 1
47 42 51 2
48 42 43 1
49 41 44 2
50 43 44 1
51 41 45 1
52 44 47 1
53 45 48 1
54 49 53 1
55 50 51 1
56 50 54 1
57 51 52 1
58 52 55 1
59 49 52 2
60 53 77 1
61 53 56 1
62 57 61 1
63 58 62 1
64 59 60 1
65 58 59 2
66 60 63 1
67 57 60 2
68 37 61 1
69 61 64 1
70 65 68 2
71 65 69 1
72 66 67 2
73 67 82 1
74 67 68 1
75 68 71 1
76 21 69 1
77 69 72 1
78 66 70 1
79 73 77 1
80 74 78 1
81 74 75 2
82 75 76 1
83 76 79 1
84 73 76 1
85 77 80 1
86 81 85 1
87 82 86 1
88 83 84 1
89 82 83 2
90 81 84 2
91 13 85 1
92 84 87 1
93 85 88 1
94 89 92 2
95 89 93 1
96 90 91 2
97 58 91 1
98 91 92 1
99 92 95 1
100 45 93 1
101 93 96 1
102 90 94 1
@<TRIPOS>SUBSTRUCTURE
1	UNK0	1	GROUP	1 ****	UNK
