# Supplementary material for: MoleQCage: Geometric High-Throughput Screening for Molecular Caging Prediction
Source: J Chem Inf Model. 2024 Dec 12;64(24):9034–9. doi: 10.1021/acs.jcim.4c01419 (PMC11684736; doi:10.1021/acs.jcim.4c01419)
Supplement: Supplementary file 2 — ci4c01419_si_002.zip [file ci4c01419_si_002.zip › CC3_conformations/CC3_016.mol2]

# created with PyMOL 2.4.1
@<TRIPOS>MOLECULE
frame215.xyz
96 102 1                
SMALL
USER_CHARGES
@<TRIPOS>ATOM
1	   N	-0.091	0.678	-5.995	N.2	1	UNK0	0.000	
2	   C	1.091	2.509	-3.984	C.2	1	UNK0	0.000	
3	   C	1.557	1.171	-4.221	C.2	1	UNK0	0.000	
4	   C	0.908	0.322	-5.266	C.2	1	UNK0	0.000	
5	   C	-0.635	-0.279	-6.949	C.3	1	UNK0	0.000	
6	   H	0.268	2.900	-4.541	 H	1	UNK0	0.000	
7	   H	1.403	-0.629	-5.379	 H	1	UNK0	0.000	
8	   H	-0.034	-1.185	-7.015	 H	1	UNK0	0.000	
9	   N	0.920	-5.819	1.333	N.3	1	UNK0	0.000	
10	   C	2.570	-3.355	0.930	C.2	1	UNK0	0.000	
11	   C	1.605	-3.633	1.913	C.2	1	UNK0	0.000	
12	   C	0.685	-4.742	1.918	C.3	1	UNK0	0.000	
13	   C	-0.223	-6.707	1.103	C.3	1	UNK0	0.000	
14	   H	2.662	-4.039	0.103	 H	1	UNK0	0.000	
15	   H	-0.274	-4.681	2.427	 H	1	UNK0	0.000	
16	   H	-1.006	-6.609	1.872	 H	1	UNK0	0.000	
17	   N	-5.135	1.586	2.467	N.2	1	UNK0	0.000	
18	   C	-2.314	1.956	3.570	C.2	1	UNK0	0.000	
19	   C	-2.922	2.664	2.499	C.2	1	UNK0	0.000	
20	   C	-4.284	2.415	2.009	C.2	1	UNK0	0.000	
21	   C	-6.378	1.449	1.805	C.3	1	UNK0	0.000	
22	   H	-2.907	1.179	4.008	 H	1	UNK0	0.000	
23	   H	-4.629	3.091	1.190	 H	1	UNK0	0.000	
24	   H	-6.559	2.154	1.030	 H	1	UNK0	0.000	
25	   N	-2.023	-1.302	-5.341	N.2	1	UNK0	0.000	
26	   C	-2.010	-2.585	-2.816	C.2	1	UNK0	0.000	
27	   C	-2.843	-1.475	-3.082	C.2	1	UNK0	0.000	
28	   C	-2.741	-0.878	-4.411	C.2	1	UNK0	0.000	
29	   C	-2.021	-0.583	-6.584	C.3	1	UNK0	0.000	
30	   H	-1.348	-3.015	-3.493	 H	1	UNK0	0.000	
31	   H	-3.385	-0.002	-4.610	 H	1	UNK0	0.000	
32	   H	-2.631	0.383	-6.600	 H	1	UNK0	0.000	
33	   N	-0.619	5.867	0.736	N.2	1	UNK0	0.000	
34	   C	-2.261	3.801	1.985	C.2	1	UNK0	0.000	
35	   C	-0.962	4.067	2.421	C.2	1	UNK0	0.000	
36	   C	-0.201	5.127	1.674	C.2	1	UNK0	0.000	
37	   C	0.291	6.855	0.206	C.3	1	UNK0	0.000	
38	   H	-2.781	4.414	1.237	 H	1	UNK0	0.000	
39	   H	0.797	5.216	2.182	 H	1	UNK0	0.000	
40	   H	1.275	6.938	0.621	 H	1	UNK0	0.000	
41	   N	5.665	-1.532	0.338	N.2	1	UNK0	0.000	
42	   C	3.345	-1.471	2.203	C.2	1	UNK0	0.000	
43	   C	3.510	-2.335	1.090	C.2	1	UNK0	0.000	
44	   C	4.639	-2.250	0.151	C.2	1	UNK0	0.000	
45	   C	6.616	-1.529	-0.748	C.3	1	UNK0	0.000	
46	   H	4.142	-0.786	2.292	 H	1	UNK0	0.000	
47	   H	4.426	-2.653	-0.811	 H	1	UNK0	0.000	
48	   H	6.489	-2.437	-1.433	 H	1	UNK0	0.000	
49	   N	1.842	-1.306	5.540	N.2	1	UNK0	0.000	
50	   C	1.435	-2.757	2.984	C.2	1	UNK0	0.000	
51	   C	2.291	-1.644	3.138	C.2	1	UNK0	0.000	
52	   C	2.290	-0.886	4.358	C.2	1	UNK0	0.000	
53	   C	2.045	-0.383	6.650	C.3	1	UNK0	0.000	
54	   H	0.771	-3.023	3.767	 H	1	UNK0	0.000	
55	   H	2.720	0.114	4.227	 H	1	UNK0	0.000	
56	   H	2.874	0.276	6.387	 H	1	UNK0	0.000	
57	   N	1.335	5.379	-1.641	N.2	1	UNK0	0.000	
58	   C	2.642	2.753	-2.193	C.2	1	UNK0	0.000	
59	   C	1.546	3.297	-2.923	C.2	1	UNK0	0.000	
60	   C	0.934	4.564	-2.522	C.2	1	UNK0	0.000	
61	   C	0.562	6.628	-1.315	C.3	1	UNK0	0.000	
62	   H	3.036	3.326	-1.336	 H	1	UNK0	0.000	
63	   H	0.074	4.841	-3.091	 H	1	UNK0	0.000	
64	   H	-0.400	6.437	-1.747	 H	1	UNK0	0.000	
65	   N	-5.588	-0.161	0.105	N.2	1	UNK0	0.000	
66	   C	-3.845	-1.014	-2.170	C.2	1	UNK0	0.000	
67	   C	-3.851	-1.660	-0.884	C.2	1	UNK0	0.000	
68	   C	-4.783	-1.155	0.200	C.2	1	UNK0	0.000	
69	   C	-6.521	0.036	1.156	C.3	1	UNK0	0.000	
70	   H	-4.412	-0.120	-2.345	 H	1	UNK0	0.000	
71	   H	-4.703	-1.724	1.166	 H	1	UNK0	0.000	
72	   H	-6.381	-0.685	2.030	 H	1	UNK0	0.000	
73	   N	0.493	1.322	5.710	N.2	1	UNK0	0.000	
74	   C	-0.352	3.310	3.451	C.2	1	UNK0	0.000	
75	   C	-1.067	2.335	4.111	C.2	1	UNK0	0.000	
76	   C	-0.645	1.463	5.257	C.2	1	UNK0	0.000	
77	   C	0.768	0.470	6.863	C.3	1	UNK0	0.000	
78	   H	0.686	3.448	3.769	 H	1	UNK0	0.000	
79	   H	-1.443	0.883	5.751	 H	1	UNK0	0.000	
80	   H	-0.059	-0.219	6.945	 H	1	UNK0	0.000	
81	   N	-1.531	-5.230	-0.304	N.3	1	UNK0	0.000	
82	   C	-3.001	-2.725	-0.551	C.2	1	UNK0	0.000	
83	   C	-2.180	-3.251	-1.564	C.2	1	UNK0	0.000	
84	   C	-1.540	-4.607	-1.406	C.3	1	UNK0	0.000	
85	   C	-0.793	-6.478	-0.331	C.3	1	UNK0	0.000	
86	   H	-3.207	-3.157	0.432	 H	1	UNK0	0.000	
87	   H	-1.113	-5.203	-2.298	 H	1	UNK0	0.000	
88	   H	0.038	-6.413	-0.999	 H	1	UNK0	0.000	
89	   N	5.263	0.134	-2.123	N.2	1	UNK0	0.000	
90	   C	2.746	0.713	-3.494	C.2	1	UNK0	0.000	
91	   C	3.253	1.504	-2.467	C.2	1	UNK0	0.000	
92	   C	4.496	1.097	-1.755	C.2	1	UNK0	0.000	
93	   C	6.578	-0.097	-1.448	C.3	1	UNK0	0.000	
94	   H	3.318	-0.178	-3.780	 H	1	UNK0	0.000	
95	   H	4.666	1.796	-0.900	 H	1	UNK0	0.000	
96	   H	6.700	0.615	-0.577	 H	1	UNK0	0.000	
@<TRIPOS>BOND
1 1 4 2
2 2 59 1
3 2 3 2
4 3 90 1
5 3 4 1
6 5 29 1
7 1 5 1
8 2 6 1
9 4 7 1
10 5 8 1
11 9 12 1
12 10 43 2
13 10 11 1
14 11 12 1
15 11 50 2
16 12 15 1
17 9 13 1
18 13 16 1
19 10 14 1
20 18 22 1
21 18 75 1
22 18 19 2
23 17 20 2
24 19 20 1
25 17 21 1
26 20 23 1
27 21 24 1
28 25 28 2
29 26 83 1
30 26 27 2
31 27 66 1
32 27 28 1
33 25 29 1
34 26 30 1
35 28 31 1
36 29 32 1
37 33 36 2
38 34 35 2
39 19 34 1
40 35 74 1
41 36 39 1
42 35 36 1
43 37 40 1
44 33 37 1
45 34 38 1
46 42 46 1
47 42 51 2
48 42 43 1
49 41 44 2
50 43 44 1
51 41 45 1
52 44 47 1
53 45 48 1
54 49 53 1
55 50 51 1
56 50 54 1
57 51 52 1
58 49 52 2
59 53 77 1
60 52 55 1
61 53 56 1
62 57 61 1
63 58 62 1
64 59 60 1
65 58 59 2
66 57 60 2
67 37 61 1
68 60 63 1
69 61 64 1
70 65 68 2
71 65 69 1
72 66 67 2
73 67 82 1
74 67 68 1
75 68 71 1
76 21 69 1
77 69 72 1
78 66 70 1
79 73 77 1
80 74 78 1
81 74 75 2
82 75 76 1
83 73 76 2
84 76 79 1
85 77 80 1
86 82 86 1
87 83 84 1
88 82 83 2
89 81 84 1
90 81 85 1
91 13 85 1
92 84 87 1
93 85 88 1
94 89 92 2
95 89 93 1
96 90 91 2
97 58 91 1
98 91 92 1
99 92 95 1
100 45 93 1
101 93 96 1
102 90 94 1
@<TRIPOS>SUBSTRUCTURE
1	UNK0	1	GROUP	1 ****	UNK
