# Supplementary material for: MoleQCage: Geometric High-Throughput Screening for Molecular Caging Prediction
Source: J Chem Inf Model. 2024 Dec 12;64(24):9034–9. doi: 10.1021/acs.jcim.4c01419 (PMC11684736; doi:10.1021/acs.jcim.4c01419)
Supplement: Supplementary file 2 — ci4c01419_si_002.zip [file ci4c01419_si_002.zip › CC3_conformations/CC3_017.mol2]

# created with PyMOL 2.4.1
@<TRIPOS>MOLECULE
frame216.xyz
96 102 1                
SMALL
USER_CHARGES
@<TRIPOS>ATOM
1	   N	-0.077	0.753	-5.794	N.2	1	UNK0	0.000	
2	   C	0.851	2.356	-3.598	C.2	1	UNK0	0.000	
3	   C	1.361	1.066	-3.903	C.2	1	UNK0	0.000	
4	   C	0.863	0.306	-4.991	C.2	1	UNK0	0.000	
5	   C	-0.720	-0.060	-6.904	C.3	1	UNK0	0.000	
6	   H	-0.072	2.675	-4.177	 H	1	UNK0	0.000	
7	   H	1.272	-0.720	-5.138	 H	1	UNK0	0.000	
8	   H	-0.129	-0.954	-6.937	 H	1	UNK0	0.000	
9	   N	0.700	-5.644	1.120	N.2	1	UNK0	0.000	
10	   C	2.735	-3.579	1.112	C.2	1	UNK0	0.000	
11	   C	1.723	-3.754	2.064	C.2	1	UNK0	0.000	
12	   C	0.597	-4.681	1.933	C.2	1	UNK0	0.000	
13	   C	-0.380	-6.647	1.093	C.3	1	UNK0	0.000	
14	   H	2.910	-4.309	0.309	 H	1	UNK0	0.000	
15	   H	-0.342	-4.503	2.536	 H	1	UNK0	0.000	
16	   H	-1.165	-6.544	1.814	 H	1	UNK0	0.000	
17	   N	-5.123	1.430	2.302	N.2	1	UNK0	0.000	
18	   C	-2.270	1.625	3.317	C.2	1	UNK0	0.000	
19	   C	-2.799	2.307	2.188	C.2	1	UNK0	0.000	
20	   C	-4.214	2.155	1.766	C.2	1	UNK0	0.000	
21	   C	-6.433	1.380	1.677	C.3	1	UNK0	0.000	
22	   H	-2.861	0.949	3.899	 H	1	UNK0	0.000	
23	   H	-4.396	2.700	0.870	 H	1	UNK0	0.000	
24	   H	-6.702	2.099	0.914	 H	1	UNK0	0.000	
25	   N	-2.433	-1.237	-5.582	N.2	1	UNK0	0.000	
26	   C	-2.303	-2.620	-3.014	C.2	1	UNK0	0.000	
27	   C	-2.907	-1.358	-3.214	C.2	1	UNK0	0.000	
28	   C	-2.740	-0.631	-4.508	C.2	1	UNK0	0.000	
29	   C	-2.200	-0.425	-6.770	C.3	1	UNK0	0.000	
30	   H	-1.740	-3.011	-3.861	 H	1	UNK0	0.000	
31	   H	-2.855	0.518	-4.441	 H	1	UNK0	0.000	
32	   H	-2.807	0.547	-6.791	 H	1	UNK0	0.000	
33	   N	-0.588	5.603	0.684	N.3	1	UNK0	0.000	
34	   C	-2.042	3.316	1.541	C.2	1	UNK0	0.000	
35	   C	-0.796	3.712	2.064	C.2	1	UNK0	0.000	
36	   C	-0.057	4.906	1.529	C.3	1	UNK0	0.000	
37	   C	0.266	6.685	0.187	C.3	1	UNK0	0.000	
38	   H	-2.488	3.901	0.772	 H	1	UNK0	0.000	
39	   H	1.008	5.047	1.791	 H	1	UNK0	0.000	
40	   H	1.169	6.855	0.827	 H	1	UNK0	0.000	
41	   N	5.590	-1.417	0.351	N.2	1	UNK0	0.000	
42	   C	3.648	-1.678	2.378	C.2	1	UNK0	0.000	
43	   C	3.667	-2.556	1.238	C.2	1	UNK0	0.000	
44	   C	4.646	-2.251	0.177	C.2	1	UNK0	0.000	
45	   C	6.578	-1.210	-0.742	C.3	1	UNK0	0.000	
46	   H	4.396	-0.922	2.515	 H	1	UNK0	0.000	
47	   H	4.455	-2.806	-0.791	 H	1	UNK0	0.000	
48	   H	6.225	-1.836	-1.628	 H	1	UNK0	0.000	
49	   N	2.241	-1.231	5.688	N.2	1	UNK0	0.000	
50	   C	1.757	-2.928	3.212	C.2	1	UNK0	0.000	
51	   C	2.642	-1.834	3.354	C.2	1	UNK0	0.000	
52	   C	2.703	-0.952	4.537	C.2	1	UNK0	0.000	
53	   C	2.272	-0.213	6.693	C.3	1	UNK0	0.000	
54	   H	1.091	-3.118	4.053	 H	1	UNK0	0.000	
55	   H	3.226	-0.008	4.425	 H	1	UNK0	0.000	
56	   H	3.166	0.434	6.518	 H	1	UNK0	0.000	
57	   N	1.445	5.324	-1.477	N.2	1	UNK0	0.000	
58	   C	2.567	2.654	-1.920	C.2	1	UNK0	0.000	
59	   C	1.464	3.188	-2.663	C.2	1	UNK0	0.000	
60	   C	0.935	4.474	-2.281	C.2	1	UNK0	0.000	
61	   C	0.661	6.538	-1.281	C.3	1	UNK0	0.000	
62	   H	3.002	3.200	-1.028	 H	1	UNK0	0.000	
63	   H	-0.073	4.678	-2.718	 H	1	UNK0	0.000	
64	   H	-0.267	6.562	-1.852	 H	1	UNK0	0.000	
65	   N	-5.778	-0.318	-0.064	N.2	1	UNK0	0.000	
66	   C	-3.653	-0.848	-2.103	C.2	1	UNK0	0.000	
67	   C	-3.931	-1.633	-0.984	C.2	1	UNK0	0.000	
68	   C	-4.926	-1.229	0.065	C.2	1	UNK0	0.000	
69	   C	-6.674	-0.005	1.033	C.3	1	UNK0	0.000	
70	   H	-4.214	0.049	-2.171	 H	1	UNK0	0.000	
71	   H	-4.930	-1.737	1.009	 H	1	UNK0	0.000	
72	   H	-6.741	-0.789	1.753	 H	1	UNK0	0.000	
73	   N	0.758	1.424	5.487	N.3	1	UNK0	0.000	
74	   C	-0.265	2.986	3.133	C.2	1	UNK0	0.000	
75	   C	-0.946	1.849	3.697	C.2	1	UNK0	0.000	
76	   C	-0.333	1.122	4.887	C.3	1	UNK0	0.000	
77	   C	0.975	0.614	6.708	C.3	1	UNK0	0.000	
78	   H	0.708	3.364	3.438	 H	1	UNK0	0.000	
79	   H	-0.924	0.268	5.232	 H	1	UNK0	0.000	
80	   H	0.113	-0.029	6.965	 H	1	UNK0	0.000	
81	   N	-1.871	-5.307	-0.414	N.2	1	UNK0	0.000	
82	   C	-3.312	-2.867	-0.877	C.2	1	UNK0	0.000	
83	   C	-2.430	-3.309	-1.832	C.2	1	UNK0	0.000	
84	   C	-1.723	-4.636	-1.514	C.2	1	UNK0	0.000	
85	   C	-1.060	-6.444	-0.288	C.3	1	UNK0	0.000	
86	   H	-3.505	-3.455	0.065	 H	1	UNK0	0.000	
87	   H	-0.953	-5.000	-2.270	 H	1	UNK0	0.000	
88	   H	-0.239	-6.480	-1.025	 H	1	UNK0	0.000	
89	   N	5.379	0.507	-2.065	N.2	1	UNK0	0.000	
90	   C	2.516	0.675	-3.199	C.2	1	UNK0	0.000	
91	   C	3.112	1.449	-2.189	C.2	1	UNK0	0.000	
92	   C	4.339	1.013	-1.481	C.2	1	UNK0	0.000	
93	   C	6.558	0.211	-1.266	C.3	1	UNK0	0.000	
94	   H	3.012	-0.293	-3.349	 H	1	UNK0	0.000	
95	   H	4.342	1.243	-0.420	 H	1	UNK0	0.000	
96	   H	6.741	0.890	-0.393	 H	1	UNK0	0.000	
@<TRIPOS>BOND
1 1 4 2
2 2 59 1
3 2 3 2
4 3 90 1
5 3 4 1
6 5 29 1
7 1 5 1
8 2 6 1
9 4 7 1
10 5 8 1
11 9 12 2
12 10 43 2
13 10 11 1
14 11 50 2
15 11 12 1
16 12 15 1
17 9 13 1
18 13 16 1
19 10 14 1
20 18 75 1
21 18 22 1
22 18 19 2
23 19 20 1
24 17 20 2
25 17 21 1
26 20 23 1
27 21 24 1
28 25 28 2
29 26 83 1
30 26 27 2
31 27 66 1
32 28 31 1
33 27 28 1
34 25 29 1
35 26 30 1
36 29 32 1
37 33 36 1
38 34 35 2
39 19 34 1
40 35 74 1
41 36 39 1
42 35 36 1
43 33 37 1
44 37 40 1
45 34 38 1
46 42 46 1
47 42 51 2
48 42 43 1
49 41 44 2
50 43 44 1
51 41 45 1
52 44 47 1
53 45 48 1
54 49 53 1
55 50 51 1
56 50 54 1
57 51 52 1
58 49 52 2
59 53 77 1
60 52 55 1
61 53 56 1
62 57 61 1
63 58 62 1
64 59 60 1
65 58 59 2
66 57 60 2
67 37 61 1
68 60 63 1
69 61 64 1
70 65 68 2
71 65 69 1
72 66 67 2
73 67 82 1
74 67 68 1
75 68 71 1
76 21 69 1
77 69 72 1
78 66 70 1
79 73 77 1
80 74 78 1
81 74 75 2
82 75 76 1
83 76 79 1
84 73 76 1
85 77 80 1
86 81 85 1
87 82 86 1
88 83 84 1
89 82 83 2
90 81 84 2
91 13 85 1
92 84 87 1
93 85 88 1
94 89 92 2
95 89 93 1
96 90 91 2
97 58 91 1
98 91 92 1
99 92 95 1
100 45 93 1
101 93 96 1
102 90 94 1
@<TRIPOS>SUBSTRUCTURE
1	UNK0	1	GROUP	1 ****	UNK
