# Supplementary material for: MoleQCage: Geometric High-Throughput Screening for Molecular Caging Prediction
Source: J Chem Inf Model. 2024 Dec 12;64(24):9034–9. doi: 10.1021/acs.jcim.4c01419 (PMC11684736; doi:10.1021/acs.jcim.4c01419)
Supplement: Supplementary file 2 — ci4c01419_si_002.zip [file ci4c01419_si_002.zip › CC3_conformations/CC3_018.mol2]

# created with PyMOL 2.4.1
@<TRIPOS>MOLECULE
frame217.xyz
96 102 1                
SMALL
USER_CHARGES
@<TRIPOS>ATOM
1	   N	0.170	0.818	-5.846	N.2	1	UNK0	0.000	
2	   C	1.016	2.336	-3.712	C.2	1	UNK0	0.000	
3	   C	1.579	1.099	-4.031	C.2	1	UNK0	0.000	
4	   C	1.081	0.298	-5.139	C.2	1	UNK0	0.000	
5	   C	-0.356	-0.009	-6.913	C.3	1	UNK0	0.000	
6	   H	0.136	2.750	-4.333	 H	1	UNK0	0.000	
7	   H	1.467	-0.725	-5.254	 H	1	UNK0	0.000	
8	   H	0.115	-0.931	-6.907	 H	1	UNK0	0.000	
9	   N	0.322	-5.282	0.863	N.2	1	UNK0	0.000	
10	   C	2.475	-3.252	0.960	C.2	1	UNK0	0.000	
11	   C	1.494	-3.485	1.997	C.2	1	UNK0	0.000	
12	   C	0.389	-4.445	1.834	C.2	1	UNK0	0.000	
13	   C	-0.589	-6.457	0.878	C.3	1	UNK0	0.000	
14	   H	2.386	-3.805	0.043	 H	1	UNK0	0.000	
15	   H	-0.283	-4.483	2.661	 H	1	UNK0	0.000	
16	   H	-1.473	-6.321	1.437	 H	1	UNK0	0.000	
17	   N	-5.082	1.433	2.493	N.2	1	UNK0	0.000	
18	   C	-2.310	1.783	3.523	C.2	1	UNK0	0.000	
19	   C	-2.787	2.344	2.315	C.2	1	UNK0	0.000	
20	   C	-4.118	2.014	1.827	C.2	1	UNK0	0.000	
21	   C	-6.386	1.429	1.910	C.3	1	UNK0	0.000	
22	   H	-2.918	1.088	4.029	 H	1	UNK0	0.000	
23	   H	-4.312	2.429	0.870	 H	1	UNK0	0.000	
24	   H	-6.672	2.264	1.219	 H	1	UNK0	0.000	
25	   N	-1.990	-1.069	-5.400	N.2	1	UNK0	0.000	
26	   C	-2.177	-2.659	-2.957	C.2	1	UNK0	0.000	
27	   C	-2.939	-1.456	-3.211	C.2	1	UNK0	0.000	
28	   C	-2.711	-0.696	-4.404	C.2	1	UNK0	0.000	
29	   C	-1.892	-0.316	-6.652	C.3	1	UNK0	0.000	
30	   H	-1.376	-2.986	-3.543	 H	1	UNK0	0.000	
31	   H	-3.253	0.234	-4.488	 H	1	UNK0	0.000	
32	   H	-2.365	0.665	-6.546	 H	1	UNK0	0.000	
33	   N	-0.527	5.587	0.603	N.2	1	UNK0	0.000	
34	   C	-2.013	3.329	1.600	C.2	1	UNK0	0.000	
35	   C	-0.671	3.621	2.041	C.2	1	UNK0	0.000	
36	   C	0.012	4.797	1.496	C.2	1	UNK0	0.000	
37	   C	0.145	6.794	0.218	C.3	1	UNK0	0.000	
38	   H	-2.379	3.839	0.728	 H	1	UNK0	0.000	
39	   H	0.940	5.142	1.932	 H	1	UNK0	0.000	
40	   H	1.056	6.901	0.773	 H	1	UNK0	0.000	
41	   N	5.525	-1.340	0.225	N.2	1	UNK0	0.000	
42	   C	3.552	-1.564	2.352	C.2	1	UNK0	0.000	
43	   C	3.569	-2.370	1.129	C.2	1	UNK0	0.000	
44	   C	4.659	-2.226	0.167	C.2	1	UNK0	0.000	
45	   C	6.583	-1.400	-0.706	C.3	1	UNK0	0.000	
46	   H	4.405	-0.864	2.444	 H	1	UNK0	0.000	
47	   H	4.728	-2.952	-0.566	 H	1	UNK0	0.000	
48	   H	6.443	-2.127	-1.484	 H	1	UNK0	0.000	
49	   N	1.834	-0.882	5.473	N.2	1	UNK0	0.000	
50	   C	1.543	-2.677	3.178	C.2	1	UNK0	0.000	
51	   C	2.621	-1.784	3.372	C.2	1	UNK0	0.000	
52	   C	2.675	-0.957	4.547	C.2	1	UNK0	0.000	
53	   C	2.054	-0.020	6.562	C.3	1	UNK0	0.000	
54	   H	0.762	-2.758	3.936	 H	1	UNK0	0.000	
55	   H	3.518	-0.243	4.536	 H	1	UNK0	0.000	
56	   H	2.774	0.741	6.435	 H	1	UNK0	0.000	
57	   N	1.416	5.289	-1.449	N.3	1	UNK0	0.000	
58	   C	2.725	2.669	-1.974	C.2	1	UNK0	0.000	
59	   C	1.591	3.138	-2.680	C.2	1	UNK0	0.000	
60	   C	1.009	4.504	-2.342	C.3	1	UNK0	0.000	
61	   C	0.576	6.486	-1.277	C.3	1	UNK0	0.000	
62	   H	3.156	3.209	-1.170	 H	1	UNK0	0.000	
63	   H	0.138	4.822	-2.934	 H	1	UNK0	0.000	
64	   H	-0.314	6.458	-1.847	 H	1	UNK0	0.000	
65	   N	-5.585	-0.143	0.068	N.2	1	UNK0	0.000	
66	   C	-3.938	-1.057	-2.291	C.2	1	UNK0	0.000	
67	   C	-4.222	-1.785	-1.183	C.2	1	UNK0	0.000	
68	   C	-5.070	-1.288	-0.090	C.2	1	UNK0	0.000	
69	   C	-6.590	0.078	1.179	C.3	1	UNK0	0.000	
70	   H	-4.321	-0.053	-2.391	 H	1	UNK0	0.000	
71	   H	-5.307	-1.965	0.722	 H	1	UNK0	0.000	
72	   H	-6.481	-0.619	1.954	 H	1	UNK0	0.000	
73	   N	0.475	1.680	5.958	N.3	1	UNK0	0.000	
74	   C	-0.184	2.928	3.126	C.2	1	UNK0	0.000	
75	   C	-0.965	2.028	3.931	C.2	1	UNK0	0.000	
76	   C	-0.573	1.458	5.286	C.3	1	UNK0	0.000	
77	   C	0.814	0.802	7.036	C.3	1	UNK0	0.000	
78	   H	0.781	3.210	3.531	 H	1	UNK0	0.000	
79	   H	-1.400	0.883	5.735	 H	1	UNK0	0.000	
80	   H	0.066	0.058	7.275	 H	1	UNK0	0.000	
81	   N	-2.064	-5.585	-0.823	N.2	1	UNK0	0.000	
82	   C	-3.535	-2.975	-1.008	C.2	1	UNK0	0.000	
83	   C	-2.454	-3.405	-1.813	C.2	1	UNK0	0.000	
84	   C	-1.693	-4.619	-1.520	C.2	1	UNK0	0.000	
85	   C	-1.161	-6.641	-0.499	C.3	1	UNK0	0.000	
86	   H	-3.629	-3.547	-0.088	 H	1	UNK0	0.000	
87	   H	-0.671	-4.594	-1.924	 H	1	UNK0	0.000	
88	   H	-0.368	-6.674	-1.270	 H	1	UNK0	0.000	
89	   N	5.474	0.251	-2.232	N.2	1	UNK0	0.000	
90	   C	2.681	0.602	-3.267	C.2	1	UNK0	0.000	
91	   C	3.297	1.423	-2.279	C.2	1	UNK0	0.000	
92	   C	4.622	1.051	-1.711	C.2	1	UNK0	0.000	
93	   C	6.655	-0.059	-1.491	C.3	1	UNK0	0.000	
94	   H	3.166	-0.368	-3.453	 H	1	UNK0	0.000	
95	   H	4.776	1.392	-0.707	 H	1	UNK0	0.000	
96	   H	6.864	0.787	-0.799	 H	1	UNK0	0.000	
@<TRIPOS>BOND
1 1 4 2
2 2 59 1
3 2 3 2
4 3 90 1
5 3 4 1
6 5 8 1
7 5 29 1
8 1 5 1
9 2 6 1
10 4 7 1
11 9 13 1
12 9 12 2
13 10 43 2
14 10 11 1
15 11 50 2
16 11 12 1
17 12 15 1
18 13 16 1
19 10 14 1
20 18 75 1
21 18 22 1
22 18 19 2
23 19 20 1
24 17 20 2
25 17 21 1
26 20 23 1
27 21 24 1
28 25 28 2
29 26 83 1
30 26 27 2
31 27 66 1
32 27 28 1
33 29 32 1
34 25 29 1
35 26 30 1
36 28 31 1
37 33 36 2
38 34 35 2
39 19 34 1
40 35 74 1
41 36 39 1
42 35 36 1
43 33 37 1
44 37 40 1
45 34 38 1
46 42 46 1
47 42 51 2
48 42 43 1
49 41 44 2
50 43 44 1
51 41 45 1
52 44 47 1
53 45 48 1
54 49 53 1
55 50 51 1
56 50 54 1
57 51 52 1
58 49 52 2
59 53 77 1
60 52 55 1
61 53 56 1
62 57 61 1
63 58 62 1
64 59 60 1
65 58 59 2
66 57 60 1
67 37 61 1
68 60 63 1
69 61 64 1
70 65 69 1
71 66 67 2
72 67 82 1
73 67 68 1
74 65 68 2
75 68 71 1
76 21 69 1
77 69 72 1
78 66 70 1
79 73 77 1
80 74 78 1
81 74 75 2
82 75 76 1
83 76 79 1
84 73 76 1
85 77 80 1
86 81 85 1
87 82 86 1
88 83 84 1
89 82 83 2
90 81 84 2
91 13 85 1
92 84 87 1
93 85 88 1
94 89 92 2
95 89 93 1
96 90 91 2
97 58 91 1
98 91 92 1
99 92 95 1
100 93 96 1
101 45 93 1
102 90 94 1
@<TRIPOS>SUBSTRUCTURE
1	UNK0	1	GROUP	1 ****	UNK
