# Supplementary material for: MoleQCage: Geometric High-Throughput Screening for Molecular Caging Prediction
Source: J Chem Inf Model. 2024 Dec 12;64(24):9034–9. doi: 10.1021/acs.jcim.4c01419 (PMC11684736; doi:10.1021/acs.jcim.4c01419)
Supplement: Supplementary file 2 — ci4c01419_si_002.zip [file ci4c01419_si_002.zip › CC3_conformations/CC3_019.mol2]

# created with PyMOL 2.4.1
@<TRIPOS>MOLECULE
frame218.xyz
96 102 1                
SMALL
USER_CHARGES
@<TRIPOS>ATOM
1	   N	0.050	0.881	-5.984	N.2	1	UNK0	0.000	
2	   C	0.852	2.437	-3.609	C.2	1	UNK0	0.000	
3	   C	1.546	1.319	-4.082	C.2	1	UNK0	0.000	
4	   C	0.939	0.532	-5.183	C.2	1	UNK0	0.000	
5	   C	-0.401	-0.112	-6.999	C.3	1	UNK0	0.000	
6	   H	-0.034	2.839	-4.101	 H	1	UNK0	0.000	
7	   H	1.418	-0.393	-5.440	 H	1	UNK0	0.000	
8	   H	0.303	-0.977	-7.007	 H	1	UNK0	0.000	
9	   N	0.609	-5.693	1.199	N.2	1	UNK0	0.000	
10	   C	2.451	-3.565	1.137	C.2	1	UNK0	0.000	
11	   C	1.514	-3.697	2.122	C.2	1	UNK0	0.000	
12	   C	0.614	-4.910	2.165	C.2	1	UNK0	0.000	
13	   C	-0.427	-6.727	1.104	C.3	1	UNK0	0.000	
14	   H	2.562	-4.330	0.385	 H	1	UNK0	0.000	
15	   H	0.031	-5.014	3.095	 H	1	UNK0	0.000	
16	   H	-1.273	-6.650	1.815	 H	1	UNK0	0.000	
17	   N	-5.267	1.382	2.523	N.2	1	UNK0	0.000	
18	   C	-2.539	1.708	3.549	C.2	1	UNK0	0.000	
19	   C	-3.063	2.466	2.517	C.2	1	UNK0	0.000	
20	   C	-4.467	2.244	2.093	C.2	1	UNK0	0.000	
21	   C	-6.469	1.177	1.845	C.3	1	UNK0	0.000	
22	   H	-3.109	0.935	4.055	 H	1	UNK0	0.000	
23	   H	-4.697	2.875	1.241	 H	1	UNK0	0.000	
24	   H	-6.758	1.999	1.161	 H	1	UNK0	0.000	
25	   N	-2.093	-1.219	-5.495	N.2	1	UNK0	0.000	
26	   C	-1.967	-2.531	-2.976	C.2	1	UNK0	0.000	
27	   C	-2.640	-1.288	-3.184	C.2	1	UNK0	0.000	
28	   C	-2.557	-0.643	-4.489	C.2	1	UNK0	0.000	
29	   C	-1.907	-0.553	-6.804	C.3	1	UNK0	0.000	
30	   H	-1.481	-2.969	-3.789	 H	1	UNK0	0.000	
31	   H	-2.995	0.373	-4.587	 H	1	UNK0	0.000	
32	   H	-2.476	0.387	-6.883	 H	1	UNK0	0.000	
33	   N	-0.584	5.681	0.834	N.3	1	UNK0	0.000	
34	   C	-2.256	3.355	1.782	C.2	1	UNK0	0.000	
35	   C	-1.001	3.715	2.244	C.2	1	UNK0	0.000	
36	   C	-0.091	4.764	1.641	C.3	1	UNK0	0.000	
37	   C	0.278	6.776	0.449	C.3	1	UNK0	0.000	
38	   H	-2.623	3.871	0.864	 H	1	UNK0	0.000	
39	   H	0.971	4.589	1.818	 H	1	UNK0	0.000	
40	   H	1.289	6.762	0.882	 H	1	UNK0	0.000	
41	   N	5.187	-1.405	0.021	N.3	1	UNK0	0.000	
42	   C	3.328	-1.556	2.178	C.2	1	UNK0	0.000	
43	   C	3.352	-2.486	1.112	C.2	1	UNK0	0.000	
44	   C	4.346	-2.364	0.025	C.3	1	UNK0	0.000	
45	   C	6.281	-1.514	-0.923	C.3	1	UNK0	0.000	
46	   H	4.083	-0.773	2.144	 H	1	UNK0	0.000	
47	   H	4.209	-3.173	-0.770	 H	1	UNK0	0.000	
48	   H	6.136	-2.349	-1.616	 H	1	UNK0	0.000	
49	   N	1.985	-0.928	5.550	N.2	1	UNK0	0.000	
50	   C	1.460	-2.787	3.171	C.2	1	UNK0	0.000	
51	   C	2.423	-1.743	3.275	C.2	1	UNK0	0.000	
52	   C	2.522	-0.797	4.423	C.2	1	UNK0	0.000	
53	   C	2.256	-0.011	6.599	C.3	1	UNK0	0.000	
54	   H	0.742	-2.893	4.001	 H	1	UNK0	0.000	
55	   H	3.186	0.014	4.289	 H	1	UNK0	0.000	
56	   H	3.085	0.616	6.329	 H	1	UNK0	0.000	
57	   N	1.211	5.329	-1.402	N.2	1	UNK0	0.000	
58	   C	2.633	2.812	-2.034	C.2	1	UNK0	0.000	
59	   C	1.416	3.178	-2.555	C.2	1	UNK0	0.000	
60	   C	0.684	4.488	-2.206	C.2	1	UNK0	0.000	
61	   C	0.574	6.626	-1.143	C.3	1	UNK0	0.000	
62	   H	2.999	3.239	-1.126	 H	1	UNK0	0.000	
63	   H	-0.245	4.753	-2.733	 H	1	UNK0	0.000	
64	   H	-0.383	6.642	-1.668	 H	1	UNK0	0.000	
65	   N	-5.534	-0.203	0.061	N.2	1	UNK0	0.000	
66	   C	-3.504	-0.749	-2.188	C.2	1	UNK0	0.000	
67	   C	-3.664	-1.464	-0.974	C.2	1	UNK0	0.000	
68	   C	-4.711	-1.194	0.094	C.2	1	UNK0	0.000	
69	   C	-6.595	-0.112	1.116	C.3	1	UNK0	0.000	
70	   H	-4.134	0.093	-2.412	 H	1	UNK0	0.000	
71	   H	-4.864	-1.894	0.902	 H	1	UNK0	0.000	
72	   H	-6.419	-0.918	1.816	 H	1	UNK0	0.000	
73	   N	0.655	1.595	5.604	N.3	1	UNK0	0.000	
74	   C	-0.479	3.056	3.350	C.2	1	UNK0	0.000	
75	   C	-1.242	2.063	4.044	C.2	1	UNK0	0.000	
76	   C	-0.581	1.459	5.271	C.3	1	UNK0	0.000	
77	   C	0.980	0.915	6.858	C.3	1	UNK0	0.000	
78	   H	0.518	3.283	3.738	 H	1	UNK0	0.000	
79	   H	-1.334	0.905	5.825	 H	1	UNK0	0.000	
80	   H	0.188	0.274	7.192	 H	1	UNK0	0.000	
81	   N	-1.620	-5.263	-0.485	N.2	1	UNK0	0.000	
82	   C	-2.936	-2.666	-0.716	C.2	1	UNK0	0.000	
83	   C	-2.049	-3.202	-1.707	C.2	1	UNK0	0.000	
84	   C	-1.326	-4.466	-1.418	C.2	1	UNK0	0.000	
85	   C	-0.983	-6.530	-0.370	C.3	1	UNK0	0.000	
86	   H	-3.065	-3.031	0.342	 H	1	UNK0	0.000	
87	   H	-0.490	-4.706	-2.114	 H	1	UNK0	0.000	
88	   H	-0.162	-6.730	-1.043	 H	1	UNK0	0.000	
89	   N	5.286	0.242	-2.272	N.2	1	UNK0	0.000	
90	   C	2.747	0.865	-3.411	C.2	1	UNK0	0.000	
91	   C	3.272	1.584	-2.370	C.2	1	UNK0	0.000	
92	   C	4.555	1.126	-1.765	C.2	1	UNK0	0.000	
93	   C	6.484	-0.130	-1.549	C.3	1	UNK0	0.000	
94	   H	3.202	-0.068	-3.782	 H	1	UNK0	0.000	
95	   H	4.721	1.635	-0.772	 H	1	UNK0	0.000	
96	   H	6.673	0.564	-0.693	 H	1	UNK0	0.000	
@<TRIPOS>BOND
1 1 4 2
2 2 59 1
3 2 3 2
4 3 90 1
5 3 4 1
6 5 29 1
7 1 5 1
8 2 6 1
9 4 7 1
10 5 8 1
11 9 12 2
12 10 11 1
13 11 12 1
14 11 50 2
15 12 15 1
16 9 13 1
17 13 16 1
18 10 14 1
19 18 75 1
20 18 22 1
21 18 19 2
22 19 20 1
23 17 20 2
24 17 21 1
25 20 23 1
26 21 24 1
27 25 28 2
28 26 83 1
29 26 27 2
30 27 66 1
31 27 28 1
32 25 29 1
33 26 30 1
34 28 31 1
35 29 32 1
36 33 36 1
37 34 35 2
38 19 34 1
39 35 74 1
40 36 39 1
41 35 36 1
42 33 37 1
43 37 40 1
44 34 38 1
45 41 44 1
46 42 51 2
47 10 43 2
48 42 43 1
49 43 44 1
50 41 45 1
51 42 46 1
52 44 47 1
53 45 48 1
54 49 53 1
55 50 51 1
56 50 54 1
57 51 52 1
58 49 52 2
59 53 77 1
60 52 55 1
61 53 56 1
62 57 61 1
63 58 62 1
64 59 60 1
65 58 59 2
66 57 60 2
67 37 61 1
68 60 63 1
69 61 64 1
70 65 68 2
71 65 69 1
72 66 67 2
73 67 82 1
74 67 68 1
75 68 71 1
76 69 72 1
77 21 69 1
78 66 70 1
79 73 77 1
80 74 78 1
81 74 75 2
82 75 76 1
83 73 76 1
84 76 79 1
85 77 80 1
86 81 85 1
87 82 86 1
88 83 84 1
89 82 83 2
90 81 84 2
91 13 85 1
92 84 87 1
93 85 88 1
94 89 92 2
95 89 93 1
96 90 91 2
97 58 91 1
98 91 92 1
99 92 95 1
100 45 93 1
101 93 96 1
102 90 94 1
@<TRIPOS>SUBSTRUCTURE
1	UNK0	1	GROUP	1 ****	UNK
