# Supplementary material for: MoleQCage: Geometric High-Throughput Screening for Molecular Caging Prediction
Source: J Chem Inf Model. 2024 Dec 12;64(24):9034–9. doi: 10.1021/acs.jcim.4c01419 (PMC11684736; doi:10.1021/acs.jcim.4c01419)
Supplement: Supplementary file 2 — ci4c01419_si_002.zip [file ci4c01419_si_002.zip › CC3_conformations/CC3_020.mol2]

# created with PyMOL 2.4.1
@<TRIPOS>MOLECULE
frame219.xyz
96 102 1                
SMALL
USER_CHARGES
@<TRIPOS>ATOM
1	   N	0.067	0.894	-5.785	N.2	1	UNK0	0.000	
2	   C	0.974	2.362	-3.462	C.2	1	UNK0	0.000	
3	   C	1.572	1.267	-3.938	C.2	1	UNK0	0.000	
4	   C	0.981	0.469	-5.017	C.2	1	UNK0	0.000	
5	   C	-0.297	0.007	-6.842	C.3	1	UNK0	0.000	
6	   H	0.065	2.761	-3.930	 H	1	UNK0	0.000	
7	   H	1.423	-0.486	-5.172	 H	1	UNK0	0.000	
8	   H	0.319	-0.895	-7.015	 H	1	UNK0	0.000	
9	   N	0.557	-5.652	1.040	N.2	1	UNK0	0.000	
10	   C	2.726	-3.522	1.158	C.2	1	UNK0	0.000	
11	   C	1.599	-3.613	2.043	C.2	1	UNK0	0.000	
12	   C	0.507	-4.660	1.832	C.2	1	UNK0	0.000	
13	   C	-0.572	-6.613	1.018	C.3	1	UNK0	0.000	
14	   H	2.788	-4.239	0.330	 H	1	UNK0	0.000	
15	   H	-0.435	-4.433	2.361	 H	1	UNK0	0.000	
16	   H	-1.399	-6.133	1.584	 H	1	UNK0	0.000	
17	   N	-5.088	1.229	2.246	N.2	1	UNK0	0.000	
18	   C	-2.362	1.649	3.462	C.2	1	UNK0	0.000	
19	   C	-2.873	2.193	2.288	C.2	1	UNK0	0.000	
20	   C	-4.134	1.849	1.631	C.2	1	UNK0	0.000	
21	   C	-6.373	1.291	1.633	C.3	1	UNK0	0.000	
22	   H	-3.015	0.849	3.849	 H	1	UNK0	0.000	
23	   H	-4.160	2.253	0.579	 H	1	UNK0	0.000	
24	   H	-6.394	2.145	0.943	 H	1	UNK0	0.000	
25	   N	-1.832	-1.189	-5.477	N.3	1	UNK0	0.000	
26	   C	-2.160	-2.718	-3.019	C.2	1	UNK0	0.000	
27	   C	-2.924	-1.543	-3.295	C.2	1	UNK0	0.000	
28	   C	-2.539	-0.772	-4.531	C.3	1	UNK0	0.000	
29	   C	-1.731	-0.372	-6.680	C.3	1	UNK0	0.000	
30	   H	-1.452	-3.053	-3.776	 H	1	UNK0	0.000	
31	   H	-2.833	0.261	-4.471	 H	1	UNK0	0.000	
32	   H	-2.233	0.554	-6.445	 H	1	UNK0	0.000	
33	   N	-0.579	5.500	0.680	N.2	1	UNK0	0.000	
34	   C	-2.128	3.294	1.701	C.2	1	UNK0	0.000	
35	   C	-0.870	3.714	2.285	C.2	1	UNK0	0.000	
36	   C	-0.190	4.897	1.749	C.2	1	UNK0	0.000	
37	   C	0.215	6.653	0.264	C.3	1	UNK0	0.000	
38	   H	-2.509	3.862	0.793	 H	1	UNK0	0.000	
39	   H	0.736	5.246	2.261	 H	1	UNK0	0.000	
40	   H	1.275	6.707	0.661	 H	1	UNK0	0.000	
41	   N	5.618	-1.482	0.182	N.2	1	UNK0	0.000	
42	   C	3.578	-1.642	2.335	C.2	1	UNK0	0.000	
43	   C	3.701	-2.518	1.218	C.2	1	UNK0	0.000	
44	   C	4.794	-2.418	0.238	C.2	1	UNK0	0.000	
45	   C	6.649	-1.503	-0.853	C.3	1	UNK0	0.000	
46	   H	4.388	-0.890	2.468	 H	1	UNK0	0.000	
47	   H	4.855	-3.311	-0.512	 H	1	UNK0	0.000	
48	   H	6.502	-2.325	-1.552	 H	1	UNK0	0.000	
49	   N	1.954	-0.811	5.451	N.2	1	UNK0	0.000	
50	   C	1.597	-2.712	3.174	C.2	1	UNK0	0.000	
51	   C	2.609	-1.696	3.336	C.2	1	UNK0	0.000	
52	   C	2.666	-0.710	4.376	C.2	1	UNK0	0.000	
53	   C	2.075	0.134	6.508	C.3	1	UNK0	0.000	
54	   H	0.835	-2.787	3.973	 H	1	UNK0	0.000	
55	   H	3.320	0.184	4.341	 H	1	UNK0	0.000	
56	   H	2.799	0.886	6.163	 H	1	UNK0	0.000	
57	   N	1.339	5.417	-1.601	N.2	1	UNK0	0.000	
58	   C	2.723	2.689	-1.831	C.2	1	UNK0	0.000	
59	   C	1.502	3.097	-2.417	C.2	1	UNK0	0.000	
60	   C	0.800	4.372	-2.086	C.2	1	UNK0	0.000	
61	   C	0.445	6.514	-1.340	C.3	1	UNK0	0.000	
62	   H	3.253	3.353	-1.174	 H	1	UNK0	0.000	
63	   H	-0.351	4.375	-2.218	 H	1	UNK0	0.000	
64	   H	-0.512	6.468	-1.812	 H	1	UNK0	0.000	
65	   N	-5.820	-0.324	-0.114	N.2	1	UNK0	0.000	
66	   C	-3.923	-1.087	-2.344	C.2	1	UNK0	0.000	
67	   C	-4.012	-1.726	-1.116	C.2	1	UNK0	0.000	
68	   C	-5.044	-1.303	-0.050	C.2	1	UNK0	0.000	
69	   C	-6.687	-0.082	1.012	C.3	1	UNK0	0.000	
70	   H	-4.563	-0.259	-2.589	 H	1	UNK0	0.000	
71	   H	-5.082	-1.890	0.860	 H	1	UNK0	0.000	
72	   H	-6.639	-0.878	1.685	 H	1	UNK0	0.000	
73	   N	0.430	1.614	5.676	N.2	1	UNK0	0.000	
74	   C	-0.425	3.106	3.439	C.2	1	UNK0	0.000	
75	   C	-1.109	1.979	3.998	C.2	1	UNK0	0.000	
76	   C	-0.614	1.278	5.106	C.2	1	UNK0	0.000	
77	   C	0.817	0.884	6.865	C.3	1	UNK0	0.000	
78	   H	0.552	3.360	3.834	 H	1	UNK0	0.000	
79	   H	-1.284	0.448	5.425	 H	1	UNK0	0.000	
80	   H	0.103	0.231	7.234	 H	1	UNK0	0.000	
81	   N	-1.947	-5.553	-0.721	N.2	1	UNK0	0.000	
82	   C	-3.251	-2.875	-0.845	C.2	1	UNK0	0.000	
83	   C	-2.298	-3.428	-1.806	C.2	1	UNK0	0.000	
84	   C	-1.545	-4.638	-1.536	C.2	1	UNK0	0.000	
85	   C	-1.229	-6.758	-0.402	C.3	1	UNK0	0.000	
86	   H	-3.377	-3.475	0.065	 H	1	UNK0	0.000	
87	   H	-0.686	-4.754	-2.161	 H	1	UNK0	0.000	
88	   H	-0.455	-6.950	-1.111	 H	1	UNK0	0.000	
89	   N	5.527	0.228	-2.262	N.2	1	UNK0	0.000	
90	   C	2.737	0.792	-3.404	C.2	1	UNK0	0.000	
91	   C	3.394	1.561	-2.322	C.2	1	UNK0	0.000	
92	   C	4.762	1.161	-1.761	C.2	1	UNK0	0.000	
93	   C	6.694	-0.117	-1.536	C.3	1	UNK0	0.000	
94	   H	3.359	0.105	-3.915	 H	1	UNK0	0.000	
95	   H	5.061	1.594	-0.833	 H	1	UNK0	0.000	
96	   H	6.878	0.606	-0.707	 H	1	UNK0	0.000	
@<TRIPOS>BOND
1 1 4 2
2 2 59 1
3 2 3 2
4 3 90 1
5 3 4 1
6 5 29 1
7 1 5 1
8 2 6 1
9 4 7 1
10 5 8 1
11 9 12 2
12 10 43 2
13 10 11 1
14 11 50 2
15 11 12 1
16 12 15 1
17 9 13 1
18 13 16 1
19 10 14 1
20 18 22 1
21 18 75 1
22 18 19 2
23 17 20 2
24 19 20 1
25 17 21 1
26 20 23 1
27 21 24 1
28 25 28 1
29 26 83 1
30 26 27 2
31 27 66 1
32 28 31 1
33 27 28 1
34 29 32 1
35 25 29 1
36 26 30 1
37 33 36 2
38 34 35 2
39 19 34 1
40 35 74 1
41 36 39 1
42 35 36 1
43 37 40 1
44 33 37 1
45 34 38 1
46 41 44 2
47 42 46 1
48 42 51 2
49 42 43 1
50 43 44 1
51 41 45 1
52 44 47 1
53 45 48 1
54 49 53 1
55 50 51 1
56 50 54 1
57 51 52 1
58 49 52 2
59 53 77 1
60 52 55 1
61 53 56 1
62 57 61 1
63 58 62 1
64 59 60 1
65 58 59 2
66 57 60 2
67 37 61 1
68 60 63 1
69 61 64 1
70 65 68 2
71 65 69 1
72 66 67 2
73 67 82 1
74 67 68 1
75 68 71 1
76 21 69 1
77 69 72 1
78 66 70 1
79 73 77 1
80 74 78 1
81 74 75 2
82 75 76 1
83 76 79 1
84 73 76 2
85 77 80 1
86 81 85 1
87 82 86 1
88 83 84 1
89 82 83 2
90 81 84 2
91 13 85 1
92 84 87 1
93 85 88 1
94 89 92 2
95 89 93 1
96 90 91 2
97 58 91 1
98 91 92 1
99 92 95 1
100 45 93 1
101 93 96 1
102 90 94 1
@<TRIPOS>SUBSTRUCTURE
1	UNK0	1	GROUP	1 ****	UNK
