# Supplementary material for: MoleQCage: Geometric High-Throughput Screening for Molecular Caging Prediction
Source: J Chem Inf Model. 2024 Dec 12;64(24):9034–9. doi: 10.1021/acs.jcim.4c01419 (PMC11684736; doi:10.1021/acs.jcim.4c01419)
Supplement: Supplementary file 2 — ci4c01419_si_002.zip [file ci4c01419_si_002.zip › CC3_conformations/CC3_021.mol2]

# created with PyMOL 2.4.1
@<TRIPOS>MOLECULE
frame220.xyz
96 102 1                
SMALL
USER_CHARGES
@<TRIPOS>ATOM
1	   N	0.249	0.852	-6.038	N.2	1	UNK0	0.000	
2	   C	0.971	2.451	-3.585	C.2	1	UNK0	0.000	
3	   C	1.635	1.236	-4.109	C.2	1	UNK0	0.000	
4	   C	1.033	0.362	-5.085	C.2	1	UNK0	0.000	
5	   C	-0.296	-0.050	-7.047	C.3	1	UNK0	0.000	
6	   H	0.071	2.854	-3.970	 H	1	UNK0	0.000	
7	   H	1.392	-0.717	-5.024	 H	1	UNK0	0.000	
8	   H	0.296	-0.965	-7.137	 H	1	UNK0	0.000	
9	   N	0.561	-5.500	1.070	N.2	1	UNK0	0.000	
10	   C	2.443	-3.315	1.008	C.2	1	UNK0	0.000	
11	   C	1.504	-3.530	2.036	C.2	1	UNK0	0.000	
12	   C	0.540	-4.595	1.932	C.2	1	UNK0	0.000	
13	   C	-0.475	-6.485	1.139	C.3	1	UNK0	0.000	
14	   H	2.430	-3.954	0.141	 H	1	UNK0	0.000	
15	   H	-0.230	-4.551	2.688	 H	1	UNK0	0.000	
16	   H	-1.255	-6.330	1.903	 H	1	UNK0	0.000	
17	   N	-5.168	1.281	2.375	N.3	1	UNK0	0.000	
18	   C	-2.609	1.632	3.557	C.2	1	UNK0	0.000	
19	   C	-3.021	2.261	2.339	C.2	1	UNK0	0.000	
20	   C	-4.236	1.813	1.704	C.3	1	UNK0	0.000	
21	   C	-6.407	1.158	1.645	C.3	1	UNK0	0.000	
22	   H	-3.220	0.854	4.022	 H	1	UNK0	0.000	
23	   H	-4.352	2.000	0.679	 H	1	UNK0	0.000	
24	   H	-6.442	2.016	0.964	 H	1	UNK0	0.000	
25	   N	-1.905	-1.326	-5.561	N.3	1	UNK0	0.000	
26	   C	-2.010	-2.700	-2.863	C.2	1	UNK0	0.000	
27	   C	-2.683	-1.522	-3.244	C.2	1	UNK0	0.000	
28	   C	-2.593	-0.817	-4.581	C.3	1	UNK0	0.000	
29	   C	-1.795	-0.402	-6.697	C.3	1	UNK0	0.000	
30	   H	-1.464	-3.288	-3.605	 H	1	UNK0	0.000	
31	   H	-3.105	0.200	-4.617	 H	1	UNK0	0.000	
32	   H	-2.343	0.510	-6.582	 H	1	UNK0	0.000	
33	   N	-0.588	5.602	0.816	N.2	1	UNK0	0.000	
34	   C	-2.202	3.203	1.695	C.2	1	UNK0	0.000	
35	   C	-0.965	3.633	2.231	C.2	1	UNK0	0.000	
36	   C	-0.131	4.670	1.609	C.2	1	UNK0	0.000	
37	   C	0.253	6.727	0.414	C.3	1	UNK0	0.000	
38	   H	-2.455	3.603	0.772	 H	1	UNK0	0.000	
39	   H	0.849	4.631	1.933	 H	1	UNK0	0.000	
40	   H	1.138	6.781	1.028	 H	1	UNK0	0.000	
41	   N	5.593	-1.724	0.098	N.2	1	UNK0	0.000	
42	   C	3.460	-1.452	2.221	C.2	1	UNK0	0.000	
43	   C	3.490	-2.368	1.129	C.2	1	UNK0	0.000	
44	   C	4.479	-2.283	0.010	C.2	1	UNK0	0.000	
45	   C	6.483	-1.712	-1.063	C.3	1	UNK0	0.000	
46	   H	4.150	-0.614	2.267	 H	1	UNK0	0.000	
47	   H	4.041	-2.853	-0.826	 H	1	UNK0	0.000	
48	   H	6.293	-2.473	-1.871	 H	1	UNK0	0.000	
49	   N	2.122	-0.886	5.621	N.2	1	UNK0	0.000	
50	   C	1.597	-2.694	3.210	C.2	1	UNK0	0.000	
51	   C	2.560	-1.681	3.295	C.2	1	UNK0	0.000	
52	   C	2.627	-0.764	4.451	C.2	1	UNK0	0.000	
53	   C	2.207	0.212	6.587	C.3	1	UNK0	0.000	
54	   H	0.912	-2.851	4.052	 H	1	UNK0	0.000	
55	   H	3.031	0.183	4.264	 H	1	UNK0	0.000	
56	   H	2.942	0.945	6.352	 H	1	UNK0	0.000	
57	   N	1.400	5.311	-1.273	N.2	1	UNK0	0.000	
58	   C	2.853	2.810	-2.083	C.2	1	UNK0	0.000	
59	   C	1.563	3.211	-2.567	C.2	1	UNK0	0.000	
60	   C	0.967	4.490	-2.122	C.2	1	UNK0	0.000	
61	   C	0.649	6.617	-1.112	C.3	1	UNK0	0.000	
62	   H	3.345	3.559	-1.550	 H	1	UNK0	0.000	
63	   H	-0.023	4.670	-2.593	 H	1	UNK0	0.000	
64	   H	-0.327	6.666	-1.672	 H	1	UNK0	0.000	
65	   N	-5.807	-0.300	-0.223	N.2	1	UNK0	0.000	
66	   C	-3.453	-0.906	-2.234	C.2	1	UNK0	0.000	
67	   C	-3.868	-1.603	-1.044	C.2	1	UNK0	0.000	
68	   C	-4.928	-1.205	-0.079	C.2	1	UNK0	0.000	
69	   C	-6.719	-0.114	0.844	C.3	1	UNK0	0.000	
70	   H	-3.862	0.119	-2.339	 H	1	UNK0	0.000	
71	   H	-4.919	-1.728	0.937	 H	1	UNK0	0.000	
72	   H	-6.673	-0.906	1.649	 H	1	UNK0	0.000	
73	   N	0.402	1.565	5.681	N.2	1	UNK0	0.000	
74	   C	-0.581	3.115	3.463	C.2	1	UNK0	0.000	
75	   C	-1.367	2.094	4.102	C.2	1	UNK0	0.000	
76	   C	-0.788	1.368	5.227	C.2	1	UNK0	0.000	
77	   C	0.851	0.874	6.869	C.3	1	UNK0	0.000	
78	   H	0.278	3.608	3.838	 H	1	UNK0	0.000	
79	   H	-1.455	0.627	5.650	 H	1	UNK0	0.000	
80	   H	0.175	0.149	7.244	 H	1	UNK0	0.000	
81	   N	-2.019	-5.442	-0.510	N.2	1	UNK0	0.000	
82	   C	-3.191	-2.840	-0.831	C.2	1	UNK0	0.000	
83	   C	-2.249	-3.363	-1.637	C.2	1	UNK0	0.000	
84	   C	-1.563	-4.660	-1.377	C.2	1	UNK0	0.000	
85	   C	-1.319	-6.640	-0.187	C.3	1	UNK0	0.000	
86	   H	-3.505	-3.377	0.053	 H	1	UNK0	0.000	
87	   H	-0.779	-4.884	-2.103	 H	1	UNK0	0.000	
88	   H	-0.623	-6.913	-1.022	 H	1	UNK0	0.000	
89	   N	5.261	0.024	-2.239	N.2	1	UNK0	0.000	
90	   C	2.859	0.781	-3.481	C.2	1	UNK0	0.000	
91	   C	3.474	1.625	-2.514	C.2	1	UNK0	0.000	
92	   C	4.736	1.155	-1.916	C.2	1	UNK0	0.000	
93	   C	6.522	-0.253	-1.653	C.3	1	UNK0	0.000	
94	   H	3.289	-0.216	-3.700	 H	1	UNK0	0.000	
95	   H	5.048	1.804	-1.156	 H	1	UNK0	0.000	
96	   H	6.732	0.506	-0.857	 H	1	UNK0	0.000	
@<TRIPOS>BOND
1 1 4 2
2 2 59 1
3 2 3 2
4 3 90 1
5 4 7 1
6 3 4 1
7 5 29 1
8 1 5 1
9 2 6 1
10 5 8 1
11 9 13 1
12 9 12 2
13 10 43 2
14 10 11 1
15 11 50 2
16 11 12 1
17 12 15 1
18 13 16 1
19 10 14 1
20 18 22 1
21 18 75 1
22 18 19 2
23 19 20 1
24 17 20 1
25 17 21 1
26 20 23 1
27 21 24 1
28 25 28 1
29 26 83 1
30 26 27 2
31 27 66 1
32 27 28 1
33 29 32 1
34 25 29 1
35 26 30 1
36 28 31 1
37 33 36 2
38 34 35 2
39 19 34 1
40 35 74 1
41 36 39 1
42 35 36 1
43 33 37 1
44 37 40 1
45 34 38 1
46 42 46 1
47 42 51 2
48 42 43 1
49 41 44 2
50 43 44 1
51 41 45 1
52 44 47 1
53 45 48 1
54 49 53 1
55 50 51 1
56 50 54 1
57 51 52 1
58 49 52 2
59 53 77 1
60 52 55 1
61 53 56 1
62 57 61 1
63 58 62 1
64 59 60 1
65 58 59 2
66 57 60 2
67 37 61 1
68 60 63 1
69 61 64 1
70 65 68 2
71 65 69 1
72 66 67 2
73 67 82 1
74 67 68 1
75 68 71 1
76 21 69 1
77 69 72 1
78 66 70 1
79 73 77 1
80 74 78 1
81 74 75 2
82 75 76 1
83 76 79 1
84 73 76 2
85 77 80 1
86 81 85 1
87 82 86 1
88 83 84 1
89 82 83 2
90 81 84 2
91 13 85 1
92 84 87 1
93 85 88 1
94 89 92 2
95 89 93 1
96 90 91 2
97 58 91 1
98 91 92 1
99 92 95 1
100 45 93 1
101 93 96 1
102 90 94 1
@<TRIPOS>SUBSTRUCTURE
1	UNK0	1	GROUP	1 ****	UNK
