# Supplementary material for: MoleQCage: Geometric High-Throughput Screening for Molecular Caging Prediction
Source: J Chem Inf Model. 2024 Dec 12;64(24):9034–9. doi: 10.1021/acs.jcim.4c01419 (PMC11684736; doi:10.1021/acs.jcim.4c01419)
Supplement: Supplementary file 2 — ci4c01419_si_002.zip [file ci4c01419_si_002.zip › CC3_conformations/CC3_022.mol2]

# created with PyMOL 2.4.1
@<TRIPOS>MOLECULE
frame221.xyz
96 102 1                
SMALL
USER_CHARGES
@<TRIPOS>ATOM
1	   N	-0.206	0.767	-5.806	N.2	1	UNK0	0.000	
2	   C	0.878	2.237	-3.483	C.2	1	UNK0	0.000	
3	   C	1.480	1.124	-4.042	C.2	1	UNK0	0.000	
4	   C	0.903	0.487	-5.192	C.2	1	UNK0	0.000	
5	   C	-0.522	-0.070	-6.942	C.3	1	UNK0	0.000	
6	   H	-0.118	2.525	-3.925	 H	1	UNK0	0.000	
7	   H	1.490	-0.384	-5.513	 H	1	UNK0	0.000	
8	   H	0.189	-0.930	-7.070	 H	1	UNK0	0.000	
9	   N	0.717	-5.373	1.249	N.2	1	UNK0	0.000	
10	   C	2.782	-3.321	1.326	C.2	1	UNK0	0.000	
11	   C	1.753	-3.503	2.275	C.2	1	UNK0	0.000	
12	   C	0.753	-4.564	2.205	C.2	1	UNK0	0.000	
13	   C	-0.329	-6.346	1.248	C.3	1	UNK0	0.000	
14	   H	2.790	-4.030	0.457	 H	1	UNK0	0.000	
15	   H	0.052	-4.742	3.029	 H	1	UNK0	0.000	
16	   H	-1.018	-6.150	2.042	 H	1	UNK0	0.000	
17	   N	-5.278	1.233	2.149	N.2	1	UNK0	0.000	
18	   C	-2.620	1.641	3.366	C.2	1	UNK0	0.000	
19	   C	-3.105	2.405	2.322	C.2	1	UNK0	0.000	
20	   C	-4.485	2.194	1.811	C.2	1	UNK0	0.000	
21	   C	-6.598	1.137	1.566	C.3	1	UNK0	0.000	
22	   H	-3.210	0.838	3.772	 H	1	UNK0	0.000	
23	   H	-4.783	2.918	1.016	 H	1	UNK0	0.000	
24	   H	-6.747	1.895	0.779	 H	1	UNK0	0.000	
25	   N	-2.222	-1.299	-5.510	N.2	1	UNK0	0.000	
26	   C	-1.927	-2.440	-2.920	C.2	1	UNK0	0.000	
27	   C	-2.761	-1.359	-3.243	C.2	1	UNK0	0.000	
28	   C	-2.695	-0.631	-4.531	C.2	1	UNK0	0.000	
29	   C	-2.007	-0.646	-6.734	C.3	1	UNK0	0.000	
30	   H	-1.125	-2.761	-3.578	 H	1	UNK0	0.000	
31	   H	-3.002	0.456	-4.520	 H	1	UNK0	0.000	
32	   H	-2.668	0.252	-6.703	 H	1	UNK0	0.000	
33	   N	-0.647	5.488	0.691	N.3	1	UNK0	0.000	
34	   C	-2.420	3.501	1.770	C.2	1	UNK0	0.000	
35	   C	-1.176	3.869	2.362	C.2	1	UNK0	0.000	
36	   C	-0.296	4.803	1.658	C.3	1	UNK0	0.000	
37	   C	0.383	6.513	0.282	C.3	1	UNK0	0.000	
38	   H	-2.839	4.036	0.950	 H	1	UNK0	0.000	
39	   H	0.749	4.761	1.970	 H	1	UNK0	0.000	
40	   H	1.338	6.281	0.782	 H	1	UNK0	0.000	
41	   N	5.617	-1.364	0.028	N.2	1	UNK0	0.000	
42	   C	3.553	-1.331	2.424	C.2	1	UNK0	0.000	
43	   C	3.723	-2.280	1.362	C.2	1	UNK0	0.000	
44	   C	4.697	-2.192	0.202	C.2	1	UNK0	0.000	
45	   C	6.519	-1.587	-1.143	C.3	1	UNK0	0.000	
46	   H	4.210	-0.455	2.459	 H	1	UNK0	0.000	
47	   H	4.565	-3.046	-0.421	 H	1	UNK0	0.000	
48	   H	5.969	-2.185	-1.901	 H	1	UNK0	0.000	
49	   N	1.987	-0.838	5.643	N.2	1	UNK0	0.000	
50	   C	1.666	-2.577	3.332	C.2	1	UNK0	0.000	
51	   C	2.596	-1.464	3.392	C.2	1	UNK0	0.000	
52	   C	2.541	-0.550	4.522	C.2	1	UNK0	0.000	
53	   C	2.019	0.138	6.665	C.3	1	UNK0	0.000	
54	   H	0.986	-2.691	4.144	 H	1	UNK0	0.000	
55	   H	2.889	0.522	4.371	 H	1	UNK0	0.000	
56	   H	2.710	0.948	6.477	 H	1	UNK0	0.000	
57	   N	1.543	5.254	-1.493	N.3	1	UNK0	0.000	
58	   C	2.774	2.558	-1.963	C.2	1	UNK0	0.000	
59	   C	1.495	2.956	-2.461	C.2	1	UNK0	0.000	
60	   C	0.923	4.281	-2.018	C.3	1	UNK0	0.000	
61	   C	0.707	6.449	-1.264	C.3	1	UNK0	0.000	
62	   H	3.355	3.250	-1.295	 H	1	UNK0	0.000	
63	   H	-0.161	4.234	-2.204	 H	1	UNK0	0.000	
64	   H	-0.221	6.315	-1.821	 H	1	UNK0	0.000	
65	   N	-5.810	-0.365	-0.155	N.2	1	UNK0	0.000	
66	   C	-3.740	-1.035	-2.269	C.2	1	UNK0	0.000	
67	   C	-3.831	-1.614	-0.979	C.2	1	UNK0	0.000	
68	   C	-4.899	-1.272	-0.037	C.2	1	UNK0	0.000	
69	   C	-6.835	-0.223	0.838	C.3	1	UNK0	0.000	
70	   H	-4.454	-0.234	-2.503	 H	1	UNK0	0.000	
71	   H	-4.818	-1.868	0.870	 H	1	UNK0	0.000	
72	   H	-6.883	-1.039	1.554	 H	1	UNK0	0.000	
73	   N	0.281	1.571	5.729	N.2	1	UNK0	0.000	
74	   C	-0.629	3.055	3.383	C.2	1	UNK0	0.000	
75	   C	-1.365	1.981	3.954	C.2	1	UNK0	0.000	
76	   C	-0.789	1.238	5.127	C.2	1	UNK0	0.000	
77	   C	0.621	0.752	6.915	C.3	1	UNK0	0.000	
78	   H	0.297	3.409	3.892	 H	1	UNK0	0.000	
79	   H	-1.338	0.342	5.441	 H	1	UNK0	0.000	
80	   H	-0.090	-0.023	7.176	 H	1	UNK0	0.000	
81	   N	-1.562	-5.127	-0.453	N.2	1	UNK0	0.000	
82	   C	-2.912	-2.613	-0.647	C.2	1	UNK0	0.000	
83	   C	-1.952	-3.072	-1.613	C.2	1	UNK0	0.000	
84	   C	-1.152	-4.297	-1.291	C.2	1	UNK0	0.000	
85	   C	-0.925	-6.380	-0.165	C.3	1	UNK0	0.000	
86	   H	-2.959	-3.059	0.391	 H	1	UNK0	0.000	
87	   H	-0.287	-4.533	-1.885	 H	1	UNK0	0.000	
88	   H	-0.007	-6.643	-0.849	 H	1	UNK0	0.000	
89	   N	5.507	0.197	-2.478	N.2	1	UNK0	0.000	
90	   C	2.693	0.676	-3.503	C.2	1	UNK0	0.000	
91	   C	3.413	1.391	-2.511	C.2	1	UNK0	0.000	
92	   C	4.714	1.032	-1.911	C.2	1	UNK0	0.000	
93	   C	6.738	-0.227	-1.868	C.3	1	UNK0	0.000	
94	   H	3.177	-0.146	-3.917	 H	1	UNK0	0.000	
95	   H	4.905	1.433	-0.865	 H	1	UNK0	0.000	
96	   H	7.022	0.620	-1.216	 H	1	UNK0	0.000	
@<TRIPOS>BOND
1 1 4 2
2 2 59 2
3 3 90 2
4 2 3 1
5 3 4 1
6 5 29 1
7 1 5 1
8 2 6 1
9 4 7 1
10 5 8 1
11 9 12 2
12 10 43 2
13 10 11 1
14 11 50 2
15 11 12 1
16 12 15 1
17 9 13 1
18 13 16 1
19 10 14 1
20 18 22 1
21 18 75 2
22 18 19 1
23 17 20 2
24 19 20 1
25 17 21 1
26 20 23 1
27 21 24 1
28 25 28 2
29 26 83 1
30 26 27 2
31 27 66 1
32 28 31 1
33 27 28 1
34 29 32 1
35 25 29 1
36 26 30 1
37 33 36 1
38 19 34 2
39 34 35 1
40 35 74 2
41 36 39 1
42 35 36 1
43 33 37 1
44 37 40 1
45 34 38 1
46 41 44 2
47 42 46 1
48 42 51 2
49 42 43 1
50 43 44 1
51 41 45 1
52 44 47 1
53 45 48 1
54 49 53 1
55 50 51 1
56 50 54 1
57 51 52 1
58 49 52 2
59 53 77 1
60 52 55 1
61 53 56 1
62 57 61 1
63 58 62 1
64 59 60 1
65 58 59 1
66 57 60 1
67 37 61 1
68 60 63 1
69 61 64 1
70 65 68 2
71 65 69 1
72 66 67 2
73 67 82 1
74 67 68 1
75 68 71 1
76 69 72 1
77 21 69 1
78 66 70 1
79 73 77 1
80 74 78 1
81 74 75 1
82 75 76 1
83 76 79 1
84 73 76 2
85 77 80 1
86 81 85 1
87 82 86 1
88 83 84 1
89 82 83 2
90 81 84 2
91 13 85 1
92 84 87 1
93 85 88 1
94 89 92 2
95 89 93 1
96 90 91 1
97 58 91 2
98 91 92 1
99 92 95 1
100 93 96 1
101 45 93 1
102 90 94 1
@<TRIPOS>SUBSTRUCTURE
1	UNK0	1	GROUP	1 ****	UNK
