# Supplementary material for: MoleQCage: Geometric High-Throughput Screening for Molecular Caging Prediction
Source: J Chem Inf Model. 2024 Dec 12;64(24):9034–9. doi: 10.1021/acs.jcim.4c01419 (PMC11684736; doi:10.1021/acs.jcim.4c01419)
Supplement: Supplementary file 2 — ci4c01419_si_002.zip [file ci4c01419_si_002.zip › CC3_conformations/CC3_023.mol2]

# created with PyMOL 2.4.1
@<TRIPOS>MOLECULE
frame222.xyz
96 102 1                
SMALL
USER_CHARGES
@<TRIPOS>ATOM
1	   N	0.079	0.838	-5.975	N.2	1	UNK0	0.000	
2	   C	1.270	2.377	-3.923	C.2	1	UNK0	0.000	
3	   C	1.751	1.136	-4.234	C.2	1	UNK0	0.000	
4	   C	0.986	0.335	-5.241	C.2	1	UNK0	0.000	
5	   C	-0.532	0.018	-6.987	C.3	1	UNK0	0.000	
6	   H	0.472	2.753	-4.505	 H	1	UNK0	0.000	
7	   H	1.195	-0.740	-5.260	 H	1	UNK0	0.000	
8	   H	0.052	-0.885	-7.072	 H	1	UNK0	0.000	
9	   N	0.522	-5.309	1.161	N.2	1	UNK0	0.000	
10	   C	2.632	-3.309	1.189	C.2	1	UNK0	0.000	
11	   C	1.627	-3.418	2.109	C.2	1	UNK0	0.000	
12	   C	0.671	-4.521	2.139	C.2	1	UNK0	0.000	
13	   C	-0.464	-6.457	1.300	C.3	1	UNK0	0.000	
14	   H	2.640	-4.104	0.376	 H	1	UNK0	0.000	
15	   H	0.193	-4.677	3.130	 H	1	UNK0	0.000	
16	   H	-1.255	-6.305	2.023	 H	1	UNK0	0.000	
17	   N	-5.294	1.391	2.078	N.3	1	UNK0	0.000	
18	   C	-2.676	1.634	3.420	C.2	1	UNK0	0.000	
19	   C	-3.015	2.152	2.176	C.2	1	UNK0	0.000	
20	   C	-4.303	1.866	1.475	C.3	1	UNK0	0.000	
21	   C	-6.531	1.390	1.380	C.3	1	UNK0	0.000	
22	   H	-3.322	0.990	3.969	 H	1	UNK0	0.000	
23	   H	-4.362	1.998	0.329	 H	1	UNK0	0.000	
24	   H	-6.606	2.125	0.624	 H	1	UNK0	0.000	
25	   N	-2.085	-1.080	-5.396	N.2	1	UNK0	0.000	
26	   C	-2.021	-2.662	-2.803	C.2	1	UNK0	0.000	
27	   C	-2.802	-1.508	-3.126	C.2	1	UNK0	0.000	
28	   C	-2.679	-0.642	-4.368	C.2	1	UNK0	0.000	
29	   C	-2.006	-0.268	-6.636	C.3	1	UNK0	0.000	
30	   H	-1.228	-2.929	-3.473	 H	1	UNK0	0.000	
31	   H	-3.180	0.368	-4.394	 H	1	UNK0	0.000	
32	   H	-2.479	0.711	-6.372	 H	1	UNK0	0.000	
33	   N	-0.333	5.277	0.675	N.2	1	UNK0	0.000	
34	   C	-2.187	3.150	1.591	C.2	1	UNK0	0.000	
35	   C	-1.077	3.654	2.313	C.2	1	UNK0	0.000	
36	   C	-0.208	4.767	1.799	C.2	1	UNK0	0.000	
37	   C	0.578	6.394	0.347	C.3	1	UNK0	0.000	
38	   H	-2.480	3.588	0.712	 H	1	UNK0	0.000	
39	   H	0.616	5.092	2.455	 H	1	UNK0	0.000	
40	   H	1.416	6.464	0.991	 H	1	UNK0	0.000	
41	   N	5.561	-1.392	0.058	N.2	1	UNK0	0.000	
42	   C	3.662	-1.465	2.310	C.2	1	UNK0	0.000	
43	   C	3.628	-2.314	1.220	C.2	1	UNK0	0.000	
44	   C	4.695	-2.256	0.206	C.2	1	UNK0	0.000	
45	   C	6.643	-1.486	-0.916	C.3	1	UNK0	0.000	
46	   H	4.575	-0.822	2.486	 H	1	UNK0	0.000	
47	   H	4.806	-3.192	-0.319	 H	1	UNK0	0.000	
48	   H	6.585	-2.426	-1.509	 H	1	UNK0	0.000	
49	   N	1.758	-0.539	5.426	N.2	1	UNK0	0.000	
50	   C	1.629	-2.493	3.144	C.2	1	UNK0	0.000	
51	   C	2.654	-1.461	3.261	C.2	1	UNK0	0.000	
52	   C	2.651	-0.487	4.435	C.2	1	UNK0	0.000	
53	   C	1.876	0.347	6.516	C.3	1	UNK0	0.000	
54	   H	0.858	-2.323	3.903	 H	1	UNK0	0.000	
55	   H	3.459	0.236	4.355	 H	1	UNK0	0.000	
56	   H	2.453	1.237	6.169	 H	1	UNK0	0.000	
57	   N	1.627	5.209	-1.623	N.2	1	UNK0	0.000	
58	   C	2.942	2.638	-2.245	C.2	1	UNK0	0.000	
59	   C	1.809	3.144	-2.854	C.2	1	UNK0	0.000	
60	   C	1.104	4.329	-2.398	C.2	1	UNK0	0.000	
61	   C	0.896	6.437	-1.146	C.3	1	UNK0	0.000	
62	   H	3.395	3.321	-1.521	 H	1	UNK0	0.000	
63	   H	0.077	4.406	-2.727	 H	1	UNK0	0.000	
64	   H	0.040	6.473	-1.778	 H	1	UNK0	0.000	
65	   N	-5.963	-0.449	-0.187	N.2	1	UNK0	0.000	
66	   C	-3.822	-1.089	-2.215	C.2	1	UNK0	0.000	
67	   C	-4.127	-1.866	-1.005	C.2	1	UNK0	0.000	
68	   C	-5.112	-1.388	0.004	C.2	1	UNK0	0.000	
69	   C	-6.866	-0.115	0.901	C.3	1	UNK0	0.000	
70	   H	-4.431	-0.236	-2.443	 H	1	UNK0	0.000	
71	   H	-5.185	-2.004	0.950	 H	1	UNK0	0.000	
72	   H	-6.824	-0.814	1.727	 H	1	UNK0	0.000	
73	   N	-0.040	1.668	5.934	N.2	1	UNK0	0.000	
74	   C	-0.715	3.002	3.500	C.2	1	UNK0	0.000	
75	   C	-1.462	1.967	4.027	C.2	1	UNK0	0.000	
76	   C	-0.956	1.193	5.219	C.2	1	UNK0	0.000	
77	   C	0.463	0.780	6.970	C.3	1	UNK0	0.000	
78	   H	0.206	3.359	3.933	 H	1	UNK0	0.000	
79	   H	-1.436	0.204	5.398	 H	1	UNK0	0.000	
80	   H	-0.154	-0.070	7.259	 H	1	UNK0	0.000	
81	   N	-1.939	-5.464	-0.376	N.2	1	UNK0	0.000	
82	   C	-3.326	-2.970	-0.709	C.2	1	UNK0	0.000	
83	   C	-2.293	-3.374	-1.597	C.2	1	UNK0	0.000	
84	   C	-1.546	-4.650	-1.231	C.2	1	UNK0	0.000	
85	   C	-1.051	-6.650	-0.078	C.3	1	UNK0	0.000	
86	   H	-3.475	-3.595	0.137	 H	1	UNK0	0.000	
87	   H	-0.635	-4.927	-1.748	 H	1	UNK0	0.000	
88	   H	-0.269	-6.861	-0.849	 H	1	UNK0	0.000	
89	   N	5.403	0.035	-2.358	N.2	1	UNK0	0.000	
90	   C	2.890	0.649	-3.677	C.2	1	UNK0	0.000	
91	   C	3.517	1.408	-2.640	C.2	1	UNK0	0.000	
92	   C	4.794	1.130	-2.071	C.2	1	UNK0	0.000	
93	   C	6.700	-0.143	-1.746	C.3	1	UNK0	0.000	
94	   H	3.486	-0.240	-3.865	 H	1	UNK0	0.000	
95	   H	5.100	1.909	-1.274	 H	1	UNK0	0.000	
96	   H	6.948	0.702	-1.074	 H	1	UNK0	0.000	
@<TRIPOS>BOND
1 1 4 2
2 2 59 1
3 2 3 2
4 3 90 1
5 3 4 1
6 5 29 1
7 1 5 1
8 2 6 1
9 4 7 1
10 5 8 1
11 9 13 1
12 9 12 2
13 10 43 2
14 10 11 1
15 11 12 1
16 11 50 2
17 12 15 1
18 13 16 1
19 10 14 1
20 18 22 1
21 18 75 2
22 18 19 1
23 17 20 1
24 19 20 1
25 17 21 1
26 20 23 1
27 21 24 1
28 25 28 2
29 26 83 1
30 26 27 2
31 27 66 1
32 27 28 1
33 29 32 1
34 25 29 1
35 26 30 1
36 28 31 1
37 33 36 2
38 19 34 2
39 34 35 1
40 35 74 2
41 35 36 1
42 36 39 1
43 33 37 1
44 37 40 1
45 34 38 1
46 41 44 2
47 42 46 1
48 42 51 2
49 42 43 1
50 43 44 1
51 41 45 1
52 44 47 1
53 45 48 1
54 49 53 1
55 50 51 1
56 50 54 1
57 51 52 1
58 49 52 2
59 53 77 1
60 52 55 1
61 53 56 1
62 57 61 1
63 58 62 1
64 59 60 1
65 58 59 2
66 57 60 2
67 37 61 1
68 60 63 1
69 61 64 1
70 65 68 2
71 65 69 1
72 66 67 2
73 67 82 1
74 67 68 1
75 68 71 1
76 21 69 1
77 69 72 1
78 66 70 1
79 73 77 1
80 74 78 1
81 74 75 1
82 75 76 1
83 76 79 1
84 73 76 2
85 77 80 1
86 81 85 1
87 82 86 1
88 83 84 1
89 82 83 2
90 81 84 2
91 13 85 1
92 84 87 1
93 85 88 1
94 89 92 2
95 89 93 1
96 90 91 2
97 58 91 1
98 91 92 1
99 92 95 1
100 93 96 1
101 45 93 1
102 90 94 1
@<TRIPOS>SUBSTRUCTURE
1	UNK0	1	GROUP	1 ****	UNK
