# Supplementary material for: MoleQCage: Geometric High-Throughput Screening for Molecular Caging Prediction
Source: J Chem Inf Model. 2024 Dec 12;64(24):9034–9. doi: 10.1021/acs.jcim.4c01419 (PMC11684736; doi:10.1021/acs.jcim.4c01419)
Supplement: Supplementary file 2 — ci4c01419_si_002.zip [file ci4c01419_si_002.zip › CC3_conformations/CC3_024.mol2]

# created with PyMOL 2.4.1
@<TRIPOS>MOLECULE
frame223.xyz
96 102 1                
SMALL
USER_CHARGES
@<TRIPOS>ATOM
1	   N	-0.248	0.861	-5.855	N.3	1	UNK0	0.000	
2	   C	0.880	2.364	-3.709	C.2	1	UNK0	0.000	
3	   C	1.566	1.290	-4.262	C.2	1	UNK0	0.000	
4	   C	0.862	0.567	-5.337	C.3	1	UNK0	0.000	
5	   C	-0.620	-0.077	-6.937	C.3	1	UNK0	0.000	
6	   H	-0.127	2.574	-4.131	 H	1	UNK0	0.000	
7	   H	1.464	-0.247	-5.894	 H	1	UNK0	0.000	
8	   H	0.096	-0.930	-7.065	 H	1	UNK0	0.000	
9	   N	0.767	-5.379	1.227	N.2	1	UNK0	0.000	
10	   C	2.770	-3.271	1.182	C.2	1	UNK0	0.000	
11	   C	1.867	-3.467	2.235	C.2	1	UNK0	0.000	
12	   C	0.964	-4.668	2.246	C.2	1	UNK0	0.000	
13	   C	-0.224	-6.497	1.269	C.3	1	UNK0	0.000	
14	   H	2.850	-3.980	0.374	 H	1	UNK0	0.000	
15	   H	0.301	-4.881	3.061	 H	1	UNK0	0.000	
16	   H	-0.919	-6.399	2.145	 H	1	UNK0	0.000	
17	   N	-5.333	1.605	2.229	N.2	1	UNK0	0.000	
18	   C	-2.607	1.788	3.402	C.2	1	UNK0	0.000	
19	   C	-3.089	2.623	2.368	C.2	1	UNK0	0.000	
20	   C	-4.515	2.557	1.930	C.2	1	UNK0	0.000	
21	   C	-6.583	1.510	1.493	C.3	1	UNK0	0.000	
22	   H	-3.362	1.202	3.968	 H	1	UNK0	0.000	
23	   H	-4.823	3.353	1.249	 H	1	UNK0	0.000	
24	   H	-6.723	2.299	0.741	 H	1	UNK0	0.000	
25	   N	-1.999	-1.332	-5.314	N.2	1	UNK0	0.000	
26	   C	-2.204	-2.770	-2.759	C.2	1	UNK0	0.000	
27	   C	-2.936	-1.612	-3.038	C.2	1	UNK0	0.000	
28	   C	-2.801	-0.954	-4.424	C.2	1	UNK0	0.000	
29	   C	-2.042	-0.624	-6.584	C.3	1	UNK0	0.000	
30	   H	-1.442	-3.155	-3.453	 H	1	UNK0	0.000	
31	   H	-3.474	-0.114	-4.635	 H	1	UNK0	0.000	
32	   H	-2.647	0.317	-6.508	 H	1	UNK0	0.000	
33	   N	-0.382	5.693	0.864	N.2	1	UNK0	0.000	
34	   C	-2.217	3.522	1.708	C.2	1	UNK0	0.000	
35	   C	-0.847	3.640	2.133	C.2	1	UNK0	0.000	
36	   C	0.057	4.654	1.564	C.2	1	UNK0	0.000	
37	   C	0.662	6.649	0.404	C.3	1	UNK0	0.000	
38	   H	-2.570	4.132	0.937	 H	1	UNK0	0.000	
39	   H	1.157	4.519	1.821	 H	1	UNK0	0.000	
40	   H	1.548	6.709	0.979	 H	1	UNK0	0.000	
41	   N	5.622	-1.225	0.132	N.2	1	UNK0	0.000	
42	   C	3.451	-1.152	2.202	C.2	1	UNK0	0.000	
43	   C	3.593	-2.099	1.170	C.2	1	UNK0	0.000	
44	   C	4.591	-1.944	0.125	C.2	1	UNK0	0.000	
45	   C	6.617	-1.423	-0.920	C.3	1	UNK0	0.000	
46	   H	4.009	-0.282	1.953	 H	1	UNK0	0.000	
47	   H	4.497	-2.681	-0.704	 H	1	UNK0	0.000	
48	   H	6.378	-2.232	-1.618	 H	1	UNK0	0.000	
49	   N	1.983	-0.866	5.610	N.2	1	UNK0	0.000	
50	   C	1.746	-2.543	3.297	C.2	1	UNK0	0.000	
51	   C	2.587	-1.416	3.324	C.2	1	UNK0	0.000	
52	   C	2.628	-0.537	4.504	C.2	1	UNK0	0.000	
53	   C	1.930	0.040	6.700	C.3	1	UNK0	0.000	
54	   H	1.026	-2.619	4.120	 H	1	UNK0	0.000	
55	   H	3.185	0.403	4.349	 H	1	UNK0	0.000	
56	   H	2.638	0.929	6.491	 H	1	UNK0	0.000	
57	   N	1.446	5.118	-1.385	N.2	1	UNK0	0.000	
58	   C	2.713	2.727	-2.089	C.2	1	UNK0	0.000	
59	   C	1.513	3.143	-2.679	C.2	1	UNK0	0.000	
60	   C	0.926	4.422	-2.256	C.2	1	UNK0	0.000	
61	   C	0.945	6.435	-1.066	C.3	1	UNK0	0.000	
62	   H	3.209	3.400	-1.393	 H	1	UNK0	0.000	
63	   H	0.088	4.724	-2.804	 H	1	UNK0	0.000	
64	   H	0.033	6.664	-1.548	 H	1	UNK0	0.000	
65	   N	-5.732	-0.234	-0.095	N.2	1	UNK0	0.000	
66	   C	-3.908	-1.175	-2.126	C.2	1	UNK0	0.000	
67	   C	-4.076	-1.765	-0.880	C.2	1	UNK0	0.000	
68	   C	-4.996	-1.214	0.157	C.2	1	UNK0	0.000	
69	   C	-6.770	0.120	0.853	C.3	1	UNK0	0.000	
70	   H	-4.487	-0.302	-2.432	 H	1	UNK0	0.000	
71	   H	-5.076	-1.778	1.082	 H	1	UNK0	0.000	
72	   H	-6.790	-0.680	1.608	 H	1	UNK0	0.000	
73	   N	0.031	1.469	5.781	N.2	1	UNK0	0.000	
74	   C	-0.363	2.677	3.063	C.2	1	UNK0	0.000	
75	   C	-1.261	1.821	3.760	C.2	1	UNK0	0.000	
76	   C	-0.758	1.030	4.919	C.2	1	UNK0	0.000	
77	   C	0.410	0.552	6.848	C.3	1	UNK0	0.000	
78	   H	0.672	2.745	3.465	 H	1	UNK0	0.000	
79	   H	-1.245	0.077	5.111	 H	1	UNK0	0.000	
80	   H	-0.255	-0.289	7.067	 H	1	UNK0	0.000	
81	   N	-1.866	-5.499	-0.300	N.3	1	UNK0	0.000	
82	   C	-3.386	-2.998	-0.613	C.2	1	UNK0	0.000	
83	   C	-2.385	-3.407	-1.543	C.2	1	UNK0	0.000	
84	   C	-1.580	-4.675	-1.214	C.3	1	UNK0	0.000	
85	   C	-0.894	-6.572	-0.121	C.3	1	UNK0	0.000	
86	   H	-3.507	-3.456	0.329	 H	1	UNK0	0.000	
87	   H	-0.603	-4.783	-1.760	 H	1	UNK0	0.000	
88	   H	-0.050	-6.536	-0.798	 H	1	UNK0	0.000	
89	   N	5.333	0.228	-2.462	N.2	1	UNK0	0.000	
90	   C	2.796	0.903	-3.743	C.2	1	UNK0	0.000	
91	   C	3.336	1.576	-2.603	C.2	1	UNK0	0.000	
92	   C	4.595	1.111	-1.972	C.2	1	UNK0	0.000	
93	   C	6.574	-0.095	-1.759	C.3	1	UNK0	0.000	
94	   H	3.229	-0.021	-4.134	 H	1	UNK0	0.000	
95	   H	4.762	1.651	-1.023	 H	1	UNK0	0.000	
96	   H	6.748	0.739	-1.048	 H	1	UNK0	0.000	
@<TRIPOS>BOND
1 1 4 1
2 2 59 2
3 3 90 2
4 2 3 1
5 3 4 1
6 5 29 1
7 1 5 1
8 2 6 1
9 4 7 1
10 5 8 1
11 9 13 1
12 9 12 2
13 10 11 1
14 11 12 1
15 11 50 2
16 12 15 1
17 13 16 1
18 10 14 1
19 18 75 1
20 18 22 1
21 18 19 2
22 17 20 2
23 19 20 1
24 17 21 1
25 20 23 1
26 21 24 1
27 25 28 2
28 26 83 1
29 26 27 2
30 27 66 1
31 27 28 1
32 29 32 1
33 25 29 1
34 26 30 1
35 28 31 1
36 33 36 2
37 34 35 2
38 19 34 1
39 35 74 1
40 36 39 1
41 35 36 1
42 33 37 1
43 37 40 1
44 34 38 1
45 42 51 2
46 10 43 2
47 42 43 1
48 41 44 2
49 43 44 1
50 41 45 1
51 42 46 1
52 44 47 1
53 45 48 1
54 49 53 1
55 50 51 1
56 50 54 1
57 51 52 1
58 49 52 2
59 53 77 1
60 52 55 1
61 53 56 1
62 57 61 1
63 58 62 1
64 59 60 1
65 58 59 1
66 57 60 2
67 37 61 1
68 60 63 1
69 61 64 1
70 65 68 2
71 65 69 1
72 66 67 2
73 67 82 1
74 67 68 1
75 68 71 1
76 21 69 1
77 69 72 1
78 66 70 1
79 73 77 1
80 74 78 1
81 74 75 2
82 75 76 1
83 76 79 1
84 73 76 2
85 77 80 1
86 81 85 1
87 82 86 1
88 83 84 1
89 82 83 2
90 81 84 1
91 13 85 1
92 84 87 1
93 85 88 1
94 89 92 2
95 89 93 1
96 90 91 1
97 58 91 2
98 91 92 1
99 92 95 1
100 93 96 1
101 45 93 1
102 90 94 1
@<TRIPOS>SUBSTRUCTURE
1	UNK0	1	GROUP	1 ****	UNK
