# Supplementary material for: MoleQCage: Geometric High-Throughput Screening for Molecular Caging Prediction
Source: J Chem Inf Model. 2024 Dec 12;64(24):9034–9. doi: 10.1021/acs.jcim.4c01419 (PMC11684736; doi:10.1021/acs.jcim.4c01419)
Supplement: Supplementary file 2 — ci4c01419_si_002.zip [file ci4c01419_si_002.zip › CC3_conformations/CC3_025.mol2]

# created with PyMOL 2.4.1
@<TRIPOS>MOLECULE
frame224.xyz
96 102 1                
SMALL
USER_CHARGES
@<TRIPOS>ATOM
1	   N	-0.185	0.607	-5.859	N.2	1	UNK0	0.000	
2	   C	1.099	2.394	-3.823	C.2	1	UNK0	0.000	
3	   C	1.484	1.023	-4.015	C.2	1	UNK0	0.000	
4	   C	0.786	0.250	-5.104	C.2	1	UNK0	0.000	
5	   C	-0.650	-0.299	-6.935	C.3	1	UNK0	0.000	
6	   H	0.100	2.582	-4.269	 H	1	UNK0	0.000	
7	   H	1.258	-0.779	-5.152	 H	1	UNK0	0.000	
8	   H	0.014	-1.239	-6.977	 H	1	UNK0	0.000	
9	   N	1.080	-5.572	1.290	N.3	1	UNK0	0.000	
10	   C	2.830	-3.340	1.095	C.2	1	UNK0	0.000	
11	   C	1.805	-3.507	2.075	C.2	1	UNK0	0.000	
12	   C	0.808	-4.513	1.992	C.3	1	UNK0	0.000	
13	   C	-0.000	-6.619	1.280	C.3	1	UNK0	0.000	
14	   H	2.921	-4.028	0.261	 H	1	UNK0	0.000	
15	   H	-0.152	-4.389	2.519	 H	1	UNK0	0.000	
16	   H	-0.602	-6.561	2.181	 H	1	UNK0	0.000	
17	   N	-5.372	1.952	1.936	N.2	1	UNK0	0.000	
18	   C	-2.541	1.643	3.097	C.2	1	UNK0	0.000	
19	   C	-3.011	2.485	2.040	C.2	1	UNK0	0.000	
20	   C	-4.313	2.308	1.326	C.2	1	UNK0	0.000	
21	   C	-6.603	1.685	1.241	C.3	1	UNK0	0.000	
22	   H	-3.146	0.725	3.334	 H	1	UNK0	0.000	
23	   H	-4.270	2.371	0.208	 H	1	UNK0	0.000	
24	   H	-6.676	2.228	0.346	 H	1	UNK0	0.000	
25	   N	-2.236	-1.514	-5.425	N.2	1	UNK0	0.000	
26	   C	-2.378	-2.793	-2.727	C.2	1	UNK0	0.000	
27	   C	-3.112	-1.695	-3.111	C.2	1	UNK0	0.000	
28	   C	-2.804	-0.960	-4.422	C.2	1	UNK0	0.000	
29	   C	-2.078	-0.729	-6.623	C.3	1	UNK0	0.000	
30	   H	-1.660	-3.122	-3.514	 H	1	UNK0	0.000	
31	   H	-3.016	0.130	-4.402	 H	1	UNK0	0.000	
32	   H	-2.714	0.166	-6.648	 H	1	UNK0	0.000	
33	   N	-0.349	5.549	0.707	N.2	1	UNK0	0.000	
34	   C	-2.200	3.585	1.654	C.2	1	UNK0	0.000	
35	   C	-0.986	3.839	2.273	C.2	1	UNK0	0.000	
36	   C	-0.107	4.911	1.794	C.2	1	UNK0	0.000	
37	   C	0.586	6.585	0.288	C.3	1	UNK0	0.000	
38	   H	-2.527	4.261	0.913	 H	1	UNK0	0.000	
39	   H	0.850	5.118	2.343	 H	1	UNK0	0.000	
40	   H	1.611	6.572	0.773	 H	1	UNK0	0.000	
41	   N	5.861	-1.458	0.283	N.2	1	UNK0	0.000	
42	   C	3.695	-1.378	2.283	C.2	1	UNK0	0.000	
43	   C	3.762	-2.301	1.222	C.2	1	UNK0	0.000	
44	   C	4.906	-2.302	0.226	C.2	1	UNK0	0.000	
45	   C	6.781	-1.449	-0.771	C.3	1	UNK0	0.000	
46	   H	4.333	-0.538	2.358	 H	1	UNK0	0.000	
47	   H	4.851	-3.077	-0.519	 H	1	UNK0	0.000	
48	   H	6.634	-2.192	-1.592	 H	1	UNK0	0.000	
49	   N	1.845	-0.840	5.455	N.2	1	UNK0	0.000	
50	   C	1.648	-2.510	3.099	C.2	1	UNK0	0.000	
51	   C	2.636	-1.468	3.267	C.2	1	UNK0	0.000	
52	   C	2.495	-0.532	4.373	C.2	1	UNK0	0.000	
53	   C	1.877	0.026	6.638	C.3	1	UNK0	0.000	
54	   H	0.741	-2.543	3.686	 H	1	UNK0	0.000	
55	   H	3.007	0.369	4.297	 H	1	UNK0	0.000	
56	   H	2.526	0.895	6.511	 H	1	UNK0	0.000	
57	   N	1.556	5.270	-1.543	N.2	1	UNK0	0.000	
58	   C	2.875	2.819	-2.265	C.2	1	UNK0	0.000	
59	   C	1.700	3.269	-2.901	C.2	1	UNK0	0.000	
60	   C	1.209	4.553	-2.586	C.2	1	UNK0	0.000	
61	   C	0.871	6.513	-1.207	C.3	1	UNK0	0.000	
62	   H	3.432	3.512	-1.626	 H	1	UNK0	0.000	
63	   H	0.534	5.017	-3.217	 H	1	UNK0	0.000	
64	   H	-0.072	6.693	-1.773	 H	1	UNK0	0.000	
65	   N	-5.953	-0.294	-0.111	N.2	1	UNK0	0.000	
66	   C	-3.968	-1.141	-2.124	C.2	1	UNK0	0.000	
67	   C	-4.171	-1.754	-0.867	C.2	1	UNK0	0.000	
68	   C	-5.120	-1.243	0.139	C.2	1	UNK0	0.000	
69	   C	-6.826	0.158	0.945	C.3	1	UNK0	0.000	
70	   H	-4.414	-0.196	-2.341	 H	1	UNK0	0.000	
71	   H	-5.132	-1.812	1.082	 H	1	UNK0	0.000	
72	   H	-6.744	-0.506	1.840	 H	1	UNK0	0.000	
73	   N	0.042	1.516	5.769	N.2	1	UNK0	0.000	
74	   C	-0.644	3.099	3.421	C.2	1	UNK0	0.000	
75	   C	-1.393	1.953	3.841	C.2	1	UNK0	0.000	
76	   C	-0.901	1.117	5.012	C.2	1	UNK0	0.000	
77	   C	0.458	0.549	6.900	C.3	1	UNK0	0.000	
78	   H	0.290	3.331	3.903	 H	1	UNK0	0.000	
79	   H	-1.438	0.148	5.148	 H	1	UNK0	0.000	
80	   H	-0.171	-0.336	7.033	 H	1	UNK0	0.000	
81	   N	-1.815	-5.286	-0.024	N.2	1	UNK0	0.000	
82	   C	-3.450	-2.925	-0.577	C.2	1	UNK0	0.000	
83	   C	-2.546	-3.448	-1.463	C.2	1	UNK0	0.000	
84	   C	-1.701	-4.590	-1.049	C.2	1	UNK0	0.000	
85	   C	-0.915	-6.479	0.056	C.3	1	UNK0	0.000	
86	   H	-3.576	-3.519	0.285	 H	1	UNK0	0.000	
87	   H	-0.867	-4.791	-1.748	 H	1	UNK0	0.000	
88	   H	-0.353	-6.544	-0.867	 H	1	UNK0	0.000	
89	   N	5.401	0.094	-2.172	N.2	1	UNK0	0.000	
90	   C	2.659	0.556	-3.358	C.2	1	UNK0	0.000	
91	   C	3.445	1.506	-2.593	C.2	1	UNK0	0.000	
92	   C	4.719	1.143	-2.005	C.2	1	UNK0	0.000	
93	   C	6.728	-0.042	-1.577	C.3	1	UNK0	0.000	
94	   H	3.078	-0.436	-3.558	 H	1	UNK0	0.000	
95	   H	5.129	1.861	-1.286	 H	1	UNK0	0.000	
96	   H	6.799	0.741	-0.758	 H	1	UNK0	0.000	
@<TRIPOS>BOND
1 1 4 2
2 2 59 1
3 2 3 2
4 3 90 1
5 3 4 1
6 5 29 1
7 1 5 1
8 2 6 1
9 4 7 1
10 5 8 1
11 9 12 1
12 10 43 2
13 10 11 1
14 11 50 2
15 11 12 1
16 12 15 1
17 9 13 1
18 13 16 1
19 10 14 1
20 18 22 1
21 18 75 2
22 18 19 1
23 17 20 2
24 19 20 1
25 17 21 1
26 20 23 1
27 21 24 1
28 25 28 2
29 26 83 1
30 26 27 2
31 27 66 1
32 28 31 1
33 27 28 1
34 25 29 1
35 26 30 1
36 29 32 1
37 33 36 2
38 19 34 2
39 34 35 1
40 35 74 2
41 35 36 1
42 36 39 1
43 33 37 1
44 37 40 1
45 34 38 1
46 42 46 1
47 42 51 2
48 42 43 1
49 41 44 2
50 43 44 1
51 41 45 1
52 44 47 1
53 45 48 1
54 49 53 1
55 50 51 1
56 50 54 1
57 51 52 1
58 49 52 2
59 53 77 1
60 52 55 1
61 53 56 1
62 57 61 1
63 58 62 1
64 59 60 1
65 58 59 2
66 57 60 2
67 37 61 1
68 60 63 1
69 61 64 1
70 65 68 2
71 65 69 1
72 66 67 2
73 67 82 1
74 67 68 1
75 68 71 1
76 21 69 1
77 69 72 1
78 66 70 1
79 73 77 1
80 74 75 1
81 74 78 1
82 75 76 1
83 76 79 1
84 73 76 2
85 77 80 1
86 81 85 1
87 82 86 1
88 83 84 1
89 82 83 2
90 81 84 2
91 13 85 1
92 84 87 1
93 85 88 1
94 89 92 2
95 89 93 1
96 90 91 2
97 58 91 1
98 91 92 1
99 92 95 1
100 45 93 1
101 93 96 1
102 90 94 1
@<TRIPOS>SUBSTRUCTURE
1	UNK0	1	GROUP	1 ****	UNK
