# Supplementary material for: MoleQCage: Geometric High-Throughput Screening for Molecular Caging Prediction
Source: J Chem Inf Model. 2024 Dec 12;64(24):9034–9. doi: 10.1021/acs.jcim.4c01419 (PMC11684736; doi:10.1021/acs.jcim.4c01419)
Supplement: Supplementary file 2 — ci4c01419_si_002.zip [file ci4c01419_si_002.zip › CC3_conformations/CC3_026.mol2]

# created with PyMOL 2.4.1
@<TRIPOS>MOLECULE
frame225.xyz
96 102 1                
SMALL
USER_CHARGES
@<TRIPOS>ATOM
1	   N	-0.243	0.573	-5.762	N.2	1	UNK0	0.000	
2	   C	0.922	2.295	-3.652	C.2	1	UNK0	0.000	
3	   C	1.504	1.121	-4.114	C.2	1	UNK0	0.000	
4	   C	0.891	0.398	-5.259	C.2	1	UNK0	0.000	
5	   C	-0.790	-0.302	-6.817	C.3	1	UNK0	0.000	
6	   H	-0.009	2.611	-4.089	 H	1	UNK0	0.000	
7	   H	1.627	-0.393	-5.562	 H	1	UNK0	0.000	
8	   H	-0.151	-1.146	-6.938	 H	1	UNK0	0.000	
9	   N	0.784	-5.400	0.934	N.2	1	UNK0	0.000	
10	   C	2.710	-3.176	0.946	C.2	1	UNK0	0.000	
11	   C	1.882	-3.498	2.040	C.2	1	UNK0	0.000	
12	   C	0.928	-4.655	2.006	C.2	1	UNK0	0.000	
13	   C	-0.038	-6.629	1.067	C.3	1	UNK0	0.000	
14	   H	2.986	-3.911	0.175	 H	1	UNK0	0.000	
15	   H	0.517	-4.996	3.007	 H	1	UNK0	0.000	
16	   H	-0.656	-6.593	1.987	 H	1	UNK0	0.000	
17	   N	-5.296	1.687	1.937	N.3	1	UNK0	0.000	
18	   C	-2.604	1.882	3.227	C.2	1	UNK0	0.000	
19	   C	-2.980	2.612	2.097	C.2	1	UNK0	0.000	
20	   C	-4.352	2.497	1.510	C.3	1	UNK0	0.000	
21	   C	-6.587	1.707	1.257	C.3	1	UNK0	0.000	
22	   H	-3.313	1.260	3.702	 H	1	UNK0	0.000	
23	   H	-4.631	3.286	0.883	 H	1	UNK0	0.000	
24	   H	-6.516	2.296	0.337	 H	1	UNK0	0.000	
25	   N	-2.283	-1.471	-5.157	N.2	1	UNK0	0.000	
26	   C	-2.272	-2.773	-2.629	C.2	1	UNK0	0.000	
27	   C	-3.032	-1.642	-2.934	C.2	1	UNK0	0.000	
28	   C	-2.864	-0.924	-4.189	C.2	1	UNK0	0.000	
29	   C	-2.245	-0.783	-6.411	C.3	1	UNK0	0.000	
30	   H	-1.597	-3.133	-3.369	 H	1	UNK0	0.000	
31	   H	-3.367	-0.012	-4.254	 H	1	UNK0	0.000	
32	   H	-2.848	0.174	-6.417	 H	1	UNK0	0.000	
33	   N	-0.286	5.655	0.831	N.2	1	UNK0	0.000	
34	   C	-2.095	3.548	1.562	C.2	1	UNK0	0.000	
35	   C	-0.753	3.629	2.060	C.2	1	UNK0	0.000	
36	   C	0.166	4.644	1.515	C.2	1	UNK0	0.000	
37	   C	0.656	6.670	0.290	C.3	1	UNK0	0.000	
38	   H	-2.402	4.115	0.714	 H	1	UNK0	0.000	
39	   H	1.232	4.457	1.675	 H	1	UNK0	0.000	
40	   H	1.653	6.644	0.750	 H	1	UNK0	0.000	
41	   N	5.751	-1.256	0.201	N.2	1	UNK0	0.000	
42	   C	3.514	-1.285	2.227	C.2	1	UNK0	0.000	
43	   C	3.554	-2.076	1.037	C.2	1	UNK0	0.000	
44	   C	4.654	-1.903	0.038	C.2	1	UNK0	0.000	
45	   C	6.819	-1.280	-0.742	C.3	1	UNK0	0.000	
46	   H	4.157	-0.406	2.359	 H	1	UNK0	0.000	
47	   H	4.531	-2.438	-0.971	 H	1	UNK0	0.000	
48	   H	6.822	-2.162	-1.374	 H	1	UNK0	0.000	
49	   N	2.122	-1.132	5.588	N.3	1	UNK0	0.000	
50	   C	1.805	-2.650	3.123	C.2	1	UNK0	0.000	
51	   C	2.647	-1.488	3.289	C.2	1	UNK0	0.000	
52	   C	2.570	-0.665	4.502	C.3	1	UNK0	0.000	
53	   C	2.001	-0.174	6.622	C.3	1	UNK0	0.000	
54	   H	1.100	-2.938	3.889	 H	1	UNK0	0.000	
55	   H	2.997	0.396	4.306	 H	1	UNK0	0.000	
56	   H	2.769	0.593	6.547	 H	1	UNK0	0.000	
57	   N	1.545	5.246	-1.581	N.2	1	UNK0	0.000	
58	   C	2.780	2.581	-2.063	C.2	1	UNK0	0.000	
59	   C	1.542	3.022	-2.618	C.2	1	UNK0	0.000	
60	   C	0.876	4.286	-2.184	C.2	1	UNK0	0.000	
61	   C	0.877	6.501	-1.256	C.3	1	UNK0	0.000	
62	   H	3.169	3.227	-1.299	 H	1	UNK0	0.000	
63	   H	-0.195	4.424	-2.321	 H	1	UNK0	0.000	
64	   H	0.014	6.548	-1.885	 H	1	UNK0	0.000	
65	   N	-5.972	-0.288	-0.146	N.2	1	UNK0	0.000	
66	   C	-4.019	-1.197	-2.040	C.2	1	UNK0	0.000	
67	   C	-4.160	-1.760	-0.765	C.2	1	UNK0	0.000	
68	   C	-5.187	-1.239	0.203	C.2	1	UNK0	0.000	
69	   C	-6.889	0.231	0.873	C.3	1	UNK0	0.000	
70	   H	-4.733	-0.428	-2.372	 H	1	UNK0	0.000	
71	   H	-5.310	-1.659	1.221	 H	1	UNK0	0.000	
72	   H	-6.820	-0.341	1.809	 H	1	UNK0	0.000	
73	   N	0.227	1.425	5.556	N.3	1	UNK0	0.000	
74	   C	-0.382	2.887	3.185	C.2	1	UNK0	0.000	
75	   C	-1.322	1.996	3.787	C.2	1	UNK0	0.000	
76	   C	-0.841	1.148	4.924	C.3	1	UNK0	0.000	
77	   C	0.521	0.501	6.637	C.3	1	UNK0	0.000	
78	   H	0.573	2.925	3.657	 H	1	UNK0	0.000	
79	   H	-1.469	0.306	5.254	 H	1	UNK0	0.000	
80	   H	-0.197	-0.370	6.641	 H	1	UNK0	0.000	
81	   N	-1.917	-5.560	-0.257	N.2	1	UNK0	0.000	
82	   C	-3.341	-2.901	-0.428	C.2	1	UNK0	0.000	
83	   C	-2.376	-3.427	-1.398	C.2	1	UNK0	0.000	
84	   C	-1.557	-4.585	-1.085	C.2	1	UNK0	0.000	
85	   C	-0.968	-6.711	-0.166	C.3	1	UNK0	0.000	
86	   H	-3.550	-3.430	0.504	 H	1	UNK0	0.000	
87	   H	-0.609	-4.659	-1.673	 H	1	UNK0	0.000	
88	   H	-0.409	-6.731	-1.081	 H	1	UNK0	0.000	
89	   N	5.523	0.178	-2.255	N.2	1	UNK0	0.000	
90	   C	2.832	0.826	-3.665	C.2	1	UNK0	0.000	
91	   C	3.432	1.504	-2.629	C.2	1	UNK0	0.000	
92	   C	4.751	1.207	-1.951	C.2	1	UNK0	0.000	
93	   C	6.801	-0.006	-1.531	C.3	1	UNK0	0.000	
94	   H	3.404	0.143	-4.266	 H	1	UNK0	0.000	
95	   H	4.943	1.829	-1.116	 H	1	UNK0	0.000	
96	   H	6.964	0.823	-0.803	 H	1	UNK0	0.000	
@<TRIPOS>BOND
1 1 4 2
2 2 59 2
3 3 90 2
4 2 3 1
5 3 4 1
6 5 29 1
7 1 5 1
8 2 6 1
9 4 7 1
10 5 8 1
11 9 13 1
12 9 12 2
13 10 43 2
14 10 11 1
15 11 50 2
16 11 12 1
17 12 15 1
18 13 16 1
19 10 14 1
20 18 22 1
21 18 75 1
22 18 19 2
23 17 20 1
24 19 20 1
25 17 21 1
26 20 23 1
27 21 24 1
28 25 28 2
29 26 83 1
30 26 27 2
31 27 66 1
32 27 28 1
33 25 29 1
34 26 30 1
35 28 31 1
36 29 32 1
37 33 36 2
38 34 35 2
39 19 34 1
40 35 74 1
41 36 39 1
42 35 36 1
43 37 40 1
44 33 37 1
45 34 38 1
46 42 46 1
47 42 51 2
48 42 43 1
49 41 44 2
50 43 44 1
51 41 45 1
52 44 47 1
53 45 48 1
54 49 53 1
55 50 51 1
56 50 54 1
57 51 52 1
58 49 52 1
59 53 77 1
60 52 55 1
61 53 56 1
62 57 61 1
63 58 62 1
64 59 60 1
65 58 59 1
66 57 60 2
67 37 61 1
68 60 63 1
69 61 64 1
70 65 68 2
71 65 69 1
72 66 67 2
73 67 82 1
74 67 68 1
75 68 71 1
76 21 69 1
77 69 72 1
78 66 70 1
79 73 77 1
80 74 78 1
81 74 75 2
82 75 76 1
83 76 79 1
84 73 76 1
85 77 80 1
86 81 85 1
87 82 86 1
88 83 84 1
89 82 83 2
90 81 84 2
91 13 85 1
92 84 87 1
93 85 88 1
94 89 92 2
95 89 93 1
96 90 91 1
97 58 91 2
98 91 92 1
99 92 95 1
100 93 96 1
101 45 93 1
102 90 94 1
@<TRIPOS>SUBSTRUCTURE
1	UNK0	1	GROUP	1 ****	UNK
