# Supplementary material for: MoleQCage: Geometric High-Throughput Screening for Molecular Caging Prediction
Source: J Chem Inf Model. 2024 Dec 12;64(24):9034–9. doi: 10.1021/acs.jcim.4c01419 (PMC11684736; doi:10.1021/acs.jcim.4c01419)
Supplement: Supplementary file 2 — ci4c01419_si_002.zip [file ci4c01419_si_002.zip › CC3_conformations/CC3_027.mol2]

# created with PyMOL 2.4.1
@<TRIPOS>MOLECULE
frame226.xyz
96 102 1                
SMALL
USER_CHARGES
@<TRIPOS>ATOM
1	   N	-0.030	0.501	-5.780	N.2	1	UNK0	0.000	
2	   C	0.784	2.239	-3.437	C.2	1	UNK0	0.000	
3	   C	1.346	0.945	-3.789	C.2	1	UNK0	0.000	
4	   C	0.720	0.081	-4.835	C.2	1	UNK0	0.000	
5	   C	-0.592	-0.390	-6.787	C.3	1	UNK0	0.000	
6	   H	-0.082	2.632	-4.020	 H	1	UNK0	0.000	
7	   H	0.956	-0.978	-4.729	 H	1	UNK0	0.000	
8	   H	0.069	-1.304	-6.856	 H	1	UNK0	0.000	
9	   N	0.748	-5.506	1.069	N.2	1	UNK0	0.000	
10	   C	2.855	-3.349	1.072	C.2	1	UNK0	0.000	
11	   C	1.861	-3.575	2.076	C.2	1	UNK0	0.000	
12	   C	0.824	-4.663	2.047	C.2	1	UNK0	0.000	
13	   C	-0.291	-6.503	1.182	C.3	1	UNK0	0.000	
14	   H	2.739	-3.970	0.177	 H	1	UNK0	0.000	
15	   H	-0.005	-4.677	2.780	 H	1	UNK0	0.000	
16	   H	-0.928	-6.412	2.010	 H	1	UNK0	0.000	
17	   N	-5.305	1.696	2.055	N.2	1	UNK0	0.000	
18	   C	-2.497	1.747	3.177	C.2	1	UNK0	0.000	
19	   C	-2.928	2.517	2.071	C.2	1	UNK0	0.000	
20	   C	-4.385	2.389	1.516	C.2	1	UNK0	0.000	
21	   C	-6.565	1.666	1.332	C.3	1	UNK0	0.000	
22	   H	-3.077	0.933	3.521	 H	1	UNK0	0.000	
23	   H	-4.494	2.839	0.507	 H	1	UNK0	0.000	
24	   H	-6.556	2.318	0.502	 H	1	UNK0	0.000	
25	   N	-2.298	-1.479	-5.297	N.2	1	UNK0	0.000	
26	   C	-2.219	-2.647	-2.649	C.2	1	UNK0	0.000	
27	   C	-2.920	-1.457	-3.022	C.2	1	UNK0	0.000	
28	   C	-2.763	-0.831	-4.373	C.2	1	UNK0	0.000	
29	   C	-2.134	-0.778	-6.566	C.3	1	UNK0	0.000	
30	   H	-1.594	-3.006	-3.448	 H	1	UNK0	0.000	
31	   H	-2.992	0.208	-4.364	 H	1	UNK0	0.000	
32	   H	-2.655	0.184	-6.620	 H	1	UNK0	0.000	
33	   N	-0.376	5.650	0.462	N.3	1	UNK0	0.000	
34	   C	-2.112	3.565	1.516	C.2	1	UNK0	0.000	
35	   C	-0.831	3.853	2.072	C.2	1	UNK0	0.000	
36	   C	-0.032	5.020	1.546	C.3	1	UNK0	0.000	
37	   C	0.520	6.758	0.073	C.3	1	UNK0	0.000	
38	   H	-2.552	4.176	0.732	 H	1	UNK0	0.000	
39	   H	0.965	5.080	1.977	 H	1	UNK0	0.000	
40	   H	1.518	6.628	0.470	 H	1	UNK0	0.000	
41	   N	5.999	-1.487	0.412	N.3	1	UNK0	0.000	
42	   C	3.834	-1.508	2.309	C.2	1	UNK0	0.000	
43	   C	3.911	-2.394	1.215	C.2	1	UNK0	0.000	
44	   C	5.003	-2.278	0.240	C.3	1	UNK0	0.000	
45	   C	6.899	-1.362	-0.746	C.3	1	UNK0	0.000	
46	   H	4.650	-0.762	2.549	 H	1	UNK0	0.000	
47	   H	4.832	-2.852	-0.762	 H	1	UNK0	0.000	
48	   H	6.954	-2.307	-1.398	 H	1	UNK0	0.000	
49	   N	2.147	-1.115	5.603	N.3	1	UNK0	0.000	
50	   C	1.841	-2.672	3.146	C.2	1	UNK0	0.000	
51	   C	2.815	-1.726	3.323	C.2	1	UNK0	0.000	
52	   C	2.800	-0.834	4.550	C.3	1	UNK0	0.000	
53	   C	2.067	-0.171	6.742	C.3	1	UNK0	0.000	
54	   H	1.110	-2.863	3.892	 H	1	UNK0	0.000	
55	   H	3.522	0.010	4.574	 H	1	UNK0	0.000	
56	   H	2.849	0.587	6.678	 H	1	UNK0	0.000	
57	   N	1.496	5.344	-1.661	N.2	1	UNK0	0.000	
58	   C	2.625	2.677	-1.948	C.2	1	UNK0	0.000	
59	   C	1.472	3.090	-2.570	C.2	1	UNK0	0.000	
60	   C	0.899	4.430	-2.237	C.2	1	UNK0	0.000	
61	   C	0.787	6.620	-1.459	C.3	1	UNK0	0.000	
62	   H	3.107	3.386	-1.317	 H	1	UNK0	0.000	
63	   H	-0.135	4.633	-2.519	 H	1	UNK0	0.000	
64	   H	-0.192	6.686	-1.964	 H	1	UNK0	0.000	
65	   N	-5.874	-0.210	-0.229	N.2	1	UNK0	0.000	
66	   C	-3.823	-0.892	-2.086	C.2	1	UNK0	0.000	
67	   C	-3.958	-1.503	-0.815	C.2	1	UNK0	0.000	
68	   C	-4.922	-1.028	0.130	C.2	1	UNK0	0.000	
69	   C	-6.802	0.189	0.839	C.3	1	UNK0	0.000	
70	   H	-4.427	-0.101	-2.413	 H	1	UNK0	0.000	
71	   H	-4.846	-1.372	1.152	 H	1	UNK0	0.000	
72	   H	-6.692	-0.510	1.683	 H	1	UNK0	0.000	
73	   N	0.342	1.350	5.576	N.2	1	UNK0	0.000	
74	   C	-0.380	3.048	3.134	C.2	1	UNK0	0.000	
75	   C	-1.231	2.061	3.748	C.2	1	UNK0	0.000	
76	   C	-0.726	1.243	4.901	C.2	1	UNK0	0.000	
77	   C	0.660	0.459	6.727	C.3	1	UNK0	0.000	
78	   H	0.649	3.172	3.503	 H	1	UNK0	0.000	
79	   H	-1.399	0.364	5.214	 H	1	UNK0	0.000	
80	   H	-0.005	-0.322	6.648	 H	1	UNK0	0.000	
81	   N	-1.876	-5.333	-0.287	N.2	1	UNK0	0.000	
82	   C	-3.247	-2.678	-0.486	C.2	1	UNK0	0.000	
83	   C	-2.380	-3.265	-1.422	C.2	1	UNK0	0.000	
84	   C	-1.497	-4.459	-1.117	C.2	1	UNK0	0.000	
85	   C	-1.107	-6.549	-0.079	C.3	1	UNK0	0.000	
86	   H	-3.252	-3.045	0.531	 H	1	UNK0	0.000	
87	   H	-0.565	-4.486	-1.668	 H	1	UNK0	0.000	
88	   H	-0.360	-6.695	-0.916	 H	1	UNK0	0.000	
89	   N	5.259	0.114	-2.057	N.2	1	UNK0	0.000	
90	   C	2.555	0.568	-3.212	C.2	1	UNK0	0.000	
91	   C	3.223	1.411	-2.216	C.2	1	UNK0	0.000	
92	   C	4.602	1.102	-1.702	C.2	1	UNK0	0.000	
93	   C	6.631	-0.012	-1.506	C.3	1	UNK0	0.000	
94	   H	3.157	-0.222	-3.576	 H	1	UNK0	0.000	
95	   H	4.950	1.727	-0.891	 H	1	UNK0	0.000	
96	   H	6.970	0.875	-0.923	 H	1	UNK0	0.000	
@<TRIPOS>BOND
1 1 4 2
2 2 59 1
3 2 3 2
4 3 90 1
5 4 7 1
6 3 4 1
7 5 29 1
8 1 5 1
9 2 6 1
10 5 8 1
11 9 13 1
12 9 12 2
13 10 43 2
14 10 11 1
15 11 50 2
16 11 12 1
17 12 15 1
18 13 16 1
19 10 14 1
20 18 22 1
21 18 75 2
22 18 19 1
23 17 20 2
24 19 20 1
25 17 21 1
26 20 23 1
27 21 24 1
28 25 28 2
29 26 83 1
30 26 27 2
31 27 66 1
32 28 31 1
33 27 28 1
34 25 29 1
35 26 30 1
36 29 32 1
37 33 36 1
38 19 34 2
39 34 35 1
40 35 74 2
41 36 39 1
42 35 36 1
43 33 37 1
44 37 40 1
45 34 38 1
46 42 46 1
47 42 51 2
48 42 43 1
49 41 44 1
50 43 44 1
51 41 45 1
52 44 47 1
53 45 48 1
54 49 53 1
55 50 51 1
56 50 54 1
57 51 52 1
58 52 55 1
59 49 52 1
60 53 56 1
61 57 61 1
62 58 62 1
63 59 60 1
64 58 59 2
65 57 60 2
66 37 61 1
67 60 63 1
68 61 64 1
69 65 68 2
70 65 69 1
71 66 67 2
72 67 82 1
73 67 68 1
74 68 71 1
75 21 69 1
76 69 72 1
77 66 70 1
78 73 77 1
79 74 78 1
80 74 75 1
81 75 76 1
82 76 79 1
83 73 76 2
84 53 77 1
85 77 80 1
86 81 85 1
87 82 86 1
88 83 84 1
89 82 83 2
90 81 84 2
91 13 85 1
92 84 87 1
93 85 88 1
94 89 92 2
95 89 93 1
96 90 91 2
97 58 91 1
98 91 92 1
99 92 95 1
100 93 96 1
101 45 93 1
102 90 94 1
@<TRIPOS>SUBSTRUCTURE
1	UNK0	1	GROUP	1 ****	UNK
