# Supplementary material for: MoleQCage: Geometric High-Throughput Screening for Molecular Caging Prediction
Source: J Chem Inf Model. 2024 Dec 12;64(24):9034–9. doi: 10.1021/acs.jcim.4c01419 (PMC11684736; doi:10.1021/acs.jcim.4c01419)
Supplement: Supplementary file 2 — ci4c01419_si_002.zip [file ci4c01419_si_002.zip › CC3_conformations/CC3_028.mol2]

# created with PyMOL 2.4.1
@<TRIPOS>MOLECULE
frame227.xyz
96 102 1                
SMALL
USER_CHARGES
@<TRIPOS>ATOM
1	   N	0.148	0.634	-6.021	N.2	1	UNK0	0.000	
2	   C	0.958	2.428	-3.827	C.2	1	UNK0	0.000	
3	   C	1.651	1.266	-4.264	C.2	1	UNK0	0.000	
4	   C	1.084	0.383	-5.214	C.2	1	UNK0	0.000	
5	   C	-0.375	-0.402	-6.874	C.3	1	UNK0	0.000	
6	   H	0.032	2.663	-4.277	 H	1	UNK0	0.000	
7	   H	1.528	-0.659	-5.251	 H	1	UNK0	0.000	
8	   H	0.143	-1.328	-6.712	 H	1	UNK0	0.000	
9	   N	0.826	-5.562	1.159	N.2	1	UNK0	0.000	
10	   C	2.575	-3.156	1.008	C.2	1	UNK0	0.000	
11	   C	1.658	-3.451	2.047	C.2	1	UNK0	0.000	
12	   C	0.670	-4.587	1.975	C.2	1	UNK0	0.000	
13	   C	-0.262	-6.592	1.184	C.3	1	UNK0	0.000	
14	   H	2.704	-3.899	0.186	 H	1	UNK0	0.000	
15	   H	-0.185	-4.474	2.604	 H	1	UNK0	0.000	
16	   H	-0.882	-6.526	2.027	 H	1	UNK0	0.000	
17	   N	-5.148	1.543	2.232	N.2	1	UNK0	0.000	
18	   C	-2.454	1.664	3.245	C.2	1	UNK0	0.000	
19	   C	-2.884	2.325	2.109	C.2	1	UNK0	0.000	
20	   C	-4.266	2.203	1.657	C.2	1	UNK0	0.000	
21	   C	-6.457	1.422	1.610	C.3	1	UNK0	0.000	
22	   H	-3.162	1.097	3.795	 H	1	UNK0	0.000	
23	   H	-4.537	2.743	0.725	 H	1	UNK0	0.000	
24	   H	-6.641	2.168	0.796	 H	1	UNK0	0.000	
25	   N	-1.854	-1.328	-5.206	N.2	1	UNK0	0.000	
26	   C	-2.371	-2.882	-2.769	C.2	1	UNK0	0.000	
27	   C	-3.012	-1.671	-3.118	C.2	1	UNK0	0.000	
28	   C	-2.803	-1.030	-4.402	C.2	1	UNK0	0.000	
29	   C	-1.817	-0.706	-6.509	C.3	1	UNK0	0.000	
30	   H	-1.619	-3.300	-3.444	 H	1	UNK0	0.000	
31	   H	-3.446	-0.156	-4.639	 H	1	UNK0	0.000	
32	   H	-2.479	0.170	-6.609	 H	1	UNK0	0.000	
33	   N	-0.447	5.677	0.910	N.2	1	UNK0	0.000	
34	   C	-2.050	3.319	1.560	C.2	1	UNK0	0.000	
35	   C	-0.743	3.539	2.009	C.2	1	UNK0	0.000	
36	   C	0.092	4.676	1.457	C.2	1	UNK0	0.000	
37	   C	0.397	6.721	0.438	C.3	1	UNK0	0.000	
38	   H	-2.360	3.843	0.657	 H	1	UNK0	0.000	
39	   H	1.206	4.568	1.691	 H	1	UNK0	0.000	
40	   H	1.318	6.793	1.020	 H	1	UNK0	0.000	
41	   N	5.438	-1.196	0.212	N.2	1	UNK0	0.000	
42	   C	3.496	-1.262	2.227	C.2	1	UNK0	0.000	
43	   C	3.457	-2.066	1.076	C.2	1	UNK0	0.000	
44	   C	4.462	-1.989	0.052	C.2	1	UNK0	0.000	
45	   C	6.580	-1.264	-0.762	C.3	1	UNK0	0.000	
46	   H	4.286	-0.511	2.364	 H	1	UNK0	0.000	
47	   H	4.359	-2.555	-0.896	 H	1	UNK0	0.000	
48	   H	6.375	-1.999	-1.527	 H	1	UNK0	0.000	
49	   N	1.676	-0.776	5.483	N.2	1	UNK0	0.000	
50	   C	1.619	-2.585	3.182	C.2	1	UNK0	0.000	
51	   C	2.589	-1.566	3.257	C.2	1	UNK0	0.000	
52	   C	2.542	-0.764	4.530	C.2	1	UNK0	0.000	
53	   C	1.904	0.017	6.613	C.3	1	UNK0	0.000	
54	   H	1.005	-2.823	4.028	 H	1	UNK0	0.000	
55	   H	3.410	-0.151	4.640	 H	1	UNK0	0.000	
56	   H	2.622	0.762	6.405	 H	1	UNK0	0.000	
57	   N	1.369	5.327	-1.533	N.2	1	UNK0	0.000	
58	   C	2.773	2.785	-2.242	C.2	1	UNK0	0.000	
59	   C	1.586	3.215	-2.871	C.2	1	UNK0	0.000	
60	   C	0.953	4.512	-2.411	C.2	1	UNK0	0.000	
61	   C	0.714	6.574	-1.178	C.3	1	UNK0	0.000	
62	   H	3.330	3.432	-1.597	 H	1	UNK0	0.000	
63	   H	-0.005	4.755	-2.818	 H	1	UNK0	0.000	
64	   H	-0.268	6.759	-1.616	 H	1	UNK0	0.000	
65	   N	-5.836	-0.215	-0.105	N.3	1	UNK0	0.000	
66	   C	-3.915	-1.105	-2.194	C.2	1	UNK0	0.000	
67	   C	-4.145	-1.657	-0.926	C.2	1	UNK0	0.000	
68	   C	-5.054	-1.135	0.133	C.3	1	UNK0	0.000	
69	   C	-6.746	0.066	0.971	C.3	1	UNK0	0.000	
70	   H	-4.456	-0.194	-2.420	 H	1	UNK0	0.000	
71	   H	-5.023	-1.664	1.087	 H	1	UNK0	0.000	
72	   H	-6.801	-0.661	1.773	 H	1	UNK0	0.000	
73	   N	0.250	1.681	5.781	N.2	1	UNK0	0.000	
74	   C	-0.277	2.739	3.041	C.2	1	UNK0	0.000	
75	   C	-1.138	1.839	3.731	C.2	1	UNK0	0.000	
76	   C	-0.568	1.147	4.907	C.2	1	UNK0	0.000	
77	   C	0.641	0.892	6.897	C.3	1	UNK0	0.000	
78	   H	0.727	2.861	3.359	 H	1	UNK0	0.000	
79	   H	-0.982	0.103	5.085	 H	1	UNK0	0.000	
80	   H	-0.169	0.216	7.144	 H	1	UNK0	0.000	
81	   N	-1.649	-5.255	-0.189	N.2	1	UNK0	0.000	
82	   C	-3.404	-2.797	-0.541	C.2	1	UNK0	0.000	
83	   C	-2.607	-3.479	-1.543	C.2	1	UNK0	0.000	
84	   C	-1.892	-4.729	-1.237	C.2	1	UNK0	0.000	
85	   C	-1.043	-6.553	-0.198	C.3	1	UNK0	0.000	
86	   H	-3.605	-3.357	0.365	 H	1	UNK0	0.000	
87	   H	-1.553	-5.341	-2.099	 H	1	UNK0	0.000	
88	   H	-0.281	-6.764	-0.948	 H	1	UNK0	0.000	
89	   N	5.484	0.279	-2.347	N.3	1	UNK0	0.000	
90	   C	2.829	0.834	-3.598	C.2	1	UNK0	0.000	
91	   C	3.441	1.604	-2.595	C.2	1	UNK0	0.000	
92	   C	4.699	1.143	-1.919	C.3	1	UNK0	0.000	
93	   C	6.658	0.052	-1.484	C.3	1	UNK0	0.000	
94	   H	3.323	-0.052	-3.927	 H	1	UNK0	0.000	
95	   H	4.868	1.660	-0.948	 H	1	UNK0	0.000	
96	   H	6.773	0.812	-0.731	 H	1	UNK0	0.000	
@<TRIPOS>BOND
1 1 4 2
2 2 59 1
3 2 3 2
4 3 90 1
5 3 4 1
6 5 8 1
7 5 29 1
8 1 5 1
9 2 6 1
10 4 7 1
11 9 13 1
12 9 12 2
13 10 43 2
14 10 11 1
15 11 50 2
16 11 12 1
17 12 15 1
18 13 16 1
19 10 14 1
20 18 75 1
21 18 22 1
22 18 19 2
23 19 20 1
24 17 20 2
25 17 21 1
26 20 23 1
27 21 24 1
28 25 28 2
29 26 83 1
30 26 27 2
31 27 66 1
32 27 28 1
33 25 29 1
34 26 30 1
35 28 31 1
36 29 32 1
37 33 36 2
38 34 35 2
39 19 34 1
40 35 74 1
41 36 39 1
42 35 36 1
43 33 37 1
44 37 40 1
45 34 38 1
46 42 46 1
47 42 51 2
48 42 43 1
49 41 44 2
50 43 44 1
51 41 45 1
52 44 47 1
53 45 48 1
54 49 53 1
55 50 51 1
56 50 54 1
57 51 52 1
58 52 55 1
59 49 52 2
60 53 77 1
61 53 56 1
62 57 61 1
63 58 62 1
64 59 60 1
65 58 59 2
66 57 60 2
67 37 61 1
68 60 63 1
69 61 64 1
70 65 68 1
71 65 69 1
72 66 67 2
73 67 82 1
74 67 68 1
75 68 71 1
76 21 69 1
77 69 72 1
78 66 70 1
79 73 77 1
80 74 78 1
81 74 75 2
82 75 76 1
83 76 79 1
84 73 76 2
85 77 80 1
86 82 86 1
87 83 84 1
88 82 83 2
89 81 84 2
90 81 85 1
91 13 85 1
92 84 87 1
93 85 88 1
94 89 92 1
95 89 93 1
96 90 91 2
97 58 91 1
98 91 92 1
99 92 95 1
100 45 93 1
101 93 96 1
102 90 94 1
@<TRIPOS>SUBSTRUCTURE
1	UNK0	1	GROUP	1 ****	UNK
