# Supplementary material for: MoleQCage: Geometric High-Throughput Screening for Molecular Caging Prediction
Source: J Chem Inf Model. 2024 Dec 12;64(24):9034–9. doi: 10.1021/acs.jcim.4c01419 (PMC11684736; doi:10.1021/acs.jcim.4c01419)
Supplement: Supplementary file 2 — ci4c01419_si_002.zip [file ci4c01419_si_002.zip › CC3_conformations/CC3_029.mol2]

# created with PyMOL 2.4.1
@<TRIPOS>MOLECULE
frame228.xyz
96 102 1                
SMALL
USER_CHARGES
@<TRIPOS>ATOM
1	   N	-0.126	0.473	-5.723	N.2	1	UNK0	0.000	
2	   C	1.035	2.454	-3.758	C.2	1	UNK0	0.000	
3	   C	1.562	1.160	-4.034	C.2	1	UNK0	0.000	
4	   C	0.962	0.257	-5.050	C.2	1	UNK0	0.000	
5	   C	-0.541	-0.339	-6.771	C.3	1	UNK0	0.000	
6	   H	0.326	2.895	-4.397	 H	1	UNK0	0.000	
7	   H	1.470	-0.648	-5.321	 H	1	UNK0	0.000	
8	   H	0.026	-1.283	-6.877	 H	1	UNK0	0.000	
9	   N	0.587	-5.591	1.222	N.2	1	UNK0	0.000	
10	   C	2.482	-3.389	1.038	C.2	1	UNK0	0.000	
11	   C	1.469	-3.508	1.977	C.2	1	UNK0	0.000	
12	   C	0.512	-4.632	2.009	C.2	1	UNK0	0.000	
13	   C	-0.424	-6.662	1.134	C.3	1	UNK0	0.000	
14	   H	2.606	-4.129	0.234	 H	1	UNK0	0.000	
15	   H	-0.381	-4.474	2.648	 H	1	UNK0	0.000	
16	   H	-1.165	-6.558	1.897	 H	1	UNK0	0.000	
17	   N	-5.039	1.756	2.243	N.2	1	UNK0	0.000	
18	   C	-2.398	2.130	3.553	C.2	1	UNK0	0.000	
19	   C	-2.846	2.785	2.330	C.2	1	UNK0	0.000	
20	   C	-4.139	2.464	1.707	C.2	1	UNK0	0.000	
21	   C	-6.295	1.507	1.488	C.3	1	UNK0	0.000	
22	   H	-3.003	1.318	3.929	 H	1	UNK0	0.000	
23	   H	-4.280	2.763	0.701	 H	1	UNK0	0.000	
24	   H	-6.354	2.174	0.602	 H	1	UNK0	0.000	
25	   N	-2.198	-1.563	-5.497	N.3	1	UNK0	0.000	
26	   C	-2.537	-3.095	-3.119	C.2	1	UNK0	0.000	
27	   C	-3.119	-1.774	-3.283	C.2	1	UNK0	0.000	
28	   C	-2.917	-1.059	-4.585	C.3	1	UNK0	0.000	
29	   C	-2.067	-0.728	-6.647	C.3	1	UNK0	0.000	
30	   H	-2.021	-3.431	-3.999	 H	1	UNK0	0.000	
31	   H	-3.388	-0.036	-4.640	 H	1	UNK0	0.000	
32	   H	-2.673	0.145	-6.578	 H	1	UNK0	0.000	
33	   N	-0.507	5.723	0.706	N.3	1	UNK0	0.000	
34	   C	-2.028	3.698	1.701	C.2	1	UNK0	0.000	
35	   C	-0.770	4.014	2.246	C.2	1	UNK0	0.000	
36	   C	0.039	4.998	1.587	C.3	1	UNK0	0.000	
37	   C	0.392	6.827	0.234	C.3	1	UNK0	0.000	
38	   H	-2.261	4.226	0.760	 H	1	UNK0	0.000	
39	   H	1.055	5.059	1.958	 H	1	UNK0	0.000	
40	   H	1.416	6.898	0.719	 H	1	UNK0	0.000	
41	   N	5.718	-1.573	0.372	N.2	1	UNK0	0.000	
42	   C	3.547	-1.609	2.419	C.2	1	UNK0	0.000	
43	   C	3.578	-2.466	1.218	C.2	1	UNK0	0.000	
44	   C	4.720	-2.357	0.272	C.2	1	UNK0	0.000	
45	   C	6.659	-1.581	-0.710	C.3	1	UNK0	0.000	
46	   H	4.418	-0.918	2.621	 H	1	UNK0	0.000	
47	   H	4.538	-2.889	-0.741	 H	1	UNK0	0.000	
48	   H	6.409	-2.334	-1.444	 H	1	UNK0	0.000	
49	   N	1.811	-0.878	5.548	N.2	1	UNK0	0.000	
50	   C	1.512	-2.632	3.093	C.2	1	UNK0	0.000	
51	   C	2.500	-1.670	3.311	C.2	1	UNK0	0.000	
52	   C	2.512	-0.753	4.445	C.2	1	UNK0	0.000	
53	   C	2.022	0.060	6.579	C.3	1	UNK0	0.000	
54	   H	0.849	-2.697	3.945	 H	1	UNK0	0.000	
55	   H	3.260	-0.058	4.309	 H	1	UNK0	0.000	
56	   H	2.808	0.804	6.417	 H	1	UNK0	0.000	
57	   N	1.238	5.393	-1.528	N.2	1	UNK0	0.000	
58	   C	2.650	2.753	-1.980	C.2	1	UNK0	0.000	
59	   C	1.532	3.239	-2.696	C.2	1	UNK0	0.000	
60	   C	0.974	4.623	-2.493	C.2	1	UNK0	0.000	
61	   C	0.565	6.662	-1.255	C.3	1	UNK0	0.000	
62	   H	3.150	3.381	-1.308	 H	1	UNK0	0.000	
63	   H	0.279	4.970	-3.241	 H	1	UNK0	0.000	
64	   H	-0.420	6.625	-1.704	 H	1	UNK0	0.000	
65	   N	-5.298	-0.191	0.079	N.2	1	UNK0	0.000	
66	   C	-3.795	-1.186	-2.196	C.2	1	UNK0	0.000	
67	   C	-3.969	-1.915	-0.992	C.2	1	UNK0	0.000	
68	   C	-4.807	-1.362	0.058	C.2	1	UNK0	0.000	
69	   C	-6.427	0.040	1.051	C.3	1	UNK0	0.000	
70	   H	-4.175	-0.206	-2.338	 H	1	UNK0	0.000	
71	   H	-4.994	-2.130	0.838	 H	1	UNK0	0.000	
72	   H	-6.203	-0.641	1.916	 H	1	UNK0	0.000	
73	   N	0.482	1.767	5.643	N.3	1	UNK0	0.000	
74	   C	-0.264	3.304	3.350	C.2	1	UNK0	0.000	
75	   C	-1.101	2.376	4.016	C.2	1	UNK0	0.000	
76	   C	-0.648	1.547	5.141	C.3	1	UNK0	0.000	
77	   C	0.768	0.980	6.829	C.3	1	UNK0	0.000	
78	   H	0.713	3.470	3.686	 H	1	UNK0	0.000	
79	   H	-1.280	0.735	5.544	 H	1	UNK0	0.000	
80	   H	-0.102	0.393	7.156	 H	1	UNK0	0.000	
81	   N	-1.849	-5.646	-0.420	N.2	1	UNK0	0.000	
82	   C	-3.383	-3.190	-0.849	C.2	1	UNK0	0.000	
83	   C	-2.614	-3.793	-1.866	C.2	1	UNK0	0.000	
84	   C	-1.831	-5.066	-1.621	C.2	1	UNK0	0.000	
85	   C	-1.094	-6.821	-0.219	C.3	1	UNK0	0.000	
86	   H	-3.646	-3.865	-0.026	 H	1	UNK0	0.000	
87	   H	-1.257	-5.490	-2.468	 H	1	UNK0	0.000	
88	   H	-0.329	-6.906	-0.947	 H	1	UNK0	0.000	
89	   N	5.181	0.099	-1.831	N.2	1	UNK0	0.000	
90	   C	2.727	0.710	-3.324	C.2	1	UNK0	0.000	
91	   C	3.295	1.534	-2.330	C.2	1	UNK0	0.000	
92	   C	4.610	1.168	-1.684	C.2	1	UNK0	0.000	
93	   C	6.510	-0.084	-1.236	C.3	1	UNK0	0.000	
94	   H	3.272	-0.181	-3.584	 H	1	UNK0	0.000	
95	   H	4.990	1.942	-1.058	 H	1	UNK0	0.000	
96	   H	6.628	0.642	-0.437	 H	1	UNK0	0.000	
@<TRIPOS>BOND
1 1 4 2
2 2 59 1
3 2 3 2
4 3 90 1
5 3 4 1
6 5 29 1
7 1 5 1
8 2 6 1
9 4 7 1
10 5 8 1
11 9 12 2
12 10 43 2
13 10 11 1
14 11 12 1
15 11 50 2
16 12 15 1
17 9 13 1
18 13 16 1
19 10 14 1
20 18 22 1
21 18 75 1
22 18 19 2
23 17 20 2
24 19 20 1
25 17 21 1
26 20 23 1
27 21 24 1
28 25 28 1
29 26 83 1
30 26 27 2
31 27 66 1
32 27 28 1
33 29 32 1
34 25 29 1
35 26 30 1
36 28 31 1
37 33 36 1
38 34 35 2
39 19 34 1
40 35 74 1
41 36 39 1
42 35 36 1
43 33 37 1
44 37 40 1
45 34 38 1
46 42 46 1
47 42 51 2
48 42 43 1
49 41 44 2
50 43 44 1
51 41 45 1
52 44 47 1
53 45 48 1
54 49 53 1
55 50 51 1
56 50 54 1
57 51 52 1
58 49 52 2
59 53 77 1
60 52 55 1
61 53 56 1
62 57 61 1
63 58 62 1
64 59 60 1
65 58 59 2
66 57 60 2
67 37 61 1
68 60 63 1
69 61 64 1
70 65 69 1
71 66 67 2
72 67 82 1
73 67 68 1
74 65 68 2
75 68 71 1
76 21 69 1
77 69 72 1
78 66 70 1
79 73 77 1
80 74 78 1
81 74 75 2
82 75 76 1
83 76 79 1
84 73 76 1
85 77 80 1
86 81 85 1
87 82 86 1
88 83 84 1
89 82 83 2
90 81 84 2
91 13 85 1
92 84 87 1
93 85 88 1
94 89 92 2
95 89 93 1
96 90 91 2
97 58 91 1
98 91 92 1
99 92 95 1
100 45 93 1
101 93 96 1
102 90 94 1
@<TRIPOS>SUBSTRUCTURE
1	UNK0	1	GROUP	1 ****	UNK
