# Supplementary material for: MoleQCage: Geometric High-Throughput Screening for Molecular Caging Prediction
Source: J Chem Inf Model. 2024 Dec 12;64(24):9034–9. doi: 10.1021/acs.jcim.4c01419 (PMC11684736; doi:10.1021/acs.jcim.4c01419)
Supplement: Supplementary file 2 — ci4c01419_si_002.zip [file ci4c01419_si_002.zip › CC3_conformations/CC3_030.mol2]

# created with PyMOL 2.4.1
@<TRIPOS>MOLECULE
frame229.xyz
96 102 1                
SMALL
USER_CHARGES
@<TRIPOS>ATOM
1	   N	-0.166	0.629	-5.843	N.2	1	UNK0	0.000	
2	   C	0.851	2.433	-3.720	C.2	1	UNK0	0.000	
3	   C	1.489	1.248	-4.131	C.2	1	UNK0	0.000	
4	   C	0.982	0.515	-5.313	C.2	1	UNK0	0.000	
5	   C	-0.527	-0.220	-6.965	C.3	1	UNK0	0.000	
6	   H	0.060	2.780	-4.246	 H	1	UNK0	0.000	
7	   H	1.666	-0.183	-5.831	 H	1	UNK0	0.000	
8	   H	0.095	-1.116	-7.060	 H	1	UNK0	0.000	
9	   N	0.613	-5.783	1.268	N.2	1	UNK0	0.000	
10	   C	2.691	-3.809	1.428	C.2	1	UNK0	0.000	
11	   C	1.671	-3.893	2.339	C.2	1	UNK0	0.000	
12	   C	0.657	-4.933	2.239	C.2	1	UNK0	0.000	
13	   C	-0.502	-6.752	1.140	C.3	1	UNK0	0.000	
14	   H	2.764	-4.577	0.710	 H	1	UNK0	0.000	
15	   H	-0.067	-4.973	3.042	 H	1	UNK0	0.000	
16	   H	-1.304	-6.655	1.906	 H	1	UNK0	0.000	
17	   N	-4.840	1.536	2.100	N.2	1	UNK0	0.000	
18	   C	-2.228	1.878	3.177	C.2	1	UNK0	0.000	
19	   C	-2.782	2.694	2.170	C.2	1	UNK0	0.000	
20	   C	-4.143	2.490	1.630	C.2	1	UNK0	0.000	
21	   C	-6.193	1.384	1.504	C.3	1	UNK0	0.000	
22	   H	-2.666	0.976	3.499	 H	1	UNK0	0.000	
23	   H	-4.571	3.250	0.897	 H	1	UNK0	0.000	
24	   H	-6.370	2.125	0.771	 H	1	UNK0	0.000	
25	   N	-2.014	-1.515	-5.605	N.2	1	UNK0	0.000	
26	   C	-1.991	-2.956	-2.877	C.2	1	UNK0	0.000	
27	   C	-2.568	-1.683	-3.244	C.2	1	UNK0	0.000	
28	   C	-2.284	-0.952	-4.460	C.2	1	UNK0	0.000	
29	   C	-2.015	-0.682	-6.785	C.3	1	UNK0	0.000	
30	   H	-1.329	-3.451	-3.587	 H	1	UNK0	0.000	
31	   H	-2.335	0.170	-4.367	 H	1	UNK0	0.000	
32	   H	-2.658	0.226	-6.772	 H	1	UNK0	0.000	
33	   N	-0.477	6.025	0.683	N.2	1	UNK0	0.000	
34	   C	-2.067	3.790	1.666	C.2	1	UNK0	0.000	
35	   C	-0.803	4.126	2.145	C.2	1	UNK0	0.000	
36	   C	0.040	5.224	1.492	C.2	1	UNK0	0.000	
37	   C	0.373	7.044	0.138	C.3	1	UNK0	0.000	
38	   H	-2.532	4.543	0.971	 H	1	UNK0	0.000	
39	   H	1.115	5.242	1.750	 H	1	UNK0	0.000	
40	   H	1.346	7.220	0.612	 H	1	UNK0	0.000	
41	   N	5.473	-1.611	0.378	N.2	1	UNK0	0.000	
42	   C	3.585	-1.816	2.478	C.2	1	UNK0	0.000	
43	   C	3.713	-2.795	1.477	C.2	1	UNK0	0.000	
44	   C	4.775	-2.621	0.445	C.2	1	UNK0	0.000	
45	   C	6.416	-1.497	-0.739	C.3	1	UNK0	0.000	
46	   H	4.339	-0.949	2.499	 H	1	UNK0	0.000	
47	   H	4.811	-3.477	-0.241	 H	1	UNK0	0.000	
48	   H	6.241	-2.213	-1.580	 H	1	UNK0	0.000	
49	   N	1.733	-0.873	5.561	N.2	1	UNK0	0.000	
50	   C	1.592	-2.887	3.377	C.2	1	UNK0	0.000	
51	   C	2.493	-1.806	3.384	C.2	1	UNK0	0.000	
52	   C	2.473	-0.775	4.482	C.2	1	UNK0	0.000	
53	   C	1.918	0.087	6.679	C.3	1	UNK0	0.000	
54	   H	0.870	-2.995	4.156	 H	1	UNK0	0.000	
55	   H	3.258	0.028	4.370	 H	1	UNK0	0.000	
56	   H	2.730	0.829	6.438	 H	1	UNK0	0.000	
57	   N	1.336	5.497	-1.552	N.2	1	UNK0	0.000	
58	   C	2.565	2.855	-2.018	C.2	1	UNK0	0.000	
59	   C	1.446	3.302	-2.714	C.2	1	UNK0	0.000	
60	   C	0.799	4.568	-2.261	C.2	1	UNK0	0.000	
61	   C	0.612	6.739	-1.362	C.3	1	UNK0	0.000	
62	   H	2.979	3.530	-1.286	 H	1	UNK0	0.000	
63	   H	-0.267	4.594	-2.629	 H	1	UNK0	0.000	
64	   H	-0.324	6.773	-1.888	 H	1	UNK0	0.000	
65	   N	-5.490	-0.314	-0.143	N.2	1	UNK0	0.000	
66	   C	-3.539	-1.159	-2.384	C.2	1	UNK0	0.000	
67	   C	-3.915	-1.829	-1.191	C.2	1	UNK0	0.000	
68	   C	-4.894	-1.478	-0.230	C.2	1	UNK0	0.000	
69	   C	-6.430	-0.044	0.950	C.3	1	UNK0	0.000	
70	   H	-3.948	-0.212	-2.719	 H	1	UNK0	0.000	
71	   H	-5.105	-2.294	0.472	 H	1	UNK0	0.000	
72	   H	-6.266	-0.807	1.740	 H	1	UNK0	0.000	
73	   N	0.421	1.798	5.636	N.2	1	UNK0	0.000	
74	   C	-0.293	3.366	3.221	C.2	1	UNK0	0.000	
75	   C	-1.018	2.245	3.696	C.2	1	UNK0	0.000	
76	   C	-0.530	1.456	4.856	C.2	1	UNK0	0.000	
77	   C	0.751	1.012	6.834	C.3	1	UNK0	0.000	
78	   H	0.705	3.516	3.588	 H	1	UNK0	0.000	
79	   H	-1.151	0.582	5.045	 H	1	UNK0	0.000	
80	   H	-0.078	0.426	7.133	 H	1	UNK0	0.000	
81	   N	-1.928	-5.504	-0.322	N.3	1	UNK0	0.000	
82	   C	-3.269	-3.009	-0.874	C.2	1	UNK0	0.000	
83	   C	-2.363	-3.614	-1.711	C.2	1	UNK0	0.000	
84	   C	-1.631	-4.806	-1.355	C.3	1	UNK0	0.000	
85	   C	-1.122	-6.741	-0.235	C.3	1	UNK0	0.000	
86	   H	-3.504	-3.516	0.069	 H	1	UNK0	0.000	
87	   H	-0.838	-5.130	-2.045	 H	1	UNK0	0.000	
88	   H	-0.252	-6.729	-0.917	 H	1	UNK0	0.000	
89	   N	5.064	0.134	-1.893	N.2	1	UNK0	0.000	
90	   C	2.705	0.869	-3.474	C.2	1	UNK0	0.000	
91	   C	3.211	1.683	-2.402	C.2	1	UNK0	0.000	
92	   C	4.443	1.256	-1.707	C.2	1	UNK0	0.000	
93	   C	6.355	-0.073	-1.195	C.3	1	UNK0	0.000	
94	   H	3.269	0.039	-3.730	 H	1	UNK0	0.000	
95	   H	4.727	1.989	-0.927	 H	1	UNK0	0.000	
96	   H	6.519	0.689	-0.423	 H	1	UNK0	0.000	
@<TRIPOS>BOND
1 1 4 2
2 2 59 1
3 2 3 2
4 3 90 1
5 3 4 1
6 5 29 1
7 1 5 1
8 2 6 1
9 4 7 1
10 5 8 1
11 9 12 2
12 10 43 2
13 10 11 1
14 11 50 2
15 11 12 1
16 12 15 1
17 9 13 1
18 13 16 1
19 10 14 1
20 18 22 1
21 18 75 1
22 18 19 2
23 17 20 2
24 19 20 1
25 17 21 1
26 20 23 1
27 21 24 1
28 25 28 2
29 26 83 1
30 26 27 2
31 27 66 1
32 28 31 1
33 27 28 1
34 29 32 1
35 25 29 1
36 26 30 1
37 33 36 2
38 34 35 2
39 19 34 1
40 35 74 1
41 36 39 1
42 35 36 1
43 37 40 1
44 33 37 1
45 34 38 1
46 41 44 2
47 42 46 1
48 42 51 2
49 42 43 1
50 43 44 1
51 41 45 1
52 44 47 1
53 45 48 1
54 49 53 1
55 50 51 1
56 50 54 1
57 51 52 1
58 49 52 2
59 53 77 1
60 52 55 1
61 53 56 1
62 57 61 1
63 58 62 1
64 59 60 1
65 58 59 2
66 57 60 2
67 37 61 1
68 60 63 1
69 61 64 1
70 65 69 1
71 66 67 2
72 67 82 1
73 67 68 1
74 65 68 2
75 68 71 1
76 21 69 1
77 69 72 1
78 66 70 1
79 73 77 1
80 74 78 1
81 74 75 2
82 75 76 1
83 76 79 1
84 73 76 2
85 77 80 1
86 81 85 1
87 82 86 1
88 83 84 1
89 82 83 2
90 81 84 1
91 13 85 1
92 84 87 1
93 85 88 1
94 89 92 2
95 89 93 1
96 90 91 2
97 58 91 1
98 91 92 1
99 92 95 1
100 45 93 1
101 93 96 1
102 90 94 1
@<TRIPOS>SUBSTRUCTURE
1	UNK0	1	GROUP	1 ****	UNK
