# Supplementary material for: MoleQCage: Geometric High-Throughput Screening for Molecular Caging Prediction
Source: J Chem Inf Model. 2024 Dec 12;64(24):9034–9. doi: 10.1021/acs.jcim.4c01419 (PMC11684736; doi:10.1021/acs.jcim.4c01419)
Supplement: Supplementary file 2 — ci4c01419_si_002.zip [file ci4c01419_si_002.zip › CC3_conformations/CC3_031.mol2]

# created with PyMOL 2.4.1
@<TRIPOS>MOLECULE
frame230.xyz
96 102 1                
SMALL
USER_CHARGES
@<TRIPOS>ATOM
1	   N	0.097	0.857	-6.171	N.2	1	UNK0	0.000	
2	   C	1.099	2.574	-3.965	C.2	1	UNK0	0.000	
3	   C	1.669	1.316	-4.227	C.2	1	UNK0	0.000	
4	   C	1.012	0.454	-5.344	C.2	1	UNK0	0.000	
5	   C	-0.423	-0.119	-7.145	C.3	1	UNK0	0.000	
6	   H	0.264	2.855	-4.507	 H	1	UNK0	0.000	
7	   H	1.304	-0.627	-5.498	 H	1	UNK0	0.000	
8	   H	0.164	-1.014	-7.153	 H	1	UNK0	0.000	
9	   N	0.548	-5.939	1.423	N.2	1	UNK0	0.000	
10	   C	2.138	-3.414	1.174	C.2	1	UNK0	0.000	
11	   C	1.251	-3.690	2.191	C.2	1	UNK0	0.000	
12	   C	0.294	-4.818	2.106	C.2	1	UNK0	0.000	
13	   C	-0.516	-6.931	1.227	C.3	1	UNK0	0.000	
14	   H	2.148	-3.989	0.308	 H	1	UNK0	0.000	
15	   H	-0.624	-4.816	2.673	 H	1	UNK0	0.000	
16	   H	-1.466	-6.658	1.719	 H	1	UNK0	0.000	
17	   N	-4.934	1.552	2.331	N.2	1	UNK0	0.000	
18	   C	-2.155	1.958	3.348	C.2	1	UNK0	0.000	
19	   C	-2.675	2.481	2.142	C.2	1	UNK0	0.000	
20	   C	-4.008	2.092	1.623	C.2	1	UNK0	0.000	
21	   C	-6.266	1.350	1.659	C.3	1	UNK0	0.000	
22	   H	-2.815	1.272	3.844	 H	1	UNK0	0.000	
23	   H	-4.229	2.367	0.583	 H	1	UNK0	0.000	
24	   H	-6.446	2.088	0.858	 H	1	UNK0	0.000	
25	   N	-1.819	-1.377	-5.389	N.2	1	UNK0	0.000	
26	   C	-1.906	-2.773	-2.850	C.2	1	UNK0	0.000	
27	   C	-2.740	-1.664	-3.137	C.2	1	UNK0	0.000	
28	   C	-2.532	-0.998	-4.438	C.2	1	UNK0	0.000	
29	   C	-1.834	-0.653	-6.660	C.3	1	UNK0	0.000	
30	   H	-1.180	-3.111	-3.581	 H	1	UNK0	0.000	
31	   H	-3.005	-0.048	-4.583	 H	1	UNK0	0.000	
32	   H	-2.501	0.275	-6.625	 H	1	UNK0	0.000	
33	   N	-0.300	5.653	0.401	N.2	1	UNK0	0.000	
34	   C	-1.948	3.470	1.479	C.2	1	UNK0	0.000	
35	   C	-0.692	3.874	1.968	C.2	1	UNK0	0.000	
36	   C	0.140	4.943	1.343	C.2	1	UNK0	0.000	
37	   C	0.491	6.797	-0.019	C.3	1	UNK0	0.000	
38	   H	-2.405	3.871	0.616	 H	1	UNK0	0.000	
39	   H	1.174	5.045	1.737	 H	1	UNK0	0.000	
40	   H	1.514	6.784	0.407	 H	1	UNK0	0.000	
41	   N	5.033	-1.351	0.252	N.3	1	UNK0	0.000	
42	   C	2.975	-1.400	2.323	C.2	1	UNK0	0.000	
43	   C	2.994	-2.294	1.219	C.2	1	UNK0	0.000	
44	   C	3.958	-2.043	0.104	C.3	1	UNK0	0.000	
45	   C	6.150	-1.448	-0.706	C.3	1	UNK0	0.000	
46	   H	3.664	-0.552	2.350	 H	1	UNK0	0.000	
47	   H	3.619	-2.376	-0.813	 H	1	UNK0	0.000	
48	   H	6.093	-2.253	-1.505	 H	1	UNK0	0.000	
49	   N	1.684	-1.003	5.741	N.2	1	UNK0	0.000	
50	   C	1.238	-2.798	3.333	C.2	1	UNK0	0.000	
51	   C	2.082	-1.682	3.403	C.2	1	UNK0	0.000	
52	   C	2.176	-0.785	4.539	C.2	1	UNK0	0.000	
53	   C	1.952	-0.004	6.798	C.3	1	UNK0	0.000	
54	   H	0.693	-3.066	4.230	 H	1	UNK0	0.000	
55	   H	2.689	0.160	4.398	 H	1	UNK0	0.000	
56	   H	2.953	0.421	6.561	 H	1	UNK0	0.000	
57	   N	1.434	5.598	-1.939	N.2	1	UNK0	0.000	
58	   C	2.740	2.941	-2.330	C.2	1	UNK0	0.000	
59	   C	1.578	3.398	-2.967	C.2	1	UNK0	0.000	
60	   C	0.857	4.661	-2.508	C.2	1	UNK0	0.000	
61	   C	0.725	6.804	-1.488	C.3	1	UNK0	0.000	
62	   H	3.170	3.657	-1.630	 H	1	UNK0	0.000	
63	   H	-0.208	4.698	-2.817	 H	1	UNK0	0.000	
64	   H	-0.262	6.899	-2.007	 H	1	UNK0	0.000	
65	   N	-5.381	-0.361	0.043	N.2	1	UNK0	0.000	
66	   C	-3.658	-1.236	-2.165	C.2	1	UNK0	0.000	
67	   C	-3.837	-1.904	-0.957	C.2	1	UNK0	0.000	
68	   C	-4.807	-1.491	0.046	C.2	1	UNK0	0.000	
69	   C	-6.443	-0.125	1.063	C.3	1	UNK0	0.000	
70	   H	-4.344	-0.415	-2.411	 H	1	UNK0	0.000	
71	   H	-4.898	-2.226	0.842	 H	1	UNK0	0.000	
72	   H	-6.310	-0.871	1.905	 H	1	UNK0	0.000	
73	   N	0.711	1.824	5.630	N.3	1	UNK0	0.000	
74	   C	-0.122	3.253	3.125	C.2	1	UNK0	0.000	
75	   C	-0.867	2.268	3.854	C.2	1	UNK0	0.000	
76	   C	-0.415	1.663	5.131	C.3	1	UNK0	0.000	
77	   C	0.909	1.097	6.889	C.3	1	UNK0	0.000	
78	   H	0.782	3.688	3.488	 H	1	UNK0	0.000	
79	   H	-1.155	0.933	5.665	 H	1	UNK0	0.000	
80	   H	0.024	0.578	7.212	 H	1	UNK0	0.000	
81	   N	-1.681	-5.719	-0.567	N.2	1	UNK0	0.000	
82	   C	-3.092	-3.092	-0.697	C.2	1	UNK0	0.000	
83	   C	-2.173	-3.536	-1.656	C.2	1	UNK0	0.000	
84	   C	-1.430	-4.804	-1.440	C.2	1	UNK0	0.000	
85	   C	-0.812	-6.889	-0.277	C.3	1	UNK0	0.000	
86	   H	-3.230	-3.697	0.225	 H	1	UNK0	0.000	
87	   H	-0.614	-4.933	-2.184	 H	1	UNK0	0.000	
88	   H	0.113	-6.908	-0.808	 H	1	UNK0	0.000	
89	   N	5.221	0.232	-2.033	N.2	1	UNK0	0.000	
90	   C	2.763	0.895	-3.473	C.2	1	UNK0	0.000	
91	   C	3.413	1.729	-2.546	C.2	1	UNK0	0.000	
92	   C	4.639	1.336	-1.810	C.2	1	UNK0	0.000	
93	   C	6.389	-0.042	-1.255	C.3	1	UNK0	0.000	
94	   H	3.119	-0.146	-3.617	 H	1	UNK0	0.000	
95	   H	4.999	2.050	-0.950	 H	1	UNK0	0.000	
96	   H	6.643	0.685	-0.374	 H	1	UNK0	0.000	
@<TRIPOS>BOND
1 1 4 2
2 2 59 1
3 2 3 2
4 3 90 1
5 3 4 1
6 5 29 1
7 1 5 1
8 2 6 1
9 4 7 1
10 5 8 1
11 9 12 2
12 10 43 2
13 10 11 1
14 11 50 2
15 11 12 1
16 12 15 1
17 9 13 1
18 13 16 1
19 10 14 1
20 18 22 1
21 18 75 1
22 18 19 2
23 19 20 1
24 17 20 2
25 17 21 1
26 20 23 1
27 21 24 1
28 25 28 2
29 26 83 1
30 26 27 2
31 27 66 1
32 27 28 1
33 29 32 1
34 25 29 1
35 26 30 1
36 28 31 1
37 33 36 2
38 34 35 2
39 19 34 1
40 35 74 1
41 36 39 1
42 35 36 1
43 33 37 1
44 37 40 1
45 34 38 1
46 42 46 1
47 42 51 2
48 42 43 1
49 41 44 1
50 43 44 1
51 41 45 1
52 44 47 1
53 45 48 1
54 49 53 1
55 50 51 1
56 50 54 1
57 51 52 1
58 49 52 2
59 53 77 1
60 52 55 1
61 53 56 1
62 57 61 1
63 58 62 1
64 59 60 1
65 58 59 2
66 57 60 2
67 37 61 1
68 60 63 1
69 61 64 1
70 65 68 2
71 65 69 1
72 66 67 2
73 67 82 1
74 67 68 1
75 68 71 1
76 21 69 1
77 69 72 1
78 66 70 1
79 73 77 1
80 74 78 1
81 74 75 2
82 75 76 1
83 73 76 1
84 76 79 1
85 77 80 1
86 81 85 1
87 82 86 1
88 83 84 1
89 82 83 2
90 81 84 2
91 13 85 1
92 84 87 1
93 85 88 1
94 89 92 2
95 89 93 1
96 90 91 2
97 58 91 1
98 91 92 1
99 92 95 1
100 45 93 1
101 93 96 1
102 90 94 1
@<TRIPOS>SUBSTRUCTURE
1	UNK0	1	GROUP	1 ****	UNK
