# Supplementary material for: MoleQCage: Geometric High-Throughput Screening for Molecular Caging Prediction
Source: J Chem Inf Model. 2024 Dec 12;64(24):9034–9. doi: 10.1021/acs.jcim.4c01419 (PMC11684736; doi:10.1021/acs.jcim.4c01419)
Supplement: Supplementary file 2 — ci4c01419_si_002.zip [file ci4c01419_si_002.zip › CC3_conformations/CC3_032.mol2]

# created with PyMOL 2.4.1
@<TRIPOS>MOLECULE
frame231.xyz
96 102 1                
SMALL
USER_CHARGES
@<TRIPOS>ATOM
1	   N	-0.059	0.803	-5.827	N.2	1	UNK0	0.000	
2	   C	0.477	2.276	-3.385	C.2	1	UNK0	0.000	
3	   C	1.104	1.078	-3.759	C.2	1	UNK0	0.000	
4	   C	0.575	0.315	-4.814	C.2	1	UNK0	0.000	
5	   C	-0.444	-0.031	-6.930	C.3	1	UNK0	0.000	
6	   H	-0.379	2.640	-3.993	 H	1	UNK0	0.000	
7	   H	0.680	-0.729	-4.624	 H	1	UNK0	0.000	
8	   H	0.296	-0.887	-6.967	 H	1	UNK0	0.000	
9	   N	0.785	-5.693	1.322	N.3	1	UNK0	0.000	
10	   C	2.353	-3.347	1.062	C.2	1	UNK0	0.000	
11	   C	1.365	-3.471	2.015	C.2	1	UNK0	0.000	
12	   C	0.386	-4.623	1.888	C.3	1	UNK0	0.000	
13	   C	-0.242	-6.763	1.139	C.3	1	UNK0	0.000	
14	   H	2.471	-4.127	0.329	 H	1	UNK0	0.000	
15	   H	-0.576	-4.603	2.443	 H	1	UNK0	0.000	
16	   H	-1.092	-6.621	1.763	 H	1	UNK0	0.000	
17	   N	-5.046	1.885	2.296	N.2	1	UNK0	0.000	
18	   C	-2.263	2.064	3.414	C.2	1	UNK0	0.000	
19	   C	-2.779	2.693	2.210	C.2	1	UNK0	0.000	
20	   C	-4.067	2.384	1.626	C.2	1	UNK0	0.000	
21	   C	-6.249	1.538	1.585	C.3	1	UNK0	0.000	
22	   H	-2.961	1.366	3.946	 H	1	UNK0	0.000	
23	   H	-4.118	2.564	0.545	 H	1	UNK0	0.000	
24	   H	-6.390	2.287	0.790	 H	1	UNK0	0.000	
25	   N	-2.160	-1.423	-5.579	N.2	1	UNK0	0.000	
26	   C	-2.237	-3.007	-3.108	C.2	1	UNK0	0.000	
27	   C	-2.922	-1.760	-3.314	C.2	1	UNK0	0.000	
28	   C	-2.756	-0.952	-4.562	C.2	1	UNK0	0.000	
29	   C	-1.990	-0.485	-6.719	C.3	1	UNK0	0.000	
30	   H	-1.613	-3.469	-3.929	 H	1	UNK0	0.000	
31	   H	-2.987	0.120	-4.437	 H	1	UNK0	0.000	
32	   H	-2.599	0.376	-6.599	 H	1	UNK0	0.000	
33	   N	-0.453	6.021	0.677	N.3	1	UNK0	0.000	
34	   C	-2.029	3.662	1.577	C.2	1	UNK0	0.000	
35	   C	-0.815	4.123	2.148	C.2	1	UNK0	0.000	
36	   C	-0.031	5.188	1.553	C.3	1	UNK0	0.000	
37	   C	0.479	6.988	0.045	C.3	1	UNK0	0.000	
38	   H	-2.414	4.152	0.691	 H	1	UNK0	0.000	
39	   H	0.908	5.365	2.061	 H	1	UNK0	0.000	
40	   H	1.326	7.194	0.653	 H	1	UNK0	0.000	
41	   N	5.365	-1.427	0.394	N.2	1	UNK0	0.000	
42	   C	3.248	-1.378	2.310	C.2	1	UNK0	0.000	
43	   C	3.244	-2.283	1.206	C.2	1	UNK0	0.000	
44	   C	4.436	-2.309	0.341	C.2	1	UNK0	0.000	
45	   C	6.365	-1.526	-0.629	C.3	1	UNK0	0.000	
46	   H	4.053	-0.718	2.461	 H	1	UNK0	0.000	
47	   H	4.409	-3.136	-0.418	 H	1	UNK0	0.000	
48	   H	6.161	-2.427	-1.311	 H	1	UNK0	0.000	
49	   N	1.547	-0.800	5.551	N.2	1	UNK0	0.000	
50	   C	1.359	-2.588	3.127	C.2	1	UNK0	0.000	
51	   C	2.296	-1.598	3.304	C.2	1	UNK0	0.000	
52	   C	2.347	-0.757	4.548	C.2	1	UNK0	0.000	
53	   C	1.860	0.067	6.729	C.3	1	UNK0	0.000	
54	   H	0.539	-2.784	3.871	 H	1	UNK0	0.000	
55	   H	3.160	0.007	4.529	 H	1	UNK0	0.000	
56	   H	2.752	0.734	6.527	 H	1	UNK0	0.000	
57	   N	1.342	5.184	-1.469	N.2	1	UNK0	0.000	
58	   C	2.338	2.573	-1.792	C.2	1	UNK0	0.000	
59	   C	1.113	2.995	-2.400	C.2	1	UNK0	0.000	
60	   C	0.698	4.376	-2.248	C.2	1	UNK0	0.000	
61	   C	0.847	6.538	-1.349	C.3	1	UNK0	0.000	
62	   H	2.931	3.182	-1.195	 H	1	UNK0	0.000	
63	   H	-0.123	4.657	-2.791	 H	1	UNK0	0.000	
64	   H	-0.095	6.675	-1.966	 H	1	UNK0	0.000	
65	   N	-5.213	-0.277	0.053	N.2	1	UNK0	0.000	
66	   C	-3.655	-1.249	-2.226	C.2	1	UNK0	0.000	
67	   C	-3.685	-1.926	-0.949	C.2	1	UNK0	0.000	
68	   C	-4.640	-1.421	0.114	C.2	1	UNK0	0.000	
69	   C	-6.187	-0.003	1.098	C.3	1	UNK0	0.000	
70	   H	-4.217	-0.349	-2.406	 H	1	UNK0	0.000	
71	   H	-4.755	-2.063	1.006	 H	1	UNK0	0.000	
72	   H	-5.963	-0.572	2.022	 H	1	UNK0	0.000	
73	   N	0.510	2.025	5.864	N.3	1	UNK0	0.000	
74	   C	-0.315	3.515	3.330	C.2	1	UNK0	0.000	
75	   C	-1.044	2.461	4.010	C.2	1	UNK0	0.000	
76	   C	-0.555	1.761	5.222	C.3	1	UNK0	0.000	
77	   C	0.700	1.119	6.987	C.3	1	UNK0	0.000	
78	   H	0.612	3.826	3.671	 H	1	UNK0	0.000	
79	   H	-1.257	0.976	5.597	 H	1	UNK0	0.000	
80	   H	-0.197	0.554	7.250	 H	1	UNK0	0.000	
81	   N	-1.552	-5.484	-0.447	N.2	1	UNK0	0.000	
82	   C	-2.798	-3.014	-0.758	C.2	1	UNK0	0.000	
83	   C	-2.097	-3.579	-1.817	C.2	1	UNK0	0.000	
84	   C	-1.326	-4.783	-1.501	C.2	1	UNK0	0.000	
85	   C	-0.841	-6.739	-0.257	C.3	1	UNK0	0.000	
86	   H	-2.835	-3.472	0.159	 H	1	UNK0	0.000	
87	   H	-0.598	-5.109	-2.254	 H	1	UNK0	0.000	
88	   H	0.002	-6.945	-0.977	 H	1	UNK0	0.000	
89	   N	4.979	0.009	-2.060	N.2	1	UNK0	0.000	
90	   C	2.355	0.620	-3.187	C.2	1	UNK0	0.000	
91	   C	2.957	1.382	-2.193	C.2	1	UNK0	0.000	
92	   C	4.258	0.926	-1.560	C.2	1	UNK0	0.000	
93	   C	6.280	-0.189	-1.502	C.3	1	UNK0	0.000	
94	   H	2.829	-0.252	-3.580	 H	1	UNK0	0.000	
95	   H	4.620	1.418	-0.679	 H	1	UNK0	0.000	
96	   H	6.583	0.734	-0.915	 H	1	UNK0	0.000	
@<TRIPOS>BOND
1 1 4 2
2 2 59 1
3 2 3 2
4 3 90 1
5 4 7 1
6 3 4 1
7 5 29 1
8 1 5 1
9 2 6 1
10 5 8 1
11 9 12 1
12 10 43 2
13 10 11 1
14 11 50 2
15 11 12 1
16 12 15 1
17 9 13 1
18 13 16 1
19 10 14 1
20 18 22 1
21 18 75 1
22 18 19 2
23 19 20 1
24 17 20 2
25 17 21 1
26 20 23 1
27 21 24 1
28 25 28 2
29 26 83 1
30 26 27 2
31 27 66 1
32 28 31 1
33 27 28 1
34 29 32 1
35 25 29 1
36 26 30 1
37 33 36 1
38 34 35 2
39 19 34 1
40 35 74 1
41 36 39 1
42 35 36 1
43 37 40 1
44 33 37 1
45 34 38 1
46 42 46 1
47 42 51 2
48 42 43 1
49 41 44 2
50 43 44 1
51 41 45 1
52 44 47 1
53 45 48 1
54 49 53 1
55 50 51 1
56 50 54 1
57 51 52 1
58 49 52 2
59 53 77 1
60 52 55 1
61 53 56 1
62 57 61 1
63 58 62 1
64 59 60 1
65 58 59 2
66 57 60 2
67 37 61 1
68 60 63 1
69 61 64 1
70 65 68 2
71 65 69 1
72 66 67 2
73 67 82 1
74 67 68 1
75 68 71 1
76 21 69 1
77 69 72 1
78 66 70 1
79 73 77 1
80 74 78 1
81 74 75 2
82 75 76 1
83 76 79 1
84 73 76 1
85 77 80 1
86 81 85 1
87 82 86 1
88 83 84 1
89 82 83 2
90 81 84 2
91 13 85 1
92 84 87 1
93 85 88 1
94 89 92 2
95 89 93 1
96 90 91 2
97 58 91 1
98 91 92 1
99 92 95 1
100 93 96 1
101 45 93 1
102 90 94 1
@<TRIPOS>SUBSTRUCTURE
1	UNK0	1	GROUP	1 ****	UNK
