# Supplementary material for: MoleQCage: Geometric High-Throughput Screening for Molecular Caging Prediction
Source: J Chem Inf Model. 2024 Dec 12;64(24):9034–9. doi: 10.1021/acs.jcim.4c01419 (PMC11684736; doi:10.1021/acs.jcim.4c01419)
Supplement: Supplementary file 2 — ci4c01419_si_002.zip [file ci4c01419_si_002.zip › CC3_conformations/CC3_033.mol2]

# created with PyMOL 2.4.1
@<TRIPOS>MOLECULE
frame232.xyz
96 102 1                
SMALL
USER_CHARGES
@<TRIPOS>ATOM
1	   N	0.004	0.685	-5.856	N.2	1	UNK0	0.000	
2	   C	0.966	2.396	-3.766	C.2	1	UNK0	0.000	
3	   C	1.637	1.203	-4.248	C.2	1	UNK0	0.000	
4	   C	1.081	0.366	-5.285	C.2	1	UNK0	0.000	
5	   C	-0.649	-0.093	-6.871	C.3	1	UNK0	0.000	
6	   H	0.013	2.663	-4.278	 H	1	UNK0	0.000	
7	   H	1.674	-0.477	-5.634	 H	1	UNK0	0.000	
8	   H	-0.159	-1.070	-6.967	 H	1	UNK0	0.000	
9	   N	0.613	-5.607	1.383	N.2	1	UNK0	0.000	
10	   C	2.351	-3.351	1.209	C.2	1	UNK0	0.000	
11	   C	1.429	-3.615	2.258	C.2	1	UNK0	0.000	
12	   C	0.469	-4.744	2.237	C.2	1	UNK0	0.000	
13	   C	-0.428	-6.648	1.300	C.3	1	UNK0	0.000	
14	   H	2.303	-3.981	0.300	 H	1	UNK0	0.000	
15	   H	-0.262	-4.690	3.075	 H	1	UNK0	0.000	
16	   H	-1.308	-6.368	1.822	 H	1	UNK0	0.000	
17	   N	-5.074	1.064	2.080	N.3	1	UNK0	0.000	
18	   C	-2.322	1.534	3.099	C.2	1	UNK0	0.000	
19	   C	-2.908	2.228	2.026	C.2	1	UNK0	0.000	
20	   C	-4.294	1.980	1.603	C.3	1	UNK0	0.000	
21	   C	-6.416	1.072	1.519	C.3	1	UNK0	0.000	
22	   H	-2.951	0.754	3.513	 H	1	UNK0	0.000	
23	   H	-4.636	2.656	0.860	 H	1	UNK0	0.000	
24	   H	-6.565	1.834	0.715	 H	1	UNK0	0.000	
25	   N	-2.137	-1.163	-5.240	N.2	1	UNK0	0.000	
26	   C	-1.827	-2.490	-2.760	C.2	1	UNK0	0.000	
27	   C	-2.607	-1.354	-2.901	C.2	1	UNK0	0.000	
28	   C	-2.458	-0.553	-4.157	C.2	1	UNK0	0.000	
29	   C	-2.155	-0.363	-6.502	C.3	1	UNK0	0.000	
30	   H	-1.050	-2.783	-3.485	 H	1	UNK0	0.000	
31	   H	-2.541	0.555	-4.102	 H	1	UNK0	0.000	
32	   H	-2.626	0.622	-6.335	 H	1	UNK0	0.000	
33	   N	-0.529	5.720	0.390	N.2	1	UNK0	0.000	
34	   C	-2.184	3.249	1.361	C.2	1	UNK0	0.000	
35	   C	-0.974	3.750	1.883	C.2	1	UNK0	0.000	
36	   C	-0.136	4.816	1.250	C.2	1	UNK0	0.000	
37	   C	0.407	6.810	0.011	C.3	1	UNK0	0.000	
38	   H	-2.557	3.676	0.451	 H	1	UNK0	0.000	
39	   H	0.886	4.799	1.673	 H	1	UNK0	0.000	
40	   H	1.373	6.907	0.657	 H	1	UNK0	0.000	
41	   N	5.514	-1.648	0.407	N.2	1	UNK0	0.000	
42	   C	3.362	-1.478	2.420	C.2	1	UNK0	0.000	
43	   C	3.328	-2.326	1.307	C.2	1	UNK0	0.000	
44	   C	4.330	-2.213	0.257	C.2	1	UNK0	0.000	
45	   C	6.458	-1.647	-0.715	C.3	1	UNK0	0.000	
46	   H	4.073	-0.703	2.474	 H	1	UNK0	0.000	
47	   H	3.950	-2.644	-0.696	 H	1	UNK0	0.000	
48	   H	6.210	-2.507	-1.417	 H	1	UNK0	0.000	
49	   N	1.872	-0.992	5.719	N.2	1	UNK0	0.000	
50	   C	1.435	-2.705	3.344	C.2	1	UNK0	0.000	
51	   C	2.476	-1.748	3.455	C.2	1	UNK0	0.000	
52	   C	2.585	-0.931	4.679	C.2	1	UNK0	0.000	
53	   C	2.103	0.073	6.701	C.3	1	UNK0	0.000	
54	   H	0.799	-2.793	4.170	 H	1	UNK0	0.000	
55	   H	3.350	-0.129	4.648	 H	1	UNK0	0.000	
56	   H	2.942	0.765	6.532	 H	1	UNK0	0.000	
57	   N	1.532	5.418	-1.685	N.2	1	UNK0	0.000	
58	   C	2.667	2.679	-2.012	C.2	1	UNK0	0.000	
59	   C	1.511	3.179	-2.709	C.2	1	UNK0	0.000	
60	   C	0.873	4.442	-2.272	C.2	1	UNK0	0.000	
61	   C	0.792	6.679	-1.512	C.3	1	UNK0	0.000	
62	   H	3.093	3.208	-1.179	 H	1	UNK0	0.000	
63	   H	-0.191	4.574	-2.513	 H	1	UNK0	0.000	
64	   H	-0.123	6.784	-2.071	 H	1	UNK0	0.000	
65	   N	-5.752	-0.602	-0.156	N.2	1	UNK0	0.000	
66	   C	-3.641	-1.102	-1.963	C.2	1	UNK0	0.000	
67	   C	-3.778	-1.816	-0.790	C.2	1	UNK0	0.000	
68	   C	-4.767	-1.352	0.165	C.2	1	UNK0	0.000	
69	   C	-6.774	-0.273	0.855	C.3	1	UNK0	0.000	
70	   H	-4.304	-0.182	-2.095	 H	1	UNK0	0.000	
71	   H	-4.621	-1.796	1.146	 H	1	UNK0	0.000	
72	   H	-6.811	-1.061	1.657	 H	1	UNK0	0.000	
73	   N	0.480	1.451	5.555	N.2	1	UNK0	0.000	
74	   C	-0.386	3.069	2.990	C.2	1	UNK0	0.000	
75	   C	-1.072	1.983	3.649	C.2	1	UNK0	0.000	
76	   C	-0.573	1.249	4.862	C.2	1	UNK0	0.000	
77	   C	0.781	0.819	6.830	C.3	1	UNK0	0.000	
78	   H	0.541	3.461	3.367	 H	1	UNK0	0.000	
79	   H	-1.219	0.402	5.122	 H	1	UNK0	0.000	
80	   H	0.091	0.052	7.119	 H	1	UNK0	0.000	
81	   N	-1.622	-5.416	-0.541	N.2	1	UNK0	0.000	
82	   C	-3.077	-2.980	-0.665	C.2	1	UNK0	0.000	
83	   C	-2.122	-3.337	-1.670	C.2	1	UNK0	0.000	
84	   C	-1.345	-4.627	-1.474	C.2	1	UNK0	0.000	
85	   C	-0.897	-6.613	-0.175	C.3	1	UNK0	0.000	
86	   H	-3.345	-3.707	0.078	 H	1	UNK0	0.000	
87	   H	-0.456	-4.921	-2.148	 H	1	UNK0	0.000	
88	   H	-0.057	-6.798	-0.915	 H	1	UNK0	0.000	
89	   N	5.293	0.125	-2.075	N.2	1	UNK0	0.000	
90	   C	2.922	0.894	-3.665	C.2	1	UNK0	0.000	
91	   C	3.354	1.606	-2.536	C.2	1	UNK0	0.000	
92	   C	4.586	1.196	-1.787	C.2	1	UNK0	0.000	
93	   C	6.522	-0.211	-1.387	C.3	1	UNK0	0.000	
94	   H	3.590	0.131	-4.063	 H	1	UNK0	0.000	
95	   H	4.847	1.809	-0.960	 H	1	UNK0	0.000	
96	   H	6.673	0.470	-0.556	 H	1	UNK0	0.000	
@<TRIPOS>BOND
1 1 4 2
2 2 59 1
3 2 3 2
4 3 90 1
5 3 4 1
6 5 29 1
7 1 5 1
8 2 6 1
9 4 7 1
10 5 8 1
11 9 12 2
12 10 43 2
13 10 11 1
14 11 50 2
15 11 12 1
16 12 15 1
17 9 13 1
18 13 16 1
19 10 14 1
20 18 22 1
21 18 75 1
22 18 19 2
23 19 20 1
24 17 20 1
25 17 21 1
26 20 23 1
27 21 24 1
28 25 28 2
29 26 83 1
30 26 27 2
31 27 66 1
32 28 31 1
33 27 28 1
34 29 32 1
35 25 29 1
36 26 30 1
37 33 36 2
38 34 35 2
39 19 34 1
40 35 74 1
41 36 39 1
42 35 36 1
43 33 37 1
44 37 40 1
45 34 38 1
46 42 46 1
47 42 51 2
48 42 43 1
49 41 44 2
50 43 44 1
51 41 45 1
52 44 47 1
53 45 48 1
54 49 53 1
55 50 51 1
56 50 54 1
57 51 52 1
58 49 52 2
59 53 77 1
60 52 55 1
61 53 56 1
62 57 61 1
63 58 62 1
64 59 60 1
65 58 59 2
66 57 60 2
67 37 61 1
68 60 63 1
69 61 64 1
70 65 68 2
71 65 69 1
72 66 67 2
73 67 82 1
74 67 68 1
75 68 71 1
76 21 69 1
77 69 72 1
78 66 70 1
79 73 77 1
80 74 78 1
81 74 75 2
82 75 76 1
83 76 79 1
84 73 76 2
85 77 80 1
86 81 85 1
87 82 86 1
88 83 84 1
89 82 83 2
90 81 84 2
91 13 85 1
92 84 87 1
93 85 88 1
94 89 92 2
95 89 93 1
96 90 91 2
97 58 91 1
98 91 92 1
99 92 95 1
100 45 93 1
101 93 96 1
102 90 94 1
@<TRIPOS>SUBSTRUCTURE
1	UNK0	1	GROUP	1 ****	UNK
