# Supplementary material for: MoleQCage: Geometric High-Throughput Screening for Molecular Caging Prediction
Source: J Chem Inf Model. 2024 Dec 12;64(24):9034–9. doi: 10.1021/acs.jcim.4c01419 (PMC11684736; doi:10.1021/acs.jcim.4c01419)
Supplement: Supplementary file 2 — ci4c01419_si_002.zip [file ci4c01419_si_002.zip › CC3_conformations/CC3_034.mol2]

# created with PyMOL 2.4.1
@<TRIPOS>MOLECULE
frame233.xyz
96 102 1                
SMALL
USER_CHARGES
@<TRIPOS>ATOM
1	   N	-0.053	0.650	-5.772	N.2	1	UNK0	0.000	
2	   C	1.061	2.502	-3.846	C.2	1	UNK0	0.000	
3	   C	1.584	1.290	-4.274	C.2	1	UNK0	0.000	
4	   C	1.020	0.359	-5.260	C.2	1	UNK0	0.000	
5	   C	-0.525	-0.202	-6.841	C.3	1	UNK0	0.000	
6	   H	0.155	2.922	-4.322	 H	1	UNK0	0.000	
7	   H	1.592	-0.512	-5.495	 H	1	UNK0	0.000	
8	   H	0.007	-1.107	-6.927	 H	1	UNK0	0.000	
9	   N	0.692	-5.744	1.471	N.2	1	UNK0	0.000	
10	   C	2.468	-3.450	1.194	C.2	1	UNK0	0.000	
11	   C	1.493	-3.594	2.189	C.2	1	UNK0	0.000	
12	   C	0.491	-4.664	2.087	C.2	1	UNK0	0.000	
13	   C	-0.368	-6.655	1.284	C.3	1	UNK0	0.000	
14	   H	2.612	-4.194	0.337	 H	1	UNK0	0.000	
15	   H	-0.499	-4.425	2.473	 H	1	UNK0	0.000	
16	   H	-1.222	-6.368	1.912	 H	1	UNK0	0.000	
17	   N	-5.104	1.495	2.115	N.2	1	UNK0	0.000	
18	   C	-2.425	1.947	3.438	C.2	1	UNK0	0.000	
19	   C	-2.894	2.510	2.236	C.2	1	UNK0	0.000	
20	   C	-4.181	2.142	1.605	C.2	1	UNK0	0.000	
21	   C	-6.336	1.338	1.445	C.3	1	UNK0	0.000	
22	   H	-2.949	1.177	3.977	 H	1	UNK0	0.000	
23	   H	-4.277	2.588	0.571	 H	1	UNK0	0.000	
24	   H	-6.439	2.023	0.618	 H	1	UNK0	0.000	
25	   N	-2.109	-1.434	-5.440	N.2	1	UNK0	0.000	
26	   C	-2.034	-2.705	-3.002	C.2	1	UNK0	0.000	
27	   C	-2.866	-1.630	-3.214	C.2	1	UNK0	0.000	
28	   C	-2.687	-0.883	-4.446	C.2	1	UNK0	0.000	
29	   C	-1.958	-0.598	-6.634	C.3	1	UNK0	0.000	
30	   H	-1.269	-2.985	-3.680	 H	1	UNK0	0.000	
31	   H	-2.962	0.171	-4.437	 H	1	UNK0	0.000	
32	   H	-2.611	0.262	-6.598	 H	1	UNK0	0.000	
33	   N	-0.537	5.867	0.728	N.2	1	UNK0	0.000	
34	   C	-2.165	3.629	1.770	C.2	1	UNK0	0.000	
35	   C	-0.889	4.031	2.254	C.2	1	UNK0	0.000	
36	   C	-0.147	5.185	1.698	C.2	1	UNK0	0.000	
37	   C	0.340	6.861	0.224	C.3	1	UNK0	0.000	
38	   H	-2.641	4.186	0.999	 H	1	UNK0	0.000	
39	   H	0.885	5.335	2.135	 H	1	UNK0	0.000	
40	   H	1.344	6.784	0.674	 H	1	UNK0	0.000	
41	   N	5.541	-1.570	0.374	N.2	1	UNK0	0.000	
42	   C	3.580	-1.649	2.545	C.2	1	UNK0	0.000	
43	   C	3.510	-2.477	1.386	C.2	1	UNK0	0.000	
44	   C	4.453	-2.259	0.315	C.2	1	UNK0	0.000	
45	   C	6.462	-1.643	-0.798	C.3	1	UNK0	0.000	
46	   H	4.424	-0.964	2.631	 H	1	UNK0	0.000	
47	   H	4.279	-2.747	-0.659	 H	1	UNK0	0.000	
48	   H	6.149	-2.354	-1.535	 H	1	UNK0	0.000	
49	   N	1.941	-0.945	5.735	N.2	1	UNK0	0.000	
50	   C	1.506	-2.641	3.272	C.2	1	UNK0	0.000	
51	   C	2.507	-1.666	3.482	C.2	1	UNK0	0.000	
52	   C	2.399	-0.629	4.532	C.2	1	UNK0	0.000	
53	   C	2.050	0.061	6.799	C.3	1	UNK0	0.000	
54	   H	0.713	-2.527	4.002	 H	1	UNK0	0.000	
55	   H	2.716	0.385	4.262	 H	1	UNK0	0.000	
56	   H	2.896	0.651	6.586	 H	1	UNK0	0.000	
57	   N	1.329	5.376	-1.460	N.2	1	UNK0	0.000	
58	   C	2.955	2.930	-2.453	C.2	1	UNK0	0.000	
59	   C	1.689	3.308	-2.884	C.2	1	UNK0	0.000	
60	   C	1.027	4.562	-2.424	C.2	1	UNK0	0.000	
61	   C	0.579	6.602	-1.243	C.3	1	UNK0	0.000	
62	   H	3.437	3.644	-1.794	 H	1	UNK0	0.000	
63	   H	0.190	4.796	-3.071	 H	1	UNK0	0.000	
64	   H	-0.389	6.593	-1.692	 H	1	UNK0	0.000	
65	   N	-5.558	-0.419	-0.129	N.2	1	UNK0	0.000	
66	   C	-3.740	-1.131	-2.239	C.2	1	UNK0	0.000	
67	   C	-3.958	-1.917	-1.116	C.2	1	UNK0	0.000	
68	   C	-4.887	-1.476	-0.036	C.2	1	UNK0	0.000	
69	   C	-6.499	-0.113	1.013	C.3	1	UNK0	0.000	
70	   H	-4.348	-0.225	-2.457	 H	1	UNK0	0.000	
71	   H	-5.032	-2.118	0.817	 H	1	UNK0	0.000	
72	   H	-6.373	-0.743	1.929	 H	1	UNK0	0.000	
73	   N	0.532	1.748	5.674	N.3	1	UNK0	0.000	
74	   C	-0.411	3.309	3.372	C.2	1	UNK0	0.000	
75	   C	-1.178	2.291	3.943	C.2	1	UNK0	0.000	
76	   C	-0.665	1.722	5.230	C.3	1	UNK0	0.000	
77	   C	0.746	0.952	6.873	C.3	1	UNK0	0.000	
78	   H	0.555	3.581	3.759	 H	1	UNK0	0.000	
79	   H	-1.523	1.337	5.843	 H	1	UNK0	0.000	
80	   H	-0.081	0.287	7.152	 H	1	UNK0	0.000	
81	   N	-1.507	-5.398	-0.521	N.2	1	UNK0	0.000	
82	   C	-3.177	-3.111	-0.884	C.2	1	UNK0	0.000	
83	   C	-2.160	-3.444	-1.788	C.2	1	UNK0	0.000	
84	   C	-1.304	-4.664	-1.533	C.2	1	UNK0	0.000	
85	   C	-0.799	-6.659	-0.207	C.3	1	UNK0	0.000	
86	   H	-3.168	-3.660	0.031	 H	1	UNK0	0.000	
87	   H	-0.563	-4.882	-2.386	 H	1	UNK0	0.000	
88	   H	0.093	-6.966	-0.823	 H	1	UNK0	0.000	
89	   N	5.176	0.008	-2.038	N.2	1	UNK0	0.000	
90	   C	2.729	0.825	-3.548	C.2	1	UNK0	0.000	
91	   C	3.467	1.635	-2.747	C.2	1	UNK0	0.000	
92	   C	4.789	1.239	-2.114	C.2	1	UNK0	0.000	
93	   C	6.485	-0.242	-1.452	C.3	1	UNK0	0.000	
94	   H	3.070	-0.234	-3.571	 H	1	UNK0	0.000	
95	   H	5.518	2.023	-1.726	 H	1	UNK0	0.000	
96	   H	6.619	0.411	-0.616	 H	1	UNK0	0.000	
@<TRIPOS>BOND
1 1 4 2
2 2 59 1
3 2 3 2
4 3 90 1
5 3 4 1
6 5 29 1
7 1 5 1
8 2 6 1
9 4 7 1
10 5 8 1
11 9 12 2
12 10 43 2
13 10 11 1
14 11 50 2
15 11 12 1
16 12 15 1
17 9 13 1
18 13 16 1
19 10 14 1
20 18 75 2
21 18 22 1
22 18 19 1
23 17 20 2
24 19 20 1
25 17 21 1
26 20 23 1
27 21 24 1
28 25 28 2
29 26 83 1
30 26 27 2
31 27 66 1
32 28 31 1
33 27 28 1
34 29 32 1
35 25 29 1
36 26 30 1
37 33 36 2
38 19 34 2
39 34 35 1
40 35 74 2
41 36 39 1
42 35 36 1
43 37 40 1
44 33 37 1
45 34 38 1
46 42 46 1
47 42 51 2
48 42 43 1
49 41 44 2
50 43 44 1
51 41 45 1
52 44 47 1
53 45 48 1
54 49 53 1
55 50 51 1
56 50 54 1
57 51 52 1
58 49 52 2
59 53 77 1
60 52 55 1
61 53 56 1
62 57 61 1
63 58 62 1
64 58 59 2
65 59 60 1
66 57 60 2
67 37 61 1
68 60 63 1
69 61 64 1
70 65 68 2
71 65 69 1
72 66 67 2
73 67 82 1
74 67 68 1
75 68 71 1
76 21 69 1
77 69 72 1
78 66 70 1
79 73 77 1
80 74 78 1
81 74 75 1
82 75 76 1
83 73 76 1
84 76 79 1
85 77 80 1
86 81 85 1
87 82 86 1
88 83 84 1
89 82 83 2
90 81 84 2
91 13 85 1
92 84 87 1
93 85 88 1
94 89 93 1
95 90 91 2
96 58 91 1
97 91 92 1
98 89 92 2
99 92 95 1
100 45 93 1
101 93 96 1
102 90 94 1
@<TRIPOS>SUBSTRUCTURE
1	UNK0	1	GROUP	1 ****	UNK
