# Supplementary material for: MoleQCage: Geometric High-Throughput Screening for Molecular Caging Prediction
Source: J Chem Inf Model. 2024 Dec 12;64(24):9034–9. doi: 10.1021/acs.jcim.4c01419 (PMC11684736; doi:10.1021/acs.jcim.4c01419)
Supplement: Supplementary file 2 — ci4c01419_si_002.zip [file ci4c01419_si_002.zip › CC3_conformations/CC3_035.mol2]

# created with PyMOL 2.4.1
@<TRIPOS>MOLECULE
frame234.xyz
96 102 1                
SMALL
USER_CHARGES
@<TRIPOS>ATOM
1	   N	-0.034	0.533	-5.971	N.2	1	UNK0	0.000	
2	   C	0.780	2.372	-3.782	C.2	1	UNK0	0.000	
3	   C	1.417	1.135	-4.106	C.2	1	UNK0	0.000	
4	   C	0.866	0.202	-5.111	C.2	1	UNK0	0.000	
5	   C	-0.594	-0.417	-6.933	C.3	1	UNK0	0.000	
6	   H	-0.178	2.563	-4.223	 H	1	UNK0	0.000	
7	   H	1.263	-0.760	-5.031	 H	1	UNK0	0.000	
8	   H	-0.000	-1.311	-6.976	 H	1	UNK0	0.000	
9	   N	0.849	-5.546	1.082	N.2	1	UNK0	0.000	
10	   C	2.732	-3.299	1.263	C.2	1	UNK0	0.000	
11	   C	1.775	-3.628	2.266	C.2	1	UNK0	0.000	
12	   C	0.784	-4.680	2.029	C.2	1	UNK0	0.000	
13	   C	-0.228	-6.554	1.009	C.3	1	UNK0	0.000	
14	   H	2.985	-4.077	0.455	 H	1	UNK0	0.000	
15	   H	-0.023	-4.625	2.739	 H	1	UNK0	0.000	
16	   H	-1.030	-6.413	1.712	 H	1	UNK0	0.000	
17	   N	-5.130	1.567	2.104	N.2	1	UNK0	0.000	
18	   C	-2.507	1.832	3.411	C.2	1	UNK0	0.000	
19	   C	-2.975	2.511	2.280	C.2	1	UNK0	0.000	
20	   C	-4.221	2.298	1.714	C.2	1	UNK0	0.000	
21	   C	-6.397	1.572	1.413	C.3	1	UNK0	0.000	
22	   H	-3.156	1.083	3.852	 H	1	UNK0	0.000	
23	   H	-4.381	2.903	0.816	 H	1	UNK0	0.000	
24	   H	-6.658	2.254	0.547	 H	1	UNK0	0.000	
25	   N	-2.225	-1.560	-5.500	N.2	1	UNK0	0.000	
26	   C	-2.221	-2.921	-2.924	C.2	1	UNK0	0.000	
27	   C	-2.936	-1.733	-3.198	C.2	1	UNK0	0.000	
28	   C	-2.629	-1.017	-4.417	C.2	1	UNK0	0.000	
29	   C	-2.061	-0.752	-6.686	C.3	1	UNK0	0.000	
30	   H	-1.493	-3.354	-3.697	 H	1	UNK0	0.000	
31	   H	-2.896	0.032	-4.369	 H	1	UNK0	0.000	
32	   H	-2.672	0.168	-6.593	 H	1	UNK0	0.000	
33	   N	-0.475	5.904	0.912	N.2	1	UNK0	0.000	
34	   C	-2.202	3.591	1.795	C.2	1	UNK0	0.000	
35	   C	-1.018	4.058	2.350	C.2	1	UNK0	0.000	
36	   C	-0.148	5.051	1.785	C.2	1	UNK0	0.000	
37	   C	0.622	6.694	0.368	C.3	1	UNK0	0.000	
38	   H	-2.500	4.072	0.868	 H	1	UNK0	0.000	
39	   H	0.873	5.109	2.163	 H	1	UNK0	0.000	
40	   H	1.589	6.592	0.823	 H	1	UNK0	0.000	
41	   N	5.677	-1.466	0.478	N.2	1	UNK0	0.000	
42	   C	3.464	-1.384	2.483	C.2	1	UNK0	0.000	
43	   C	3.543	-2.184	1.334	C.2	1	UNK0	0.000	
44	   C	4.572	-2.050	0.272	C.2	1	UNK0	0.000	
45	   C	6.608	-1.382	-0.689	C.3	1	UNK0	0.000	
46	   H	4.207	-0.615	2.607	 H	1	UNK0	0.000	
47	   H	4.282	-2.502	-0.667	 H	1	UNK0	0.000	
48	   H	6.434	-2.069	-1.498	 H	1	UNK0	0.000	
49	   N	1.698	-0.845	5.704	N.3	1	UNK0	0.000	
50	   C	1.787	-2.832	3.488	C.2	1	UNK0	0.000	
51	   C	2.649	-1.695	3.574	C.2	1	UNK0	0.000	
52	   C	2.628	-0.850	4.764	C.3	1	UNK0	0.000	
53	   C	1.903	0.097	6.736	C.3	1	UNK0	0.000	
54	   H	1.131	-3.065	4.378	 H	1	UNK0	0.000	
55	   H	3.416	-0.038	4.780	 H	1	UNK0	0.000	
56	   H	2.681	0.828	6.466	 H	1	UNK0	0.000	
57	   N	1.100	5.100	-1.394	N.2	1	UNK0	0.000	
58	   C	2.543	2.798	-2.231	C.2	1	UNK0	0.000	
59	   C	1.315	3.222	-2.837	C.2	1	UNK0	0.000	
60	   C	0.724	4.575	-2.482	C.2	1	UNK0	0.000	
61	   C	0.759	6.493	-1.152	C.3	1	UNK0	0.000	
62	   H	2.983	3.297	-1.376	 H	1	UNK0	0.000	
63	   H	0.168	5.094	-3.224	 H	1	UNK0	0.000	
64	   H	-0.191	6.785	-1.688	 H	1	UNK0	0.000	
65	   N	-5.536	-0.143	-0.160	N.2	1	UNK0	0.000	
66	   C	-3.856	-1.210	-2.292	C.2	1	UNK0	0.000	
67	   C	-4.014	-1.857	-1.029	C.2	1	UNK0	0.000	
68	   C	-4.916	-1.281	-0.043	C.2	1	UNK0	0.000	
69	   C	-6.572	0.126	0.872	C.3	1	UNK0	0.000	
70	   H	-4.216	-0.150	-2.412	 H	1	UNK0	0.000	
71	   H	-5.103	-1.858	0.844	 H	1	UNK0	0.000	
72	   H	-6.606	-0.681	1.637	 H	1	UNK0	0.000	
73	   N	0.266	1.799	5.815	N.2	1	UNK0	0.000	
74	   C	-0.498	3.274	3.407	C.2	1	UNK0	0.000	
75	   C	-1.249	2.194	3.953	C.2	1	UNK0	0.000	
76	   C	-0.804	1.540	5.171	C.2	1	UNK0	0.000	
77	   C	0.624	0.933	6.998	C.3	1	UNK0	0.000	
78	   H	0.386	3.490	3.930	 H	1	UNK0	0.000	
79	   H	-1.495	0.788	5.550	 H	1	UNK0	0.000	
80	   H	-0.059	0.165	7.194	 H	1	UNK0	0.000	
81	   N	-1.660	-5.359	-0.386	N.3	1	UNK0	0.000	
82	   C	-3.399	-3.090	-0.797	C.2	1	UNK0	0.000	
83	   C	-2.464	-3.605	-1.760	C.2	1	UNK0	0.000	
84	   C	-1.859	-4.900	-1.559	C.3	1	UNK0	0.000	
85	   C	-0.843	-6.586	-0.347	C.3	1	UNK0	0.000	
86	   H	-3.608	-3.573	0.120	 H	1	UNK0	0.000	
87	   H	-1.453	-5.355	-2.405	 H	1	UNK0	0.000	
88	   H	-0.079	-6.703	-1.245	 H	1	UNK0	0.000	
89	   N	5.184	0.210	-2.224	N.2	1	UNK0	0.000	
90	   C	2.629	0.774	-3.471	C.2	1	UNK0	0.000	
91	   C	3.221	1.604	-2.545	C.2	1	UNK0	0.000	
92	   C	4.408	1.155	-1.814	C.2	1	UNK0	0.000	
93	   C	6.423	-0.002	-1.530	C.3	1	UNK0	0.000	
94	   H	3.147	-0.140	-3.747	 H	1	UNK0	0.000	
95	   H	4.586	1.687	-0.904	 H	1	UNK0	0.000	
96	   H	6.688	0.883	-0.921	 H	1	UNK0	0.000	
@<TRIPOS>BOND
1 1 4 2
2 2 59 1
3 2 3 2
4 3 90 1
5 4 7 1
6 3 4 1
7 5 29 1
8 1 5 1
9 2 6 1
10 5 8 1
11 9 12 2
12 10 43 2
13 10 11 1
14 11 50 2
15 11 12 1
16 12 15 1
17 9 13 1
18 13 16 1
19 10 14 1
20 18 22 1
21 18 75 2
22 18 19 1
23 17 20 2
24 19 20 1
25 17 21 1
26 20 23 1
27 21 24 1
28 25 28 2
29 26 83 1
30 26 27 2
31 27 66 1
32 28 31 1
33 27 28 1
34 29 32 1
35 25 29 1
36 26 30 1
37 33 36 2
38 19 34 2
39 34 35 1
40 35 74 2
41 36 39 1
42 35 36 1
43 37 40 1
44 33 37 1
45 34 38 1
46 42 46 1
47 42 51 2
48 42 43 1
49 41 44 2
50 43 44 1
51 41 45 1
52 44 47 1
53 45 48 1
54 49 53 1
55 50 51 1
56 50 54 1
57 51 52 1
58 52 55 1
59 49 52 1
60 53 77 1
61 53 56 1
62 57 61 1
63 58 62 1
64 59 60 1
65 58 59 2
66 57 60 2
67 37 61 1
68 60 63 1
69 61 64 1
70 65 68 2
71 65 69 1
72 66 67 2
73 67 82 1
74 67 68 1
75 68 71 1
76 21 69 1
77 69 72 1
78 66 70 1
79 73 77 1
80 74 78 1
81 74 75 1
82 75 76 1
83 76 79 1
84 73 76 2
85 77 80 1
86 81 85 1
87 82 86 1
88 83 84 1
89 82 83 2
90 81 84 1
91 13 85 1
92 84 87 1
93 85 88 1
94 89 92 2
95 89 93 1
96 90 91 2
97 58 91 1
98 91 92 1
99 92 95 1
100 93 96 1
101 45 93 1
102 90 94 1
@<TRIPOS>SUBSTRUCTURE
1	UNK0	1	GROUP	1 ****	UNK
