# Supplementary material for: MoleQCage: Geometric High-Throughput Screening for Molecular Caging Prediction
Source: J Chem Inf Model. 2024 Dec 12;64(24):9034–9. doi: 10.1021/acs.jcim.4c01419 (PMC11684736; doi:10.1021/acs.jcim.4c01419)
Supplement: Supplementary file 2 — ci4c01419_si_002.zip [file ci4c01419_si_002.zip › CC3_conformations/CC3_036.mol2]

# created with PyMOL 2.4.1
@<TRIPOS>MOLECULE
frame235.xyz
96 102 1                
SMALL
USER_CHARGES
@<TRIPOS>ATOM
1	   N	0.132	0.591	-5.939	N.2	1	UNK0	0.000	
2	   C	1.208	2.424	-3.958	C.2	1	UNK0	0.000	
3	   C	1.809	1.232	-4.365	C.2	1	UNK0	0.000	
4	   C	1.126	0.307	-5.254	C.2	1	UNK0	0.000	
5	   C	-0.403	-0.358	-6.918	C.3	1	UNK0	0.000	
6	   H	0.208	2.651	-4.297	 H	1	UNK0	0.000	
7	   H	1.556	-0.692	-5.326	 H	1	UNK0	0.000	
8	   H	0.190	-1.291	-6.870	 H	1	UNK0	0.000	
9	   N	0.612	-5.351	1.175	N.2	1	UNK0	0.000	
10	   C	2.471	-3.064	1.066	C.2	1	UNK0	0.000	
11	   C	1.578	-3.365	2.147	C.2	1	UNK0	0.000	
12	   C	0.676	-4.497	2.103	C.2	1	UNK0	0.000	
13	   C	-0.359	-6.423	1.315	C.3	1	UNK0	0.000	
14	   H	2.449	-3.674	0.179	 H	1	UNK0	0.000	
15	   H	-0.048	-4.607	2.949	 H	1	UNK0	0.000	
16	   H	-1.105	-6.169	2.055	 H	1	UNK0	0.000	
17	   N	-5.172	1.602	2.251	N.2	1	UNK0	0.000	
18	   C	-2.330	1.405	3.145	C.2	1	UNK0	0.000	
19	   C	-2.774	2.093	1.975	C.2	1	UNK0	0.000	
20	   C	-4.173	1.873	1.494	C.2	1	UNK0	0.000	
21	   C	-6.490	1.429	1.634	C.3	1	UNK0	0.000	
22	   H	-3.022	0.666	3.581	 H	1	UNK0	0.000	
23	   H	-4.298	2.060	0.410	 H	1	UNK0	0.000	
24	   H	-6.567	2.284	0.940	 H	1	UNK0	0.000	
25	   N	-2.046	-1.417	-5.343	N.2	1	UNK0	0.000	
26	   C	-2.224	-2.684	-2.671	C.2	1	UNK0	0.000	
27	   C	-2.874	-1.485	-3.005	C.2	1	UNK0	0.000	
28	   C	-2.578	-0.861	-4.328	C.2	1	UNK0	0.000	
29	   C	-1.876	-0.680	-6.565	C.3	1	UNK0	0.000	
30	   H	-1.551	-3.101	-3.370	 H	1	UNK0	0.000	
31	   H	-3.070	0.082	-4.380	 H	1	UNK0	0.000	
32	   H	-2.352	0.296	-6.496	 H	1	UNK0	0.000	
33	   N	-0.334	5.301	0.415	N.2	1	UNK0	0.000	
34	   C	-1.903	2.985	1.339	C.2	1	UNK0	0.000	
35	   C	-0.785	3.515	2.052	C.2	1	UNK0	0.000	
36	   C	-0.041	4.605	1.434	C.2	1	UNK0	0.000	
37	   C	0.412	6.441	0.021	C.3	1	UNK0	0.000	
38	   H	-2.190	3.422	0.378	 H	1	UNK0	0.000	
39	   H	0.882	4.805	1.924	 H	1	UNK0	0.000	
40	   H	1.408	6.372	0.445	 H	1	UNK0	0.000	
41	   N	5.571	-1.295	0.380	N.2	1	UNK0	0.000	
42	   C	3.457	-1.275	2.333	C.2	1	UNK0	0.000	
43	   C	3.377	-2.022	1.119	C.2	1	UNK0	0.000	
44	   C	4.450	-1.816	0.124	C.2	1	UNK0	0.000	
45	   C	6.566	-1.377	-0.713	C.3	1	UNK0	0.000	
46	   H	4.236	-0.570	2.382	 H	1	UNK0	0.000	
47	   H	4.312	-2.043	-0.916	 H	1	UNK0	0.000	
48	   H	6.445	-2.249	-1.348	 H	1	UNK0	0.000	
49	   N	1.888	-0.949	5.554	N.2	1	UNK0	0.000	
50	   C	1.669	-2.571	3.269	C.2	1	UNK0	0.000	
51	   C	2.576	-1.560	3.391	C.2	1	UNK0	0.000	
52	   C	2.697	-0.727	4.576	C.2	1	UNK0	0.000	
53	   C	1.965	-0.028	6.697	C.3	1	UNK0	0.000	
54	   H	1.056	-2.804	4.102	 H	1	UNK0	0.000	
55	   H	3.391	0.099	4.606	 H	1	UNK0	0.000	
56	   H	2.692	0.814	6.613	 H	1	UNK0	0.000	
57	   N	1.565	5.365	-1.910	N.2	1	UNK0	0.000	
58	   C	3.043	2.971	-2.420	C.2	1	UNK0	0.000	
59	   C	1.787	3.239	-2.958	C.2	1	UNK0	0.000	
60	   C	1.044	4.423	-2.537	C.2	1	UNK0	0.000	
61	   C	0.669	6.428	-1.507	C.3	1	UNK0	0.000	
62	   H	3.506	3.581	-1.707	 H	1	UNK0	0.000	
63	   H	-0.048	4.429	-2.734	 H	1	UNK0	0.000	
64	   H	-0.337	6.320	-2.054	 H	1	UNK0	0.000	
65	   N	-5.862	-0.321	-0.041	N.2	1	UNK0	0.000	
66	   C	-3.666	-0.952	-1.969	C.2	1	UNK0	0.000	
67	   C	-3.885	-1.547	-0.708	C.2	1	UNK0	0.000	
68	   C	-4.876	-1.109	0.241	C.2	1	UNK0	0.000	
69	   C	-6.757	0.079	0.991	C.3	1	UNK0	0.000	
70	   H	-4.300	-0.083	-2.202	 H	1	UNK0	0.000	
71	   H	-4.727	-1.409	1.290	 H	1	UNK0	0.000	
72	   H	-6.812	-0.701	1.803	 H	1	UNK0	0.000	
73	   N	0.165	1.567	5.803	N.2	1	UNK0	0.000	
74	   C	-0.349	2.851	3.238	C.2	1	UNK0	0.000	
75	   C	-1.073	1.766	3.756	C.2	1	UNK0	0.000	
76	   C	-0.657	1.059	4.909	C.2	1	UNK0	0.000	
77	   C	0.623	0.674	6.902	C.3	1	UNK0	0.000	
78	   H	0.628	3.128	3.697	 H	1	UNK0	0.000	
79	   H	-1.105	0.068	4.986	 H	1	UNK0	0.000	
80	   H	-0.190	-0.024	7.005	 H	1	UNK0	0.000	
81	   N	-2.038	-5.420	-0.378	N.2	1	UNK0	0.000	
82	   C	-3.201	-2.721	-0.439	C.2	1	UNK0	0.000	
83	   C	-2.309	-3.259	-1.393	C.2	1	UNK0	0.000	
84	   C	-1.528	-4.519	-1.112	C.2	1	UNK0	0.000	
85	   C	-1.242	-6.636	0.057	C.3	1	UNK0	0.000	
86	   H	-3.451	-3.194	0.516	 H	1	UNK0	0.000	
87	   H	-0.538	-4.537	-1.486	 H	1	UNK0	0.000	
88	   H	-0.573	-7.121	-0.761	 H	1	UNK0	0.000	
89	   N	5.417	0.202	-2.332	N.3	1	UNK0	0.000	
90	   C	3.091	0.980	-3.867	C.2	1	UNK0	0.000	
91	   C	3.706	1.834	-2.935	C.2	1	UNK0	0.000	
92	   C	4.990	1.401	-2.258	C.3	1	UNK0	0.000	
93	   C	6.616	-0.036	-1.541	C.3	1	UNK0	0.000	
94	   H	3.484	-0.052	-4.034	 H	1	UNK0	0.000	
95	   H	5.404	2.231	-1.600	 H	1	UNK0	0.000	
96	   H	6.750	0.814	-0.829	 H	1	UNK0	0.000	
@<TRIPOS>BOND
1 1 4 2
2 2 59 1
3 2 3 2
4 3 90 1
5 3 4 1
6 5 8 1
7 5 29 1
8 1 5 1
9 2 6 1
10 4 7 1
11 9 13 1
12 9 12 2
13 10 43 2
14 10 11 1
15 11 50 2
16 11 12 1
17 12 15 1
18 13 16 1
19 10 14 1
20 18 22 1
21 18 75 2
22 18 19 1
23 19 20 1
24 17 20 2
25 17 21 1
26 20 23 1
27 21 24 1
28 25 28 2
29 26 83 1
30 26 27 2
31 27 66 1
32 27 28 1
33 29 32 1
34 25 29 1
35 26 30 1
36 28 31 1
37 33 36 2
38 19 34 2
39 34 35 1
40 35 74 2
41 36 39 1
42 35 36 1
43 33 37 1
44 37 40 1
45 34 38 1
46 42 46 1
47 42 51 2
48 42 43 1
49 41 44 2
50 43 44 1
51 41 45 1
52 44 47 1
53 45 48 1
54 49 53 1
55 50 51 1
56 50 54 1
57 51 52 1
58 52 55 1
59 49 52 2
60 53 77 1
61 53 56 1
62 57 61 1
63 58 62 1
64 59 60 1
65 58 59 2
66 57 60 2
67 37 61 1
68 60 63 1
69 61 64 1
70 65 68 2
71 65 69 1
72 66 67 2
73 67 82 1
74 67 68 1
75 68 71 1
76 21 69 1
77 69 72 1
78 66 70 1
79 73 77 1
80 74 78 1
81 74 75 1
82 75 76 1
83 76 79 1
84 73 76 2
85 77 80 1
86 81 85 1
87 82 86 1
88 83 84 1
89 82 83 2
90 81 84 2
91 13 85 1
92 84 87 1
93 85 88 1
94 89 92 1
95 89 93 1
96 90 91 2
97 58 91 1
98 91 92 1
99 92 95 1
100 93 96 1
101 45 93 1
102 90 94 1
@<TRIPOS>SUBSTRUCTURE
1	UNK0	1	GROUP	1 ****	UNK
