# Supplementary material for: MoleQCage: Geometric High-Throughput Screening for Molecular Caging Prediction
Source: J Chem Inf Model. 2024 Dec 12;64(24):9034–9. doi: 10.1021/acs.jcim.4c01419 (PMC11684736; doi:10.1021/acs.jcim.4c01419)
Supplement: Supplementary file 2 — ci4c01419_si_002.zip [file ci4c01419_si_002.zip › CC3_conformations/CC3_037.mol2]

# created with PyMOL 2.4.1
@<TRIPOS>MOLECULE
frame236.xyz
96 102 1                
SMALL
USER_CHARGES
@<TRIPOS>ATOM
1	   N	-0.125	0.522	-5.802	N.2	1	UNK0	0.000	
2	   C	0.726	2.106	-3.481	C.2	1	UNK0	0.000	
3	   C	1.385	0.912	-3.921	C.2	1	UNK0	0.000	
4	   C	0.790	0.137	-4.984	C.2	1	UNK0	0.000	
5	   C	-0.499	-0.339	-6.826	C.3	1	UNK0	0.000	
6	   H	-0.176	2.490	-3.945	 H	1	UNK0	0.000	
7	   H	1.184	-0.886	-5.072	 H	1	UNK0	0.000	
8	   H	0.104	-1.202	-6.972	 H	1	UNK0	0.000	
9	   N	1.000	-5.509	1.040	N.2	1	UNK0	0.000	
10	   C	2.811	-3.105	0.943	C.2	1	UNK0	0.000	
11	   C	1.804	-3.349	1.913	C.2	1	UNK0	0.000	
12	   C	0.866	-4.445	1.742	C.2	1	UNK0	0.000	
13	   C	-0.085	-6.506	1.177	C.3	1	UNK0	0.000	
14	   H	2.830	-3.639	0.002	 H	1	UNK0	0.000	
15	   H	0.051	-4.273	2.395	 H	1	UNK0	0.000	
16	   H	-0.639	-6.297	2.127	 H	1	UNK0	0.000	
17	   N	-5.294	1.646	2.124	N.2	1	UNK0	0.000	
18	   C	-2.656	1.971	3.483	C.2	1	UNK0	0.000	
19	   C	-2.971	2.552	2.290	C.2	1	UNK0	0.000	
20	   C	-4.335	2.297	1.607	C.2	1	UNK0	0.000	
21	   C	-6.534	1.606	1.330	C.3	1	UNK0	0.000	
22	   H	-3.408	1.265	3.933	 H	1	UNK0	0.000	
23	   H	-4.422	2.781	0.643	 H	1	UNK0	0.000	
24	   H	-6.642	2.359	0.535	 H	1	UNK0	0.000	
25	   N	-2.222	-1.669	-5.440	N.2	1	UNK0	0.000	
26	   C	-2.174	-2.793	-2.698	C.2	1	UNK0	0.000	
27	   C	-2.893	-1.651	-3.096	C.2	1	UNK0	0.000	
28	   C	-2.648	-1.038	-4.441	C.2	1	UNK0	0.000	
29	   C	-1.971	-0.921	-6.675	C.3	1	UNK0	0.000	
30	   H	-1.551	-3.273	-3.390	 H	1	UNK0	0.000	
31	   H	-2.784	0.054	-4.484	 H	1	UNK0	0.000	
32	   H	-2.652	-0.076	-6.677	 H	1	UNK0	0.000	
33	   N	-0.416	5.470	0.602	N.3	1	UNK0	0.000	
34	   C	-2.076	3.435	1.672	C.2	1	UNK0	0.000	
35	   C	-0.798	3.711	2.184	C.2	1	UNK0	0.000	
36	   C	0.022	4.702	1.421	C.3	1	UNK0	0.000	
37	   C	0.506	6.440	0.128	C.3	1	UNK0	0.000	
38	   H	-2.310	3.973	0.819	 H	1	UNK0	0.000	
39	   H	1.086	4.558	1.628	 H	1	UNK0	0.000	
40	   H	1.509	6.260	0.706	 H	1	UNK0	0.000	
41	   N	5.937	-1.158	0.244	N.2	1	UNK0	0.000	
42	   C	3.730	-1.290	2.330	C.2	1	UNK0	0.000	
43	   C	3.798	-2.096	1.187	C.2	1	UNK0	0.000	
44	   C	4.882	-1.951	0.216	C.2	1	UNK0	0.000	
45	   C	6.891	-1.190	-0.886	C.3	1	UNK0	0.000	
46	   H	4.459	-0.575	2.518	 H	1	UNK0	0.000	
47	   H	4.635	-2.668	-0.616	 H	1	UNK0	0.000	
48	   H	6.730	-2.109	-1.611	 H	1	UNK0	0.000	
49	   N	1.936	-0.866	5.438	N.2	1	UNK0	0.000	
50	   C	1.740	-2.479	3.023	C.2	1	UNK0	0.000	
51	   C	2.673	-1.418	3.206	C.2	1	UNK0	0.000	
52	   C	2.538	-0.546	4.347	C.2	1	UNK0	0.000	
53	   C	1.916	0.021	6.601	C.3	1	UNK0	0.000	
54	   H	1.025	-2.694	3.739	 H	1	UNK0	0.000	
55	   H	3.171	0.398	4.418	 H	1	UNK0	0.000	
56	   H	2.515	0.896	6.435	 H	1	UNK0	0.000	
57	   N	1.343	5.211	-1.851	N.2	1	UNK0	0.000	
58	   C	2.513	2.487	-1.874	C.2	1	UNK0	0.000	
59	   C	1.237	2.827	-2.432	C.2	1	UNK0	0.000	
60	   C	0.635	4.101	-2.031	C.2	1	UNK0	0.000	
61	   C	0.683	6.413	-1.418	C.3	1	UNK0	0.000	
62	   H	2.967	3.074	-1.125	 H	1	UNK0	0.000	
63	   H	-0.437	4.152	-1.960	 H	1	UNK0	0.000	
64	   H	-0.326	6.553	-1.851	 H	1	UNK0	0.000	
65	   N	-5.924	-0.208	-0.182	N.2	1	UNK0	0.000	
66	   C	-3.793	-1.031	-2.131	C.2	1	UNK0	0.000	
67	   C	-3.951	-1.574	-0.801	C.2	1	UNK0	0.000	
68	   C	-4.890	-0.948	0.136	C.2	1	UNK0	0.000	
69	   C	-6.849	0.147	0.866	C.3	1	UNK0	0.000	
70	   H	-4.482	-0.234	-2.401	 H	1	UNK0	0.000	
71	   H	-4.768	-1.135	1.221	 H	1	UNK0	0.000	
72	   H	-6.817	-0.634	1.664	 H	1	UNK0	0.000	
73	   N	0.165	1.443	5.758	N.3	1	UNK0	0.000	
74	   C	-0.489	3.101	3.438	C.2	1	UNK0	0.000	
75	   C	-1.413	2.181	4.066	C.2	1	UNK0	0.000	
76	   C	-1.051	1.508	5.346	C.3	1	UNK0	0.000	
77	   C	0.450	0.568	6.829	C.3	1	UNK0	0.000	
78	   H	0.500	3.320	3.936	 H	1	UNK0	0.000	
79	   H	-1.901	1.124	5.911	 H	1	UNK0	0.000	
80	   H	-0.186	-0.339	6.833	 H	1	UNK0	0.000	
81	   N	-1.890	-5.369	-0.227	N.2	1	UNK0	0.000	
82	   C	-3.111	-2.695	-0.467	C.2	1	UNK0	0.000	
83	   C	-2.314	-3.340	-1.404	C.2	1	UNK0	0.000	
84	   C	-1.629	-4.601	-1.166	C.2	1	UNK0	0.000	
85	   C	-1.075	-6.560	-0.025	C.3	1	UNK0	0.000	
86	   H	-3.230	-2.981	0.547	 H	1	UNK0	0.000	
87	   H	-0.788	-4.752	-1.835	 H	1	UNK0	0.000	
88	   H	-0.530	-6.922	-0.878	 H	1	UNK0	0.000	
89	   N	5.409	0.243	-2.374	N.2	1	UNK0	0.000	
90	   C	2.591	0.475	-3.267	C.2	1	UNK0	0.000	
91	   C	3.195	1.346	-2.352	C.2	1	UNK0	0.000	
92	   C	4.524	0.935	-1.777	C.2	1	UNK0	0.000	
93	   C	6.784	0.076	-1.726	C.3	1	UNK0	0.000	
94	   H	3.068	-0.474	-3.491	 H	1	UNK0	0.000	
95	   H	4.723	1.331	-0.735	 H	1	UNK0	0.000	
96	   H	6.926	0.816	-0.933	 H	1	UNK0	0.000	
@<TRIPOS>BOND
1 1 4 2
2 2 59 1
3 2 3 2
4 3 90 1
5 3 4 1
6 5 29 1
7 1 5 1
8 2 6 1
9 4 7 1
10 5 8 1
11 9 13 1
12 9 12 2
13 10 43 2
14 10 11 1
15 11 50 2
16 11 12 1
17 12 15 1
18 13 16 1
19 10 14 1
20 18 22 1
21 18 75 1
22 18 19 2
23 17 20 2
24 19 20 1
25 17 21 1
26 20 23 1
27 21 24 1
28 25 28 2
29 26 83 1
30 26 27 2
31 27 66 1
32 27 28 1
33 25 29 1
34 26 30 1
35 28 31 1
36 29 32 1
37 33 36 1
38 34 35 2
39 19 34 1
40 35 74 1
41 36 39 1
42 35 36 1
43 33 37 1
44 37 40 1
45 34 38 1
46 42 46 1
47 42 51 2
48 42 43 1
49 41 44 2
50 43 44 1
51 41 45 1
52 44 47 1
53 45 48 1
54 49 53 1
55 50 51 1
56 50 54 1
57 51 52 1
58 52 55 1
59 49 52 2
60 53 77 1
61 53 56 1
62 57 61 1
63 58 62 1
64 59 60 1
65 58 59 2
66 60 63 1
67 57 60 2
68 37 61 1
69 61 64 1
70 65 68 2
71 65 69 1
72 66 67 2
73 67 82 1
74 67 68 1
75 68 71 1
76 21 69 1
77 69 72 1
78 66 70 1
79 73 77 1
80 74 78 1
81 74 75 2
82 75 76 1
83 73 76 1
84 76 79 1
85 77 80 1
86 81 85 1
87 82 86 1
88 83 84 1
89 82 83 2
90 81 84 2
91 13 85 1
92 84 87 1
93 85 88 1
94 89 92 2
95 89 93 1
96 90 91 2
97 58 91 1
98 91 92 1
99 92 95 1
100 93 96 1
101 45 93 1
102 90 94 1
@<TRIPOS>SUBSTRUCTURE
1	UNK0	1	GROUP	1 ****	UNK
