# Supplementary material for: MoleQCage: Geometric High-Throughput Screening for Molecular Caging Prediction
Source: J Chem Inf Model. 2024 Dec 12;64(24):9034–9. doi: 10.1021/acs.jcim.4c01419 (PMC11684736; doi:10.1021/acs.jcim.4c01419)
Supplement: Supplementary file 2 — ci4c01419_si_002.zip [file ci4c01419_si_002.zip › CC3_conformations/CC3_038.mol2]

# created with PyMOL 2.4.1
@<TRIPOS>MOLECULE
frame237.xyz
96 102 1                
SMALL
USER_CHARGES
@<TRIPOS>ATOM
1	   N	-0.206	0.391	-5.686	N.2	1	UNK0	0.000	
2	   C	0.838	2.340	-3.573	C.2	1	UNK0	0.000	
3	   C	1.380	1.081	-3.991	C.2	1	UNK0	0.000	
4	   C	0.819	0.175	-4.973	C.2	1	UNK0	0.000	
5	   C	-0.570	-0.600	-6.703	C.3	1	UNK0	0.000	
6	   H	-0.065	2.718	-4.010	 H	1	UNK0	0.000	
7	   H	1.365	-0.742	-4.956	 H	1	UNK0	0.000	
8	   H	-0.085	-1.559	-6.479	 H	1	UNK0	0.000	
9	   N	0.984	-5.552	1.009	N.2	1	UNK0	0.000	
10	   C	2.915	-3.405	1.035	C.2	1	UNK0	0.000	
11	   C	1.885	-3.547	1.990	C.2	1	UNK0	0.000	
12	   C	0.919	-4.696	1.923	C.2	1	UNK0	0.000	
13	   C	0.000	-6.638	0.986	C.3	1	UNK0	0.000	
14	   H	2.991	-4.181	0.262	 H	1	UNK0	0.000	
15	   H	0.174	-4.840	2.723	 H	1	UNK0	0.000	
16	   H	-0.584	-6.586	1.968	 H	1	UNK0	0.000	
17	   N	-5.315	1.607	1.858	N.2	1	UNK0	0.000	
18	   C	-2.737	1.694	3.095	C.2	1	UNK0	0.000	
19	   C	-3.134	2.534	2.002	C.2	1	UNK0	0.000	
20	   C	-4.470	2.440	1.468	C.2	1	UNK0	0.000	
21	   C	-6.634	1.710	1.276	C.3	1	UNK0	0.000	
22	   H	-3.449	0.949	3.453	 H	1	UNK0	0.000	
23	   H	-4.684	3.121	0.615	 H	1	UNK0	0.000	
24	   H	-6.683	2.442	0.421	 H	1	UNK0	0.000	
25	   N	-2.300	-1.491	-5.244	N.2	1	UNK0	0.000	
26	   C	-2.228	-2.625	-2.506	C.2	1	UNK0	0.000	
27	   C	-3.010	-1.542	-2.945	C.2	1	UNK0	0.000	
28	   C	-2.861	-0.925	-4.298	C.2	1	UNK0	0.000	
29	   C	-2.068	-0.875	-6.534	C.3	1	UNK0	0.000	
30	   H	-1.566	-3.080	-3.202	 H	1	UNK0	0.000	
31	   H	-3.319	0.062	-4.367	 H	1	UNK0	0.000	
32	   H	-2.714	-0.013	-6.738	 H	1	UNK0	0.000	
33	   N	-0.284	5.578	0.639	N.2	1	UNK0	0.000	
34	   C	-2.298	3.535	1.533	C.2	1	UNK0	0.000	
35	   C	-1.001	3.719	2.082	C.2	1	UNK0	0.000	
36	   C	-0.073	4.709	1.609	C.2	1	UNK0	0.000	
37	   C	0.666	6.581	0.249	C.3	1	UNK0	0.000	
38	   H	-2.653	4.162	0.751	 H	1	UNK0	0.000	
39	   H	0.813	4.753	2.287	 H	1	UNK0	0.000	
40	   H	1.611	6.347	0.810	 H	1	UNK0	0.000	
41	   N	5.863	-1.438	0.304	N.2	1	UNK0	0.000	
42	   C	3.632	-1.372	2.183	C.2	1	UNK0	0.000	
43	   C	3.804	-2.335	1.138	C.2	1	UNK0	0.000	
44	   C	4.894	-2.244	0.123	C.2	1	UNK0	0.000	
45	   C	6.852	-1.394	-0.788	C.3	1	UNK0	0.000	
46	   H	4.340	-0.563	2.195	 H	1	UNK0	0.000	
47	   H	4.784	-2.759	-0.846	 H	1	UNK0	0.000	
48	   H	6.652	-2.078	-1.603	 H	1	UNK0	0.000	
49	   N	1.815	-0.722	5.214	N.2	1	UNK0	0.000	
50	   C	1.809	-2.671	3.104	C.2	1	UNK0	0.000	
51	   C	2.674	-1.602	3.171	C.2	1	UNK0	0.000	
52	   C	2.765	-0.719	4.346	C.2	1	UNK0	0.000	
53	   C	1.864	0.121	6.423	C.3	1	UNK0	0.000	
54	   H	1.141	-2.852	3.892	 H	1	UNK0	0.000	
55	   H	3.687	-0.120	4.408	 H	1	UNK0	0.000	
56	   H	2.511	0.984	6.332	 H	1	UNK0	0.000	
57	   N	1.585	5.394	-1.717	N.3	1	UNK0	0.000	
58	   C	2.658	2.690	-1.960	C.2	1	UNK0	0.000	
59	   C	1.468	3.141	-2.563	C.2	1	UNK0	0.000	
60	   C	0.921	4.486	-2.325	C.3	1	UNK0	0.000	
61	   C	0.912	6.586	-1.272	C.3	1	UNK0	0.000	
62	   H	3.132	3.289	-1.254	 H	1	UNK0	0.000	
63	   H	-0.077	4.702	-2.730	 H	1	UNK0	0.000	
64	   H	-0.013	6.794	-1.701	 H	1	UNK0	0.000	
65	   N	-6.124	-0.140	-0.158	N.2	1	UNK0	0.000	
66	   C	-3.981	-1.037	-2.076	C.2	1	UNK0	0.000	
67	   C	-4.184	-1.648	-0.786	C.2	1	UNK0	0.000	
68	   C	-5.161	-0.948	0.184	C.2	1	UNK0	0.000	
69	   C	-7.113	0.338	0.806	C.3	1	UNK0	0.000	
70	   H	-4.704	-0.342	-2.498	 H	1	UNK0	0.000	
71	   H	-4.909	-1.208	1.235	 H	1	UNK0	0.000	
72	   H	-7.084	-0.283	1.676	 H	1	UNK0	0.000	
73	   N	-0.052	1.593	5.705	N.2	1	UNK0	0.000	
74	   C	-0.581	2.851	3.115	C.2	1	UNK0	0.000	
75	   C	-1.472	1.946	3.695	C.2	1	UNK0	0.000	
76	   C	-0.937	1.183	4.895	C.2	1	UNK0	0.000	
77	   C	0.412	0.670	6.715	C.3	1	UNK0	0.000	
78	   H	0.456	2.950	3.488	 H	1	UNK0	0.000	
79	   H	-1.364	0.166	4.969	 H	1	UNK0	0.000	
80	   H	-0.249	-0.232	6.973	 H	1	UNK0	0.000	
81	   N	-1.817	-5.402	-0.042	N.2	1	UNK0	0.000	
82	   C	-3.338	-2.683	-0.293	C.2	1	UNK0	0.000	
83	   C	-2.475	-3.295	-1.281	C.2	1	UNK0	0.000	
84	   C	-1.729	-4.538	-0.978	C.2	1	UNK0	0.000	
85	   C	-0.919	-6.605	-0.125	C.3	1	UNK0	0.000	
86	   H	-3.475	-3.196	0.652	 H	1	UNK0	0.000	
87	   H	-1.056	-4.746	-1.728	 H	1	UNK0	0.000	
88	   H	-0.375	-6.583	-1.062	 H	1	UNK0	0.000	
89	   N	5.321	0.148	-2.093	N.2	1	UNK0	0.000	
90	   C	2.617	0.686	-3.346	C.2	1	UNK0	0.000	
91	   C	3.258	1.492	-2.388	C.2	1	UNK0	0.000	
92	   C	4.537	1.077	-1.701	C.2	1	UNK0	0.000	
93	   C	6.605	0.048	-1.464	C.3	1	UNK0	0.000	
94	   H	3.113	-0.195	-3.604	 H	1	UNK0	0.000	
95	   H	4.793	1.691	-0.805	 H	1	UNK0	0.000	
96	   H	6.774	0.653	-0.592	 H	1	UNK0	0.000	
@<TRIPOS>BOND
1 1 4 2
2 2 59 1
3 2 3 2
4 3 90 1
5 4 7 1
6 3 4 1
7 5 29 1
8 5 8 1
9 1 5 1
10 2 6 1
11 9 12 2
12 10 43 2
13 10 11 1
14 11 50 2
15 11 12 1
16 12 15 1
17 9 13 1
18 13 16 1
19 10 14 1
20 18 22 1
21 18 75 2
22 18 19 1
23 17 20 2
24 19 20 1
25 17 21 1
26 20 23 1
27 21 24 1
28 25 28 2
29 26 83 1
30 26 27 2
31 27 66 1
32 27 28 1
33 25 29 1
34 26 30 1
35 28 31 1
36 29 32 1
37 33 36 2
38 19 34 2
39 34 35 1
40 35 74 2
41 35 36 1
42 36 39 1
43 33 37 1
44 37 40 1
45 34 38 1
46 42 46 1
47 42 51 2
48 42 43 1
49 41 44 2
50 43 44 1
51 41 45 1
52 44 47 1
53 45 48 1
54 49 53 1
55 50 51 1
56 50 54 1
57 51 52 1
58 52 55 1
59 49 52 2
60 53 77 1
61 53 56 1
62 57 61 1
63 58 62 1
64 59 60 1
65 58 59 2
66 57 60 1
67 37 61 1
68 60 63 1
69 61 64 1
70 65 68 2
71 65 69 1
72 66 67 2
73 67 82 1
74 67 68 1
75 68 71 1
76 21 69 1
77 69 72 1
78 66 70 1
79 73 77 1
80 74 78 1
81 74 75 1
82 75 76 1
83 76 79 1
84 73 76 2
85 77 80 1
86 82 86 1
87 83 84 1
88 82 83 2
89 81 84 2
90 81 85 1
91 13 85 1
92 84 87 1
93 85 88 1
94 89 92 2
95 89 93 1
96 90 91 2
97 58 91 1
98 91 92 1
99 92 95 1
100 45 93 1
101 93 96 1
102 90 94 1
@<TRIPOS>SUBSTRUCTURE
1	UNK0	1	GROUP	1 ****	UNK
