# Supplementary material for: MoleQCage: Geometric High-Throughput Screening for Molecular Caging Prediction
Source: J Chem Inf Model. 2024 Dec 12;64(24):9034–9. doi: 10.1021/acs.jcim.4c01419 (PMC11684736; doi:10.1021/acs.jcim.4c01419)
Supplement: Supplementary file 2 — ci4c01419_si_002.zip [file ci4c01419_si_002.zip › CC3_conformations/CC3_039.mol2]

# created with PyMOL 2.4.1
@<TRIPOS>MOLECULE
frame238.xyz
96 102 1                
SMALL
USER_CHARGES
@<TRIPOS>ATOM
1	   N	-0.036	0.591	-5.809	N.2	1	UNK0	0.000	
2	   C	1.190	2.493	-3.926	C.2	1	UNK0	0.000	
3	   C	1.772	1.285	-4.298	C.2	1	UNK0	0.000	
4	   C	1.081	0.362	-5.268	C.2	1	UNK0	0.000	
5	   C	-0.569	-0.291	-6.791	C.3	1	UNK0	0.000	
6	   H	0.286	2.916	-4.358	 H	1	UNK0	0.000	
7	   H	1.646	-0.566	-5.494	 H	1	UNK0	0.000	
8	   H	0.021	-1.236	-6.941	 H	1	UNK0	0.000	
9	   N	0.727	-5.477	1.315	N.2	1	UNK0	0.000	
10	   C	2.782	-3.352	1.073	C.2	1	UNK0	0.000	
11	   C	1.777	-3.422	2.076	C.2	1	UNK0	0.000	
12	   C	0.869	-4.640	2.202	C.2	1	UNK0	0.000	
13	   C	-0.178	-6.601	1.492	C.3	1	UNK0	0.000	
14	   H	2.892	-4.045	0.286	 H	1	UNK0	0.000	
15	   H	0.266	-4.786	3.133	 H	1	UNK0	0.000	
16	   H	-0.808	-6.388	2.403	 H	1	UNK0	0.000	
17	   N	-5.302	1.747	2.211	N.2	1	UNK0	0.000	
18	   C	-2.451	1.818	3.194	C.2	1	UNK0	0.000	
19	   C	-2.942	2.597	2.160	C.2	1	UNK0	0.000	
20	   C	-4.347	2.431	1.728	C.2	1	UNK0	0.000	
21	   C	-6.630	1.641	1.462	C.3	1	UNK0	0.000	
22	   H	-3.039	0.979	3.538	 H	1	UNK0	0.000	
23	   H	-4.549	3.026	0.847	 H	1	UNK0	0.000	
24	   H	-6.641	2.462	0.712	 H	1	UNK0	0.000	
25	   N	-2.197	-1.545	-5.194	N.2	1	UNK0	0.000	
26	   C	-2.274	-2.849	-2.649	C.2	1	UNK0	0.000	
27	   C	-2.971	-1.680	-2.897	C.2	1	UNK0	0.000	
28	   C	-2.837	-1.033	-4.243	C.2	1	UNK0	0.000	
29	   C	-2.008	-0.713	-6.454	C.3	1	UNK0	0.000	
30	   H	-1.665	-3.363	-3.364	 H	1	UNK0	0.000	
31	   H	-3.253	-0.035	-4.200	 H	1	UNK0	0.000	
32	   H	-2.453	0.290	-6.473	 H	1	UNK0	0.000	
33	   N	-0.314	5.575	0.608	N.2	1	UNK0	0.000	
34	   C	-2.123	3.518	1.525	C.2	1	UNK0	0.000	
35	   C	-0.757	3.694	2.037	C.2	1	UNK0	0.000	
36	   C	0.082	4.760	1.483	C.2	1	UNK0	0.000	
37	   C	0.490	6.718	0.122	C.3	1	UNK0	0.000	
38	   H	-2.526	4.137	0.714	 H	1	UNK0	0.000	
39	   H	1.022	4.881	1.846	 H	1	UNK0	0.000	
40	   H	1.422	6.831	0.639	 H	1	UNK0	0.000	
41	   N	5.688	-1.179	0.081	N.2	1	UNK0	0.000	
42	   C	3.629	-1.393	2.241	C.2	1	UNK0	0.000	
43	   C	3.767	-2.322	1.226	C.2	1	UNK0	0.000	
44	   C	4.889	-2.162	0.144	C.2	1	UNK0	0.000	
45	   C	6.700	-1.189	-1.003	C.3	1	UNK0	0.000	
46	   H	4.359	-0.607	2.398	 H	1	UNK0	0.000	
47	   H	5.048	-2.906	-0.635	 H	1	UNK0	0.000	
48	   H	6.458	-1.900	-1.803	 H	1	UNK0	0.000	
49	   N	1.931	-1.049	5.482	N.2	1	UNK0	0.000	
50	   C	1.649	-2.510	3.125	C.2	1	UNK0	0.000	
51	   C	2.603	-1.470	3.208	C.2	1	UNK0	0.000	
52	   C	2.580	-0.626	4.458	C.2	1	UNK0	0.000	
53	   C	1.858	-0.192	6.614	C.3	1	UNK0	0.000	
54	   H	0.837	-2.631	3.876	 H	1	UNK0	0.000	
55	   H	3.068	0.351	4.501	 H	1	UNK0	0.000	
56	   H	2.463	0.732	6.513	 H	1	UNK0	0.000	
57	   N	1.597	5.398	-1.623	N.2	1	UNK0	0.000	
58	   C	2.907	2.799	-2.251	C.2	1	UNK0	0.000	
59	   C	1.677	3.194	-2.818	C.2	1	UNK0	0.000	
60	   C	1.028	4.444	-2.353	C.2	1	UNK0	0.000	
61	   C	0.771	6.598	-1.385	C.3	1	UNK0	0.000	
62	   H	3.395	3.418	-1.511	 H	1	UNK0	0.000	
63	   H	0.025	4.575	-2.719	 H	1	UNK0	0.000	
64	   H	-0.178	6.415	-1.908	 H	1	UNK0	0.000	
65	   N	-5.692	-0.145	-0.039	N.3	1	UNK0	0.000	
66	   C	-3.897	-1.169	-2.020	C.2	1	UNK0	0.000	
67	   C	-4.204	-1.799	-0.808	C.2	1	UNK0	0.000	
68	   C	-5.183	-1.288	0.102	C.3	1	UNK0	0.000	
69	   C	-6.826	0.244	0.815	C.3	1	UNK0	0.000	
70	   H	-4.501	-0.324	-2.347	 H	1	UNK0	0.000	
71	   H	-5.342	-1.843	1.086	 H	1	UNK0	0.000	
72	   H	-7.012	-0.514	1.603	 H	1	UNK0	0.000	
73	   N	0.132	1.238	5.601	N.2	1	UNK0	0.000	
74	   C	-0.272	2.920	3.142	C.2	1	UNK0	0.000	
75	   C	-1.125	1.919	3.631	C.2	1	UNK0	0.000	
76	   C	-0.710	0.967	4.713	C.2	1	UNK0	0.000	
77	   C	0.362	0.289	6.679	C.3	1	UNK0	0.000	
78	   H	0.721	3.026	3.522	 H	1	UNK0	0.000	
79	   H	-1.269	0.008	4.557	 H	1	UNK0	0.000	
80	   H	-0.283	-0.541	6.597	 H	1	UNK0	0.000	
81	   N	-1.790	-5.381	-0.010	N.2	1	UNK0	0.000	
82	   C	-3.388	-2.907	-0.462	C.2	1	UNK0	0.000	
83	   C	-2.444	-3.434	-1.367	C.2	1	UNK0	0.000	
84	   C	-1.605	-4.714	-1.068	C.2	1	UNK0	0.000	
85	   C	-1.038	-6.684	0.224	C.3	1	UNK0	0.000	
86	   H	-3.612	-3.470	0.434	 H	1	UNK0	0.000	
87	   H	-0.792	-5.060	-1.707	 H	1	UNK0	0.000	
88	   H	-0.556	-7.020	-0.706	 H	1	UNK0	0.000	
89	   N	5.687	0.428	-2.452	N.2	1	UNK0	0.000	
90	   C	2.994	0.876	-3.664	C.2	1	UNK0	0.000	
91	   C	3.617	1.678	-2.695	C.2	1	UNK0	0.000	
92	   C	4.913	1.352	-2.063	C.2	1	UNK0	0.000	
93	   C	6.870	0.233	-1.633	C.3	1	UNK0	0.000	
94	   H	3.526	-0.033	-3.843	 H	1	UNK0	0.000	
95	   H	5.239	2.076	-1.263	 H	1	UNK0	0.000	
96	   H	6.991	1.051	-0.845	 H	1	UNK0	0.000	
@<TRIPOS>BOND
1 1 4 2
2 2 59 1
3 2 3 2
4 3 90 1
5 3 4 1
6 5 29 1
7 1 5 1
8 2 6 1
9 4 7 1
10 5 8 1
11 9 13 1
12 9 12 2
13 10 43 2
14 10 11 1
15 11 12 1
16 11 50 2
17 12 15 1
18 13 16 1
19 10 14 1
20 18 22 1
21 18 75 1
22 18 19 2
23 19 20 1
24 17 20 2
25 17 21 1
26 20 23 1
27 21 24 1
28 25 28 2
29 26 83 1
30 26 27 2
31 27 66 1
32 28 31 1
33 27 28 1
34 25 29 1
35 26 30 1
36 29 32 1
37 33 36 2
38 34 35 2
39 19 34 1
40 35 74 1
41 36 39 1
42 35 36 1
43 33 37 1
44 37 40 1
45 34 38 1
46 41 44 2
47 42 46 1
48 42 51 2
49 42 43 1
50 43 44 1
51 41 45 1
52 44 47 1
53 45 48 1
54 49 53 1
55 50 51 1
56 50 54 1
57 51 52 1
58 52 55 1
59 49 52 2
60 53 77 1
61 53 56 1
62 57 61 1
63 58 62 1
64 59 60 1
65 58 59 2
66 57 60 2
67 37 61 1
68 60 63 1
69 61 64 1
70 65 68 1
71 65 69 1
72 66 67 2
73 67 82 1
74 67 68 1
75 68 71 1
76 21 69 1
77 69 72 1
78 66 70 1
79 73 77 1
80 74 78 1
81 74 75 2
82 75 76 1
83 73 76 2
84 76 79 1
85 77 80 1
86 81 85 1
87 82 86 1
88 83 84 1
89 82 83 2
90 81 84 2
91 13 85 1
92 84 87 1
93 85 88 1
94 89 92 2
95 89 93 1
96 90 91 2
97 58 91 1
98 91 92 1
99 92 95 1
100 45 93 1
101 93 96 1
102 90 94 1
@<TRIPOS>SUBSTRUCTURE
1	UNK0	1	GROUP	1 ****	UNK
