# Supplementary material for: MoleQCage: Geometric High-Throughput Screening for Molecular Caging Prediction
Source: J Chem Inf Model. 2024 Dec 12;64(24):9034–9. doi: 10.1021/acs.jcim.4c01419 (PMC11684736; doi:10.1021/acs.jcim.4c01419)
Supplement: Supplementary file 2 — ci4c01419_si_002.zip [file ci4c01419_si_002.zip › CC3_conformations/CC3_040.mol2]

# created with PyMOL 2.4.1
@<TRIPOS>MOLECULE
frame239.xyz
96 102 1                
SMALL
USER_CHARGES
@<TRIPOS>ATOM
1	   N	-0.066	0.575	-5.735	N.2	1	UNK0	0.000	
2	   C	1.051	2.284	-3.737	C.2	1	UNK0	0.000	
3	   C	1.585	0.984	-3.988	C.2	1	UNK0	0.000	
4	   C	0.922	0.172	-4.994	C.2	1	UNK0	0.000	
5	   C	-0.556	-0.348	-6.798	C.3	1	UNK0	0.000	
6	   H	0.186	2.606	-4.379	 H	1	UNK0	0.000	
7	   H	1.372	-0.820	-5.051	 H	1	UNK0	0.000	
8	   H	0.044	-1.294	-6.965	 H	1	UNK0	0.000	
9	   N	1.092	-5.601	1.073	N.3	1	UNK0	0.000	
10	   C	2.939	-3.330	1.068	C.2	1	UNK0	0.000	
11	   C	1.857	-3.469	1.982	C.2	1	UNK0	0.000	
12	   C	0.888	-4.568	1.830	C.3	1	UNK0	0.000	
13	   C	-0.034	-6.614	1.101	C.3	1	UNK0	0.000	
14	   H	3.076	-4.016	0.267	 H	1	UNK0	0.000	
15	   H	-0.111	-4.480	2.332	 H	1	UNK0	0.000	
16	   H	-0.674	-6.595	2.068	 H	1	UNK0	0.000	
17	   N	-5.528	1.790	2.132	N.2	1	UNK0	0.000	
18	   C	-2.833	1.828	3.407	C.2	1	UNK0	0.000	
19	   C	-3.251	2.618	2.311	C.2	1	UNK0	0.000	
20	   C	-4.584	2.481	1.647	C.2	1	UNK0	0.000	
21	   C	-6.743	1.720	1.444	C.3	1	UNK0	0.000	
22	   H	-3.556	1.087	3.755	 H	1	UNK0	0.000	
23	   H	-4.748	3.003	0.718	 H	1	UNK0	0.000	
24	   H	-6.850	2.433	0.611	 H	1	UNK0	0.000	
25	   N	-2.061	-1.561	-5.219	N.2	1	UNK0	0.000	
26	   C	-2.566	-2.991	-2.688	C.2	1	UNK0	0.000	
27	   C	-3.096	-1.748	-3.043	C.2	1	UNK0	0.000	
28	   C	-2.823	-1.029	-4.369	C.2	1	UNK0	0.000	
29	   C	-1.984	-0.890	-6.495	C.3	1	UNK0	0.000	
30	   H	-2.046	-3.594	-3.465	 H	1	UNK0	0.000	
31	   H	-3.302	-0.026	-4.592	 H	1	UNK0	0.000	
32	   H	-2.728	-0.124	-6.610	 H	1	UNK0	0.000	
33	   N	-0.470	5.758	0.818	N.2	1	UNK0	0.000	
34	   C	-2.420	3.599	1.759	C.2	1	UNK0	0.000	
35	   C	-1.105	3.733	2.214	C.2	1	UNK0	0.000	
36	   C	-0.159	4.747	1.620	C.2	1	UNK0	0.000	
37	   C	0.610	6.559	0.298	C.3	1	UNK0	0.000	
38	   H	-2.688	4.174	0.864	 H	1	UNK0	0.000	
39	   H	0.810	4.507	1.970	 H	1	UNK0	0.000	
40	   H	1.547	6.334	0.824	 H	1	UNK0	0.000	
41	   N	5.966	-1.451	0.153	N.2	1	UNK0	0.000	
42	   C	3.677	-1.293	2.134	C.2	1	UNK0	0.000	
43	   C	3.849	-2.262	1.105	C.2	1	UNK0	0.000	
44	   C	4.952	-2.194	0.150	C.2	1	UNK0	0.000	
45	   C	6.897	-1.317	-0.914	C.3	1	UNK0	0.000	
46	   H	4.348	-0.407	2.212	 H	1	UNK0	0.000	
47	   H	4.872	-2.802	-0.726	 H	1	UNK0	0.000	
48	   H	6.675	-2.005	-1.691	 H	1	UNK0	0.000	
49	   N	1.809	-0.723	5.345	N.2	1	UNK0	0.000	
50	   C	1.774	-2.533	2.998	C.2	1	UNK0	0.000	
51	   C	2.661	-1.447	3.130	C.2	1	UNK0	0.000	
52	   C	2.609	-0.558	4.297	C.2	1	UNK0	0.000	
53	   C	1.905	0.207	6.525	C.3	1	UNK0	0.000	
54	   H	0.944	-2.546	3.771	 H	1	UNK0	0.000	
55	   H	3.300	0.245	4.194	 H	1	UNK0	0.000	
56	   H	2.619	1.087	6.446	 H	1	UNK0	0.000	
57	   N	1.513	5.092	-1.419	N.2	1	UNK0	0.000	
58	   C	2.841	2.606	-2.022	C.2	1	UNK0	0.000	
59	   C	1.685	3.089	-2.707	C.2	1	UNK0	0.000	
60	   C	1.167	4.460	-2.412	C.2	1	UNK0	0.000	
61	   C	0.930	6.389	-1.257	C.3	1	UNK0	0.000	
62	   H	3.207	3.227	-1.238	 H	1	UNK0	0.000	
63	   H	0.509	4.820	-3.174	 H	1	UNK0	0.000	
64	   H	0.053	6.553	-1.820	 H	1	UNK0	0.000	
65	   N	-5.904	-0.091	-0.020	N.2	1	UNK0	0.000	
66	   C	-3.911	-1.138	-2.093	C.2	1	UNK0	0.000	
67	   C	-4.199	-1.705	-0.801	C.2	1	UNK0	0.000	
68	   C	-5.194	-1.186	0.162	C.2	1	UNK0	0.000	
69	   C	-6.910	0.237	0.887	C.3	1	UNK0	0.000	
70	   H	-4.355	-0.230	-2.433	 H	1	UNK0	0.000	
71	   H	-5.404	-1.841	1.031	 H	1	UNK0	0.000	
72	   H	-6.858	-0.296	1.864	 H	1	UNK0	0.000	
73	   N	0.032	1.623	5.627	N.3	1	UNK0	0.000	
74	   C	-0.753	2.998	3.396	C.2	1	UNK0	0.000	
75	   C	-1.607	2.065	3.998	C.2	1	UNK0	0.000	
76	   C	-1.115	1.301	5.208	C.3	1	UNK0	0.000	
77	   C	0.520	0.780	6.761	C.3	1	UNK0	0.000	
78	   H	0.215	3.147	3.715	 H	1	UNK0	0.000	
79	   H	-1.789	0.467	5.531	 H	1	UNK0	0.000	
80	   H	-0.087	-0.084	6.924	 H	1	UNK0	0.000	
81	   N	-1.873	-5.394	-0.088	N.2	1	UNK0	0.000	
82	   C	-3.660	-3.014	-0.547	C.2	1	UNK0	0.000	
83	   C	-2.779	-3.569	-1.428	C.2	1	UNK0	0.000	
84	   C	-2.085	-4.803	-1.176	C.2	1	UNK0	0.000	
85	   C	-0.948	-6.561	-0.082	C.3	1	UNK0	0.000	
86	   H	-3.683	-3.526	0.422	 H	1	UNK0	0.000	
87	   H	-1.728	-5.366	-2.025	 H	1	UNK0	0.000	
88	   H	-0.287	-6.531	-1.027	 H	1	UNK0	0.000	
89	   N	5.489	0.188	-2.235	N.3	1	UNK0	0.000	
90	   C	2.760	0.563	-3.295	C.2	1	UNK0	0.000	
91	   C	3.441	1.372	-2.352	C.2	1	UNK0	0.000	
92	   C	4.725	1.055	-1.802	C.3	1	UNK0	0.000	
93	   C	6.707	0.070	-1.501	C.3	1	UNK0	0.000	
94	   H	3.217	-0.382	-3.521	 H	1	UNK0	0.000	
95	   H	4.983	1.527	-0.931	 H	1	UNK0	0.000	
96	   H	6.862	0.821	-0.675	 H	1	UNK0	0.000	
@<TRIPOS>BOND
1 1 4 2
2 2 59 1
3 2 3 2
4 3 90 1
5 3 4 1
6 5 29 1
7 1 5 1
8 2 6 1
9 4 7 1
10 5 8 1
11 9 13 1
12 9 12 1
13 10 43 2
14 10 11 1
15 11 50 2
16 11 12 1
17 12 15 1
18 13 16 1
19 10 14 1
20 18 22 1
21 18 75 1
22 18 19 2
23 17 20 2
24 19 20 1
25 17 21 1
26 20 23 1
27 21 24 1
28 25 28 2
29 26 83 1
30 26 27 2
31 27 66 1
32 27 28 1
33 25 29 1
34 26 30 1
35 28 31 1
36 29 32 1
37 33 36 2
38 34 35 2
39 19 34 1
40 35 74 1
41 36 39 1
42 35 36 1
43 33 37 1
44 37 40 1
45 34 38 1
46 42 46 1
47 42 51 2
48 42 43 1
49 41 44 2
50 43 44 1
51 41 45 1
52 44 47 1
53 45 48 1
54 49 53 1
55 50 51 1
56 50 54 1
57 51 52 1
58 49 52 2
59 53 77 1
60 52 55 1
61 53 56 1
62 57 61 1
63 58 62 1
64 59 60 1
65 58 59 2
66 57 60 2
67 37 61 1
68 60 63 1
69 61 64 1
70 65 68 2
71 65 69 1
72 66 67 2
73 67 82 1
74 67 68 1
75 68 71 1
76 21 69 1
77 69 72 1
78 66 70 1
79 73 77 1
80 74 78 1
81 74 75 2
82 75 76 1
83 76 79 1
84 73 76 1
85 77 80 1
86 81 85 1
87 82 86 1
88 83 84 1
89 82 83 2
90 81 84 2
91 13 85 1
92 84 87 1
93 85 88 1
94 89 92 1
95 89 93 1
96 90 91 2
97 58 91 1
98 91 92 1
99 92 95 1
100 45 93 1
101 93 96 1
102 90 94 1
@<TRIPOS>SUBSTRUCTURE
1	UNK0	1	GROUP	1 ****	UNK
