# Supplementary material for: MoleQCage: Geometric High-Throughput Screening for Molecular Caging Prediction
Source: J Chem Inf Model. 2024 Dec 12;64(24):9034–9. doi: 10.1021/acs.jcim.4c01419 (PMC11684736; doi:10.1021/acs.jcim.4c01419)
Supplement: Supplementary file 2 — ci4c01419_si_002.zip [file ci4c01419_si_002.zip › CC3_conformations/CC3_041.mol2]

# created with PyMOL 2.4.1
@<TRIPOS>MOLECULE
frame240.xyz
96 102 1                
SMALL
USER_CHARGES
@<TRIPOS>ATOM
1	   N	-0.028	0.730	-5.798	N.2	1	UNK0	0.000	
2	   C	0.940	2.233	-3.392	C.2	1	UNK0	0.000	
3	   C	1.628	1.114	-3.958	C.2	1	UNK0	0.000	
4	   C	1.016	0.416	-5.149	C.2	1	UNK0	0.000	
5	   C	-0.535	-0.139	-6.851	C.3	1	UNK0	0.000	
6	   H	-0.026	2.471	-3.843	 H	1	UNK0	0.000	
7	   H	1.423	-0.499	-5.423	 H	1	UNK0	0.000	
8	   H	0.072	-1.068	-6.993	 H	1	UNK0	0.000	
9	   N	0.919	-5.602	1.328	N.2	1	UNK0	0.000	
10	   C	2.889	-3.477	1.253	C.2	1	UNK0	0.000	
11	   C	1.756	-3.580	2.143	C.2	1	UNK0	0.000	
12	   C	0.717	-4.644	2.118	C.2	1	UNK0	0.000	
13	   C	-0.148	-6.700	1.299	C.3	1	UNK0	0.000	
14	   H	2.935	-4.215	0.485	 H	1	UNK0	0.000	
15	   H	-0.192	-4.517	2.714	 H	1	UNK0	0.000	
16	   H	-0.836	-6.606	2.164	 H	1	UNK0	0.000	
17	   N	-5.365	1.639	2.153	N.2	1	UNK0	0.000	
18	   C	-2.616	1.834	3.222	C.2	1	UNK0	0.000	
19	   C	-3.087	2.546	2.111	C.2	1	UNK0	0.000	
20	   C	-4.373	2.226	1.539	C.2	1	UNK0	0.000	
21	   C	-6.610	1.531	1.418	C.3	1	UNK0	0.000	
22	   H	-3.132	0.944	3.617	 H	1	UNK0	0.000	
23	   H	-4.457	2.458	0.437	 H	1	UNK0	0.000	
24	   H	-6.593	2.155	0.527	 H	1	UNK0	0.000	
25	   N	-2.015	-1.401	-5.251	N.2	1	UNK0	0.000	
26	   C	-2.175	-2.842	-2.688	C.2	1	UNK0	0.000	
27	   C	-2.950	-1.711	-3.027	C.2	1	UNK0	0.000	
28	   C	-2.793	-1.077	-4.335	C.2	1	UNK0	0.000	
29	   C	-2.001	-0.537	-6.488	C.3	1	UNK0	0.000	
30	   H	-1.445	-3.266	-3.415	 H	1	UNK0	0.000	
31	   H	-3.494	-0.223	-4.457	 H	1	UNK0	0.000	
32	   H	-2.644	0.330	-6.392	 H	1	UNK0	0.000	
33	   N	-0.468	5.510	0.452	N.3	1	UNK0	0.000	
34	   C	-2.179	3.472	1.515	C.2	1	UNK0	0.000	
35	   C	-0.914	3.717	2.048	C.2	1	UNK0	0.000	
36	   C	-0.115	4.809	1.458	C.3	1	UNK0	0.000	
37	   C	0.456	6.616	0.141	C.3	1	UNK0	0.000	
38	   H	-2.476	4.102	0.633	 H	1	UNK0	0.000	
39	   H	0.798	5.015	1.967	 H	1	UNK0	0.000	
40	   H	1.284	6.615	0.771	 H	1	UNK0	0.000	
41	   N	5.587	-1.287	0.038	N.2	1	UNK0	0.000	
42	   C	3.719	-1.476	2.295	C.2	1	UNK0	0.000	
43	   C	3.833	-2.405	1.275	C.2	1	UNK0	0.000	
44	   C	4.878	-2.305	0.234	C.2	1	UNK0	0.000	
45	   C	6.601	-1.367	-0.941	C.3	1	UNK0	0.000	
46	   H	4.514	-0.682	2.253	 H	1	UNK0	0.000	
47	   H	5.044	-3.252	-0.323	 H	1	UNK0	0.000	
48	   H	6.357	-2.136	-1.529	 H	1	UNK0	0.000	
49	   N	1.987	-0.989	5.485	N.3	1	UNK0	0.000	
50	   C	1.673	-2.576	3.115	C.2	1	UNK0	0.000	
51	   C	2.677	-1.554	3.196	C.2	1	UNK0	0.000	
52	   C	2.532	-0.664	4.332	C.3	1	UNK0	0.000	
53	   C	1.979	0.120	6.514	C.3	1	UNK0	0.000	
54	   H	0.796	-2.501	3.816	 H	1	UNK0	0.000	
55	   H	2.916	0.370	4.212	 H	1	UNK0	0.000	
56	   H	2.632	0.958	6.225	 H	1	UNK0	0.000	
57	   N	1.582	5.399	-1.664	N.2	1	UNK0	0.000	
58	   C	2.707	2.688	-1.840	C.2	1	UNK0	0.000	
59	   C	1.487	3.113	-2.400	C.2	1	UNK0	0.000	
60	   C	0.898	4.383	-2.116	C.2	1	UNK0	0.000	
61	   C	0.858	6.616	-1.357	C.3	1	UNK0	0.000	
62	   H	3.161	3.369	-1.191	 H	1	UNK0	0.000	
63	   H	-0.147	4.488	-2.259	 H	1	UNK0	0.000	
64	   H	-0.047	6.759	-1.974	 H	1	UNK0	0.000	
65	   N	-5.964	-0.372	-0.071	N.2	1	UNK0	0.000	
66	   C	-3.915	-1.245	-2.104	C.2	1	UNK0	0.000	
67	   C	-4.094	-1.866	-0.817	C.2	1	UNK0	0.000	
68	   C	-5.236	-1.400	0.098	C.2	1	UNK0	0.000	
69	   C	-6.951	0.043	0.977	C.3	1	UNK0	0.000	
70	   H	-4.622	-0.463	-2.364	 H	1	UNK0	0.000	
71	   H	-5.247	-2.033	0.992	 H	1	UNK0	0.000	
72	   H	-6.935	-0.671	1.853	 H	1	UNK0	0.000	
73	   N	0.189	1.393	5.422	N.2	1	UNK0	0.000	
74	   C	-0.477	2.991	3.124	C.2	1	UNK0	0.000	
75	   C	-1.319	2.019	3.722	C.2	1	UNK0	0.000	
76	   C	-0.935	1.176	4.881	C.2	1	UNK0	0.000	
77	   C	0.524	0.659	6.618	C.3	1	UNK0	0.000	
78	   H	0.485	3.188	3.491	 H	1	UNK0	0.000	
79	   H	-1.683	0.367	5.221	 H	1	UNK0	0.000	
80	   H	-0.175	-0.219	6.779	 H	1	UNK0	0.000	
81	   N	-1.668	-5.446	-0.190	N.2	1	UNK0	0.000	
82	   C	-3.380	-3.063	-0.583	C.2	1	UNK0	0.000	
83	   C	-2.434	-3.543	-1.520	C.2	1	UNK0	0.000	
84	   C	-1.730	-4.807	-1.264	C.2	1	UNK0	0.000	
85	   C	-0.891	-6.685	-0.016	C.3	1	UNK0	0.000	
86	   H	-3.708	-3.706	0.226	 H	1	UNK0	0.000	
87	   H	-1.230	-5.212	-2.102	 H	1	UNK0	0.000	
88	   H	-0.168	-6.756	-0.751	 H	1	UNK0	0.000	
89	   N	5.595	0.503	-2.289	N.2	1	UNK0	0.000	
90	   C	2.830	0.706	-3.359	C.2	1	UNK0	0.000	
91	   C	3.398	1.508	-2.275	C.2	1	UNK0	0.000	
92	   C	4.742	1.164	-1.641	C.2	1	UNK0	0.000	
93	   C	6.816	0.036	-1.612	C.3	1	UNK0	0.000	
94	   H	3.265	-0.213	-3.727	 H	1	UNK0	0.000	
95	   H	4.882	1.530	-0.613	 H	1	UNK0	0.000	
96	   H	7.047	0.776	-0.776	 H	1	UNK0	0.000	
@<TRIPOS>BOND
1 1 4 2
2 2 59 1
3 2 3 2
4 3 90 1
5 3 4 1
6 5 29 1
7 1 5 1
8 2 6 1
9 4 7 1
10 5 8 1
11 9 12 2
12 10 43 2
13 10 11 1
14 11 50 2
15 11 12 1
16 12 15 1
17 9 13 1
18 13 16 1
19 10 14 1
20 18 22 1
21 18 75 1
22 18 19 2
23 19 20 1
24 17 20 2
25 17 21 1
26 20 23 1
27 21 24 1
28 25 28 2
29 26 83 1
30 26 27 2
31 27 66 1
32 27 28 1
33 29 32 1
34 25 29 1
35 26 30 1
36 28 31 1
37 33 36 1
38 34 35 2
39 19 34 1
40 35 74 1
41 36 39 1
42 35 36 1
43 33 37 1
44 37 40 1
45 34 38 1
46 41 44 2
47 42 51 2
48 42 43 1
49 43 44 1
50 41 45 1
51 42 46 1
52 44 47 1
53 45 48 1
54 49 53 1
55 50 51 1
56 50 54 1
57 51 52 1
58 49 52 1
59 53 77 1
60 52 55 1
61 53 56 1
62 57 61 1
63 58 62 1
64 59 60 1
65 58 59 2
66 57 60 2
67 37 61 1
68 60 63 1
69 61 64 1
70 65 68 2
71 65 69 1
72 66 67 2
73 67 82 1
74 67 68 1
75 68 71 1
76 21 69 1
77 69 72 1
78 66 70 1
79 73 77 1
80 74 78 1
81 74 75 2
82 75 76 1
83 76 79 1
84 73 76 2
85 77 80 1
86 81 85 1
87 82 86 1
88 83 84 1
89 82 83 2
90 81 84 2
91 13 85 1
92 84 87 1
93 85 88 1
94 89 92 2
95 89 93 1
96 90 91 2
97 58 91 1
98 91 92 1
99 92 95 1
100 45 93 1
101 93 96 1
102 90 94 1
@<TRIPOS>SUBSTRUCTURE
1	UNK0	1	GROUP	1 ****	UNK
