# Supplementary material for: MoleQCage: Geometric High-Throughput Screening for Molecular Caging Prediction
Source: J Chem Inf Model. 2024 Dec 12;64(24):9034–9. doi: 10.1021/acs.jcim.4c01419 (PMC11684736; doi:10.1021/acs.jcim.4c01419)
Supplement: Supplementary file 2 — ci4c01419_si_002.zip [file ci4c01419_si_002.zip › CC3_conformations/CC3_042.mol2]

# created with PyMOL 2.4.1
@<TRIPOS>MOLECULE
frame241.xyz
96 102 1                
SMALL
USER_CHARGES
@<TRIPOS>ATOM
1	   N	0.141	0.800	-5.924	N.2	1	UNK0	0.000	
2	   C	1.303	2.443	-3.894	C.2	1	UNK0	0.000	
3	   C	1.761	1.182	-4.242	C.2	1	UNK0	0.000	
4	   C	1.191	0.363	-5.348	C.2	1	UNK0	0.000	
5	   C	-0.475	-0.133	-6.899	C.3	1	UNK0	0.000	
6	   H	0.391	2.766	-4.431	 H	1	UNK0	0.000	
7	   H	1.763	-0.616	-5.609	 H	1	UNK0	0.000	
8	   H	0.157	-1.057	-7.030	 H	1	UNK0	0.000	
9	   N	0.903	-5.646	1.363	N.2	1	UNK0	0.000	
10	   C	2.718	-3.497	1.069	C.2	1	UNK0	0.000	
11	   C	1.730	-3.535	2.050	C.2	1	UNK0	0.000	
12	   C	0.720	-4.560	1.965	C.2	1	UNK0	0.000	
13	   C	-0.146	-6.627	1.362	C.3	1	UNK0	0.000	
14	   H	2.808	-4.171	0.226	 H	1	UNK0	0.000	
15	   H	-0.155	-4.344	2.504	 H	1	UNK0	0.000	
16	   H	-0.813	-6.441	2.207	 H	1	UNK0	0.000	
17	   N	-5.322	1.566	2.084	N.2	1	UNK0	0.000	
18	   C	-2.636	1.781	3.141	C.2	1	UNK0	0.000	
19	   C	-3.153	2.484	2.001	C.2	1	UNK0	0.000	
20	   C	-4.489	2.258	1.476	C.2	1	UNK0	0.000	
21	   C	-6.644	1.368	1.512	C.3	1	UNK0	0.000	
22	   H	-3.293	1.039	3.530	 H	1	UNK0	0.000	
23	   H	-4.666	2.748	0.532	 H	1	UNK0	0.000	
24	   H	-6.896	1.963	0.629	 H	1	UNK0	0.000	
25	   N	-1.777	-1.105	-5.107	N.2	1	UNK0	0.000	
26	   C	-1.880	-2.508	-2.560	C.2	1	UNK0	0.000	
27	   C	-2.633	-1.323	-2.861	C.2	1	UNK0	0.000	
28	   C	-2.452	-0.635	-4.145	C.2	1	UNK0	0.000	
29	   C	-1.894	-0.395	-6.404	C.3	1	UNK0	0.000	
30	   H	-1.065	-2.763	-3.283	 H	1	UNK0	0.000	
31	   H	-3.069	0.328	-4.183	 H	1	UNK0	0.000	
32	   H	-2.399	0.562	-6.349	 H	1	UNK0	0.000	
33	   N	-0.574	5.687	0.468	N.3	1	UNK0	0.000	
34	   C	-2.333	3.563	1.535	C.2	1	UNK0	0.000	
35	   C	-1.071	4.035	2.112	C.2	1	UNK0	0.000	
36	   C	-0.208	5.079	1.533	C.3	1	UNK0	0.000	
37	   C	0.408	6.720	0.099	C.3	1	UNK0	0.000	
38	   H	-2.601	4.121	0.645	 H	1	UNK0	0.000	
39	   H	0.693	5.217	2.185	 H	1	UNK0	0.000	
40	   H	1.314	6.740	0.749	 H	1	UNK0	0.000	
41	   N	5.674	-1.484	0.161	N.2	1	UNK0	0.000	
42	   C	3.703	-1.616	2.264	C.2	1	UNK0	0.000	
43	   C	3.706	-2.468	1.151	C.2	1	UNK0	0.000	
44	   C	4.805	-2.365	0.175	C.2	1	UNK0	0.000	
45	   C	6.709	-1.495	-0.805	C.3	1	UNK0	0.000	
46	   H	4.443	-0.853	2.343	 H	1	UNK0	0.000	
47	   H	4.780	-3.223	-0.513	 H	1	UNK0	0.000	
48	   H	6.514	-2.239	-1.667	 H	1	UNK0	0.000	
49	   N	1.679	-0.563	5.169	N.2	1	UNK0	0.000	
50	   C	1.553	-2.572	3.045	C.2	1	UNK0	0.000	
51	   C	2.594	-1.615	3.152	C.2	1	UNK0	0.000	
52	   C	2.614	-0.728	4.339	C.2	1	UNK0	0.000	
53	   C	1.698	0.159	6.440	C.3	1	UNK0	0.000	
54	   H	0.761	-2.600	3.799	 H	1	UNK0	0.000	
55	   H	3.534	-0.168	4.500	 H	1	UNK0	0.000	
56	   H	2.439	0.948	6.443	 H	1	UNK0	0.000	
57	   N	1.566	5.363	-1.609	N.2	1	UNK0	0.000	
58	   C	2.976	2.683	-2.153	C.2	1	UNK0	0.000	
59	   C	1.843	3.162	-2.821	C.2	1	UNK0	0.000	
60	   C	1.233	4.481	-2.471	C.2	1	UNK0	0.000	
61	   C	0.761	6.593	-1.409	C.3	1	UNK0	0.000	
62	   H	3.309	3.243	-1.283	 H	1	UNK0	0.000	
63	   H	0.370	4.836	-3.132	 H	1	UNK0	0.000	
64	   H	-0.109	6.532	-1.991	 H	1	UNK0	0.000	
65	   N	-5.782	-0.367	-0.001	N.2	1	UNK0	0.000	
66	   C	-3.595	-0.937	-1.889	C.2	1	UNK0	0.000	
67	   C	-3.962	-1.744	-0.809	C.2	1	UNK0	0.000	
68	   C	-5.095	-1.394	0.077	C.2	1	UNK0	0.000	
69	   C	-6.769	-0.144	1.025	C.3	1	UNK0	0.000	
70	   H	-4.192	0.009	-2.001	 H	1	UNK0	0.000	
71	   H	-5.142	-2.081	0.916	 H	1	UNK0	0.000	
72	   H	-6.760	-0.847	1.880	 H	1	UNK0	0.000	
73	   N	-0.232	1.729	5.746	N.2	1	UNK0	0.000	
74	   C	-0.593	3.254	3.223	C.2	1	UNK0	0.000	
75	   C	-1.377	2.098	3.705	C.2	1	UNK0	0.000	
76	   C	-0.916	1.265	4.823	C.2	1	UNK0	0.000	
77	   C	0.256	0.808	6.720	C.3	1	UNK0	0.000	
78	   H	0.337	3.406	3.727	 H	1	UNK0	0.000	
79	   H	-1.151	0.205	4.847	 H	1	UNK0	0.000	
80	   H	-0.547	-0.024	6.871	 H	1	UNK0	0.000	
81	   N	-1.586	-5.313	-0.155	N.2	1	UNK0	0.000	
82	   C	-3.241	-2.886	-0.485	C.2	1	UNK0	0.000	
83	   C	-2.195	-3.299	-1.405	C.2	1	UNK0	0.000	
84	   C	-1.410	-4.573	-1.164	C.2	1	UNK0	0.000	
85	   C	-0.950	-6.614	-0.018	C.3	1	UNK0	0.000	
86	   H	-3.417	-3.445	0.479	 H	1	UNK0	0.000	
87	   H	-0.659	-4.825	-1.942	 H	1	UNK0	0.000	
88	   H	-0.296	-6.862	-0.845	 H	1	UNK0	0.000	
89	   N	5.594	0.158	-2.384	N.2	1	UNK0	0.000	
90	   C	2.989	0.756	-3.639	C.2	1	UNK0	0.000	
91	   C	3.605	1.499	-2.635	C.2	1	UNK0	0.000	
92	   C	4.864	1.089	-2.015	C.2	1	UNK0	0.000	
93	   C	6.800	-0.112	-1.600	C.3	1	UNK0	0.000	
94	   H	3.471	-0.158	-4.022	 H	1	UNK0	0.000	
95	   H	5.144	1.737	-1.130	 H	1	UNK0	0.000	
96	   H	7.132	0.678	-0.978	 H	1	UNK0	0.000	
@<TRIPOS>BOND
1 1 4 2
2 2 59 1
3 2 3 2
4 3 90 1
5 3 4 1
6 5 29 1
7 1 5 1
8 2 6 1
9 4 7 1
10 5 8 1
11 9 12 2
12 10 43 2
13 10 11 1
14 11 50 2
15 11 12 1
16 12 15 1
17 9 13 1
18 13 16 1
19 10 14 1
20 18 22 1
21 18 75 2
22 18 19 1
23 19 20 1
24 17 20 2
25 17 21 1
26 20 23 1
27 21 24 1
28 25 28 2
29 26 83 1
30 26 27 2
31 27 66 1
32 27 28 1
33 29 32 1
34 25 29 1
35 26 30 1
36 28 31 1
37 33 36 1
38 19 34 2
39 34 35 1
40 35 74 2
41 35 36 1
42 36 39 1
43 33 37 1
44 37 40 1
45 34 38 1
46 41 44 2
47 42 46 1
48 42 51 2
49 42 43 1
50 43 44 1
51 41 45 1
52 44 47 1
53 45 48 1
54 49 53 1
55 50 51 1
56 50 54 1
57 51 52 1
58 52 55 1
59 49 52 2
60 53 56 1
61 53 77 1
62 57 61 1
63 58 62 1
64 59 60 1
65 58 59 2
66 57 60 2
67 37 61 1
68 60 63 1
69 61 64 1
70 65 68 2
71 65 69 1
72 66 67 2
73 67 82 1
74 67 68 1
75 68 71 1
76 21 69 1
77 69 72 1
78 66 70 1
79 73 77 1
80 74 75 1
81 74 78 1
82 75 76 1
83 76 79 1
84 73 76 2
85 77 80 1
86 81 85 1
87 82 86 1
88 83 84 1
89 82 83 2
90 81 84 2
91 13 85 1
92 84 87 1
93 85 88 1
94 89 92 2
95 89 93 1
96 90 91 2
97 58 91 1
98 91 92 1
99 92 95 1
100 93 96 1
101 45 93 1
102 90 94 1
@<TRIPOS>SUBSTRUCTURE
1	UNK0	1	GROUP	1 ****	UNK
