# Supplementary material for: MoleQCage: Geometric High-Throughput Screening for Molecular Caging Prediction
Source: J Chem Inf Model. 2024 Dec 12;64(24):9034–9. doi: 10.1021/acs.jcim.4c01419 (PMC11684736; doi:10.1021/acs.jcim.4c01419)
Supplement: Supplementary file 2 — ci4c01419_si_002.zip [file ci4c01419_si_002.zip › CC3_conformations/CC3_043.mol2]

# created with PyMOL 2.4.1
@<TRIPOS>MOLECULE
frame242.xyz
96 102 1                
SMALL
USER_CHARGES
@<TRIPOS>ATOM
1	   N	0.087	0.838	-5.840	N.2	1	UNK0	0.000	
2	   C	1.006	2.279	-3.533	C.2	1	UNK0	0.000	
3	   C	1.647	1.106	-3.986	C.2	1	UNK0	0.000	
4	   C	1.079	0.460	-5.164	C.2	1	UNK0	0.000	
5	   C	-0.427	-0.148	-6.822	C.3	1	UNK0	0.000	
6	   H	0.225	2.600	-4.119	 H	1	UNK0	0.000	
7	   H	1.543	-0.439	-5.456	 H	1	UNK0	0.000	
8	   H	0.037	-1.127	-6.899	 H	1	UNK0	0.000	
9	   N	0.797	-5.431	1.072	N.2	1	UNK0	0.000	
10	   C	2.627	-3.155	0.972	C.2	1	UNK0	0.000	
11	   C	1.650	-3.294	1.943	C.2	1	UNK0	0.000	
12	   C	0.614	-4.377	1.817	C.2	1	UNK0	0.000	
13	   C	-0.116	-6.535	1.154	C.3	1	UNK0	0.000	
14	   H	2.692	-3.850	0.140	 H	1	UNK0	0.000	
15	   H	-0.215	-4.296	2.458	 H	1	UNK0	0.000	
16	   H	-0.820	-6.549	2.007	 H	1	UNK0	0.000	
17	   N	-5.460	1.500	2.186	N.3	1	UNK0	0.000	
18	   C	-2.806	1.805	3.160	C.2	1	UNK0	0.000	
19	   C	-3.315	2.570	2.028	C.2	1	UNK0	0.000	
20	   C	-4.633	2.283	1.558	C.3	1	UNK0	0.000	
21	   C	-6.714	1.313	1.523	C.3	1	UNK0	0.000	
22	   H	-3.447	1.088	3.620	 H	1	UNK0	0.000	
23	   H	-4.833	2.785	0.573	 H	1	UNK0	0.000	
24	   H	-6.911	2.101	0.770	 H	1	UNK0	0.000	
25	   N	-1.948	-1.392	-5.244	N.2	1	UNK0	0.000	
26	   C	-2.240	-2.885	-2.661	C.2	1	UNK0	0.000	
27	   C	-3.013	-1.737	-3.008	C.2	1	UNK0	0.000	
28	   C	-2.773	-1.050	-4.326	C.2	1	UNK0	0.000	
29	   C	-1.901	-0.531	-6.468	C.3	1	UNK0	0.000	
30	   H	-1.591	-3.207	-3.531	 H	1	UNK0	0.000	
31	   H	-3.381	-0.183	-4.421	 H	1	UNK0	0.000	
32	   H	-2.508	0.423	-6.352	 H	1	UNK0	0.000	
33	   N	-0.642	5.885	0.887	N.2	1	UNK0	0.000	
34	   C	-2.464	3.559	1.449	C.2	1	UNK0	0.000	
35	   C	-1.162	3.777	1.897	C.2	1	UNK0	0.000	
36	   C	-0.287	4.816	1.416	C.2	1	UNK0	0.000	
37	   C	0.426	6.803	0.403	C.3	1	UNK0	0.000	
38	   H	-2.747	4.220	0.601	 H	1	UNK0	0.000	
39	   H	0.805	4.541	1.451	 H	1	UNK0	0.000	
40	   H	1.244	6.845	1.038	 H	1	UNK0	0.000	
41	   N	5.822	-1.635	0.349	N.2	1	UNK0	0.000	
42	   C	3.590	-1.296	2.228	C.2	1	UNK0	0.000	
43	   C	3.644	-2.202	1.123	C.2	1	UNK0	0.000	
44	   C	4.719	-2.163	0.131	C.2	1	UNK0	0.000	
45	   C	6.692	-1.625	-0.728	C.3	1	UNK0	0.000	
46	   H	4.397	-0.618	2.319	 H	1	UNK0	0.000	
47	   H	4.451	-2.685	-0.796	 H	1	UNK0	0.000	
48	   H	6.617	-2.474	-1.384	 H	1	UNK0	0.000	
49	   N	1.896	-0.655	5.375	N.2	1	UNK0	0.000	
50	   C	1.548	-2.375	3.018	C.2	1	UNK0	0.000	
51	   C	2.521	-1.375	3.147	C.2	1	UNK0	0.000	
52	   C	2.417	-0.350	4.253	C.2	1	UNK0	0.000	
53	   C	1.861	0.383	6.394	C.3	1	UNK0	0.000	
54	   H	0.737	-2.382	3.723	 H	1	UNK0	0.000	
55	   H	2.835	0.627	4.034	 H	1	UNK0	0.000	
56	   H	2.580	1.147	6.231	 H	1	UNK0	0.000	
57	   N	1.544	5.202	-1.138	N.2	1	UNK0	0.000	
58	   C	2.832	2.611	-1.891	C.2	1	UNK0	0.000	
59	   C	1.621	3.069	-2.470	C.2	1	UNK0	0.000	
60	   C	1.034	4.385	-1.993	C.2	1	UNK0	0.000	
61	   C	0.885	6.512	-1.030	C.3	1	UNK0	0.000	
62	   H	3.124	3.332	-1.099	 H	1	UNK0	0.000	
63	   H	0.074	4.692	-2.539	 H	1	UNK0	0.000	
64	   H	0.022	6.631	-1.748	 H	1	UNK0	0.000	
65	   N	-5.859	-0.391	0.016	N.2	1	UNK0	0.000	
66	   C	-3.939	-1.218	-2.114	C.2	1	UNK0	0.000	
67	   C	-4.098	-1.795	-0.851	C.2	1	UNK0	0.000	
68	   C	-5.029	-1.313	0.205	C.2	1	UNK0	0.000	
69	   C	-6.863	-0.163	1.021	C.3	1	UNK0	0.000	
70	   H	-4.456	-0.279	-2.312	 H	1	UNK0	0.000	
71	   H	-4.958	-1.812	1.152	 H	1	UNK0	0.000	
72	   H	-6.765	-0.743	1.946	 H	1	UNK0	0.000	
73	   N	0.096	1.742	5.465	N.2	1	UNK0	0.000	
74	   C	-0.665	2.966	2.954	C.2	1	UNK0	0.000	
75	   C	-1.452	2.044	3.622	C.2	1	UNK0	0.000	
76	   C	-0.930	1.314	4.781	C.2	1	UNK0	0.000	
77	   C	0.458	1.007	6.648	C.3	1	UNK0	0.000	
78	   H	0.292	3.139	3.306	 H	1	UNK0	0.000	
79	   H	-1.521	0.396	4.897	 H	1	UNK0	0.000	
80	   H	-0.295	0.297	6.979	 H	1	UNK0	0.000	
81	   N	-1.822	-5.589	-0.257	N.3	1	UNK0	0.000	
82	   C	-3.307	-2.939	-0.540	C.2	1	UNK0	0.000	
83	   C	-2.444	-3.553	-1.453	C.2	1	UNK0	0.000	
84	   C	-1.644	-4.781	-1.180	C.3	1	UNK0	0.000	
85	   C	-0.858	-6.695	-0.216	C.3	1	UNK0	0.000	
86	   H	-3.160	-3.282	0.465	 H	1	UNK0	0.000	
87	   H	-0.750	-4.943	-1.873	 H	1	UNK0	0.000	
88	   H	-0.052	-6.640	-0.999	 H	1	UNK0	0.000	
89	   N	5.430	-0.030	-2.187	N.2	1	UNK0	0.000	
90	   C	2.784	0.660	-3.411	C.2	1	UNK0	0.000	
91	   C	3.408	1.408	-2.385	C.2	1	UNK0	0.000	
92	   C	4.660	0.931	-1.803	C.2	1	UNK0	0.000	
93	   C	6.746	-0.235	-1.526	C.3	1	UNK0	0.000	
94	   H	3.320	-0.209	-3.761	 H	1	UNK0	0.000	
95	   H	4.956	1.516	-0.950	 H	1	UNK0	0.000	
96	   H	7.051	0.640	-0.845	 H	1	UNK0	0.000	
@<TRIPOS>BOND
1 1 4 2
2 2 59 1
3 2 3 2
4 3 90 1
5 3 4 1
6 5 29 1
7 1 5 1
8 2 6 1
9 4 7 1
10 5 8 1
11 9 13 1
12 9 12 2
13 10 43 2
14 10 11 1
15 11 50 2
16 11 12 1
17 12 15 1
18 13 16 1
19 10 14 1
20 18 22 1
21 18 75 1
22 18 19 2
23 19 20 1
24 17 20 1
25 17 21 1
26 20 23 1
27 21 24 1
28 25 28 2
29 26 83 1
30 26 27 2
31 27 66 1
32 27 28 1
33 29 32 1
34 25 29 1
35 26 30 1
36 28 31 1
37 33 36 2
38 34 35 2
39 19 34 1
40 35 74 1
41 36 39 1
42 35 36 1
43 33 37 1
44 37 40 1
45 34 38 1
46 42 46 1
47 42 51 2
48 42 43 1
49 41 44 2
50 43 44 1
51 41 45 1
52 44 47 1
53 45 48 1
54 49 53 1
55 50 51 1
56 50 54 1
57 51 52 1
58 49 52 2
59 53 77 1
60 52 55 1
61 53 56 1
62 57 61 1
63 58 62 1
64 59 60 1
65 58 59 2
66 57 60 2
67 37 61 1
68 60 63 1
69 61 64 1
70 65 68 2
71 65 69 1
72 66 67 2
73 67 82 1
74 67 68 1
75 68 71 1
76 21 69 1
77 69 72 1
78 66 70 1
79 73 77 1
80 74 78 1
81 74 75 2
82 75 76 1
83 76 79 1
84 73 76 2
85 77 80 1
86 81 85 1
87 82 86 1
88 83 84 1
89 82 83 2
90 81 84 1
91 13 85 1
92 84 87 1
93 85 88 1
94 89 92 2
95 89 93 1
96 90 91 2
97 58 91 1
98 91 92 1
99 92 95 1
100 93 96 1
101 45 93 1
102 90 94 1
@<TRIPOS>SUBSTRUCTURE
1	UNK0	1	GROUP	1 ****	UNK
