# Supplementary material for: MoleQCage: Geometric High-Throughput Screening for Molecular Caging Prediction
Source: J Chem Inf Model. 2024 Dec 12;64(24):9034–9. doi: 10.1021/acs.jcim.4c01419 (PMC11684736; doi:10.1021/acs.jcim.4c01419)
Supplement: Supplementary file 2 — ci4c01419_si_002.zip [file ci4c01419_si_002.zip › CC3_conformations/CC3_044.mol2]

# created with PyMOL 2.4.1
@<TRIPOS>MOLECULE
frame243.xyz
96 102 1                
SMALL
USER_CHARGES
@<TRIPOS>ATOM
1	   N	-0.114	0.581	-5.542	N.2	1	UNK0	0.000	
2	   C	1.182	2.398	-3.466	C.2	1	UNK0	0.000	
3	   C	1.683	1.127	-3.854	C.2	1	UNK0	0.000	
4	   C	1.030	0.305	-4.978	C.2	1	UNK0	0.000	
5	   C	-0.686	-0.080	-6.725	C.3	1	UNK0	0.000	
6	   H	0.340	2.746	-4.112	 H	1	UNK0	0.000	
7	   H	1.681	-0.478	-5.217	 H	1	UNK0	0.000	
8	   H	-0.124	-0.937	-7.025	 H	1	UNK0	0.000	
9	   N	1.135	-5.854	1.295	N.3	1	UNK0	0.000	
10	   C	2.888	-3.523	1.360	C.2	1	UNK0	0.000	
11	   C	1.895	-3.766	2.359	C.2	1	UNK0	0.000	
12	   C	0.967	-4.910	2.182	C.3	1	UNK0	0.000	
13	   C	0.009	-6.839	1.230	C.3	1	UNK0	0.000	
14	   H	2.885	-4.226	0.581	 H	1	UNK0	0.000	
15	   H	0.048	-4.800	2.786	 H	1	UNK0	0.000	
16	   H	-0.650	-6.775	2.048	 H	1	UNK0	0.000	
17	   N	-5.335	1.544	2.082	N.2	1	UNK0	0.000	
18	   C	-2.585	1.746	3.102	C.2	1	UNK0	0.000	
19	   C	-3.075	2.491	1.982	C.2	1	UNK0	0.000	
20	   C	-4.402	2.126	1.425	C.2	1	UNK0	0.000	
21	   C	-6.569	1.370	1.388	C.3	1	UNK0	0.000	
22	   H	-3.159	1.026	3.593	 H	1	UNK0	0.000	
23	   H	-4.665	2.387	0.408	 H	1	UNK0	0.000	
24	   H	-6.736	2.111	0.520	 H	1	UNK0	0.000	
25	   N	-2.315	-1.378	-5.439	N.3	1	UNK0	0.000	
26	   C	-1.988	-2.811	-2.733	C.2	1	UNK0	0.000	
27	   C	-2.751	-1.693	-3.009	C.2	1	UNK0	0.000	
28	   C	-2.622	-0.906	-4.278	C.3	1	UNK0	0.000	
29	   C	-2.251	-0.381	-6.511	C.3	1	UNK0	0.000	
30	   H	-1.435	-3.217	-3.633	 H	1	UNK0	0.000	
31	   H	-2.879	0.163	-4.188	 H	1	UNK0	0.000	
32	   H	-2.774	0.538	-6.270	 H	1	UNK0	0.000	
33	   N	-0.651	5.721	0.507	N.2	1	UNK0	0.000	
34	   C	-2.275	3.491	1.441	C.2	1	UNK0	0.000	
35	   C	-1.005	3.738	1.925	C.2	1	UNK0	0.000	
36	   C	-0.199	4.899	1.401	C.2	1	UNK0	0.000	
37	   C	0.213	6.856	0.059	C.3	1	UNK0	0.000	
38	   H	-2.831	4.146	0.727	 H	1	UNK0	0.000	
39	   H	0.856	4.933	1.762	 H	1	UNK0	0.000	
40	   H	1.036	6.983	0.857	 H	1	UNK0	0.000	
41	   N	5.669	-1.548	0.275	N.2	1	UNK0	0.000	
42	   C	3.501	-1.457	2.350	C.2	1	UNK0	0.000	
43	   C	3.691	-2.366	1.264	C.2	1	UNK0	0.000	
44	   C	4.616	-2.246	0.183	C.2	1	UNK0	0.000	
45	   C	6.647	-1.599	-0.775	C.3	1	UNK0	0.000	
46	   H	4.133	-0.611	2.500	 H	1	UNK0	0.000	
47	   H	4.391	-2.855	-0.622	 H	1	UNK0	0.000	
48	   H	6.330	-2.333	-1.612	 H	1	UNK0	0.000	
49	   N	1.786	-0.787	5.512	N.2	1	UNK0	0.000	
50	   C	1.691	-2.756	3.320	C.2	1	UNK0	0.000	
51	   C	2.511	-1.635	3.337	C.2	1	UNK0	0.000	
52	   C	2.491	-0.716	4.475	C.2	1	UNK0	0.000	
53	   C	1.816	0.319	6.514	C.3	1	UNK0	0.000	
54	   H	0.970	-2.881	4.114	 H	1	UNK0	0.000	
55	   H	3.236	0.080	4.419	 H	1	UNK0	0.000	
56	   H	2.549	1.051	6.296	 H	1	UNK0	0.000	
57	   N	1.710	5.498	-1.393	N.3	1	UNK0	0.000	
58	   C	2.908	2.741	-1.829	C.2	1	UNK0	0.000	
59	   C	1.751	3.206	-2.473	C.2	1	UNK0	0.000	
60	   C	1.230	4.548	-2.140	C.3	1	UNK0	0.000	
61	   C	0.820	6.636	-1.383	C.3	1	UNK0	0.000	
62	   H	3.438	3.405	-1.103	 H	1	UNK0	0.000	
63	   H	0.333	4.751	-2.722	 H	1	UNK0	0.000	
64	   H	0.028	6.577	-2.089	 H	1	UNK0	0.000	
65	   N	-5.815	-0.462	-0.113	N.2	1	UNK0	0.000	
66	   C	-3.601	-1.147	-2.037	C.2	1	UNK0	0.000	
67	   C	-3.805	-1.759	-0.757	C.2	1	UNK0	0.000	
68	   C	-4.875	-1.282	0.199	C.2	1	UNK0	0.000	
69	   C	-6.760	-0.080	0.894	C.3	1	UNK0	0.000	
70	   H	-4.314	-0.327	-2.222	 H	1	UNK0	0.000	
71	   H	-4.696	-1.598	1.249	 H	1	UNK0	0.000	
72	   H	-6.679	-0.730	1.799	 H	1	UNK0	0.000	
73	   N	0.137	1.717	5.381	N.3	1	UNK0	0.000	
74	   C	-0.475	2.861	2.878	C.2	1	UNK0	0.000	
75	   C	-1.233	1.913	3.482	C.2	1	UNK0	0.000	
76	   C	-0.652	1.131	4.565	C.3	1	UNK0	0.000	
77	   C	0.433	0.967	6.566	C.3	1	UNK0	0.000	
78	   H	0.507	3.135	3.109	 H	1	UNK0	0.000	
79	   H	-0.998	0.096	4.713	 H	1	UNK0	0.000	
80	   H	-0.343	0.221	6.745	 H	1	UNK0	0.000	
81	   N	-1.425	-5.364	-0.123	N.2	1	UNK0	0.000	
82	   C	-3.026	-2.870	-0.511	C.2	1	UNK0	0.000	
83	   C	-2.120	-3.454	-1.502	C.2	1	UNK0	0.000	
84	   C	-1.396	-4.735	-1.268	C.2	1	UNK0	0.000	
85	   C	-0.752	-6.702	-0.035	C.3	1	UNK0	0.000	
86	   H	-3.216	-3.466	0.417	 H	1	UNK0	0.000	
87	   H	-0.886	-5.083	-2.158	 H	1	UNK0	0.000	
88	   H	-0.130	-6.784	-0.919	 H	1	UNK0	0.000	
89	   N	5.616	0.197	-2.129	N.2	1	UNK0	0.000	
90	   C	2.914	0.736	-3.248	C.2	1	UNK0	0.000	
91	   C	3.557	1.523	-2.187	C.2	1	UNK0	0.000	
92	   C	4.804	1.050	-1.613	C.2	1	UNK0	0.000	
93	   C	6.827	-0.240	-1.500	C.3	1	UNK0	0.000	
94	   H	3.364	-0.245	-3.471	 H	1	UNK0	0.000	
95	   H	4.997	1.524	-0.676	 H	1	UNK0	0.000	
96	   H	7.192	0.467	-0.729	 H	1	UNK0	0.000	
@<TRIPOS>BOND
1 1 4 2
2 2 59 1
3 2 3 2
4 3 90 1
5 3 4 1
6 5 29 1
7 1 5 1
8 2 6 1
9 4 7 1
10 5 8 1
11 9 12 1
12 10 11 1
13 11 50 2
14 11 12 1
15 12 15 1
16 9 13 1
17 13 16 1
18 10 14 1
19 18 75 1
20 18 22 1
21 18 19 2
22 19 20 1
23 17 20 2
24 17 21 1
25 20 23 1
26 21 24 1
27 25 28 1
28 26 83 1
29 26 27 2
30 27 66 1
31 28 31 1
32 27 28 1
33 29 32 1
34 25 29 1
35 26 30 1
36 33 36 2
37 34 35 2
38 19 34 1
39 35 74 1
40 36 39 1
41 35 36 1
42 33 37 1
43 37 40 1
44 34 38 1
45 42 46 1
46 42 51 2
47 10 43 2
48 42 43 1
49 41 44 2
50 43 44 1
51 41 45 1
52 44 47 1
53 45 48 1
54 49 53 1
55 50 51 1
56 50 54 1
57 51 52 1
58 49 52 2
59 53 77 1
60 52 55 1
61 53 56 1
62 57 61 1
63 58 62 1
64 59 60 1
65 58 59 2
66 57 60 1
67 37 61 1
68 60 63 1
69 61 64 1
70 65 68 2
71 65 69 1
72 66 67 2
73 67 82 1
74 67 68 1
75 68 71 1
76 21 69 1
77 69 72 1
78 66 70 1
79 73 77 1
80 74 78 1
81 74 75 2
82 75 76 1
83 76 79 1
84 73 76 1
85 77 80 1
86 81 85 1
87 82 86 1
88 83 84 1
89 82 83 2
90 81 84 2
91 13 85 1
92 84 87 1
93 85 88 1
94 89 92 2
95 89 93 1
96 90 91 2
97 58 91 1
98 91 92 1
99 92 95 1
100 45 93 1
101 93 96 1
102 90 94 1
@<TRIPOS>SUBSTRUCTURE
1	UNK0	1	GROUP	1 ****	UNK
