# Supplementary material for: MoleQCage: Geometric High-Throughput Screening for Molecular Caging Prediction
Source: J Chem Inf Model. 2024 Dec 12;64(24):9034–9. doi: 10.1021/acs.jcim.4c01419 (PMC11684736; doi:10.1021/acs.jcim.4c01419)
Supplement: Supplementary file 2 — ci4c01419_si_002.zip [file ci4c01419_si_002.zip › CC3_conformations/CC3_045.mol2]

# created with PyMOL 2.4.1
@<TRIPOS>MOLECULE
frame244.xyz
96 102 1                
SMALL
USER_CHARGES
@<TRIPOS>ATOM
1	   N	0.247	0.916	-5.968	N.2	1	UNK0	0.000	
2	   C	0.994	2.474	-3.589	C.2	1	UNK0	0.000	
3	   C	1.606	1.269	-4.019	C.2	1	UNK0	0.000	
4	   C	1.074	0.486	-5.144	C.2	1	UNK0	0.000	
5	   C	-0.318	-0.023	-6.920	C.3	1	UNK0	0.000	
6	   H	-0.029	2.826	-3.892	 H	1	UNK0	0.000	
7	   H	1.420	-0.536	-5.158	 H	1	UNK0	0.000	
8	   H	0.335	-0.810	-7.185	 H	1	UNK0	0.000	
9	   N	0.763	-5.575	1.163	N.2	1	UNK0	0.000	
10	   C	2.619	-3.310	1.059	C.2	1	UNK0	0.000	
11	   C	1.619	-3.480	2.005	C.2	1	UNK0	0.000	
12	   C	0.691	-4.582	1.929	C.2	1	UNK0	0.000	
13	   C	-0.247	-6.701	1.232	C.3	1	UNK0	0.000	
14	   H	2.642	-4.066	0.360	 H	1	UNK0	0.000	
15	   H	-0.143	-4.538	2.596	 H	1	UNK0	0.000	
16	   H	-1.007	-6.440	1.992	 H	1	UNK0	0.000	
17	   N	-5.377	1.352	2.064	N.3	1	UNK0	0.000	
18	   C	-2.803	1.954	3.122	C.2	1	UNK0	0.000	
19	   C	-3.347	2.563	1.974	C.2	1	UNK0	0.000	
20	   C	-4.600	2.127	1.411	C.3	1	UNK0	0.000	
21	   C	-6.676	1.108	1.424	C.3	1	UNK0	0.000	
22	   H	-3.322	1.160	3.573	 H	1	UNK0	0.000	
23	   H	-4.923	2.585	0.506	 H	1	UNK0	0.000	
24	   H	-6.820	1.777	0.550	 H	1	UNK0	0.000	
25	   N	-1.609	-1.254	-5.208	N.2	1	UNK0	0.000	
26	   C	-1.852	-2.680	-2.633	C.2	1	UNK0	0.000	
27	   C	-2.640	-1.552	-2.991	C.2	1	UNK0	0.000	
28	   C	-2.405	-0.905	-4.305	C.2	1	UNK0	0.000	
29	   C	-1.712	-0.504	-6.468	C.3	1	UNK0	0.000	
30	   H	-1.156	-3.109	-3.379	 H	1	UNK0	0.000	
31	   H	-3.044	-0.002	-4.449	 H	1	UNK0	0.000	
32	   H	-2.371	0.348	-6.403	 H	1	UNK0	0.000	
33	   N	-0.827	5.895	0.573	N.3	1	UNK0	0.000	
34	   C	-2.536	3.586	1.408	C.2	1	UNK0	0.000	
35	   C	-1.323	4.042	2.021	C.2	1	UNK0	0.000	
36	   C	-0.461	5.074	1.451	C.3	1	UNK0	0.000	
37	   C	0.258	6.848	0.266	C.3	1	UNK0	0.000	
38	   H	-2.819	3.932	0.444	 H	1	UNK0	0.000	
39	   H	0.570	4.909	1.802	 H	1	UNK0	0.000	
40	   H	1.092	6.733	0.964	 H	1	UNK0	0.000	
41	   N	5.653	-1.459	0.198	N.2	1	UNK0	0.000	
42	   C	3.454	-1.276	2.139	C.2	1	UNK0	0.000	
43	   C	3.530	-2.217	1.081	C.2	1	UNK0	0.000	
44	   C	4.634	-2.229	0.080	C.2	1	UNK0	0.000	
45	   C	6.671	-1.451	-0.874	C.3	1	UNK0	0.000	
46	   H	4.103	-0.411	2.176	 H	1	UNK0	0.000	
47	   H	4.500	-2.996	-0.705	 H	1	UNK0	0.000	
48	   H	6.457	-2.245	-1.638	 H	1	UNK0	0.000	
49	   N	1.683	-0.737	5.286	N.2	1	UNK0	0.000	
50	   C	1.532	-2.494	3.046	C.2	1	UNK0	0.000	
51	   C	2.480	-1.431	3.127	C.2	1	UNK0	0.000	
52	   C	2.497	-0.567	4.348	C.2	1	UNK0	0.000	
53	   C	1.825	0.134	6.460	C.3	1	UNK0	0.000	
54	   H	0.722	-2.449	3.715	 H	1	UNK0	0.000	
55	   H	3.274	0.245	4.333	 H	1	UNK0	0.000	
56	   H	2.565	0.900	6.329	 H	1	UNK0	0.000	
57	   N	1.308	5.261	-1.219	N.2	1	UNK0	0.000	
58	   C	2.793	2.779	-2.008	C.2	1	UNK0	0.000	
59	   C	1.637	3.248	-2.594	C.2	1	UNK0	0.000	
60	   C	1.105	4.597	-2.287	C.2	1	UNK0	0.000	
61	   C	0.763	6.646	-1.127	C.3	1	UNK0	0.000	
62	   H	3.192	3.402	-1.217	 H	1	UNK0	0.000	
63	   H	0.498	4.971	-3.173	 H	1	UNK0	0.000	
64	   H	-0.134	6.680	-1.751	 H	1	UNK0	0.000	
65	   N	-5.859	-0.676	-0.009	N.2	1	UNK0	0.000	
66	   C	-3.683	-1.128	-2.105	C.2	1	UNK0	0.000	
67	   C	-3.811	-1.839	-0.827	C.2	1	UNK0	0.000	
68	   C	-4.939	-1.524	0.171	C.2	1	UNK0	0.000	
69	   C	-6.789	-0.389	1.039	C.3	1	UNK0	0.000	
70	   H	-4.366	-0.365	-2.429	 H	1	UNK0	0.000	
71	   H	-4.893	-1.960	1.156	 H	1	UNK0	0.000	
72	   H	-6.764	-1.049	1.948	 H	1	UNK0	0.000	
73	   N	0.161	1.642	5.452	N.2	1	UNK0	0.000	
74	   C	-0.850	3.416	3.186	C.2	1	UNK0	0.000	
75	   C	-1.578	2.390	3.761	C.2	1	UNK0	0.000	
76	   C	-1.033	1.564	4.855	C.2	1	UNK0	0.000	
77	   C	0.488	0.953	6.647	C.3	1	UNK0	0.000	
78	   H	0.132	3.733	3.541	 H	1	UNK0	0.000	
79	   H	-1.740	0.831	5.286	 H	1	UNK0	0.000	
80	   H	-0.332	0.208	6.873	 H	1	UNK0	0.000	
81	   N	-1.699	-5.563	-0.444	N.2	1	UNK0	0.000	
82	   C	-3.033	-2.994	-0.564	C.2	1	UNK0	0.000	
83	   C	-1.969	-3.363	-1.405	C.2	1	UNK0	0.000	
84	   C	-1.257	-4.628	-1.224	C.2	1	UNK0	0.000	
85	   C	-1.015	-6.818	-0.151	C.3	1	UNK0	0.000	
86	   H	-3.233	-3.602	0.245	 H	1	UNK0	0.000	
87	   H	-0.249	-4.706	-1.723	 H	1	UNK0	0.000	
88	   H	-0.255	-7.144	-0.970	 H	1	UNK0	0.000	
89	   N	5.532	0.301	-2.302	N.2	1	UNK0	0.000	
90	   C	2.790	0.813	-3.436	C.2	1	UNK0	0.000	
91	   C	3.421	1.567	-2.428	C.2	1	UNK0	0.000	
92	   C	4.676	1.055	-1.797	C.2	1	UNK0	0.000	
93	   C	6.752	-0.087	-1.578	C.3	1	UNK0	0.000	
94	   H	3.262	-0.064	-3.903	 H	1	UNK0	0.000	
95	   H	4.800	1.478	-0.758	 H	1	UNK0	0.000	
96	   H	6.980	0.612	-0.784	 H	1	UNK0	0.000	
@<TRIPOS>BOND
1 1 4 2
2 2 59 1
3 2 3 2
4 3 90 1
5 3 4 1
6 5 29 1
7 1 5 1
8 2 6 1
9 4 7 1
10 5 8 1
11 9 13 1
12 9 12 2
13 10 43 2
14 10 11 1
15 11 50 2
16 11 12 1
17 12 15 1
18 13 16 1
19 10 14 1
20 18 22 1
21 18 75 2
22 18 19 1
23 19 20 1
24 17 20 1
25 17 21 1
26 20 23 1
27 21 24 1
28 25 28 2
29 26 83 1
30 26 27 2
31 27 66 1
32 27 28 1
33 29 32 1
34 25 29 1
35 26 30 1
36 28 31 1
37 33 36 1
38 19 34 2
39 34 35 1
40 35 74 2
41 36 39 1
42 35 36 1
43 33 37 1
44 37 40 1
45 34 38 1
46 42 46 1
47 42 51 2
48 42 43 1
49 41 44 2
50 43 44 1
51 41 45 1
52 44 47 1
53 45 48 1
54 49 53 1
55 50 51 1
56 50 54 1
57 51 52 1
58 49 52 2
59 53 77 1
60 52 55 1
61 53 56 1
62 57 61 1
63 58 62 1
64 59 60 1
65 58 59 2
66 57 60 2
67 37 61 1
68 60 63 1
69 61 64 1
70 65 68 2
71 65 69 1
72 66 67 2
73 67 82 1
74 67 68 1
75 68 71 1
76 21 69 1
77 69 72 1
78 66 70 1
79 73 77 1
80 74 78 1
81 74 75 1
82 75 76 1
83 76 79 1
84 73 76 2
85 77 80 1
86 81 85 1
87 82 86 1
88 83 84 1
89 82 83 2
90 81 84 2
91 13 85 1
92 84 87 1
93 85 88 1
94 89 92 2
95 89 93 1
96 90 91 2
97 58 91 1
98 91 92 1
99 92 95 1
100 45 93 1
101 93 96 1
102 90 94 1
@<TRIPOS>SUBSTRUCTURE
1	UNK0	1	GROUP	1 ****	UNK
