# Supplementary material for: MoleQCage: Geometric High-Throughput Screening for Molecular Caging Prediction
Source: J Chem Inf Model. 2024 Dec 12;64(24):9034–9. doi: 10.1021/acs.jcim.4c01419 (PMC11684736; doi:10.1021/acs.jcim.4c01419)
Supplement: Supplementary file 2 — ci4c01419_si_002.zip [file ci4c01419_si_002.zip › CC3_conformations/CC3_046.mol2]

# created with PyMOL 2.4.1
@<TRIPOS>MOLECULE
frame245.xyz
96 102 1                
SMALL
USER_CHARGES
@<TRIPOS>ATOM
1	   N	0.128	0.701	-5.687	N.2	1	UNK0	0.000	
2	   C	1.084	2.470	-3.517	C.2	1	UNK0	0.000	
3	   C	1.621	1.235	-3.823	C.2	1	UNK0	0.000	
4	   C	1.137	0.345	-4.951	C.2	1	UNK0	0.000	
5	   C	-0.284	-0.170	-6.719	C.3	1	UNK0	0.000	
6	   H	0.274	2.895	-4.131	 H	1	UNK0	0.000	
7	   H	1.790	-0.524	-5.166	 H	1	UNK0	0.000	
8	   H	0.248	-1.138	-6.803	 H	1	UNK0	0.000	
9	   N	0.881	-5.679	1.010	N.3	1	UNK0	0.000	
10	   C	2.469	-3.308	1.012	C.2	1	UNK0	0.000	
11	   C	1.495	-3.550	2.011	C.2	1	UNK0	0.000	
12	   C	0.555	-4.665	1.731	C.3	1	UNK0	0.000	
13	   C	-0.110	-6.725	0.981	C.3	1	UNK0	0.000	
14	   H	2.411	-3.758	0.064	 H	1	UNK0	0.000	
15	   H	-0.452	-4.634	2.231	 H	1	UNK0	0.000	
16	   H	-0.905	-6.642	1.793	 H	1	UNK0	0.000	
17	   N	-5.369	1.395	2.115	N.2	1	UNK0	0.000	
18	   C	-2.616	1.633	3.283	C.2	1	UNK0	0.000	
19	   C	-3.138	2.418	2.178	C.2	1	UNK0	0.000	
20	   C	-4.493	2.143	1.615	C.2	1	UNK0	0.000	
21	   C	-6.637	1.321	1.389	C.3	1	UNK0	0.000	
22	   H	-3.183	0.744	3.704	 H	1	UNK0	0.000	
23	   H	-4.631	2.722	0.705	 H	1	UNK0	0.000	
24	   H	-6.744	1.896	0.427	 H	1	UNK0	0.000	
25	   N	-1.942	-1.230	-5.280	N.2	1	UNK0	0.000	
26	   C	-2.069	-2.776	-2.739	C.2	1	UNK0	0.000	
27	   C	-2.837	-1.661	-2.996	C.2	1	UNK0	0.000	
28	   C	-2.562	-0.807	-4.256	C.2	1	UNK0	0.000	
29	   C	-1.807	-0.462	-6.518	C.3	1	UNK0	0.000	
30	   H	-1.206	-3.043	-3.454	 H	1	UNK0	0.000	
31	   H	-3.114	0.111	-4.355	 H	1	UNK0	0.000	
32	   H	-2.397	0.436	-6.506	 H	1	UNK0	0.000	
33	   N	-0.564	5.654	0.465	N.2	1	UNK0	0.000	
34	   C	-2.485	3.536	1.634	C.2	1	UNK0	0.000	
35	   C	-1.202	3.807	2.064	C.2	1	UNK0	0.000	
36	   C	-0.387	5.011	1.515	C.2	1	UNK0	0.000	
37	   C	0.389	6.738	0.122	C.3	1	UNK0	0.000	
38	   H	-2.937	4.118	0.887	 H	1	UNK0	0.000	
39	   H	0.410	5.197	2.253	 H	1	UNK0	0.000	
40	   H	1.286	6.627	0.680	 H	1	UNK0	0.000	
41	   N	5.607	-1.493	0.319	N.3	1	UNK0	0.000	
42	   C	3.393	-1.513	2.287	C.2	1	UNK0	0.000	
43	   C	3.459	-2.317	1.164	C.2	1	UNK0	0.000	
44	   C	4.473	-2.138	0.197	C.3	1	UNK0	0.000	
45	   C	6.476	-1.551	-0.856	C.3	1	UNK0	0.000	
46	   H	4.131	-0.697	2.368	 H	1	UNK0	0.000	
47	   H	4.321	-2.712	-0.687	 H	1	UNK0	0.000	
48	   H	6.159	-2.233	-1.702	 H	1	UNK0	0.000	
49	   N	1.910	-0.913	5.552	N.3	1	UNK0	0.000	
50	   C	1.512	-2.780	3.251	C.2	1	UNK0	0.000	
51	   C	2.403	-1.660	3.309	C.2	1	UNK0	0.000	
52	   C	2.372	-0.672	4.372	C.3	1	UNK0	0.000	
53	   C	2.042	0.194	6.492	C.3	1	UNK0	0.000	
54	   H	0.751	-2.966	3.989	 H	1	UNK0	0.000	
55	   H	2.768	0.338	4.115	 H	1	UNK0	0.000	
56	   H	2.842	0.943	6.229	 H	1	UNK0	0.000	
57	   N	1.480	5.669	-1.813	N.2	1	UNK0	0.000	
58	   C	2.850	2.956	-1.875	C.2	1	UNK0	0.000	
59	   C	1.622	3.372	-2.548	C.2	1	UNK0	0.000	
60	   C	0.928	4.622	-2.267	C.2	1	UNK0	0.000	
61	   C	0.689	6.821	-1.414	C.3	1	UNK0	0.000	
62	   H	3.366	3.676	-1.215	 H	1	UNK0	0.000	
63	   H	-0.152	4.630	-2.451	 H	1	UNK0	0.000	
64	   H	-0.255	6.807	-1.967	 H	1	UNK0	0.000	
65	   N	-5.787	-0.440	-0.072	N.2	1	UNK0	0.000	
66	   C	-3.787	-1.238	-2.041	C.2	1	UNK0	0.000	
67	   C	-4.087	-1.971	-0.909	C.2	1	UNK0	0.000	
68	   C	-5.041	-1.448	0.097	C.2	1	UNK0	0.000	
69	   C	-6.797	-0.118	0.917	C.3	1	UNK0	0.000	
70	   H	-4.421	-0.352	-2.215	 H	1	UNK0	0.000	
71	   H	-5.143	-2.175	0.959	 H	1	UNK0	0.000	
72	   H	-6.717	-0.719	1.767	 H	1	UNK0	0.000	
73	   N	0.310	1.677	5.530	N.2	1	UNK0	0.000	
74	   C	-0.631	3.079	3.174	C.2	1	UNK0	0.000	
75	   C	-1.330	2.017	3.796	C.2	1	UNK0	0.000	
76	   C	-0.758	1.278	4.963	C.2	1	UNK0	0.000	
77	   C	0.748	1.002	6.738	C.3	1	UNK0	0.000	
78	   H	0.375	3.270	3.572	 H	1	UNK0	0.000	
79	   H	-1.375	0.500	5.367	 H	1	UNK0	0.000	
80	   H	0.030	0.242	7.025	 H	1	UNK0	0.000	
81	   N	-1.664	-5.619	-0.496	N.2	1	UNK0	0.000	
82	   C	-3.268	-3.145	-0.631	C.2	1	UNK0	0.000	
83	   C	-2.256	-3.531	-1.597	C.2	1	UNK0	0.000	
84	   C	-1.480	-4.751	-1.417	C.2	1	UNK0	0.000	
85	   C	-0.849	-6.831	-0.376	C.3	1	UNK0	0.000	
86	   H	-3.480	-3.575	0.350	 H	1	UNK0	0.000	
87	   H	-0.724	-5.061	-2.120	 H	1	UNK0	0.000	
88	   H	-0.228	-6.922	-1.203	 H	1	UNK0	0.000	
89	   N	5.378	0.220	-1.878	N.2	1	UNK0	0.000	
90	   C	2.766	0.818	-3.069	C.2	1	UNK0	0.000	
91	   C	3.426	1.671	-2.146	C.2	1	UNK0	0.000	
92	   C	4.736	1.276	-1.565	C.2	1	UNK0	0.000	
93	   C	6.662	-0.094	-1.330	C.3	1	UNK0	0.000	
94	   H	3.109	-0.164	-3.145	 H	1	UNK0	0.000	
95	   H	5.154	2.005	-0.906	 H	1	UNK0	0.000	
96	   H	6.919	0.619	-0.556	 H	1	UNK0	0.000	
@<TRIPOS>BOND
1 1 4 2
2 2 59 1
3 2 3 2
4 3 90 1
5 3 4 1
6 5 29 1
7 1 5 1
8 2 6 1
9 4 7 1
10 5 8 1
11 9 12 1
12 10 43 2
13 10 11 1
14 11 50 2
15 11 12 1
16 12 15 1
17 9 13 1
18 13 16 1
19 10 14 1
20 18 22 1
21 18 75 1
22 18 19 2
23 17 20 2
24 19 20 1
25 17 21 1
26 20 23 1
27 21 24 1
28 25 28 2
29 26 83 1
30 26 27 2
31 27 66 1
32 27 28 1
33 29 32 1
34 25 29 1
35 26 30 1
36 28 31 1
37 33 36 2
38 34 35 2
39 19 34 1
40 35 74 1
41 35 36 1
42 36 39 1
43 33 37 1
44 37 40 1
45 34 38 1
46 42 46 1
47 42 51 2
48 42 43 1
49 41 44 1
50 43 44 1
51 41 45 1
52 44 47 1
53 45 48 1
54 49 53 1
55 50 51 1
56 50 54 1
57 51 52 1
58 49 52 1
59 53 77 1
60 52 55 1
61 53 56 1
62 57 61 1
63 58 62 1
64 59 60 1
65 58 59 2
66 57 60 2
67 37 61 1
68 60 63 1
69 61 64 1
70 65 68 2
71 65 69 1
72 66 67 2
73 67 82 1
74 67 68 1
75 68 71 1
76 21 69 1
77 69 72 1
78 66 70 1
79 73 77 1
80 74 78 1
81 74 75 2
82 75 76 1
83 76 79 1
84 73 76 2
85 77 80 1
86 81 85 1
87 82 86 1
88 83 84 1
89 82 83 2
90 81 84 2
91 13 85 1
92 84 87 1
93 85 88 1
94 89 92 2
95 89 93 1
96 90 91 2
97 58 91 1
98 91 92 1
99 92 95 1
100 45 93 1
101 93 96 1
102 90 94 1
@<TRIPOS>SUBSTRUCTURE
1	UNK0	1	GROUP	1 ****	UNK
