# Supplementary material for: MoleQCage: Geometric High-Throughput Screening for Molecular Caging Prediction
Source: J Chem Inf Model. 2024 Dec 12;64(24):9034–9. doi: 10.1021/acs.jcim.4c01419 (PMC11684736; doi:10.1021/acs.jcim.4c01419)
Supplement: Supplementary file 2 — ci4c01419_si_002.zip [file ci4c01419_si_002.zip › CC3_conformations/CC3_047.mol2]

# created with PyMOL 2.4.1
@<TRIPOS>MOLECULE
frame246.xyz
96 102 1                
SMALL
USER_CHARGES
@<TRIPOS>ATOM
1	   N	-0.049	0.701	-5.600	N.2	1	UNK0	0.000	
2	   C	1.073	2.500	-3.464	C.2	1	UNK0	0.000	
3	   C	1.560	1.246	-3.829	C.2	1	UNK0	0.000	
4	   C	0.918	0.393	-4.847	C.2	1	UNK0	0.000	
5	   C	-0.456	-0.164	-6.704	C.3	1	UNK0	0.000	
6	   H	0.228	2.915	-3.990	 H	1	UNK0	0.000	
7	   H	1.280	-0.624	-4.930	 H	1	UNK0	0.000	
8	   H	0.184	-1.026	-6.728	 H	1	UNK0	0.000	
9	   N	0.935	-5.837	1.213	N.2	1	UNK0	0.000	
10	   C	2.937	-3.605	1.020	C.2	1	UNK0	0.000	
11	   C	1.879	-3.753	1.946	C.2	1	UNK0	0.000	
12	   C	0.798	-4.716	1.803	C.2	1	UNK0	0.000	
13	   C	-0.208	-6.711	1.250	C.3	1	UNK0	0.000	
14	   H	3.034	-4.179	0.164	 H	1	UNK0	0.000	
15	   H	-0.163	-4.396	2.200	 H	1	UNK0	0.000	
16	   H	-0.785	-6.462	2.128	 H	1	UNK0	0.000	
17	   N	-5.207	1.588	2.116	N.3	1	UNK0	0.000	
18	   C	-2.484	1.773	3.058	C.2	1	UNK0	0.000	
19	   C	-2.967	2.352	1.849	C.2	1	UNK0	0.000	
20	   C	-4.274	2.014	1.342	C.3	1	UNK0	0.000	
21	   C	-6.495	1.356	1.408	C.3	1	UNK0	0.000	
22	   H	-2.990	0.884	3.456	 H	1	UNK0	0.000	
23	   H	-4.438	2.217	0.261	 H	1	UNK0	0.000	
24	   H	-6.677	2.078	0.623	 H	1	UNK0	0.000	
25	   N	-2.166	-1.461	-5.423	N.2	1	UNK0	0.000	
26	   C	-2.243	-3.064	-2.825	C.2	1	UNK0	0.000	
27	   C	-2.826	-1.814	-3.119	C.2	1	UNK0	0.000	
28	   C	-2.497	-1.033	-4.304	C.2	1	UNK0	0.000	
29	   C	-1.967	-0.508	-6.460	C.3	1	UNK0	0.000	
30	   H	-1.539	-3.464	-3.574	 H	1	UNK0	0.000	
31	   H	-2.625	0.074	-4.179	 H	1	UNK0	0.000	
32	   H	-2.446	0.426	-6.272	 H	1	UNK0	0.000	
33	   N	-0.670	5.907	0.591	N.2	1	UNK0	0.000	
34	   C	-2.243	3.486	1.352	C.2	1	UNK0	0.000	
35	   C	-0.997	3.868	1.959	C.2	1	UNK0	0.000	
36	   C	-0.301	5.032	1.470	C.2	1	UNK0	0.000	
37	   C	0.224	6.992	0.200	C.3	1	UNK0	0.000	
38	   H	-2.540	3.950	0.467	 H	1	UNK0	0.000	
39	   H	0.693	5.212	2.026	 H	1	UNK0	0.000	
40	   H	1.097	7.055	0.875	 H	1	UNK0	0.000	
41	   N	5.786	-1.355	0.318	N.3	1	UNK0	0.000	
42	   C	3.782	-1.732	2.359	C.2	1	UNK0	0.000	
43	   C	3.852	-2.517	1.220	C.2	1	UNK0	0.000	
44	   C	4.903	-2.236	0.209	C.3	1	UNK0	0.000	
45	   C	6.662	-1.331	-0.775	C.3	1	UNK0	0.000	
46	   H	4.498	-0.956	2.528	 H	1	UNK0	0.000	
47	   H	4.744	-2.783	-0.727	 H	1	UNK0	0.000	
48	   H	6.413	-1.995	-1.606	 H	1	UNK0	0.000	
49	   N	1.690	-0.946	5.323	N.2	1	UNK0	0.000	
50	   C	1.816	-2.996	3.091	C.2	1	UNK0	0.000	
51	   C	2.738	-1.961	3.334	C.2	1	UNK0	0.000	
52	   C	2.672	-1.142	4.561	C.2	1	UNK0	0.000	
53	   C	1.874	0.086	6.344	C.3	1	UNK0	0.000	
54	   H	0.970	-3.095	3.734	 H	1	UNK0	0.000	
55	   H	3.633	-0.611	4.824	 H	1	UNK0	0.000	
56	   H	2.516	0.841	5.959	 H	1	UNK0	0.000	
57	   N	1.557	5.542	-1.442	N.3	1	UNK0	0.000	
58	   C	2.906	2.967	-1.950	C.2	1	UNK0	0.000	
59	   C	1.603	3.317	-2.419	C.2	1	UNK0	0.000	
60	   C	0.946	4.611	-2.086	C.3	1	UNK0	0.000	
61	   C	0.772	6.770	-1.290	C.3	1	UNK0	0.000	
62	   H	3.474	3.535	-1.272	 H	1	UNK0	0.000	
63	   H	-0.014	4.730	-2.548	 H	1	UNK0	0.000	
64	   H	-0.143	6.767	-1.938	 H	1	UNK0	0.000	
65	   N	-5.809	-0.529	-0.170	N.2	1	UNK0	0.000	
66	   C	-3.746	-1.259	-2.171	C.2	1	UNK0	0.000	
67	   C	-4.022	-1.982	-0.960	C.2	1	UNK0	0.000	
68	   C	-5.040	-1.521	0.020	C.2	1	UNK0	0.000	
69	   C	-6.696	-0.163	0.913	C.3	1	UNK0	0.000	
70	   H	-4.168	-0.243	-2.295	 H	1	UNK0	0.000	
71	   H	-5.116	-2.070	0.905	 H	1	UNK0	0.000	
72	   H	-6.667	-0.805	1.824	 H	1	UNK0	0.000	
73	   N	0.126	1.730	5.492	N.2	1	UNK0	0.000	
74	   C	-0.574	3.169	3.129	C.2	1	UNK0	0.000	
75	   C	-1.363	2.142	3.719	C.2	1	UNK0	0.000	
76	   C	-0.893	1.337	4.828	C.2	1	UNK0	0.000	
77	   C	0.535	0.921	6.684	C.3	1	UNK0	0.000	
78	   H	0.375	3.522	3.643	 H	1	UNK0	0.000	
79	   H	-1.456	0.499	5.032	 H	1	UNK0	0.000	
80	   H	-0.300	0.245	6.899	 H	1	UNK0	0.000	
81	   N	-1.657	-5.476	-0.276	N.2	1	UNK0	0.000	
82	   C	-3.392	-3.211	-0.755	C.2	1	UNK0	0.000	
83	   C	-2.557	-3.782	-1.692	C.2	1	UNK0	0.000	
84	   C	-1.901	-5.102	-1.453	C.2	1	UNK0	0.000	
85	   C	-1.112	-6.803	0.033	C.3	1	UNK0	0.000	
86	   H	-3.553	-3.823	0.083	 H	1	UNK0	0.000	
87	   H	-1.617	-5.642	-2.418	 H	1	UNK0	0.000	
88	   H	-0.391	-6.993	-0.742	 H	1	UNK0	0.000	
89	   N	5.500	0.267	-2.130	N.2	1	UNK0	0.000	
90	   C	2.736	0.802	-3.177	C.2	1	UNK0	0.000	
91	   C	3.445	1.704	-2.309	C.2	1	UNK0	0.000	
92	   C	4.794	1.296	-1.821	C.2	1	UNK0	0.000	
93	   C	6.681	0.057	-1.422	C.3	1	UNK0	0.000	
94	   H	3.212	-0.164	-3.436	 H	1	UNK0	0.000	
95	   H	5.136	1.936	-1.032	 H	1	UNK0	0.000	
96	   H	6.730	0.690	-0.531	 H	1	UNK0	0.000	
@<TRIPOS>BOND
1 1 4 2
2 2 59 1
3 2 3 2
4 3 90 1
5 3 4 1
6 5 29 1
7 1 5 1
8 2 6 1
9 4 7 1
10 5 8 1
11 9 13 1
12 9 12 2
13 10 43 2
14 10 11 1
15 11 50 2
16 11 12 1
17 12 15 1
18 13 16 1
19 10 14 1
20 18 22 1
21 18 75 2
22 18 19 1
23 19 20 1
24 17 20 1
25 17 21 1
26 20 23 1
27 21 24 1
28 25 28 2
29 26 83 1
30 26 27 2
31 27 66 1
32 28 31 1
33 27 28 1
34 29 32 1
35 25 29 1
36 26 30 1
37 33 36 2
38 19 34 2
39 34 35 1
40 35 74 2
41 35 36 1
42 36 39 1
43 33 37 1
44 37 40 1
45 34 38 1
46 42 46 1
47 42 51 2
48 42 43 1
49 41 44 1
50 43 44 1
51 41 45 1
52 44 47 1
53 45 48 1
54 49 53 1
55 50 51 1
56 50 54 1
57 51 52 1
58 52 55 1
59 49 52 2
60 53 77 1
61 53 56 1
62 57 61 1
63 58 62 1
64 59 60 1
65 58 59 2
66 57 60 1
67 37 61 1
68 60 63 1
69 61 64 1
70 65 68 2
71 65 69 1
72 66 67 2
73 67 82 1
74 67 68 1
75 68 71 1
76 21 69 1
77 69 72 1
78 66 70 1
79 73 77 1
80 74 78 1
81 74 75 1
82 75 76 1
83 76 79 1
84 73 76 2
85 77 80 1
86 81 85 1
87 82 86 1
88 83 84 1
89 82 83 2
90 81 84 2
91 13 85 1
92 84 87 1
93 85 88 1
94 89 92 2
95 89 93 1
96 90 91 2
97 58 91 1
98 91 92 1
99 92 95 1
100 45 93 1
101 93 96 1
102 90 94 1
@<TRIPOS>SUBSTRUCTURE
1	UNK0	1	GROUP	1 ****	UNK
