# Supplementary material for: MoleQCage: Geometric High-Throughput Screening for Molecular Caging Prediction
Source: J Chem Inf Model. 2024 Dec 12;64(24):9034–9. doi: 10.1021/acs.jcim.4c01419 (PMC11684736; doi:10.1021/acs.jcim.4c01419)
Supplement: Supplementary file 2 — ci4c01419_si_002.zip [file ci4c01419_si_002.zip › CC3_conformations/CC3_048.mol2]

# created with PyMOL 2.4.1
@<TRIPOS>MOLECULE
frame247.xyz
96 102 1                
SMALL
USER_CHARGES
@<TRIPOS>ATOM
1	   N	0.166	0.752	-5.717	N.2	1	UNK0	0.000	
2	   C	1.090	2.552	-3.667	C.2	1	UNK0	0.000	
3	   C	1.830	1.408	-4.126	C.2	1	UNK0	0.000	
4	   C	1.245	0.549	-5.120	C.2	1	UNK0	0.000	
5	   C	-0.292	-0.252	-6.619	C.3	1	UNK0	0.000	
6	   H	0.075	2.648	-4.091	 H	1	UNK0	0.000	
7	   H	1.931	-0.320	-5.261	 H	1	UNK0	0.000	
8	   H	0.266	-1.178	-6.616	 H	1	UNK0	0.000	
9	   N	0.791	-5.547	0.910	N.2	1	UNK0	0.000	
10	   C	2.772	-3.451	1.032	C.2	1	UNK0	0.000	
11	   C	1.728	-3.596	1.923	C.2	1	UNK0	0.000	
12	   C	0.781	-4.694	1.847	C.2	1	UNK0	0.000	
13	   C	-0.239	-6.563	0.983	C.3	1	UNK0	0.000	
14	   H	2.844	-4.162	0.232	 H	1	UNK0	0.000	
15	   H	0.128	-4.753	2.662	 H	1	UNK0	0.000	
16	   H	-1.025	-6.367	1.790	 H	1	UNK0	0.000	
17	   N	-5.239	1.431	1.975	N.2	1	UNK0	0.000	
18	   C	-2.711	1.955	3.366	C.2	1	UNK0	0.000	
19	   C	-3.171	2.701	2.255	C.2	1	UNK0	0.000	
20	   C	-4.475	2.410	1.661	C.2	1	UNK0	0.000	
21	   C	-6.621	1.400	1.520	C.3	1	UNK0	0.000	
22	   H	-3.263	1.161	3.888	 H	1	UNK0	0.000	
23	   H	-4.849	3.070	0.854	 H	1	UNK0	0.000	
24	   H	-6.843	2.195	0.799	 H	1	UNK0	0.000	
25	   N	-1.801	-1.228	-5.006	N.2	1	UNK0	0.000	
26	   C	-2.182	-2.754	-2.682	C.2	1	UNK0	0.000	
27	   C	-3.036	-1.633	-3.087	C.2	1	UNK0	0.000	
28	   C	-2.896	-1.050	-4.379	C.2	1	UNK0	0.000	
29	   C	-1.742	-0.701	-6.349	C.3	1	UNK0	0.000	
30	   H	-1.359	-3.063	-3.295	 H	1	UNK0	0.000	
31	   H	-3.760	-0.570	-4.826	 H	1	UNK0	0.000	
32	   H	-2.379	0.178	-6.525	 H	1	UNK0	0.000	
33	   N	-0.582	5.717	0.692	N.2	1	UNK0	0.000	
34	   C	-2.359	3.641	1.685	C.2	1	UNK0	0.000	
35	   C	-0.997	3.746	2.038	C.2	1	UNK0	0.000	
36	   C	-0.083	4.679	1.328	C.2	1	UNK0	0.000	
37	   C	0.333	6.730	0.258	C.3	1	UNK0	0.000	
38	   H	-2.794	4.238	0.857	 H	1	UNK0	0.000	
39	   H	1.012	4.485	1.433	 H	1	UNK0	0.000	
40	   H	1.314	6.622	0.729	 H	1	UNK0	0.000	
41	   N	5.634	-1.220	0.149	N.2	1	UNK0	0.000	
42	   C	3.445	-1.390	2.180	C.2	1	UNK0	0.000	
43	   C	3.611	-2.303	1.140	C.2	1	UNK0	0.000	
44	   C	4.721	-2.140	0.194	C.2	1	UNK0	0.000	
45	   C	6.597	-1.274	-0.941	C.3	1	UNK0	0.000	
46	   H	4.152	-0.610	2.231	 H	1	UNK0	0.000	
47	   H	4.790	-3.054	-0.455	 H	1	UNK0	0.000	
48	   H	6.282	-1.959	-1.753	 H	1	UNK0	0.000	
49	   N	1.778	-0.764	5.278	N.2	1	UNK0	0.000	
50	   C	1.606	-2.609	2.967	C.2	1	UNK0	0.000	
51	   C	2.507	-1.567	3.164	C.2	1	UNK0	0.000	
52	   C	2.501	-0.604	4.275	C.2	1	UNK0	0.000	
53	   C	1.974	0.126	6.377	C.3	1	UNK0	0.000	
54	   H	0.876	-2.673	3.704	 H	1	UNK0	0.000	
55	   H	3.208	0.199	4.172	 H	1	UNK0	0.000	
56	   H	2.740	0.881	6.201	 H	1	UNK0	0.000	
57	   N	1.376	5.396	-1.489	N.2	1	UNK0	0.000	
58	   C	2.757	2.940	-1.929	C.2	1	UNK0	0.000	
59	   C	1.546	3.330	-2.556	C.2	1	UNK0	0.000	
60	   C	0.855	4.511	-2.168	C.2	1	UNK0	0.000	
61	   C	0.631	6.641	-1.233	C.3	1	UNK0	0.000	
62	   H	3.083	3.557	-1.126	 H	1	UNK0	0.000	
63	   H	-0.103	4.706	-2.640	 H	1	UNK0	0.000	
64	   H	-0.364	6.642	-1.743	 H	1	UNK0	0.000	
65	   N	-5.961	-0.480	-0.152	N.2	1	UNK0	0.000	
66	   C	-4.065	-1.253	-2.203	C.2	1	UNK0	0.000	
67	   C	-4.183	-1.884	-0.926	C.2	1	UNK0	0.000	
68	   C	-5.121	-1.395	0.067	C.2	1	UNK0	0.000	
69	   C	-6.864	0.010	0.910	C.3	1	UNK0	0.000	
70	   H	-4.765	-0.391	-2.477	 H	1	UNK0	0.000	
71	   H	-5.077	-1.917	1.007	 H	1	UNK0	0.000	
72	   H	-6.817	-0.562	1.849	 H	1	UNK0	0.000	
73	   N	0.281	1.672	5.575	N.2	1	UNK0	0.000	
74	   C	-0.563	3.093	3.200	C.2	1	UNK0	0.000	
75	   C	-1.361	2.186	3.837	C.2	1	UNK0	0.000	
76	   C	-0.808	1.354	4.934	C.2	1	UNK0	0.000	
77	   C	0.663	0.881	6.694	C.3	1	UNK0	0.000	
78	   H	0.405	3.216	3.574	 H	1	UNK0	0.000	
79	   H	-1.346	0.424	5.160	 H	1	UNK0	0.000	
80	   H	-0.131	0.079	6.883	 H	1	UNK0	0.000	
81	   N	-1.903	-5.642	-0.498	N.2	1	UNK0	0.000	
82	   C	-3.379	-3.031	-0.580	C.2	1	UNK0	0.000	
83	   C	-2.372	-3.474	-1.469	C.2	1	UNK0	0.000	
84	   C	-1.502	-4.622	-1.173	C.2	1	UNK0	0.000	
85	   C	-0.940	-6.777	-0.380	C.3	1	UNK0	0.000	
86	   H	-3.569	-3.576	0.368	 H	1	UNK0	0.000	
87	   H	-0.518	-4.639	-1.580	 H	1	UNK0	0.000	
88	   H	-0.268	-6.719	-1.255	 H	1	UNK0	0.000	
89	   N	5.634	0.605	-2.134	N.2	1	UNK0	0.000	
90	   C	3.002	1.054	-3.399	C.2	1	UNK0	0.000	
91	   C	3.490	1.787	-2.312	C.2	1	UNK0	0.000	
92	   C	4.680	1.258	-1.585	C.2	1	UNK0	0.000	
93	   C	6.796	0.163	-1.539	C.3	1	UNK0	0.000	
94	   H	3.601	0.130	-3.608	 H	1	UNK0	0.000	
95	   H	4.672	1.549	-0.518	 H	1	UNK0	0.000	
96	   H	7.095	0.871	-0.763	 H	1	UNK0	0.000	
@<TRIPOS>BOND
1 1 4 2
2 2 59 1
3 2 3 2
4 3 90 1
5 3 4 1
6 5 8 1
7 5 29 1
8 1 5 1
9 2 6 1
10 4 7 1
11 9 13 1
12 9 12 2
13 10 43 2
14 10 11 1
15 11 50 2
16 11 12 1
17 12 15 1
18 13 16 1
19 10 14 1
20 18 75 1
21 18 22 1
22 18 19 2
23 17 20 2
24 19 20 1
25 17 21 1
26 20 23 1
27 21 24 1
28 25 28 2
29 26 83 1
30 26 27 2
31 27 66 1
32 27 28 1
33 25 29 1
34 26 30 1
35 28 31 1
36 29 32 1
37 33 36 2
38 34 35 2
39 19 34 1
40 35 74 1
41 36 39 1
42 35 36 1
43 33 37 1
44 37 40 1
45 34 38 1
46 41 44 2
47 42 46 1
48 42 51 2
49 42 43 1
50 43 44 1
51 41 45 1
52 44 47 1
53 45 48 1
54 49 53 1
55 50 51 1
56 50 54 1
57 51 52 1
58 49 52 2
59 53 77 1
60 52 55 1
61 53 56 1
62 57 61 1
63 58 62 1
64 59 60 1
65 58 59 2
66 57 60 2
67 37 61 1
68 60 63 1
69 61 64 1
70 65 68 2
71 65 69 1
72 66 67 2
73 67 82 1
74 67 68 1
75 68 71 1
76 21 69 1
77 69 72 1
78 66 70 1
79 73 77 1
80 74 78 1
81 74 75 2
82 75 76 1
83 76 79 1
84 73 76 2
85 77 80 1
86 81 85 1
87 82 86 1
88 83 84 1
89 82 83 2
90 81 84 2
91 13 85 1
92 84 87 1
93 85 88 1
94 89 92 2
95 89 93 1
96 90 91 2
97 58 91 1
98 91 92 1
99 92 95 1
100 45 93 1
101 93 96 1
102 90 94 1
@<TRIPOS>SUBSTRUCTURE
1	UNK0	1	GROUP	1 ****	UNK
