# Supplementary material for: MoleQCage: Geometric High-Throughput Screening for Molecular Caging Prediction
Source: J Chem Inf Model. 2024 Dec 12;64(24):9034–9. doi: 10.1021/acs.jcim.4c01419 (PMC11684736; doi:10.1021/acs.jcim.4c01419)
Supplement: Supplementary file 2 — ci4c01419_si_002.zip [file ci4c01419_si_002.zip › CC3_conformations/CC3_049.mol2]

# created with PyMOL 2.4.1
@<TRIPOS>MOLECULE
frame248.xyz
96 102 1                
SMALL
USER_CHARGES
@<TRIPOS>ATOM
1	   N	-0.080	0.473	-5.640	N.2	1	UNK0	0.000	
2	   C	0.852	2.342	-3.540	C.2	1	UNK0	0.000	
3	   C	1.467	1.117	-3.870	C.2	1	UNK0	0.000	
4	   C	0.929	0.142	-4.872	C.2	1	UNK0	0.000	
5	   C	-0.499	-0.426	-6.698	C.3	1	UNK0	0.000	
6	   H	-0.094	2.532	-3.984	 H	1	UNK0	0.000	
7	   H	1.428	-0.865	-4.892	 H	1	UNK0	0.000	
8	   H	0.115	-1.328	-6.690	 H	1	UNK0	0.000	
9	   N	0.745	-5.676	1.180	N.2	1	UNK0	0.000	
10	   C	2.779	-3.579	1.066	C.2	1	UNK0	0.000	
11	   C	1.792	-3.731	2.043	C.2	1	UNK0	0.000	
12	   C	0.856	-4.874	2.138	C.2	1	UNK0	0.000	
13	   C	-0.294	-6.760	1.134	C.3	1	UNK0	0.000	
14	   H	2.859	-4.225	0.268	 H	1	UNK0	0.000	
15	   H	0.290	-4.967	3.011	 H	1	UNK0	0.000	
16	   H	-1.077	-6.741	1.968	 H	1	UNK0	0.000	
17	   N	-5.267	1.738	2.091	N.2	1	UNK0	0.000	
18	   C	-2.483	1.861	3.282	C.2	1	UNK0	0.000	
19	   C	-2.944	2.464	2.071	C.2	1	UNK0	0.000	
20	   C	-4.278	2.197	1.438	C.2	1	UNK0	0.000	
21	   C	-6.510	1.538	1.410	C.3	1	UNK0	0.000	
22	   H	-3.182	1.138	3.629	 H	1	UNK0	0.000	
23	   H	-4.366	2.515	0.374	 H	1	UNK0	0.000	
24	   H	-6.725	2.355	0.608	 H	1	UNK0	0.000	
25	   N	-2.114	-1.647	-5.285	N.2	1	UNK0	0.000	
26	   C	-1.922	-2.710	-2.550	C.2	1	UNK0	0.000	
27	   C	-2.609	-1.561	-2.897	C.2	1	UNK0	0.000	
28	   C	-2.467	-1.023	-4.272	C.2	1	UNK0	0.000	
29	   C	-1.987	-0.849	-6.496	C.3	1	UNK0	0.000	
30	   H	-1.273	-3.237	-3.226	 H	1	UNK0	0.000	
31	   H	-2.625	0.049	-4.334	 H	1	UNK0	0.000	
32	   H	-2.758	-0.089	-6.582	 H	1	UNK0	0.000	
33	   N	-0.563	5.661	0.646	N.2	1	UNK0	0.000	
34	   C	-2.174	3.469	1.467	C.2	1	UNK0	0.000	
35	   C	-0.911	3.776	2.037	C.2	1	UNK0	0.000	
36	   C	-0.121	4.855	1.508	C.2	1	UNK0	0.000	
37	   C	0.309	6.692	0.166	C.3	1	UNK0	0.000	
38	   H	-2.488	4.037	0.583	 H	1	UNK0	0.000	
39	   H	0.832	4.906	1.926	 H	1	UNK0	0.000	
40	   H	1.311	6.604	0.724	 H	1	UNK0	0.000	
41	   N	5.730	-1.447	0.370	N.2	1	UNK0	0.000	
42	   C	3.552	-1.565	2.209	C.2	1	UNK0	0.000	
43	   C	3.750	-2.548	1.244	C.2	1	UNK0	0.000	
44	   C	4.837	-2.392	0.252	C.2	1	UNK0	0.000	
45	   C	6.741	-1.179	-0.714	C.3	1	UNK0	0.000	
46	   H	4.211	-0.716	2.187	 H	1	UNK0	0.000	
47	   H	4.729	-3.033	-0.598	 H	1	UNK0	0.000	
48	   H	6.642	-1.939	-1.481	 H	1	UNK0	0.000	
49	   N	1.702	-0.908	5.266	N.3	1	UNK0	0.000	
50	   C	1.885	-2.968	3.180	C.2	1	UNK0	0.000	
51	   C	2.621	-1.763	3.169	C.2	1	UNK0	0.000	
52	   C	2.540	-0.823	4.282	C.3	1	UNK0	0.000	
53	   C	1.968	0.019	6.354	C.3	1	UNK0	0.000	
54	   H	1.171	-3.211	3.930	 H	1	UNK0	0.000	
55	   H	3.317	-0.017	4.201	 H	1	UNK0	0.000	
56	   H	2.636	0.859	6.113	 H	1	UNK0	0.000	
57	   N	1.228	5.395	-1.686	N.2	1	UNK0	0.000	
58	   C	2.634	2.855	-2.049	C.2	1	UNK0	0.000	
59	   C	1.436	3.226	-2.670	C.2	1	UNK0	0.000	
60	   C	0.753	4.474	-2.460	C.2	1	UNK0	0.000	
61	   C	0.467	6.636	-1.349	C.3	1	UNK0	0.000	
62	   H	3.113	3.548	-1.453	 H	1	UNK0	0.000	
63	   H	-0.204	4.539	-3.017	 H	1	UNK0	0.000	
64	   H	-0.499	6.713	-1.762	 H	1	UNK0	0.000	
65	   N	-5.702	-0.207	-0.251	N.3	1	UNK0	0.000	
66	   C	-3.503	-0.944	-2.000	C.2	1	UNK0	0.000	
67	   C	-3.851	-1.622	-0.826	C.2	1	UNK0	0.000	
68	   C	-4.886	-1.080	0.088	C.3	1	UNK0	0.000	
69	   C	-6.635	0.109	0.792	C.3	1	UNK0	0.000	
70	   H	-3.928	-0.019	-2.306	 H	1	UNK0	0.000	
71	   H	-4.901	-1.498	1.146	 H	1	UNK0	0.000	
72	   H	-6.611	-0.598	1.669	 H	1	UNK0	0.000	
73	   N	0.258	1.641	5.769	N.3	1	UNK0	0.000	
74	   C	-0.416	3.142	3.224	C.2	1	UNK0	0.000	
75	   C	-1.204	2.127	3.841	C.2	1	UNK0	0.000	
76	   C	-0.706	1.285	4.991	C.3	1	UNK0	0.000	
77	   C	0.622	0.609	6.743	C.3	1	UNK0	0.000	
78	   H	0.656	3.347	3.530	 H	1	UNK0	0.000	
79	   H	-1.269	0.374	5.223	 H	1	UNK0	0.000	
80	   H	-0.093	-0.300	6.832	 H	1	UNK0	0.000	
81	   N	-1.912	-5.343	-0.100	N.3	1	UNK0	0.000	
82	   C	-3.128	-2.756	-0.456	C.2	1	UNK0	0.000	
83	   C	-2.240	-3.334	-1.353	C.2	1	UNK0	0.000	
84	   C	-1.611	-4.606	-1.072	C.3	1	UNK0	0.000	
85	   C	-1.186	-6.604	-0.116	C.3	1	UNK0	0.000	
86	   H	-3.316	-3.164	0.566	 H	1	UNK0	0.000	
87	   H	-0.835	-4.952	-1.756	 H	1	UNK0	0.000	
88	   H	-0.616	-6.778	-0.970	 H	1	UNK0	0.000	
89	   N	5.176	0.297	-1.912	N.3	1	UNK0	0.000	
90	   C	2.665	0.758	-3.192	C.2	1	UNK0	0.000	
91	   C	3.252	1.641	-2.304	C.2	1	UNK0	0.000	
92	   C	4.529	1.330	-1.590	C.3	1	UNK0	0.000	
93	   C	6.443	0.215	-1.395	C.3	1	UNK0	0.000	
94	   H	3.231	-0.220	-3.357	 H	1	UNK0	0.000	
95	   H	4.864	1.886	-0.681	 H	1	UNK0	0.000	
96	   H	6.645	0.837	-0.517	 H	1	UNK0	0.000	
@<TRIPOS>BOND
1 1 4 2
2 2 59 1
3 2 3 2
4 3 90 1
5 3 4 1
6 5 8 1
7 5 29 1
8 1 5 1
9 2 6 1
10 4 7 1
11 9 12 2
12 10 43 2
13 10 11 1
14 11 12 1
15 11 50 2
16 12 15 1
17 9 13 1
18 13 16 1
19 10 14 1
20 18 22 1
21 18 75 1
22 18 19 2
23 19 20 1
24 17 20 2
25 17 21 1
26 20 23 1
27 21 24 1
28 25 28 2
29 26 83 1
30 26 27 2
31 27 66 1
32 27 28 1
33 25 29 1
34 26 30 1
35 28 31 1
36 29 32 1
37 33 36 2
38 34 35 2
39 19 34 1
40 35 74 1
41 36 39 1
42 35 36 1
43 33 37 1
44 37 40 1
45 34 38 1
46 42 51 2
47 42 43 1
48 41 44 2
49 43 44 1
50 41 45 1
51 42 46 1
52 44 47 1
53 45 48 1
54 49 53 1
55 50 54 1
56 50 51 1
57 51 52 1
58 49 52 1
59 53 77 1
60 52 55 1
61 53 56 1
62 57 61 1
63 58 62 1
64 59 60 1
65 58 59 2
66 57 60 2
67 37 61 1
68 60 63 1
69 61 64 1
70 65 68 1
71 65 69 1
72 66 67 2
73 67 82 1
74 67 68 1
75 68 71 1
76 21 69 1
77 69 72 1
78 66 70 1
79 73 77 1
80 74 78 1
81 74 75 2
82 75 76 1
83 76 79 1
84 73 76 1
85 77 80 1
86 82 86 1
87 83 84 1
88 82 83 2
89 81 84 1
90 81 85 1
91 13 85 1
92 84 87 1
93 85 88 1
94 89 92 1
95 89 93 1
96 90 91 2
97 58 91 1
98 91 92 1
99 92 95 1
100 45 93 1
101 93 96 1
102 90 94 1
@<TRIPOS>SUBSTRUCTURE
1	UNK0	1	GROUP	1 ****	UNK
