# Supplementary material for: MoleQCage: Geometric High-Throughput Screening for Molecular Caging Prediction
Source: J Chem Inf Model. 2024 Dec 12;64(24):9034–9. doi: 10.1021/acs.jcim.4c01419 (PMC11684736; doi:10.1021/acs.jcim.4c01419)
Supplement: Supplementary file 2 — ci4c01419_si_002.zip [file ci4c01419_si_002.zip › CC3_conformations/CC3_050.mol2]

# created with PyMOL 2.4.1
@<TRIPOS>MOLECULE
frame249.xyz
96 102 1                
SMALL
USER_CHARGES
@<TRIPOS>ATOM
1	   N	-0.243	0.453	-5.465	N.2	1	UNK0	0.000	
2	   C	0.893	2.519	-3.569	C.2	1	UNK0	0.000	
3	   C	1.416	1.240	-3.799	C.2	1	UNK0	0.000	
4	   C	0.896	0.331	-4.857	C.2	1	UNK0	0.000	
5	   C	-0.555	-0.392	-6.579	C.3	1	UNK0	0.000	
6	   H	0.010	2.901	-4.109	 H	1	UNK0	0.000	
7	   H	1.600	-0.460	-4.979	 H	1	UNK0	0.000	
8	   H	0.063	-1.302	-6.506	 H	1	UNK0	0.000	
9	   N	0.734	-5.520	0.918	N.2	1	UNK0	0.000	
10	   C	2.723	-3.320	0.831	C.2	1	UNK0	0.000	
11	   C	1.826	-3.627	1.917	C.2	1	UNK0	0.000	
12	   C	0.992	-4.847	1.931	C.2	1	UNK0	0.000	
13	   C	-0.220	-6.617	1.126	C.3	1	UNK0	0.000	
14	   H	2.841	-3.927	0.014	 H	1	UNK0	0.000	
15	   H	0.551	-5.089	2.864	 H	1	UNK0	0.000	
16	   H	-0.874	-6.492	1.984	 H	1	UNK0	0.000	
17	   N	-5.027	1.442	1.849	N.2	1	UNK0	0.000	
18	   C	-2.251	1.721	3.052	C.2	1	UNK0	0.000	
19	   C	-2.811	2.538	2.058	C.2	1	UNK0	0.000	
20	   C	-4.155	2.314	1.501	C.2	1	UNK0	0.000	
21	   C	-6.381	1.492	1.311	C.3	1	UNK0	0.000	
22	   H	-2.808	0.860	3.357	 H	1	UNK0	0.000	
23	   H	-4.468	3.046	0.775	 H	1	UNK0	0.000	
24	   H	-6.384	2.132	0.419	 H	1	UNK0	0.000	
25	   N	-2.139	-1.745	-5.449	N.2	1	UNK0	0.000	
26	   C	-2.349	-3.123	-2.699	C.2	1	UNK0	0.000	
27	   C	-3.068	-1.995	-3.162	C.2	1	UNK0	0.000	
28	   C	-2.879	-1.337	-4.480	C.2	1	UNK0	0.000	
29	   C	-2.021	-0.828	-6.584	C.3	1	UNK0	0.000	
30	   H	-1.572	-3.519	-3.406	 H	1	UNK0	0.000	
31	   H	-3.439	-0.358	-4.577	 H	1	UNK0	0.000	
32	   H	-2.802	-0.092	-6.501	 H	1	UNK0	0.000	
33	   N	-0.412	5.869	0.739	N.2	1	UNK0	0.000	
34	   C	-2.062	3.660	1.576	C.2	1	UNK0	0.000	
35	   C	-0.771	3.836	2.046	C.2	1	UNK0	0.000	
36	   C	0.039	4.968	1.537	C.2	1	UNK0	0.000	
37	   C	0.513	6.877	0.301	C.3	1	UNK0	0.000	
38	   H	-2.495	4.334	0.787	 H	1	UNK0	0.000	
39	   H	1.049	4.946	1.963	 H	1	UNK0	0.000	
40	   H	1.502	6.717	0.653	 H	1	UNK0	0.000	
41	   N	5.707	-1.294	0.177	N.2	1	UNK0	0.000	
42	   C	3.652	-1.389	2.173	C.2	1	UNK0	0.000	
43	   C	3.602	-2.215	0.975	C.2	1	UNK0	0.000	
44	   C	4.650	-1.919	-0.039	C.2	1	UNK0	0.000	
45	   C	6.659	-1.082	-0.969	C.3	1	UNK0	0.000	
46	   H	4.374	-0.595	2.274	 H	1	UNK0	0.000	
47	   H	4.515	-2.322	-1.041	 H	1	UNK0	0.000	
48	   H	6.657	-1.849	-1.777	 H	1	UNK0	0.000	
49	   N	1.836	-1.135	5.437	N.2	1	UNK0	0.000	
50	   C	1.803	-2.769	3.059	C.2	1	UNK0	0.000	
51	   C	2.732	-1.744	3.214	C.2	1	UNK0	0.000	
52	   C	2.713	-1.034	4.472	C.2	1	UNK0	0.000	
53	   C	1.871	-0.131	6.568	C.3	1	UNK0	0.000	
54	   H	1.099	-2.955	3.871	 H	1	UNK0	0.000	
55	   H	3.541	-0.351	4.466	 H	1	UNK0	0.000	
56	   H	2.712	0.487	6.444	 H	1	UNK0	0.000	
57	   N	1.347	5.522	-1.572	N.2	1	UNK0	0.000	
58	   C	2.675	2.915	-1.889	C.2	1	UNK0	0.000	
59	   C	1.481	3.379	-2.588	C.2	1	UNK0	0.000	
60	   C	0.746	4.615	-2.148	C.2	1	UNK0	0.000	
61	   C	0.581	6.739	-1.248	C.3	1	UNK0	0.000	
62	   H	3.179	3.517	-1.116	 H	1	UNK0	0.000	
63	   H	-0.275	4.834	-2.496	 H	1	UNK0	0.000	
64	   H	-0.432	6.704	-1.643	 H	1	UNK0	0.000	
65	   N	-6.011	-0.442	-0.225	N.2	1	UNK0	0.000	
66	   C	-3.996	-1.437	-2.226	C.2	1	UNK0	0.000	
67	   C	-4.179	-1.949	-0.931	C.2	1	UNK0	0.000	
68	   C	-5.114	-1.317	0.058	C.2	1	UNK0	0.000	
69	   C	-6.839	0.067	0.872	C.3	1	UNK0	0.000	
70	   H	-4.514	-0.556	-2.485	 H	1	UNK0	0.000	
71	   H	-5.036	-1.758	1.096	 H	1	UNK0	0.000	
72	   H	-6.807	-0.569	1.712	 H	1	UNK0	0.000	
73	   N	0.405	1.447	5.478	N.2	1	UNK0	0.000	
74	   C	-0.263	3.017	3.098	C.2	1	UNK0	0.000	
75	   C	-1.017	1.998	3.666	C.2	1	UNK0	0.000	
76	   C	-0.618	1.223	4.792	C.2	1	UNK0	0.000	
77	   C	0.569	0.668	6.685	C.3	1	UNK0	0.000	
78	   H	0.816	3.109	3.407	 H	1	UNK0	0.000	
79	   H	-1.388	0.512	5.094	 H	1	UNK0	0.000	
80	   H	-0.210	-0.018	6.868	 H	1	UNK0	0.000	
81	   N	-2.125	-5.809	-0.227	N.3	1	UNK0	0.000	
82	   C	-3.432	-3.057	-0.493	C.2	1	UNK0	0.000	
83	   C	-2.480	-3.691	-1.377	C.2	1	UNK0	0.000	
84	   C	-1.676	-4.867	-0.921	C.3	1	UNK0	0.000	
85	   C	-1.214	-6.885	-0.018	C.3	1	UNK0	0.000	
86	   H	-3.600	-3.521	0.452	 H	1	UNK0	0.000	
87	   H	-0.696	-4.937	-1.345	 H	1	UNK0	0.000	
88	   H	-0.756	-7.132	-0.963	 H	1	UNK0	0.000	
89	   N	5.458	0.604	-2.234	N.3	1	UNK0	0.000	
90	   C	2.645	0.891	-3.201	C.2	1	UNK0	0.000	
91	   C	3.243	1.732	-2.276	C.2	1	UNK0	0.000	
92	   C	4.646	1.462	-1.847	C.3	1	UNK0	0.000	
93	   C	6.666	0.356	-1.485	C.3	1	UNK0	0.000	
94	   H	3.246	0.058	-3.573	 H	1	UNK0	0.000	
95	   H	5.023	2.172	-1.170	 H	1	UNK0	0.000	
96	   H	6.702	0.923	-0.581	 H	1	UNK0	0.000	
@<TRIPOS>BOND
1 1 4 2
2 2 59 1
3 2 3 2
4 3 90 1
5 3 4 1
6 5 8 1
7 1 5 1
8 2 6 1
9 4 7 1
10 9 13 1
11 9 12 2
12 10 43 2
13 10 11 1
14 11 12 1
15 11 50 2
16 12 15 1
17 13 16 1
18 10 14 1
19 18 22 1
20 18 75 1
21 18 19 2
22 17 20 2
23 19 20 1
24 17 21 1
25 20 23 1
26 21 24 1
27 25 28 2
28 26 83 1
29 26 27 2
30 27 66 1
31 27 28 1
32 5 29 1
33 29 32 1
34 25 29 1
35 26 30 1
36 28 31 1
37 33 36 2
38 34 35 2
39 19 34 1
40 35 74 1
41 36 39 1
42 35 36 1
43 37 40 1
44 33 37 1
45 34 38 1
46 42 46 1
47 42 51 2
48 42 43 1
49 41 44 2
50 43 44 1
51 41 45 1
52 44 47 1
53 45 48 1
54 49 53 1
55 50 51 1
56 50 54 1
57 51 52 1
58 49 52 2
59 53 77 1
60 52 55 1
61 53 56 1
62 57 61 1
63 58 62 1
64 59 60 1
65 58 59 2
66 57 60 2
67 37 61 1
68 60 63 1
69 61 64 1
70 65 68 2
71 65 69 1
72 66 67 2
73 67 82 1
74 67 68 1
75 68 71 1
76 21 69 1
77 69 72 1
78 66 70 1
79 73 77 1
80 74 78 1
81 74 75 2
82 75 76 1
83 76 79 1
84 73 76 2
85 77 80 1
86 81 85 1
87 82 86 1
88 83 84 1
89 82 83 2
90 81 84 1
91 13 85 1
92 84 87 1
93 85 88 1
94 89 92 1
95 89 93 1
96 90 91 2
97 58 91 1
98 91 92 1
99 92 95 1
100 45 93 1
101 93 96 1
102 90 94 1
@<TRIPOS>SUBSTRUCTURE
1	UNK0	1	GROUP	1 ****	UNK
