# Supplementary material for: MoleQCage: Geometric High-Throughput Screening for Molecular Caging Prediction
Source: J Chem Inf Model. 2024 Dec 12;64(24):9034–9. doi: 10.1021/acs.jcim.4c01419 (PMC11684736; doi:10.1021/acs.jcim.4c01419)
Supplement: Supplementary file 2 — ci4c01419_si_002.zip [file ci4c01419_si_002.zip › CC3_conformations/CC3_051.mol2]

# created with PyMOL 2.4.1
@<TRIPOS>MOLECULE
frame250.xyz
96 102 1                
SMALL
USER_CHARGES
@<TRIPOS>ATOM
1	   N	0.098	0.742	-6.035	N.2	1	UNK0	0.000	
2	   C	0.707	2.507	-3.547	C.2	1	UNK0	0.000	
3	   C	1.346	1.350	-4.103	C.2	1	UNK0	0.000	
4	   C	0.783	0.456	-5.012	C.2	1	UNK0	0.000	
5	   C	-0.380	-0.369	-6.860	C.3	1	UNK0	0.000	
6	   H	-0.280	2.781	-3.867	 H	1	UNK0	0.000	
7	   H	1.086	-0.585	-4.801	 H	1	UNK0	0.000	
8	   H	0.194	-1.329	-6.702	 H	1	UNK0	0.000	
9	   N	0.850	-5.828	1.110	N.2	1	UNK0	0.000	
10	   C	2.852	-3.582	1.036	C.2	1	UNK0	0.000	
11	   C	1.953	-3.927	2.038	C.2	1	UNK0	0.000	
12	   C	1.135	-5.131	2.079	C.2	1	UNK0	0.000	
13	   C	-0.030	-6.952	1.215	C.3	1	UNK0	0.000	
14	   H	2.973	-4.304	0.248	 H	1	UNK0	0.000	
15	   H	0.775	-5.348	3.105	 H	1	UNK0	0.000	
16	   H	-0.650	-6.854	2.136	 H	1	UNK0	0.000	
17	   N	-5.220	1.814	2.091	N.2	1	UNK0	0.000	
18	   C	-2.504	2.098	3.326	C.2	1	UNK0	0.000	
19	   C	-2.997	2.898	2.257	C.2	1	UNK0	0.000	
20	   C	-4.380	2.676	1.722	C.2	1	UNK0	0.000	
21	   C	-6.472	1.624	1.326	C.3	1	UNK0	0.000	
22	   H	-3.116	1.265	3.698	 H	1	UNK0	0.000	
23	   H	-4.581	3.267	0.832	 H	1	UNK0	0.000	
24	   H	-6.375	2.321	0.425	 H	1	UNK0	0.000	
25	   N	-1.775	-1.473	-5.149	N.2	1	UNK0	0.000	
26	   C	-2.106	-3.058	-2.613	C.2	1	UNK0	0.000	
27	   C	-2.826	-1.887	-2.988	C.2	1	UNK0	0.000	
28	   C	-2.678	-1.183	-4.289	C.2	1	UNK0	0.000	
29	   C	-1.816	-0.833	-6.435	C.3	1	UNK0	0.000	
30	   H	-1.372	-3.625	-3.256	 H	1	UNK0	0.000	
31	   H	-3.337	-0.372	-4.512	 H	1	UNK0	0.000	
32	   H	-2.564	0.005	-6.480	 H	1	UNK0	0.000	
33	   N	-0.404	5.931	0.773	N.2	1	UNK0	0.000	
34	   C	-2.118	3.915	1.860	C.2	1	UNK0	0.000	
35	   C	-0.791	4.111	2.345	C.2	1	UNK0	0.000	
36	   C	-0.063	5.202	1.736	C.2	1	UNK0	0.000	
37	   C	0.511	6.971	0.240	C.3	1	UNK0	0.000	
38	   H	-2.498	4.569	1.100	 H	1	UNK0	0.000	
39	   H	0.929	5.274	2.078	 H	1	UNK0	0.000	
40	   H	1.533	6.826	0.647	 H	1	UNK0	0.000	
41	   N	5.666	-1.496	0.180	N.2	1	UNK0	0.000	
42	   C	3.561	-1.556	2.150	C.2	1	UNK0	0.000	
43	   C	3.669	-2.397	1.046	C.2	1	UNK0	0.000	
44	   C	4.578	-2.082	-0.061	C.2	1	UNK0	0.000	
45	   C	6.611	-1.247	-0.969	C.3	1	UNK0	0.000	
46	   H	4.134	-0.633	2.140	 H	1	UNK0	0.000	
47	   H	4.278	-2.474	-1.044	 H	1	UNK0	0.000	
48	   H	6.567	-1.929	-1.845	 H	1	UNK0	0.000	
49	   N	1.599	-1.077	5.410	N.2	1	UNK0	0.000	
50	   C	1.869	-3.039	3.172	C.2	1	UNK0	0.000	
51	   C	2.636	-1.870	3.263	C.2	1	UNK0	0.000	
52	   C	2.368	-0.970	4.423	C.2	1	UNK0	0.000	
53	   C	1.689	-0.167	6.594	C.3	1	UNK0	0.000	
54	   H	1.193	-3.293	4.028	 H	1	UNK0	0.000	
55	   H	3.077	-0.135	4.484	 H	1	UNK0	0.000	
56	   H	2.582	0.486	6.552	 H	1	UNK0	0.000	
57	   N	1.345	5.661	-1.586	N.2	1	UNK0	0.000	
58	   C	2.720	3.048	-2.235	C.2	1	UNK0	0.000	
59	   C	1.404	3.413	-2.666	C.2	1	UNK0	0.000	
60	   C	0.764	4.695	-2.254	C.2	1	UNK0	0.000	
61	   C	0.634	6.874	-1.321	C.3	1	UNK0	0.000	
62	   H	3.214	3.733	-1.508	 H	1	UNK0	0.000	
63	   H	-0.309	4.843	-2.479	 H	1	UNK0	0.000	
64	   H	-0.350	6.885	-1.811	 H	1	UNK0	0.000	
65	   N	-5.658	-0.273	-0.173	N.2	1	UNK0	0.000	
66	   C	-3.781	-1.324	-2.107	C.2	1	UNK0	0.000	
67	   C	-3.937	-1.899	-0.812	C.2	1	UNK0	0.000	
68	   C	-4.846	-1.203	0.180	C.2	1	UNK0	0.000	
69	   C	-6.624	0.142	0.779	C.3	1	UNK0	0.000	
70	   H	-4.313	-0.459	-2.424	 H	1	UNK0	0.000	
71	   H	-4.875	-1.670	1.226	 H	1	UNK0	0.000	
72	   H	-6.680	-0.525	1.656	 H	1	UNK0	0.000	
73	   N	0.196	1.481	5.649	N.3	1	UNK0	0.000	
74	   C	-0.282	3.235	3.339	C.2	1	UNK0	0.000	
75	   C	-1.185	2.197	3.853	C.2	1	UNK0	0.000	
76	   C	-0.878	1.312	4.995	C.3	1	UNK0	0.000	
77	   C	0.330	0.609	6.783	C.3	1	UNK0	0.000	
78	   H	0.693	3.487	3.803	 H	1	UNK0	0.000	
79	   H	-1.726	0.697	5.367	 H	1	UNK0	0.000	
80	   H	-0.356	-0.175	6.866	 H	1	UNK0	0.000	
81	   N	-1.727	-5.645	0.039	N.2	1	UNK0	0.000	
82	   C	-3.253	-3.047	-0.427	C.2	1	UNK0	0.000	
83	   C	-2.301	-3.632	-1.321	C.2	1	UNK0	0.000	
84	   C	-1.489	-4.827	-0.941	C.2	1	UNK0	0.000	
85	   C	-0.978	-6.910	0.002	C.3	1	UNK0	0.000	
86	   H	-3.258	-3.485	0.571	 H	1	UNK0	0.000	
87	   H	-0.636	-5.054	-1.661	 H	1	UNK0	0.000	
88	   H	-0.235	-6.929	-0.770	 H	1	UNK0	0.000	
89	   N	5.215	0.364	-2.245	N.2	1	UNK0	0.000	
90	   C	2.680	1.070	-3.638	C.2	1	UNK0	0.000	
91	   C	3.297	1.836	-2.637	C.2	1	UNK0	0.000	
92	   C	4.540	1.413	-1.925	C.2	1	UNK0	0.000	
93	   C	6.483	0.157	-1.582	C.3	1	UNK0	0.000	
94	   H	3.338	0.281	-4.060	 H	1	UNK0	0.000	
95	   H	5.057	2.096	-1.210	 H	1	UNK0	0.000	
96	   H	6.607	0.858	-0.751	 H	1	UNK0	0.000	
@<TRIPOS>BOND
1 1 4 2
2 2 59 2
3 3 90 2
4 2 3 1
5 4 7 1
6 3 4 1
7 5 8 1
8 5 29 1
9 1 5 1
10 2 6 1
11 9 13 1
12 9 12 2
13 10 43 2
14 10 11 1
15 11 12 1
16 11 50 2
17 12 15 1
18 13 16 1
19 10 14 1
20 18 22 1
21 18 75 2
22 18 19 1
23 17 20 2
24 19 20 1
25 17 21 1
26 20 23 1
27 21 24 1
28 25 28 2
29 26 83 1
30 26 27 2
31 27 66 1
32 27 28 1
33 25 29 1
34 26 30 1
35 28 31 1
36 29 32 1
37 33 36 2
38 19 34 2
39 34 35 1
40 35 74 2
41 36 39 1
42 35 36 1
43 37 40 1
44 33 37 1
45 34 38 1
46 42 51 2
47 42 43 1
48 41 44 2
49 43 44 1
50 41 45 1
51 42 46 1
52 44 47 1
53 45 48 1
54 49 53 1
55 50 51 1
56 50 54 1
57 51 52 1
58 52 55 1
59 49 52 2
60 53 77 1
61 53 56 1
62 57 61 1
63 58 62 1
64 59 60 1
65 58 59 1
66 57 60 2
67 37 61 1
68 60 63 1
69 61 64 1
70 65 68 2
71 65 69 1
72 66 67 2
73 67 82 1
74 67 68 1
75 68 71 1
76 21 69 1
77 69 72 1
78 66 70 1
79 73 77 1
80 74 78 1
81 74 75 1
82 75 76 1
83 76 79 1
84 73 76 1
85 77 80 1
86 82 86 1
87 83 84 1
88 82 83 2
89 81 84 2
90 81 85 1
91 13 85 1
92 84 87 1
93 85 88 1
94 89 92 2
95 89 93 1
96 90 91 1
97 58 91 2
98 91 92 1
99 92 95 1
100 45 93 1
101 93 96 1
102 90 94 1
@<TRIPOS>SUBSTRUCTURE
1	UNK0	1	GROUP	1 ****	UNK
