# Supplementary material for: MoleQCage: Geometric High-Throughput Screening for Molecular Caging Prediction
Source: J Chem Inf Model. 2024 Dec 12;64(24):9034–9. doi: 10.1021/acs.jcim.4c01419 (PMC11684736; doi:10.1021/acs.jcim.4c01419)
Supplement: Supplementary file 2 — ci4c01419_si_002.zip [file ci4c01419_si_002.zip › CC3_conformations/CC3_052.mol2]

# created with PyMOL 2.4.1
@<TRIPOS>MOLECULE
frame251.xyz
96 102 1                
SMALL
USER_CHARGES
@<TRIPOS>ATOM
1	   N	-0.203	0.738	-5.718	N.2	1	UNK0	0.000	
2	   C	0.795	2.565	-3.550	C.2	1	UNK0	0.000	
3	   C	1.425	1.363	-3.999	C.2	1	UNK0	0.000	
4	   C	0.840	0.503	-5.090	C.2	1	UNK0	0.000	
5	   C	-0.498	-0.166	-6.789	C.3	1	UNK0	0.000	
6	   H	-0.222	2.799	-3.944	 H	1	UNK0	0.000	
7	   H	1.470	-0.354	-5.284	 H	1	UNK0	0.000	
8	   H	0.183	-1.046	-6.774	 H	1	UNK0	0.000	
9	   N	0.958	-5.800	1.288	N.2	1	UNK0	0.000	
10	   C	2.786	-3.469	1.283	C.2	1	UNK0	0.000	
11	   C	1.859	-3.728	2.294	C.2	1	UNK0	0.000	
12	   C	0.955	-4.937	2.230	C.2	1	UNK0	0.000	
13	   C	-0.041	-6.846	1.402	C.3	1	UNK0	0.000	
14	   H	2.829	-4.194	0.449	 H	1	UNK0	0.000	
15	   H	0.261	-5.080	3.041	 H	1	UNK0	0.000	
16	   H	-0.752	-6.749	2.225	 H	1	UNK0	0.000	
17	   N	-5.123	1.629	1.873	N.2	1	UNK0	0.000	
18	   C	-2.216	1.699	2.976	C.2	1	UNK0	0.000	
19	   C	-2.726	2.477	1.939	C.2	1	UNK0	0.000	
20	   C	-4.171	2.216	1.339	C.2	1	UNK0	0.000	
21	   C	-6.427	1.412	1.171	C.3	1	UNK0	0.000	
22	   H	-2.899	0.920	3.356	 H	1	UNK0	0.000	
23	   H	-4.254	2.655	0.306	 H	1	UNK0	0.000	
24	   H	-6.484	2.010	0.318	 H	1	UNK0	0.000	
25	   N	-2.049	-1.501	-5.269	N.2	1	UNK0	0.000	
26	   C	-2.167	-2.998	-2.712	C.2	1	UNK0	0.000	
27	   C	-2.931	-1.885	-3.000	C.2	1	UNK0	0.000	
28	   C	-2.803	-1.131	-4.281	C.2	1	UNK0	0.000	
29	   C	-1.951	-0.662	-6.539	C.3	1	UNK0	0.000	
30	   H	-1.334	-3.315	-3.234	 H	1	UNK0	0.000	
31	   H	-3.316	-0.194	-4.216	 H	1	UNK0	0.000	
32	   H	-2.559	0.326	-6.460	 H	1	UNK0	0.000	
33	   N	-0.318	6.034	1.011	N.3	1	UNK0	0.000	
34	   C	-2.016	3.685	1.567	C.2	1	UNK0	0.000	
35	   C	-0.738	3.912	2.112	C.2	1	UNK0	0.000	
36	   C	0.121	5.031	1.674	C.3	1	UNK0	0.000	
37	   C	0.653	7.002	0.354	C.3	1	UNK0	0.000	
38	   H	-2.403	4.356	0.836	 H	1	UNK0	0.000	
39	   H	1.166	5.031	1.961	 H	1	UNK0	0.000	
40	   H	1.677	6.862	0.643	 H	1	UNK0	0.000	
41	   N	5.616	-1.288	0.188	N.2	1	UNK0	0.000	
42	   C	3.640	-1.527	2.378	C.2	1	UNK0	0.000	
43	   C	3.683	-2.385	1.245	C.2	1	UNK0	0.000	
44	   C	4.634	-2.094	0.057	C.2	1	UNK0	0.000	
45	   C	6.533	-1.118	-0.930	C.3	1	UNK0	0.000	
46	   H	4.301	-0.702	2.547	 H	1	UNK0	0.000	
47	   H	4.398	-2.502	-0.958	 H	1	UNK0	0.000	
48	   H	6.410	-1.822	-1.794	 H	1	UNK0	0.000	
49	   N	1.900	-1.035	5.530	N.2	1	UNK0	0.000	
50	   C	1.918	-2.931	3.384	C.2	1	UNK0	0.000	
51	   C	2.663	-1.772	3.385	C.2	1	UNK0	0.000	
52	   C	2.612	-0.787	4.515	C.2	1	UNK0	0.000	
53	   C	1.900	-0.136	6.657	C.3	1	UNK0	0.000	
54	   H	1.246	-3.138	4.256	 H	1	UNK0	0.000	
55	   H	3.239	0.082	4.459	 H	1	UNK0	0.000	
56	   H	2.541	0.726	6.590	 H	1	UNK0	0.000	
57	   N	1.221	5.541	-1.509	N.2	1	UNK0	0.000	
58	   C	2.650	3.108	-2.093	C.2	1	UNK0	0.000	
59	   C	1.372	3.447	-2.633	C.2	1	UNK0	0.000	
60	   C	0.686	4.735	-2.296	C.2	1	UNK0	0.000	
61	   C	0.557	6.729	-1.152	C.3	1	UNK0	0.000	
62	   H	3.082	3.745	-1.302	 H	1	UNK0	0.000	
63	   H	-0.347	4.879	-2.636	 H	1	UNK0	0.000	
64	   H	-0.482	6.678	-1.401	 H	1	UNK0	0.000	
65	   N	-5.747	-0.590	-0.146	N.2	1	UNK0	0.000	
66	   C	-3.855	-1.405	-2.073	C.2	1	UNK0	0.000	
67	   C	-3.946	-1.993	-0.794	C.2	1	UNK0	0.000	
68	   C	-4.851	-1.380	0.183	C.2	1	UNK0	0.000	
69	   C	-6.725	-0.071	0.790	C.3	1	UNK0	0.000	
70	   H	-4.357	-0.519	-2.263	 H	1	UNK0	0.000	
71	   H	-4.670	-1.649	1.260	 H	1	UNK0	0.000	
72	   H	-6.850	-0.683	1.689	 H	1	UNK0	0.000	
73	   N	0.313	1.386	5.588	N.2	1	UNK0	0.000	
74	   C	-0.252	3.092	3.142	C.2	1	UNK0	0.000	
75	   C	-1.004	2.005	3.617	C.2	1	UNK0	0.000	
76	   C	-0.598	1.157	4.757	C.2	1	UNK0	0.000	
77	   C	0.529	0.515	6.742	C.3	1	UNK0	0.000	
78	   H	0.721	3.201	3.687	 H	1	UNK0	0.000	
79	   H	-1.243	0.326	4.957	 H	1	UNK0	0.000	
80	   H	-0.177	-0.312	6.796	 H	1	UNK0	0.000	
81	   N	-1.785	-5.674	-0.070	N.2	1	UNK0	0.000	
82	   C	-3.283	-3.184	-0.539	C.2	1	UNK0	0.000	
83	   C	-2.380	-3.721	-1.470	C.2	1	UNK0	0.000	
84	   C	-1.574	-4.963	-1.125	C.2	1	UNK0	0.000	
85	   C	-1.001	-6.918	0.100	C.3	1	UNK0	0.000	
86	   H	-3.443	-3.681	0.435	 H	1	UNK0	0.000	
87	   H	-0.909	-5.410	-1.923	 H	1	UNK0	0.000	
88	   H	-0.406	-6.994	-0.789	 H	1	UNK0	0.000	
89	   N	5.097	0.474	-1.962	N.2	1	UNK0	0.000	
90	   C	2.688	1.011	-3.404	C.2	1	UNK0	0.000	
91	   C	3.241	1.865	-2.438	C.2	1	UNK0	0.000	
92	   C	4.556	1.585	-1.842	C.2	1	UNK0	0.000	
93	   C	6.404	0.317	-1.476	C.3	1	UNK0	0.000	
94	   H	3.334	0.174	-3.828	 H	1	UNK0	0.000	
95	   H	5.006	2.317	-1.243	 H	1	UNK0	0.000	
96	   H	6.637	0.972	-0.628	 H	1	UNK0	0.000	
@<TRIPOS>BOND
1 1 4 2
2 2 59 1
3 2 3 2
4 3 90 1
5 3 4 1
6 5 8 1
7 5 29 1
8 1 5 1
9 2 6 1
10 4 7 1
11 9 13 1
12 9 12 2
13 10 11 1
14 11 50 2
15 11 12 1
16 12 15 1
17 13 16 1
18 10 14 1
19 18 22 1
20 18 75 2
21 18 19 1
22 17 20 2
23 19 20 1
24 17 21 1
25 20 23 1
26 21 24 1
27 25 28 2
28 26 83 1
29 26 27 2
30 27 66 1
31 28 31 1
32 27 28 1
33 29 32 1
34 25 29 1
35 26 30 1
36 33 36 1
37 19 34 2
38 34 35 1
39 35 74 2
40 36 39 1
41 35 36 1
42 37 40 1
43 33 37 1
44 34 38 1
45 42 46 1
46 42 51 2
47 10 43 2
48 42 43 1
49 41 44 2
50 43 44 1
51 41 45 1
52 44 47 1
53 45 48 1
54 49 53 1
55 50 51 1
56 50 54 1
57 51 52 1
58 49 52 2
59 53 77 1
60 52 55 1
61 53 56 1
62 57 61 1
63 58 62 1
64 59 60 1
65 58 59 2
66 57 60 2
67 37 61 1
68 60 63 1
69 61 64 1
70 65 68 2
71 65 69 1
72 66 67 2
73 67 82 1
74 67 68 1
75 68 71 1
76 21 69 1
77 69 72 1
78 66 70 1
79 73 77 1
80 74 75 1
81 74 78 1
82 75 76 1
83 76 79 1
84 73 76 2
85 77 80 1
86 81 85 1
87 82 86 1
88 83 84 1
89 82 83 2
90 81 84 2
91 13 85 1
92 84 87 1
93 85 88 1
94 89 92 2
95 89 93 1
96 90 91 2
97 58 91 1
98 91 92 1
99 92 95 1
100 45 93 1
101 93 96 1
102 90 94 1
@<TRIPOS>SUBSTRUCTURE
1	UNK0	1	GROUP	1 ****	UNK
