# Supplementary material for: MoleQCage: Geometric High-Throughput Screening for Molecular Caging Prediction
Source: J Chem Inf Model. 2024 Dec 12;64(24):9034–9. doi: 10.1021/acs.jcim.4c01419 (PMC11684736; doi:10.1021/acs.jcim.4c01419)
Supplement: Supplementary file 2 — ci4c01419_si_002.zip [file ci4c01419_si_002.zip › CC3_conformations/CC3_053.mol2]

# created with PyMOL 2.4.1
@<TRIPOS>MOLECULE
frame252.xyz
96 102 1                
SMALL
USER_CHARGES
@<TRIPOS>ATOM
1	   N	-0.302	0.838	-5.543	N.3	1	UNK0	0.000	
2	   C	0.790	2.599	-3.447	C.2	1	UNK0	0.000	
3	   C	1.349	1.359	-3.898	C.2	1	UNK0	0.000	
4	   C	0.750	0.549	-4.906	C.3	1	UNK0	0.000	
5	   C	-0.607	-0.079	-6.677	C.3	1	UNK0	0.000	
6	   H	-0.154	2.894	-3.945	 H	1	UNK0	0.000	
7	   H	1.462	-0.276	-5.226	 H	1	UNK0	0.000	
8	   H	0.123	-0.896	-6.930	 H	1	UNK0	0.000	
9	   N	1.130	-5.806	1.207	N.2	1	UNK0	0.000	
10	   C	2.476	-3.205	0.664	C.2	1	UNK0	0.000	
11	   C	1.599	-3.502	1.791	C.2	1	UNK0	0.000	
12	   C	0.811	-4.770	1.755	C.2	1	UNK0	0.000	
13	   C	0.222	-6.887	1.177	C.3	1	UNK0	0.000	
14	   H	2.440	-3.869	-0.200	 H	1	UNK0	0.000	
15	   H	-0.123	-4.688	2.372	 H	1	UNK0	0.000	
16	   H	-0.246	-6.954	2.097	 H	1	UNK0	0.000	
17	   N	-5.151	1.416	1.794	N.2	1	UNK0	0.000	
18	   C	-2.498	1.705	3.150	C.2	1	UNK0	0.000	
19	   C	-2.919	2.493	2.053	C.2	1	UNK0	0.000	
20	   C	-4.302	2.287	1.447	C.2	1	UNK0	0.000	
21	   C	-6.409	1.350	1.000	C.3	1	UNK0	0.000	
22	   H	-3.103	0.866	3.480	 H	1	UNK0	0.000	
23	   H	-4.494	3.021	0.651	 H	1	UNK0	0.000	
24	   H	-6.371	1.879	0.097	 H	1	UNK0	0.000	
25	   N	-1.905	-1.501	-5.180	N.2	1	UNK0	0.000	
26	   C	-2.240	-3.255	-2.645	C.2	1	UNK0	0.000	
27	   C	-2.984	-2.171	-3.076	C.2	1	UNK0	0.000	
28	   C	-2.866	-1.441	-4.368	C.2	1	UNK0	0.000	
29	   C	-1.994	-0.707	-6.397	C.3	1	UNK0	0.000	
30	   H	-1.635	-3.644	-3.378	 H	1	UNK0	0.000	
31	   H	-3.655	-0.757	-4.527	 H	1	UNK0	0.000	
32	   H	-2.847	-0.011	-6.303	 H	1	UNK0	0.000	
33	   N	-0.392	5.814	0.714	N.2	1	UNK0	0.000	
34	   C	-2.067	3.520	1.598	C.2	1	UNK0	0.000	
35	   C	-0.815	3.768	2.092	C.2	1	UNK0	0.000	
36	   C	0.032	4.887	1.523	C.2	1	UNK0	0.000	
37	   C	0.567	6.798	0.217	C.3	1	UNK0	0.000	
38	   H	-2.441	4.247	0.868	 H	1	UNK0	0.000	
39	   H	1.168	4.919	1.659	 H	1	UNK0	0.000	
40	   H	1.507	6.612	0.639	 H	1	UNK0	0.000	
41	   N	5.387	-1.185	0.082	N.2	1	UNK0	0.000	
42	   C	3.189	-1.304	2.024	C.2	1	UNK0	0.000	
43	   C	3.334	-2.105	0.848	C.2	1	UNK0	0.000	
44	   C	4.354	-1.836	-0.154	C.2	1	UNK0	0.000	
45	   C	6.435	-1.164	-0.961	C.3	1	UNK0	0.000	
46	   H	3.720	-0.387	2.079	 H	1	UNK0	0.000	
47	   H	4.186	-2.215	-1.171	 H	1	UNK0	0.000	
48	   H	6.325	-1.925	-1.806	 H	1	UNK0	0.000	
49	   N	1.770	-1.033	5.472	N.2	1	UNK0	0.000	
50	   C	1.447	-2.654	2.968	C.2	1	UNK0	0.000	
51	   C	2.316	-1.571	3.088	C.2	1	UNK0	0.000	
52	   C	2.241	-0.699	4.352	C.2	1	UNK0	0.000	
53	   C	1.896	-0.099	6.628	C.3	1	UNK0	0.000	
54	   H	0.720	-2.907	3.754	 H	1	UNK0	0.000	
55	   H	2.667	0.293	4.267	 H	1	UNK0	0.000	
56	   H	2.634	0.681	6.400	 H	1	UNK0	0.000	
57	   N	1.341	5.606	-1.684	N.2	1	UNK0	0.000	
58	   C	2.625	2.981	-1.931	C.2	1	UNK0	0.000	
59	   C	1.435	3.391	-2.485	C.2	1	UNK0	0.000	
60	   C	0.716	4.606	-2.106	C.2	1	UNK0	0.000	
61	   C	0.694	6.794	-1.323	C.3	1	UNK0	0.000	
62	   H	3.068	3.549	-1.109	 H	1	UNK0	0.000	
63	   H	-0.319	4.681	-2.377	 H	1	UNK0	0.000	
64	   H	-0.177	6.921	-1.848	 H	1	UNK0	0.000	
65	   N	-5.867	-0.682	-0.282	N.3	1	UNK0	0.000	
66	   C	-3.868	-1.643	-2.094	C.2	1	UNK0	0.000	
67	   C	-4.009	-2.161	-0.805	C.2	1	UNK0	0.000	
68	   C	-5.106	-1.610	0.085	C.3	1	UNK0	0.000	
69	   C	-6.772	-0.095	0.635	C.3	1	UNK0	0.000	
70	   H	-4.529	-0.819	-2.333	 H	1	UNK0	0.000	
71	   H	-5.312	-2.127	1.023	 H	1	UNK0	0.000	
72	   H	-6.734	-0.622	1.606	 H	1	UNK0	0.000	
73	   N	0.095	1.465	5.695	N.2	1	UNK0	0.000	
74	   C	-0.389	2.897	3.126	C.2	1	UNK0	0.000	
75	   C	-1.233	1.923	3.764	C.2	1	UNK0	0.000	
76	   C	-0.763	1.078	4.825	C.2	1	UNK0	0.000	
77	   C	0.511	0.654	6.829	C.3	1	UNK0	0.000	
78	   H	0.652	3.030	3.428	 H	1	UNK0	0.000	
79	   H	-1.079	0.017	4.742	 H	1	UNK0	0.000	
80	   H	-0.224	-0.173	7.009	 H	1	UNK0	0.000	
81	   N	-1.676	-5.748	-0.054	N.2	1	UNK0	0.000	
82	   C	-3.208	-3.222	-0.388	C.2	1	UNK0	0.000	
83	   C	-2.316	-3.772	-1.304	C.2	1	UNK0	0.000	
84	   C	-1.444	-4.913	-0.980	C.2	1	UNK0	0.000	
85	   C	-0.837	-6.943	0.059	C.3	1	UNK0	0.000	
86	   H	-3.223	-3.597	0.604	 H	1	UNK0	0.000	
87	   H	-0.636	-5.103	-1.668	 H	1	UNK0	0.000	
88	   H	-0.247	-7.117	-0.878	 H	1	UNK0	0.000	
89	   N	5.454	0.633	-2.325	N.2	1	UNK0	0.000	
90	   C	2.638	1.058	-3.386	C.2	1	UNK0	0.000	
91	   C	3.286	1.864	-2.435	C.2	1	UNK0	0.000	
92	   C	4.621	1.524	-1.864	C.2	1	UNK0	0.000	
93	   C	6.599	0.284	-1.453	C.3	1	UNK0	0.000	
94	   H	3.101	0.109	-3.661	 H	1	UNK0	0.000	
95	   H	5.013	2.075	-0.967	 H	1	UNK0	0.000	
96	   H	6.701	0.840	-0.510	 H	1	UNK0	0.000	
@<TRIPOS>BOND
1 1 4 1
2 2 59 1
3 2 3 2
4 3 90 1
5 3 4 1
6 5 29 1
7 1 5 1
8 2 6 1
9 4 7 1
10 5 8 1
11 9 12 2
12 10 43 2
13 10 11 1
14 11 50 2
15 11 12 1
16 12 15 1
17 9 13 1
18 13 16 1
19 10 14 1
20 18 22 1
21 18 75 2
22 18 19 1
23 17 20 2
24 19 20 1
25 17 21 1
26 20 23 1
27 21 24 1
28 25 28 2
29 26 83 1
30 26 27 2
31 27 66 1
32 27 28 1
33 29 32 1
34 25 29 1
35 26 30 1
36 28 31 1
37 33 36 2
38 19 34 2
39 34 35 1
40 35 74 2
41 36 39 1
42 35 36 1
43 37 40 1
44 33 37 1
45 34 38 1
46 42 46 1
47 42 51 2
48 42 43 1
49 41 44 2
50 43 44 1
51 41 45 1
52 44 47 1
53 45 48 1
54 49 53 1
55 50 51 1
56 50 54 1
57 51 52 1
58 49 52 2
59 53 77 1
60 52 55 1
61 53 56 1
62 57 61 1
63 58 62 1
64 59 60 1
65 58 59 2
66 57 60 2
67 37 61 1
68 60 63 1
69 61 64 1
70 65 68 1
71 65 69 1
72 66 67 2
73 67 82 1
74 67 68 1
75 68 71 1
76 21 69 1
77 69 72 1
78 66 70 1
79 73 77 1
80 74 78 1
81 74 75 1
82 75 76 1
83 73 76 2
84 77 80 1
85 76 79 1
86 81 85 1
87 82 86 1
88 83 84 1
89 82 83 2
90 81 84 2
91 13 85 1
92 84 87 1
93 85 88 1
94 89 92 2
95 89 93 1
96 90 91 2
97 58 91 1
98 91 92 1
99 92 95 1
100 45 93 1
101 93 96 1
102 90 94 1
@<TRIPOS>SUBSTRUCTURE
1	UNK0	1	GROUP	1 ****	UNK
