# Supplementary material for: MoleQCage: Geometric High-Throughput Screening for Molecular Caging Prediction
Source: J Chem Inf Model. 2024 Dec 12;64(24):9034–9. doi: 10.1021/acs.jcim.4c01419 (PMC11684736; doi:10.1021/acs.jcim.4c01419)
Supplement: Supplementary file 2 — ci4c01419_si_002.zip [file ci4c01419_si_002.zip › CC3_conformations/CC3_054.mol2]

# created with PyMOL 2.4.1
@<TRIPOS>MOLECULE
frame253.xyz
96 102 1                
SMALL
USER_CHARGES
@<TRIPOS>ATOM
1	   N	-0.117	1.017	-5.850	N.2	1	UNK0	0.000	
2	   C	0.887	2.830	-3.728	C.2	1	UNK0	0.000	
3	   C	1.439	1.585	-4.057	C.2	1	UNK0	0.000	
4	   C	0.951	0.794	-5.207	C.2	1	UNK0	0.000	
5	   C	-0.553	0.016	-6.886	C.3	1	UNK0	0.000	
6	   H	-0.009	3.212	-4.248	 H	1	UNK0	0.000	
7	   H	1.620	-0.109	-5.467	 H	1	UNK0	0.000	
8	   H	0.199	-0.788	-6.924	 H	1	UNK0	0.000	
9	   N	1.142	-5.843	1.156	N.2	1	UNK0	0.000	
10	   C	2.884	-3.522	1.031	C.2	1	UNK0	0.000	
11	   C	1.908	-3.767	1.995	C.2	1	UNK0	0.000	
12	   C	1.010	-4.868	1.931	C.2	1	UNK0	0.000	
13	   C	0.069	-6.855	1.221	C.3	1	UNK0	0.000	
14	   H	3.082	-4.290	0.279	 H	1	UNK0	0.000	
15	   H	0.207	-4.794	2.682	 H	1	UNK0	0.000	
16	   H	-0.522	-6.842	2.194	 H	1	UNK0	0.000	
17	   N	-5.227	1.444	1.916	N.2	1	UNK0	0.000	
18	   C	-2.664	1.859	2.966	C.2	1	UNK0	0.000	
19	   C	-3.099	2.625	1.860	C.2	1	UNK0	0.000	
20	   C	-4.411	2.214	1.289	C.2	1	UNK0	0.000	
21	   C	-6.538	1.169	1.329	C.3	1	UNK0	0.000	
22	   H	-3.317	1.104	3.387	 H	1	UNK0	0.000	
23	   H	-4.634	2.728	0.367	 H	1	UNK0	0.000	
24	   H	-6.797	1.836	0.517	 H	1	UNK0	0.000	
25	   N	-1.649	-1.365	-5.070	N.2	1	UNK0	0.000	
26	   C	-1.652	-2.704	-2.490	C.2	1	UNK0	0.000	
27	   C	-2.402	-1.490	-2.793	C.2	1	UNK0	0.000	
28	   C	-2.345	-0.897	-4.101	C.2	1	UNK0	0.000	
29	   C	-1.848	-0.780	-6.374	C.3	1	UNK0	0.000	
30	   H	-0.832	-3.075	-3.163	 H	1	UNK0	0.000	
31	   H	-2.879	0.056	-4.284	 H	1	UNK0	0.000	
32	   H	-2.681	-0.016	-6.361	 H	1	UNK0	0.000	
33	   N	-0.256	5.749	0.509	N.2	1	UNK0	0.000	
34	   C	-2.275	3.623	1.282	C.2	1	UNK0	0.000	
35	   C	-1.067	3.986	1.961	C.2	1	UNK0	0.000	
36	   C	-0.230	5.159	1.640	C.2	1	UNK0	0.000	
37	   C	0.591	6.864	0.258	C.3	1	UNK0	0.000	
38	   H	-2.645	4.135	0.402	 H	1	UNK0	0.000	
39	   H	0.451	5.559	2.375	 H	1	UNK0	0.000	
40	   H	1.546	6.721	0.874	 H	1	UNK0	0.000	
41	   N	5.649	-1.237	0.144	N.2	1	UNK0	0.000	
42	   C	3.647	-1.505	2.313	C.2	1	UNK0	0.000	
43	   C	3.783	-2.411	1.205	C.2	1	UNK0	0.000	
44	   C	4.797	-2.206	0.254	C.2	1	UNK0	0.000	
45	   C	6.456	-1.234	-1.055	C.3	1	UNK0	0.000	
46	   H	4.234	-0.687	2.486	 H	1	UNK0	0.000	
47	   H	4.781	-2.988	-0.526	 H	1	UNK0	0.000	
48	   H	6.045	-1.916	-1.926	 H	1	UNK0	0.000	
49	   N	1.677	-1.063	5.418	N.2	1	UNK0	0.000	
50	   C	1.863	-2.938	3.136	C.2	1	UNK0	0.000	
51	   C	2.672	-1.813	3.338	C.2	1	UNK0	0.000	
52	   C	2.506	-0.900	4.469	C.2	1	UNK0	0.000	
53	   C	1.596	-0.148	6.526	C.3	1	UNK0	0.000	
54	   H	1.251	-3.130	3.990	 H	1	UNK0	0.000	
55	   H	3.232	-0.089	4.523	 H	1	UNK0	0.000	
56	   H	2.392	0.626	6.455	 H	1	UNK0	0.000	
57	   N	1.521	5.949	-1.806	N.2	1	UNK0	0.000	
58	   C	2.595	3.148	-1.980	C.2	1	UNK0	0.000	
59	   C	1.415	3.607	-2.641	C.2	1	UNK0	0.000	
60	   C	0.847	4.942	-2.302	C.2	1	UNK0	0.000	
61	   C	0.885	7.091	-1.243	C.3	1	UNK0	0.000	
62	   H	3.086	3.710	-1.260	 H	1	UNK0	0.000	
63	   H	-0.193	4.899	-2.419	 H	1	UNK0	0.000	
64	   H	-0.039	7.261	-1.838	 H	1	UNK0	0.000	
65	   N	-5.652	-0.583	-0.189	N.3	1	UNK0	0.000	
66	   C	-3.381	-1.059	-1.856	C.2	1	UNK0	0.000	
67	   C	-3.535	-1.688	-0.636	C.2	1	UNK0	0.000	
68	   C	-4.702	-1.357	0.192	C.3	1	UNK0	0.000	
69	   C	-6.635	-0.313	0.799	C.3	1	UNK0	0.000	
70	   H	-3.963	-0.202	-2.112	 H	1	UNK0	0.000	
71	   H	-4.720	-1.829	1.217	 H	1	UNK0	0.000	
72	   H	-6.702	-1.051	1.605	 H	1	UNK0	0.000	
73	   N	-0.037	1.594	5.469	N.2	1	UNK0	0.000	
74	   C	-0.692	3.316	3.154	C.2	1	UNK0	0.000	
75	   C	-1.499	2.233	3.648	C.2	1	UNK0	0.000	
76	   C	-1.072	1.419	4.797	C.2	1	UNK0	0.000	
77	   C	0.179	0.623	6.576	C.3	1	UNK0	0.000	
78	   H	0.185	3.600	3.757	 H	1	UNK0	0.000	
79	   H	-1.809	0.604	5.008	 H	1	UNK0	0.000	
80	   H	-0.683	-0.057	6.663	 H	1	UNK0	0.000	
81	   N	-1.483	-5.523	-0.007	N.2	1	UNK0	0.000	
82	   C	-2.806	-2.887	-0.325	C.2	1	UNK0	0.000	
83	   C	-1.922	-3.418	-1.289	C.2	1	UNK0	0.000	
84	   C	-1.311	-4.809	-1.042	C.2	1	UNK0	0.000	
85	   C	-0.985	-6.841	0.038	C.3	1	UNK0	0.000	
86	   H	-3.043	-3.466	0.546	 H	1	UNK0	0.000	
87	   H	-0.736	-5.186	-1.872	 H	1	UNK0	0.000	
88	   H	-0.302	-7.158	-0.858	 H	1	UNK0	0.000	
89	   N	5.116	0.395	-2.351	N.3	1	UNK0	0.000	
90	   C	2.525	1.125	-3.314	C.2	1	UNK0	0.000	
91	   C	3.155	1.849	-2.323	C.2	1	UNK0	0.000	
92	   C	4.446	1.356	-1.757	C.3	1	UNK0	0.000	
93	   C	6.446	0.112	-1.758	C.3	1	UNK0	0.000	
94	   H	3.035	0.340	-3.729	 H	1	UNK0	0.000	
95	   H	4.814	1.812	-0.807	 H	1	UNK0	0.000	
96	   H	6.756	0.852	-1.022	 H	1	UNK0	0.000	
@<TRIPOS>BOND
1 1 4 2
2 2 59 1
3 2 3 2
4 3 90 1
5 3 4 1
6 5 29 1
7 1 5 1
8 2 6 1
9 4 7 1
10 5 8 1
11 9 13 1
12 9 12 2
13 10 43 2
14 10 11 1
15 11 50 2
16 11 12 1
17 12 15 1
18 13 16 1
19 10 14 1
20 18 22 1
21 18 75 2
22 18 19 1
23 19 20 1
24 17 20 2
25 17 21 1
26 20 23 1
27 21 24 1
28 25 28 2
29 26 83 1
30 26 27 2
31 27 66 1
32 27 28 1
33 29 32 1
34 25 29 1
35 26 30 1
36 28 31 1
37 33 36 2
38 19 34 2
39 34 35 1
40 35 74 2
41 35 36 1
42 36 39 1
43 33 37 1
44 37 40 1
45 34 38 1
46 41 44 2
47 42 46 1
48 42 51 2
49 42 43 1
50 43 44 1
51 41 45 1
52 44 47 1
53 45 48 1
54 49 53 1
55 50 51 1
56 50 54 1
57 51 52 1
58 52 55 1
59 49 52 2
60 53 77 1
61 53 56 1
62 57 61 1
63 58 62 1
64 59 60 1
65 58 59 2
66 57 60 2
67 37 61 1
68 60 63 1
69 61 64 1
70 65 68 1
71 65 69 1
72 66 67 2
73 67 82 1
74 67 68 1
75 68 71 1
76 21 69 1
77 69 72 1
78 66 70 1
79 73 77 1
80 74 75 1
81 74 78 1
82 75 76 1
83 76 79 1
84 73 76 2
85 77 80 1
86 81 85 1
87 82 86 1
88 83 84 1
89 82 83 2
90 81 84 2
91 13 85 1
92 84 87 1
93 85 88 1
94 89 93 1
95 89 92 1
96 90 91 2
97 58 91 1
98 91 92 1
99 92 95 1
100 45 93 1
101 93 96 1
102 90 94 1
@<TRIPOS>SUBSTRUCTURE
1	UNK0	1	GROUP	1 ****	UNK
