# Supplementary material for: MoleQCage: Geometric High-Throughput Screening for Molecular Caging Prediction
Source: J Chem Inf Model. 2024 Dec 12;64(24):9034–9. doi: 10.1021/acs.jcim.4c01419 (PMC11684736; doi:10.1021/acs.jcim.4c01419)
Supplement: Supplementary file 2 — ci4c01419_si_002.zip [file ci4c01419_si_002.zip › CC3_conformations/CC3_055.mol2]

# created with PyMOL 2.4.1
@<TRIPOS>MOLECULE
frame254.xyz
96 102 1                
SMALL
USER_CHARGES
@<TRIPOS>ATOM
1	   N	-0.303	0.712	-5.418	N.2	1	UNK0	0.000	
2	   C	0.783	2.579	-3.408	C.2	1	UNK0	0.000	
3	   C	1.397	1.382	-3.817	C.2	1	UNK0	0.000	
4	   C	0.843	0.520	-4.924	C.2	1	UNK0	0.000	
5	   C	-0.723	-0.103	-6.556	C.3	1	UNK0	0.000	
6	   H	-0.139	2.882	-3.832	 H	1	UNK0	0.000	
7	   H	1.569	-0.360	-5.177	 H	1	UNK0	0.000	
8	   H	-0.099	-0.982	-6.795	 H	1	UNK0	0.000	
9	   N	1.021	-5.747	1.149	N.2	1	UNK0	0.000	
10	   C	2.810	-3.436	1.209	C.2	1	UNK0	0.000	
11	   C	1.690	-3.624	2.072	C.2	1	UNK0	0.000	
12	   C	0.797	-4.786	1.926	C.2	1	UNK0	0.000	
13	   C	0.091	-6.830	1.183	C.3	1	UNK0	0.000	
14	   H	2.915	-4.079	0.405	 H	1	UNK0	0.000	
15	   H	-0.084	-4.757	2.556	 H	1	UNK0	0.000	
16	   H	-0.522	-6.895	2.102	 H	1	UNK0	0.000	
17	   N	-5.083	1.262	1.471	N.2	1	UNK0	0.000	
18	   C	-2.549	1.695	2.932	C.2	1	UNK0	0.000	
19	   C	-3.058	2.595	1.940	C.2	1	UNK0	0.000	
20	   C	-4.424	2.375	1.375	C.2	1	UNK0	0.000	
21	   C	-6.375	1.113	0.801	C.3	1	UNK0	0.000	
22	   H	-3.159	0.839	3.250	 H	1	UNK0	0.000	
23	   H	-4.860	3.247	0.855	 H	1	UNK0	0.000	
24	   H	-6.331	1.549	-0.205	 H	1	UNK0	0.000	
25	   N	-2.194	-1.515	-5.250	N.2	1	UNK0	0.000	
26	   C	-1.996	-3.118	-2.743	C.2	1	UNK0	0.000	
27	   C	-2.642	-1.887	-2.919	C.2	1	UNK0	0.000	
28	   C	-2.488	-1.048	-4.095	C.2	1	UNK0	0.000	
29	   C	-2.178	-0.531	-6.343	C.3	1	UNK0	0.000	
30	   H	-1.270	-3.551	-3.421	 H	1	UNK0	0.000	
31	   H	-2.566	0.047	-3.883	 H	1	UNK0	0.000	
32	   H	-2.721	0.311	-6.069	 H	1	UNK0	0.000	
33	   N	-0.588	5.948	0.976	N.3	1	UNK0	0.000	
34	   C	-2.254	3.653	1.467	C.2	1	UNK0	0.000	
35	   C	-0.979	3.826	1.962	C.2	1	UNK0	0.000	
36	   C	-0.137	4.960	1.556	C.3	1	UNK0	0.000	
37	   C	0.483	6.873	0.566	C.3	1	UNK0	0.000	
38	   H	-2.697	4.468	0.898	 H	1	UNK0	0.000	
39	   H	0.921	4.841	1.845	 H	1	UNK0	0.000	
40	   H	1.374	6.801	1.052	 H	1	UNK0	0.000	
41	   N	5.624	-1.420	0.251	N.2	1	UNK0	0.000	
42	   C	3.551	-1.547	2.365	C.2	1	UNK0	0.000	
43	   C	3.744	-2.423	1.313	C.2	1	UNK0	0.000	
44	   C	4.610	-2.210	0.159	C.2	1	UNK0	0.000	
45	   C	6.493	-1.352	-0.886	C.3	1	UNK0	0.000	
46	   H	4.252	-0.759	2.536	 H	1	UNK0	0.000	
47	   H	4.186	-2.704	-0.748	 H	1	UNK0	0.000	
48	   H	6.133	-2.082	-1.672	 H	1	UNK0	0.000	
49	   N	1.928	-0.923	5.508	N.2	1	UNK0	0.000	
50	   C	1.540	-2.679	3.096	C.2	1	UNK0	0.000	
51	   C	2.508	-1.656	3.259	C.2	1	UNK0	0.000	
52	   C	2.375	-0.688	4.344	C.2	1	UNK0	0.000	
53	   C	1.927	0.166	6.459	C.3	1	UNK0	0.000	
54	   H	0.784	-2.777	3.845	 H	1	UNK0	0.000	
55	   H	2.713	0.361	4.094	 H	1	UNK0	0.000	
56	   H	2.556	0.983	6.133	 H	1	UNK0	0.000	
57	   N	1.329	5.449	-1.132	N.2	1	UNK0	0.000	
58	   C	2.751	3.047	-2.067	C.2	1	UNK0	0.000	
59	   C	1.547	3.477	-2.588	C.2	1	UNK0	0.000	
60	   C	0.997	4.811	-2.190	C.2	1	UNK0	0.000	
61	   C	0.682	6.760	-0.935	C.3	1	UNK0	0.000	
62	   H	3.298	3.743	-1.418	 H	1	UNK0	0.000	
63	   H	0.226	5.208	-2.840	 H	1	UNK0	0.000	
64	   H	-0.308	6.864	-1.452	 H	1	UNK0	0.000	
65	   N	-5.912	-0.947	-0.256	N.2	1	UNK0	0.000	
66	   C	-3.603	-1.448	-1.931	C.2	1	UNK0	0.000	
67	   C	-3.984	-2.250	-0.790	C.2	1	UNK0	0.000	
68	   C	-5.004	-1.763	0.115	C.2	1	UNK0	0.000	
69	   C	-6.820	-0.378	0.705	C.3	1	UNK0	0.000	
70	   H	-4.162	-0.523	-2.030	 H	1	UNK0	0.000	
71	   H	-4.955	-2.193	1.111	 H	1	UNK0	0.000	
72	   H	-6.740	-0.934	1.646	 H	1	UNK0	0.000	
73	   N	0.195	1.535	5.418	N.2	1	UNK0	0.000	
74	   C	-0.512	2.942	2.965	C.2	1	UNK0	0.000	
75	   C	-1.330	1.929	3.523	C.2	1	UNK0	0.000	
76	   C	-0.841	1.246	4.784	C.2	1	UNK0	0.000	
77	   C	0.524	0.729	6.640	C.3	1	UNK0	0.000	
78	   H	0.452	3.246	3.423	 H	1	UNK0	0.000	
79	   H	-1.409	0.303	4.978	 H	1	UNK0	0.000	
80	   H	-0.201	-0.135	6.861	 H	1	UNK0	0.000	
81	   N	-1.580	-5.829	-0.275	N.2	1	UNK0	0.000	
82	   C	-3.305	-3.492	-0.687	C.2	1	UNK0	0.000	
83	   C	-2.367	-3.892	-1.643	C.2	1	UNK0	0.000	
84	   C	-1.620	-5.154	-1.324	C.2	1	UNK0	0.000	
85	   C	-0.771	-6.902	-0.086	C.3	1	UNK0	0.000	
86	   H	-3.397	-4.049	0.189	 H	1	UNK0	0.000	
87	   H	-0.898	-5.432	-2.131	 H	1	UNK0	0.000	
88	   H	0.011	-6.999	-0.886	 H	1	UNK0	0.000	
89	   N	5.214	0.398	-2.062	N.2	1	UNK0	0.000	
90	   C	2.671	0.966	-3.248	C.2	1	UNK0	0.000	
91	   C	3.325	1.850	-2.374	C.2	1	UNK0	0.000	
92	   C	4.667	1.481	-1.829	C.2	1	UNK0	0.000	
93	   C	6.543	0.131	-1.461	C.3	1	UNK0	0.000	
94	   H	3.073	0.000	-3.432	 H	1	UNK0	0.000	
95	   H	5.207	2.176	-1.213	 H	1	UNK0	0.000	
96	   H	6.695	0.792	-0.650	 H	1	UNK0	0.000	
@<TRIPOS>BOND
1 1 4 2
2 2 59 1
3 2 3 2
4 3 90 1
5 3 4 1
6 5 29 1
7 1 5 1
8 2 6 1
9 4 7 1
10 5 8 1
11 9 13 1
12 9 12 2
13 10 43 2
14 10 11 1
15 11 50 2
16 11 12 1
17 12 15 1
18 13 16 1
19 10 14 1
20 18 22 1
21 18 75 2
22 18 19 1
23 17 20 2
24 19 20 1
25 17 21 1
26 20 23 1
27 21 24 1
28 25 28 2
29 26 83 1
30 26 27 2
31 27 66 1
32 28 31 1
33 27 28 1
34 29 32 1
35 25 29 1
36 26 30 1
37 33 36 1
38 19 34 2
39 34 35 1
40 35 74 2
41 36 39 1
42 35 36 1
43 33 37 1
44 37 40 1
45 34 38 1
46 42 46 1
47 42 51 2
48 42 43 1
49 41 44 2
50 43 44 1
51 41 45 1
52 44 47 1
53 45 48 1
54 49 53 1
55 50 51 1
56 50 54 1
57 51 52 1
58 49 52 2
59 53 77 1
60 52 55 1
61 53 56 1
62 57 61 1
63 58 62 1
64 59 60 1
65 58 59 2
66 57 60 2
67 37 61 1
68 60 63 1
69 61 64 1
70 65 68 2
71 65 69 1
72 66 67 2
73 67 82 1
74 67 68 1
75 68 71 1
76 21 69 1
77 69 72 1
78 66 70 1
79 73 77 1
80 74 78 1
81 74 75 1
82 75 76 1
83 76 79 1
84 73 76 2
85 77 80 1
86 81 85 1
87 82 86 1
88 83 84 1
89 82 83 2
90 81 84 2
91 13 85 1
92 84 87 1
93 85 88 1
94 89 92 2
95 89 93 1
96 90 91 2
97 58 91 1
98 91 92 1
99 92 95 1
100 45 93 1
101 93 96 1
102 90 94 1
@<TRIPOS>SUBSTRUCTURE
1	UNK0	1	GROUP	1 ****	UNK
