# Supplementary material for: MoleQCage: Geometric High-Throughput Screening for Molecular Caging Prediction
Source: J Chem Inf Model. 2024 Dec 12;64(24):9034–9. doi: 10.1021/acs.jcim.4c01419 (PMC11684736; doi:10.1021/acs.jcim.4c01419)
Supplement: Supplementary file 2 — ci4c01419_si_002.zip [file ci4c01419_si_002.zip › CC3_conformations/CC3_056.mol2]

# created with PyMOL 2.4.1
@<TRIPOS>MOLECULE
frame255.xyz
96 102 1                
SMALL
USER_CHARGES
@<TRIPOS>ATOM
1	   N	0.286	0.990	-5.821	N.2	1	UNK0	0.000	
2	   C	1.030	2.609	-3.637	C.2	1	UNK0	0.000	
3	   C	1.621	1.360	-3.931	C.2	1	UNK0	0.000	
4	   C	1.114	0.500	-5.004	C.2	1	UNK0	0.000	
5	   C	-0.285	0.085	-6.817	C.3	1	UNK0	0.000	
6	   H	0.210	3.066	-4.131	 H	1	UNK0	0.000	
7	   H	1.494	-0.534	-5.051	 H	1	UNK0	0.000	
8	   H	0.260	-0.838	-6.950	 H	1	UNK0	0.000	
9	   N	0.814	-5.593	1.013	N.2	1	UNK0	0.000	
10	   C	2.849	-3.515	1.127	C.2	1	UNK0	0.000	
11	   C	1.786	-3.644	2.059	C.2	1	UNK0	0.000	
12	   C	0.808	-4.758	1.949	C.2	1	UNK0	0.000	
13	   C	-0.078	-6.743	1.109	C.3	1	UNK0	0.000	
14	   H	2.940	-4.255	0.405	 H	1	UNK0	0.000	
15	   H	0.153	-4.838	2.818	 H	1	UNK0	0.000	
16	   H	-0.680	-6.630	2.033	 H	1	UNK0	0.000	
17	   N	-5.278	1.577	2.010	N.2	1	UNK0	0.000	
18	   C	-2.588	1.760	3.010	C.2	1	UNK0	0.000	
19	   C	-3.076	2.467	1.896	C.2	1	UNK0	0.000	
20	   C	-4.312	2.078	1.323	C.2	1	UNK0	0.000	
21	   C	-6.573	1.243	1.491	C.3	1	UNK0	0.000	
22	   H	-3.167	0.961	3.481	 H	1	UNK0	0.000	
23	   H	-4.489	2.290	0.214	 H	1	UNK0	0.000	
24	   H	-6.760	1.794	0.604	 H	1	UNK0	0.000	
25	   N	-1.655	-1.253	-5.166	N.2	1	UNK0	0.000	
26	   C	-2.114	-3.046	-2.768	C.2	1	UNK0	0.000	
27	   C	-2.839	-1.854	-3.055	C.2	1	UNK0	0.000	
28	   C	-2.695	-1.232	-4.391	C.2	1	UNK0	0.000	
29	   C	-1.684	-0.535	-6.457	C.3	1	UNK0	0.000	
30	   H	-1.329	-3.367	-3.461	 H	1	UNK0	0.000	
31	   H	-3.635	-0.820	-4.754	 H	1	UNK0	0.000	
32	   H	-2.404	0.337	-6.441	 H	1	UNK0	0.000	
33	   N	-0.537	5.815	0.648	N.2	1	UNK0	0.000	
34	   C	-2.316	3.567	1.428	C.2	1	UNK0	0.000	
35	   C	-1.118	3.979	2.108	C.2	1	UNK0	0.000	
36	   C	-0.200	5.065	1.634	C.2	1	UNK0	0.000	
37	   C	0.368	6.906	0.322	C.3	1	UNK0	0.000	
38	   H	-2.757	4.190	0.711	 H	1	UNK0	0.000	
39	   H	0.641	5.315	2.257	 H	1	UNK0	0.000	
40	   H	1.366	6.949	0.829	 H	1	UNK0	0.000	
41	   N	5.664	-1.259	0.150	N.2	1	UNK0	0.000	
42	   C	3.584	-1.403	2.126	C.2	1	UNK0	0.000	
43	   C	3.735	-2.422	1.172	C.2	1	UNK0	0.000	
44	   C	4.781	-2.210	0.187	C.2	1	UNK0	0.000	
45	   C	6.701	-1.198	-0.863	C.3	1	UNK0	0.000	
46	   H	4.198	-0.544	2.078	 H	1	UNK0	0.000	
47	   H	4.820	-2.894	-0.642	 H	1	UNK0	0.000	
48	   H	6.527	-1.862	-1.737	 H	1	UNK0	0.000	
49	   N	1.556	-0.707	5.164	N.2	1	UNK0	0.000	
50	   C	1.668	-2.712	3.094	C.2	1	UNK0	0.000	
51	   C	2.593	-1.578	3.150	C.2	1	UNK0	0.000	
52	   C	2.499	-0.571	4.309	C.2	1	UNK0	0.000	
53	   C	1.657	0.073	6.453	C.3	1	UNK0	0.000	
54	   H	0.830	-2.835	3.788	 H	1	UNK0	0.000	
55	   H	3.361	0.122	4.380	 H	1	UNK0	0.000	
56	   H	2.421	0.872	6.444	 H	1	UNK0	0.000	
57	   N	1.515	5.588	-1.488	N.2	1	UNK0	0.000	
58	   C	2.719	2.972	-1.943	C.2	1	UNK0	0.000	
59	   C	1.541	3.402	-2.607	C.2	1	UNK0	0.000	
60	   C	0.973	4.695	-2.222	C.2	1	UNK0	0.000	
61	   C	0.767	6.836	-1.208	C.3	1	UNK0	0.000	
62	   H	3.133	3.550	-1.093	 H	1	UNK0	0.000	
63	   H	-0.032	4.879	-2.649	 H	1	UNK0	0.000	
64	   H	-0.193	6.973	-1.700	 H	1	UNK0	0.000	
65	   N	-5.735	-0.527	-0.045	N.2	1	UNK0	0.000	
66	   C	-3.788	-1.442	-2.159	C.2	1	UNK0	0.000	
67	   C	-4.051	-2.118	-0.935	C.2	1	UNK0	0.000	
68	   C	-5.076	-1.624	0.030	C.2	1	UNK0	0.000	
69	   C	-6.638	-0.203	1.046	C.3	1	UNK0	0.000	
70	   H	-4.367	-0.575	-2.475	 H	1	UNK0	0.000	
71	   H	-5.321	-2.322	0.792	 H	1	UNK0	0.000	
72	   H	-6.307	-0.746	1.931	 H	1	UNK0	0.000	
73	   N	-0.100	1.581	5.608	N.2	1	UNK0	0.000	
74	   C	-0.729	3.197	3.234	C.2	1	UNK0	0.000	
75	   C	-1.439	2.106	3.659	C.2	1	UNK0	0.000	
76	   C	-1.039	1.280	4.801	C.2	1	UNK0	0.000	
77	   C	0.276	0.714	6.735	C.3	1	UNK0	0.000	
78	   H	0.191	3.449	3.771	 H	1	UNK0	0.000	
79	   H	-1.574	0.326	5.035	 H	1	UNK0	0.000	
80	   H	-0.560	0.026	6.845	 H	1	UNK0	0.000	
81	   N	-1.756	-5.908	-0.317	N.2	1	UNK0	0.000	
82	   C	-3.365	-3.325	-0.716	C.2	1	UNK0	0.000	
83	   C	-2.416	-3.790	-1.600	C.2	1	UNK0	0.000	
84	   C	-1.515	-5.035	-1.233	C.2	1	UNK0	0.000	
85	   C	-0.934	-7.031	-0.159	C.3	1	UNK0	0.000	
86	   H	-3.524	-4.028	0.076	 H	1	UNK0	0.000	
87	   H	-0.644	-5.138	-1.872	 H	1	UNK0	0.000	
88	   H	-0.222	-7.058	-0.980	 H	1	UNK0	0.000	
89	   N	5.413	0.528	-2.148	N.3	1	UNK0	0.000	
90	   C	2.815	0.993	-3.327	C.2	1	UNK0	0.000	
91	   C	3.358	1.814	-2.328	C.2	1	UNK0	0.000	
92	   C	4.556	1.327	-1.586	C.3	1	UNK0	0.000	
93	   C	6.719	0.287	-1.463	C.3	1	UNK0	0.000	
94	   H	3.312	0.097	-3.609	 H	1	UNK0	0.000	
95	   H	4.571	1.620	-0.549	 H	1	UNK0	0.000	
96	   H	6.957	0.951	-0.655	 H	1	UNK0	0.000	
@<TRIPOS>BOND
1 1 4 2
2 2 59 1
3 2 3 2
4 3 90 1
5 3 4 1
6 5 29 1
7 1 5 1
8 2 6 1
9 4 7 1
10 5 8 1
11 9 13 1
12 9 12 2
13 10 43 2
14 10 11 1
15 11 50 2
16 11 12 1
17 12 15 1
18 13 16 1
19 10 14 1
20 18 22 1
21 18 75 2
22 18 19 1
23 19 20 1
24 17 20 2
25 17 21 1
26 20 23 1
27 21 24 1
28 25 28 2
29 26 83 1
30 26 27 2
31 27 66 1
32 27 28 1
33 29 32 1
34 25 29 1
35 26 30 1
36 28 31 1
37 33 36 2
38 19 34 2
39 34 35 1
40 35 74 2
41 35 36 1
42 36 39 1
43 33 37 1
44 37 40 1
45 34 38 1
46 41 44 2
47 42 51 2
48 42 43 1
49 43 44 1
50 41 45 1
51 42 46 1
52 44 47 1
53 45 48 1
54 49 53 1
55 50 51 1
56 50 54 1
57 51 52 1
58 52 55 1
59 49 52 2
60 53 77 1
61 53 56 1
62 57 61 1
63 58 62 1
64 59 60 1
65 58 59 2
66 57 60 2
67 37 61 1
68 60 63 1
69 61 64 1
70 65 68 2
71 65 69 1
72 66 67 2
73 67 82 1
74 67 68 1
75 68 71 1
76 21 69 1
77 69 72 1
78 66 70 1
79 73 77 1
80 74 75 1
81 74 78 1
82 75 76 1
83 76 79 1
84 73 76 2
85 77 80 1
86 81 85 1
87 82 86 1
88 83 84 1
89 82 83 2
90 81 84 2
91 13 85 1
92 84 87 1
93 85 88 1
94 89 92 1
95 89 93 1
96 90 91 2
97 58 91 1
98 91 92 1
99 92 95 1
100 45 93 1
101 93 96 1
102 90 94 1
@<TRIPOS>SUBSTRUCTURE
1	UNK0	1	GROUP	1 ****	UNK
