# Supplementary material for: MoleQCage: Geometric High-Throughput Screening for Molecular Caging Prediction
Source: J Chem Inf Model. 2024 Dec 12;64(24):9034–9. doi: 10.1021/acs.jcim.4c01419 (PMC11684736; doi:10.1021/acs.jcim.4c01419)
Supplement: Supplementary file 2 — ci4c01419_si_002.zip [file ci4c01419_si_002.zip › CC3_conformations/CC3_057.mol2]

# created with PyMOL 2.4.1
@<TRIPOS>MOLECULE
frame256.xyz
96 102 1                
SMALL
USER_CHARGES
@<TRIPOS>ATOM
1	   N	0.044	0.891	-5.771	N.2	1	UNK0	0.000	
2	   C	0.952	2.501	-3.401	C.2	1	UNK0	0.000	
3	   C	1.548	1.311	-3.929	C.2	1	UNK0	0.000	
4	   C	0.914	0.486	-5.000	C.2	1	UNK0	0.000	
5	   C	-0.426	-0.045	-6.836	C.3	1	UNK0	0.000	
6	   H	-0.021	2.748	-3.824	 H	1	UNK0	0.000	
7	   H	1.322	-0.519	-5.160	 H	1	UNK0	0.000	
8	   H	0.084	-0.991	-6.840	 H	1	UNK0	0.000	
9	   N	1.038	-5.704	0.980	N.2	1	UNK0	0.000	
10	   C	2.924	-3.585	1.155	C.2	1	UNK0	0.000	
11	   C	1.898	-3.814	2.156	C.2	1	UNK0	0.000	
12	   C	0.948	-4.913	1.976	C.2	1	UNK0	0.000	
13	   C	0.133	-6.824	0.908	C.3	1	UNK0	0.000	
14	   H	3.142	-4.261	0.359	 H	1	UNK0	0.000	
15	   H	0.230	-5.048	2.823	 H	1	UNK0	0.000	
16	   H	-0.502	-6.879	1.755	 H	1	UNK0	0.000	
17	   N	-5.523	1.631	1.998	N.2	1	UNK0	0.000	
18	   C	-2.959	2.070	3.354	C.2	1	UNK0	0.000	
19	   C	-3.380	2.773	2.193	C.2	1	UNK0	0.000	
20	   C	-4.726	2.516	1.577	C.2	1	UNK0	0.000	
21	   C	-6.746	1.318	1.305	C.3	1	UNK0	0.000	
22	   H	-3.495	1.250	3.823	 H	1	UNK0	0.000	
23	   H	-4.979	3.092	0.707	 H	1	UNK0	0.000	
24	   H	-6.878	1.898	0.410	 H	1	UNK0	0.000	
25	   N	-1.969	-1.276	-5.234	N.2	1	UNK0	0.000	
26	   C	-1.913	-2.587	-2.581	C.2	1	UNK0	0.000	
27	   C	-2.786	-1.530	-2.920	C.2	1	UNK0	0.000	
28	   C	-2.563	-0.802	-4.210	C.2	1	UNK0	0.000	
29	   C	-1.917	-0.396	-6.473	C.3	1	UNK0	0.000	
30	   H	-1.052	-2.888	-3.204	 H	1	UNK0	0.000	
31	   H	-3.018	0.246	-4.285	 H	1	UNK0	0.000	
32	   H	-2.584	0.468	-6.423	 H	1	UNK0	0.000	
33	   N	-0.592	5.786	0.586	N.2	1	UNK0	0.000	
34	   C	-2.512	3.679	1.509	C.2	1	UNK0	0.000	
35	   C	-1.202	3.890	2.055	C.2	1	UNK0	0.000	
36	   C	-0.289	4.896	1.439	C.2	1	UNK0	0.000	
37	   C	0.400	6.913	0.300	C.3	1	UNK0	0.000	
38	   H	-2.852	4.237	0.660	 H	1	UNK0	0.000	
39	   H	0.711	4.912	1.857	 H	1	UNK0	0.000	
40	   H	1.295	6.890	0.902	 H	1	UNK0	0.000	
41	   N	5.737	-1.307	0.271	N.2	1	UNK0	0.000	
42	   C	3.697	-1.645	2.377	C.2	1	UNK0	0.000	
43	   C	3.829	-2.502	1.286	C.2	1	UNK0	0.000	
44	   C	4.907	-2.304	0.297	C.2	1	UNK0	0.000	
45	   C	6.733	-1.324	-0.826	C.3	1	UNK0	0.000	
46	   H	4.400	-0.819	2.496	 H	1	UNK0	0.000	
47	   H	5.161	-3.111	-0.442	 H	1	UNK0	0.000	
48	   H	6.529	-2.038	-1.659	 H	1	UNK0	0.000	
49	   N	1.712	-0.951	5.461	N.2	1	UNK0	0.000	
50	   C	1.785	-2.913	3.230	C.2	1	UNK0	0.000	
51	   C	2.733	-1.849	3.409	C.2	1	UNK0	0.000	
52	   C	2.522	-0.840	4.509	C.2	1	UNK0	0.000	
53	   C	1.719	0.061	6.481	C.3	1	UNK0	0.000	
54	   H	0.939	-3.098	3.850	 H	1	UNK0	0.000	
55	   H	3.065	0.111	4.375	 H	1	UNK0	0.000	
56	   H	2.429	0.879	6.335	 H	1	UNK0	0.000	
57	   N	1.655	5.526	-1.419	N.3	1	UNK0	0.000	
58	   C	2.840	2.831	-1.982	C.2	1	UNK0	0.000	
59	   C	1.596	3.229	-2.401	C.2	1	UNK0	0.000	
60	   C	0.988	4.534	-1.884	C.3	1	UNK0	0.000	
61	   C	0.840	6.744	-1.183	C.3	1	UNK0	0.000	
62	   H	3.317	3.314	-1.135	 H	1	UNK0	0.000	
63	   H	-0.120	4.636	-1.959	 H	1	UNK0	0.000	
64	   H	-0.033	6.748	-1.786	 H	1	UNK0	0.000	
65	   N	-5.830	-0.562	-0.057	N.2	1	UNK0	0.000	
66	   C	-3.775	-1.165	-2.055	C.2	1	UNK0	0.000	
67	   C	-3.989	-1.852	-0.812	C.2	1	UNK0	0.000	
68	   C	-4.995	-1.538	0.075	C.2	1	UNK0	0.000	
69	   C	-6.779	-0.256	0.960	C.3	1	UNK0	0.000	
70	   H	-4.411	-0.313	-2.353	 H	1	UNK0	0.000	
71	   H	-4.986	-2.165	0.959	 H	1	UNK0	0.000	
72	   H	-6.668	-0.801	1.933	 H	1	UNK0	0.000	
73	   N	-0.043	1.569	5.421	N.3	1	UNK0	0.000	
74	   C	-0.729	3.163	3.191	C.2	1	UNK0	0.000	
75	   C	-1.628	2.294	3.851	C.2	1	UNK0	0.000	
76	   C	-1.180	1.444	4.941	C.3	1	UNK0	0.000	
77	   C	0.364	0.753	6.631	C.3	1	UNK0	0.000	
78	   H	0.232	3.329	3.642	 H	1	UNK0	0.000	
79	   H	-1.696	0.527	5.165	 H	1	UNK0	0.000	
80	   H	-0.498	0.077	6.818	 H	1	UNK0	0.000	
81	   N	-1.564	-5.522	-0.350	N.2	1	UNK0	0.000	
82	   C	-3.115	-2.944	-0.476	C.2	1	UNK0	0.000	
83	   C	-2.128	-3.329	-1.376	C.2	1	UNK0	0.000	
84	   C	-1.271	-4.496	-1.037	C.2	1	UNK0	0.000	
85	   C	-0.676	-6.647	-0.394	C.3	1	UNK0	0.000	
86	   H	-3.144	-3.441	0.533	 H	1	UNK0	0.000	
87	   H	-0.259	-4.514	-1.426	 H	1	UNK0	0.000	
88	   H	0.004	-6.531	-1.252	 H	1	UNK0	0.000	
89	   N	5.460	0.228	-2.263	N.2	1	UNK0	0.000	
90	   C	2.769	0.872	-3.421	C.2	1	UNK0	0.000	
91	   C	3.465	1.670	-2.476	C.2	1	UNK0	0.000	
92	   C	4.787	1.269	-1.931	C.2	1	UNK0	0.000	
93	   C	6.758	0.064	-1.550	C.3	1	UNK0	0.000	
94	   H	3.238	-0.005	-3.746	 H	1	UNK0	0.000	
95	   H	5.215	1.961	-1.173	 H	1	UNK0	0.000	
96	   H	6.964	0.882	-0.830	 H	1	UNK0	0.000	
@<TRIPOS>BOND
1 1 4 2
2 2 59 2
3 3 90 2
4 2 3 1
5 3 4 1
6 5 29 1
7 1 5 1
8 2 6 1
9 4 7 1
10 5 8 1
11 9 12 2
12 10 43 2
13 10 11 1
14 11 50 2
15 11 12 1
16 12 15 1
17 9 13 1
18 13 16 1
19 10 14 1
20 18 22 1
21 18 75 1
22 18 19 2
23 17 20 2
24 19 20 1
25 17 21 1
26 20 23 1
27 21 24 1
28 25 28 2
29 26 83 1
30 26 27 2
31 27 66 1
32 27 28 1
33 29 32 1
34 25 29 1
35 26 30 1
36 28 31 1
37 33 36 2
38 34 35 2
39 19 34 1
40 35 74 1
41 36 39 1
42 35 36 1
43 33 37 1
44 37 40 1
45 34 38 1
46 41 44 2
47 42 46 1
48 42 51 2
49 42 43 1
50 43 44 1
51 41 45 1
52 44 47 1
53 45 48 1
54 49 53 1
55 50 51 1
56 50 54 1
57 51 52 1
58 49 52 2
59 53 77 1
60 52 55 1
61 53 56 1
62 57 61 1
63 58 62 1
64 58 59 1
65 59 60 1
66 57 60 1
67 37 61 1
68 60 63 1
69 61 64 1
70 65 68 2
71 65 69 1
72 66 67 2
73 67 82 1
74 67 68 1
75 68 71 1
76 21 69 1
77 69 72 1
78 66 70 1
79 73 77 1
80 74 78 1
81 74 75 2
82 75 76 1
83 76 79 1
84 73 76 1
85 77 80 1
86 82 86 1
87 83 84 1
88 82 83 2
89 81 84 2
90 81 85 1
91 13 85 1
92 84 87 1
93 85 88 1
94 89 92 2
95 89 93 1
96 90 91 1
97 58 91 2
98 91 92 1
99 92 95 1
100 93 96 1
101 45 93 1
102 90 94 1
@<TRIPOS>SUBSTRUCTURE
1	UNK0	1	GROUP	1 ****	UNK
