# Supplementary material for: MoleQCage: Geometric High-Throughput Screening for Molecular Caging Prediction
Source: J Chem Inf Model. 2024 Dec 12;64(24):9034–9. doi: 10.1021/acs.jcim.4c01419 (PMC11684736; doi:10.1021/acs.jcim.4c01419)
Supplement: Supplementary file 2 — ci4c01419_si_002.zip [file ci4c01419_si_002.zip › CC3_conformations/CC3_058.mol2]

# created with PyMOL 2.4.1
@<TRIPOS>MOLECULE
frame257.xyz
96 102 1                
SMALL
USER_CHARGES
@<TRIPOS>ATOM
1	   N	0.211	0.956	-5.532	N.2	1	UNK0	0.000	
2	   C	1.201	2.565	-3.393	C.2	1	UNK0	0.000	
3	   C	1.765	1.335	-3.730	C.2	1	UNK0	0.000	
4	   C	1.174	0.507	-4.772	C.2	1	UNK0	0.000	
5	   C	-0.476	-0.018	-6.457	C.3	1	UNK0	0.000	
6	   H	0.251	2.888	-3.851	 H	1	UNK0	0.000	
7	   H	1.539	-0.533	-4.930	 H	1	UNK0	0.000	
8	   H	-0.045	-1.042	-6.397	 H	1	UNK0	0.000	
9	   N	0.940	-5.732	0.877	N.2	1	UNK0	0.000	
10	   C	2.793	-3.414	0.947	C.2	1	UNK0	0.000	
11	   C	1.840	-3.738	1.909	C.2	1	UNK0	0.000	
12	   C	0.879	-4.878	1.804	C.2	1	UNK0	0.000	
13	   C	0.082	-6.927	0.882	C.3	1	UNK0	0.000	
14	   H	2.909	-3.955	0.087	 H	1	UNK0	0.000	
15	   H	0.093	-4.996	2.573	 H	1	UNK0	0.000	
16	   H	-0.564	-7.049	1.785	 H	1	UNK0	0.000	
17	   N	-5.432	1.377	1.939	N.2	1	UNK0	0.000	
18	   C	-2.527	1.504	2.720	C.2	1	UNK0	0.000	
19	   C	-3.153	2.334	1.805	C.2	1	UNK0	0.000	
20	   C	-4.544	2.101	1.382	C.2	1	UNK0	0.000	
21	   C	-6.752	1.188	1.324	C.3	1	UNK0	0.000	
22	   H	-3.130	0.609	3.060	 H	1	UNK0	0.000	
23	   H	-4.810	2.541	0.429	 H	1	UNK0	0.000	
24	   H	-6.806	1.637	0.301	 H	1	UNK0	0.000	
25	   N	-2.006	-0.998	-4.850	N.2	1	UNK0	0.000	
26	   C	-2.356	-2.908	-2.606	C.2	1	UNK0	0.000	
27	   C	-3.043	-1.676	-2.795	C.2	1	UNK0	0.000	
28	   C	-2.983	-0.897	-4.072	C.2	1	UNK0	0.000	
29	   C	-1.921	-0.139	-6.051	C.3	1	UNK0	0.000	
30	   H	-1.689	-3.375	-3.430	 H	1	UNK0	0.000	
31	   H	-3.828	-0.175	-4.196	 H	1	UNK0	0.000	
32	   H	-2.307	0.921	-5.937	 H	1	UNK0	0.000	
33	   N	-0.900	5.914	0.474	N.3	1	UNK0	0.000	
34	   C	-2.513	3.490	1.346	C.2	1	UNK0	0.000	
35	   C	-1.230	3.789	1.796	C.2	1	UNK0	0.000	
36	   C	-0.453	4.993	1.225	C.3	1	UNK0	0.000	
37	   C	0.092	7.003	0.168	C.3	1	UNK0	0.000	
38	   H	-3.046	4.195	0.679	 H	1	UNK0	0.000	
39	   H	0.575	5.159	1.603	 H	1	UNK0	0.000	
40	   H	0.806	7.104	1.032	 H	1	UNK0	0.000	
41	   N	5.816	-1.620	0.452	N.3	1	UNK0	0.000	
42	   C	3.493	-1.499	2.115	C.2	1	UNK0	0.000	
43	   C	3.589	-2.272	1.035	C.2	1	UNK0	0.000	
44	   C	4.727	-2.137	0.080	C.3	1	UNK0	0.000	
45	   C	6.790	-1.461	-0.654	C.3	1	UNK0	0.000	
46	   H	4.271	-0.734	2.288	 H	1	UNK0	0.000	
47	   H	4.599	-2.568	-0.910	 H	1	UNK0	0.000	
48	   H	6.531	-1.992	-1.545	 H	1	UNK0	0.000	
49	   N	1.774	-0.950	5.205	N.3	1	UNK0	0.000	
50	   C	1.724	-2.834	3.010	C.2	1	UNK0	0.000	
51	   C	2.478	-1.681	3.127	C.2	1	UNK0	0.000	
52	   C	2.276	-0.691	4.130	C.3	1	UNK0	0.000	
53	   C	1.888	0.144	6.137	C.3	1	UNK0	0.000	
54	   H	1.069	-2.997	3.860	 H	1	UNK0	0.000	
55	   H	2.827	0.218	3.770	 H	1	UNK0	0.000	
56	   H	2.596	0.914	5.832	 H	1	UNK0	0.000	
57	   N	1.542	5.561	-1.233	N.3	1	UNK0	0.000	
58	   C	3.019	3.027	-1.788	C.2	1	UNK0	0.000	
59	   C	1.792	3.418	-2.394	C.2	1	UNK0	0.000	
60	   C	1.187	4.740	-2.135	C.3	1	UNK0	0.000	
61	   C	0.762	6.781	-1.209	C.3	1	UNK0	0.000	
62	   H	3.549	3.688	-1.121	 H	1	UNK0	0.000	
63	   H	0.346	5.002	-2.844	 H	1	UNK0	0.000	
64	   H	0.027	6.830	-2.004	 H	1	UNK0	0.000	
65	   N	-6.162	-0.987	0.112	N.2	1	UNK0	0.000	
66	   C	-3.904	-1.196	-1.795	C.2	1	UNK0	0.000	
67	   C	-3.938	-1.849	-0.553	C.2	1	UNK0	0.000	
68	   C	-4.928	-1.248	0.382	C.2	1	UNK0	0.000	
69	   C	-6.970	-0.371	1.116	C.3	1	UNK0	0.000	
70	   H	-4.347	-0.207	-1.867	 H	1	UNK0	0.000	
71	   H	-4.530	-1.150	1.406	 H	1	UNK0	0.000	
72	   H	-6.862	-0.835	2.117	 H	1	UNK0	0.000	
73	   N	0.030	1.521	5.251	N.2	1	UNK0	0.000	
74	   C	-0.654	3.022	2.863	C.2	1	UNK0	0.000	
75	   C	-1.366	1.910	3.357	C.2	1	UNK0	0.000	
76	   C	-0.905	1.082	4.556	C.2	1	UNK0	0.000	
77	   C	0.489	0.725	6.359	C.3	1	UNK0	0.000	
78	   H	0.272	3.271	3.299	 H	1	UNK0	0.000	
79	   H	-1.284	0.041	4.688	 H	1	UNK0	0.000	
80	   H	-0.152	-0.168	6.469	 H	1	UNK0	0.000	
81	   N	-1.759	-5.774	-0.312	N.2	1	UNK0	0.000	
82	   C	-3.203	-3.070	-0.357	C.2	1	UNK0	0.000	
83	   C	-2.358	-3.626	-1.364	C.2	1	UNK0	0.000	
84	   C	-1.628	-4.916	-1.256	C.2	1	UNK0	0.000	
85	   C	-0.832	-6.912	-0.367	C.3	1	UNK0	0.000	
86	   H	-3.299	-3.621	0.600	 H	1	UNK0	0.000	
87	   H	-1.054	-5.057	-2.184	 H	1	UNK0	0.000	
88	   H	-0.113	-6.778	-1.242	 H	1	UNK0	0.000	
89	   N	5.595	0.356	-1.898	N.3	1	UNK0	0.000	
90	   C	2.997	0.956	-3.108	C.2	1	UNK0	0.000	
91	   C	3.684	1.779	-2.109	C.2	1	UNK0	0.000	
92	   C	4.933	1.334	-1.456	C.3	1	UNK0	0.000	
93	   C	6.813	0.042	-1.137	C.3	1	UNK0	0.000	
94	   H	3.327	0.004	-3.375	 H	1	UNK0	0.000	
95	   H	5.116	1.966	-0.563	 H	1	UNK0	0.000	
96	   H	6.957	0.692	-0.240	 H	1	UNK0	0.000	
@<TRIPOS>BOND
1 1 4 2
2 2 59 1
3 2 3 2
4 3 90 1
5 3 4 1
6 5 8 1
7 5 29 1
8 1 5 1
9 2 6 1
10 4 7 1
11 9 13 1
12 9 12 2
13 10 43 2
14 10 11 1
15 11 50 2
16 11 12 1
17 12 15 1
18 13 16 1
19 10 14 1
20 18 22 1
21 18 75 1
22 18 19 2
23 19 20 1
24 17 20 2
25 17 21 1
26 20 23 1
27 21 24 1
28 25 28 2
29 26 83 1
30 26 27 2
31 27 66 1
32 27 28 1
33 29 32 1
34 25 29 1
35 26 30 1
36 28 31 1
37 33 36 1
38 34 35 2
39 19 34 1
40 35 74 1
41 36 39 1
42 35 36 1
43 33 37 1
44 37 40 1
45 34 38 1
46 42 46 1
47 42 51 2
48 42 43 1
49 41 44 1
50 43 44 1
51 41 45 1
52 44 47 1
53 45 48 1
54 49 53 1
55 50 51 1
56 50 54 1
57 51 52 1
58 49 52 1
59 53 77 1
60 52 55 1
61 53 56 1
62 57 61 1
63 58 62 1
64 59 60 1
65 58 59 2
66 57 60 1
67 37 61 1
68 60 63 1
69 61 64 1
70 65 68 2
71 65 69 1
72 66 67 2
73 67 82 1
74 67 68 1
75 68 71 1
76 21 69 1
77 69 72 1
78 66 70 1
79 73 77 1
80 74 78 1
81 74 75 2
82 75 76 1
83 76 79 1
84 73 76 2
85 77 80 1
86 82 86 1
87 83 84 1
88 82 83 2
89 81 84 2
90 81 85 1
91 13 85 1
92 84 87 1
93 85 88 1
94 89 92 1
95 89 93 1
96 90 91 2
97 58 91 1
98 91 92 1
99 92 95 1
100 45 93 1
101 93 96 1
102 90 94 1
@<TRIPOS>SUBSTRUCTURE
1	UNK0	1	GROUP	1 ****	UNK
