# Supplementary material for: MoleQCage: Geometric High-Throughput Screening for Molecular Caging Prediction
Source: J Chem Inf Model. 2024 Dec 12;64(24):9034–9. doi: 10.1021/acs.jcim.4c01419 (PMC11684736; doi:10.1021/acs.jcim.4c01419)
Supplement: Supplementary file 2 — ci4c01419_si_002.zip [file ci4c01419_si_002.zip › CC3_conformations/CC3_059.mol2]

# created with PyMOL 2.4.1
@<TRIPOS>MOLECULE
frame258.xyz
96 102 1                
SMALL
USER_CHARGES
@<TRIPOS>ATOM
1	   N	0.108	0.867	-5.328	N.2	1	UNK0	0.000	
2	   C	1.311	2.495	-3.352	C.2	1	UNK0	0.000	
3	   C	1.770	1.210	-3.618	C.2	1	UNK0	0.000	
4	   C	1.051	0.373	-4.613	C.2	1	UNK0	0.000	
5	   C	-0.382	0.167	-6.502	C.3	1	UNK0	0.000	
6	   H	0.433	2.853	-3.871	 H	1	UNK0	0.000	
7	   H	1.464	-0.673	-4.764	 H	1	UNK0	0.000	
8	   H	0.242	-0.743	-6.848	 H	1	UNK0	0.000	
9	   N	1.020	-5.686	0.812	N.2	1	UNK0	0.000	
10	   C	2.960	-3.414	0.734	C.2	1	UNK0	0.000	
11	   C	1.810	-3.523	1.584	C.2	1	UNK0	0.000	
12	   C	0.856	-4.571	1.469	C.2	1	UNK0	0.000	
13	   C	0.080	-6.719	0.938	C.3	1	UNK0	0.000	
14	   H	3.243	-4.143	-0.031	 H	1	UNK0	0.000	
15	   H	-0.120	-4.430	1.959	 H	1	UNK0	0.000	
16	   H	-0.512	-6.636	1.897	 H	1	UNK0	0.000	
17	   N	-5.695	1.720	2.139	N.3	1	UNK0	0.000	
18	   C	-2.924	1.805	2.866	C.2	1	UNK0	0.000	
19	   C	-3.425	2.576	1.819	C.2	1	UNK0	0.000	
20	   C	-4.882	2.387	1.365	C.3	1	UNK0	0.000	
21	   C	-6.933	1.155	1.615	C.3	1	UNK0	0.000	
22	   H	-3.563	1.125	3.322	 H	1	UNK0	0.000	
23	   H	-5.242	2.820	0.435	 H	1	UNK0	0.000	
24	   H	-7.260	1.711	0.673	 H	1	UNK0	0.000	
25	   N	-1.843	-1.044	-4.995	N.2	1	UNK0	0.000	
26	   C	-1.857	-2.511	-2.429	C.2	1	UNK0	0.000	
27	   C	-2.737	-1.472	-2.722	C.2	1	UNK0	0.000	
28	   C	-2.670	-0.732	-4.060	C.2	1	UNK0	0.000	
29	   C	-1.820	-0.273	-6.218	C.3	1	UNK0	0.000	
30	   H	-1.120	-2.799	-3.223	 H	1	UNK0	0.000	
31	   H	-3.470	-0.000	-4.160	 H	1	UNK0	0.000	
32	   H	-2.511	0.541	-6.132	 H	1	UNK0	0.000	
33	   N	-0.905	5.741	0.246	N.3	1	UNK0	0.000	
34	   C	-2.581	3.500	1.210	C.2	1	UNK0	0.000	
35	   C	-1.270	3.771	1.643	C.2	1	UNK0	0.000	
36	   C	-0.492	4.837	1.052	C.3	1	UNK0	0.000	
37	   C	0.049	6.859	0.017	C.3	1	UNK0	0.000	
38	   H	-3.047	4.168	0.428	 H	1	UNK0	0.000	
39	   H	0.610	4.824	1.376	 H	1	UNK0	0.000	
40	   H	0.747	7.033	0.833	 H	1	UNK0	0.000	
41	   N	5.780	-1.288	0.197	N.2	1	UNK0	0.000	
42	   C	3.513	-1.366	1.983	C.2	1	UNK0	0.000	
43	   C	3.724	-2.235	0.911	C.2	1	UNK0	0.000	
44	   C	4.860	-2.113	-0.046	C.2	1	UNK0	0.000	
45	   C	6.903	-1.314	-0.667	C.3	1	UNK0	0.000	
46	   H	4.137	-0.522	2.038	 H	1	UNK0	0.000	
47	   H	4.943	-2.891	-0.817	 H	1	UNK0	0.000	
48	   H	6.795	-1.991	-1.530	 H	1	UNK0	0.000	
49	   N	1.584	-0.908	5.057	N.2	1	UNK0	0.000	
50	   C	1.514	-2.587	2.601	C.2	1	UNK0	0.000	
51	   C	2.422	-1.522	2.867	C.2	1	UNK0	0.000	
52	   C	2.358	-0.684	4.055	C.2	1	UNK0	0.000	
53	   C	1.652	-0.055	6.191	C.3	1	UNK0	0.000	
54	   H	0.576	-2.626	3.185	 H	1	UNK0	0.000	
55	   H	3.030	0.117	4.006	 H	1	UNK0	0.000	
56	   H	2.378	0.749	6.007	 H	1	UNK0	0.000	
57	   N	1.608	5.493	-1.314	N.2	1	UNK0	0.000	
58	   C	3.184	2.976	-1.851	C.2	1	UNK0	0.000	
59	   C	2.011	3.414	-2.520	C.2	1	UNK0	0.000	
60	   C	1.347	4.655	-2.262	C.2	1	UNK0	0.000	
61	   C	0.921	6.722	-1.273	C.3	1	UNK0	0.000	
62	   H	3.525	3.634	-1.043	 H	1	UNK0	0.000	
63	   H	0.553	4.914	-2.928	 H	1	UNK0	0.000	
64	   H	0.194	6.878	-2.041	 H	1	UNK0	0.000	
65	   N	-5.792	-0.527	0.265	N.2	1	UNK0	0.000	
66	   C	-3.803	-1.103	-1.814	C.2	1	UNK0	0.000	
67	   C	-4.066	-1.914	-0.698	C.2	1	UNK0	0.000	
68	   C	-5.073	-1.603	0.310	C.2	1	UNK0	0.000	
69	   C	-6.763	-0.334	1.302	C.3	1	UNK0	0.000	
70	   H	-4.321	-0.193	-1.905	 H	1	UNK0	0.000	
71	   H	-5.157	-2.342	1.118	 H	1	UNK0	0.000	
72	   H	-6.564	-0.779	2.298	 H	1	UNK0	0.000	
73	   N	-0.062	1.512	5.169	N.2	1	UNK0	0.000	
74	   C	-0.806	2.876	2.651	C.2	1	UNK0	0.000	
75	   C	-1.625	1.894	3.345	C.2	1	UNK0	0.000	
76	   C	-1.172	1.191	4.575	C.2	1	UNK0	0.000	
77	   C	0.280	0.743	6.355	C.3	1	UNK0	0.000	
78	   H	0.147	3.036	3.102	 H	1	UNK0	0.000	
79	   H	-1.708	0.300	4.835	 H	1	UNK0	0.000	
80	   H	-0.492	0.071	6.632	 H	1	UNK0	0.000	
81	   N	-1.698	-5.509	-0.333	N.2	1	UNK0	0.000	
82	   C	-3.265	-3.088	-0.539	C.2	1	UNK0	0.000	
83	   C	-2.136	-3.370	-1.346	C.2	1	UNK0	0.000	
84	   C	-1.471	-4.656	-1.264	C.2	1	UNK0	0.000	
85	   C	-0.977	-6.739	-0.242	C.3	1	UNK0	0.000	
86	   H	-3.581	-3.682	0.330	 H	1	UNK0	0.000	
87	   H	-0.784	-4.935	-2.107	 H	1	UNK0	0.000	
88	   H	-0.396	-7.059	-1.131	 H	1	UNK0	0.000	
89	   N	5.855	0.445	-2.005	N.2	1	UNK0	0.000	
90	   C	3.035	0.796	-2.982	C.2	1	UNK0	0.000	
91	   C	3.752	1.666	-2.094	C.2	1	UNK0	0.000	
92	   C	5.000	1.220	-1.485	C.2	1	UNK0	0.000	
93	   C	7.049	0.079	-1.314	C.3	1	UNK0	0.000	
94	   H	3.436	-0.149	-3.277	 H	1	UNK0	0.000	
95	   H	5.161	1.649	-0.520	 H	1	UNK0	0.000	
96	   H	7.334	0.847	-0.591	 H	1	UNK0	0.000	
@<TRIPOS>BOND
1 1 4 2
2 2 59 1
3 2 3 2
4 3 90 1
5 3 4 1
6 5 29 1
7 1 5 1
8 2 6 1
9 4 7 1
10 5 8 1
11 9 13 1
12 9 12 2
13 10 43 2
14 10 11 1
15 11 50 2
16 11 12 1
17 12 15 1
18 13 16 1
19 10 14 1
20 18 22 1
21 18 75 1
22 18 19 2
23 19 20 1
24 17 20 1
25 17 21 1
26 20 23 1
27 21 24 1
28 25 28 2
29 26 83 1
30 26 27 2
31 27 66 1
32 27 28 1
33 29 32 1
34 25 29 1
35 26 30 1
36 28 31 1
37 33 36 1
38 34 35 2
39 19 34 1
40 35 74 1
41 36 39 1
42 35 36 1
43 33 37 1
44 37 40 1
45 34 38 1
46 42 46 1
47 42 51 2
48 42 43 1
49 41 44 2
50 43 44 1
51 41 45 1
52 44 47 1
53 45 48 1
54 49 53 1
55 50 51 1
56 50 54 1
57 51 52 1
58 49 52 2
59 53 77 1
60 52 55 1
61 53 56 1
62 57 61 1
63 58 62 1
64 59 60 1
65 58 59 2
66 57 60 2
67 37 61 1
68 60 63 1
69 61 64 1
70 65 68 2
71 65 69 1
72 66 67 2
73 67 82 1
74 67 68 1
75 68 71 1
76 21 69 1
77 69 72 1
78 66 70 1
79 73 77 1
80 74 78 1
81 74 75 2
82 75 76 1
83 76 79 1
84 73 76 2
85 77 80 1
86 81 85 1
87 82 86 1
88 83 84 1
89 82 83 2
90 81 84 2
91 13 85 1
92 84 87 1
93 85 88 1
94 89 92 2
95 89 93 1
96 90 91 2
97 58 91 1
98 91 92 1
99 92 95 1
100 45 93 1
101 93 96 1
102 90 94 1
@<TRIPOS>SUBSTRUCTURE
1	UNK0	1	GROUP	1 ****	UNK
