# Supplementary material for: MoleQCage: Geometric High-Throughput Screening for Molecular Caging Prediction
Source: J Chem Inf Model. 2024 Dec 12;64(24):9034–9. doi: 10.1021/acs.jcim.4c01419 (PMC11684736; doi:10.1021/acs.jcim.4c01419)
Supplement: Supplementary file 2 — ci4c01419_si_002.zip [file ci4c01419_si_002.zip › CC3_conformations/CC3_060.mol2]

# created with PyMOL 2.4.1
@<TRIPOS>MOLECULE
frame259.xyz
96 102 1                
SMALL
USER_CHARGES
@<TRIPOS>ATOM
1	   N	0.462	0.851	-5.657	N.2	1	UNK0	0.000	
2	   C	1.160	2.434	-3.187	C.2	1	UNK0	0.000	
3	   C	1.716	1.242	-3.618	C.2	1	UNK0	0.000	
4	   C	1.148	0.406	-4.652	C.2	1	UNK0	0.000	
5	   C	-0.159	-0.145	-6.548	C.3	1	UNK0	0.000	
6	   H	0.248	2.725	-3.717	 H	1	UNK0	0.000	
7	   H	1.376	-0.669	-4.525	 H	1	UNK0	0.000	
8	   H	0.470	-1.051	-6.421	 H	1	UNK0	0.000	
9	   N	0.920	-5.690	0.879	N.2	1	UNK0	0.000	
10	   C	2.683	-3.502	0.969	C.2	1	UNK0	0.000	
11	   C	1.772	-3.713	2.017	C.2	1	UNK0	0.000	
12	   C	0.861	-4.852	1.836	C.2	1	UNK0	0.000	
13	   C	0.132	-6.901	0.688	C.3	1	UNK0	0.000	
14	   H	2.715	-4.173	0.123	 H	1	UNK0	0.000	
15	   H	-0.033	-4.930	2.517	 H	1	UNK0	0.000	
16	   H	-0.563	-6.994	1.479	 H	1	UNK0	0.000	
17	   N	-5.576	1.254	2.077	N.2	1	UNK0	0.000	
18	   C	-2.838	1.602	2.928	C.2	1	UNK0	0.000	
19	   C	-3.442	2.459	1.978	C.2	1	UNK0	0.000	
20	   C	-4.857	2.260	1.693	C.2	1	UNK0	0.000	
21	   C	-6.970	1.140	1.543	C.3	1	UNK0	0.000	
22	   H	-3.363	0.903	3.507	 H	1	UNK0	0.000	
23	   H	-5.307	3.085	1.079	 H	1	UNK0	0.000	
24	   H	-7.012	1.887	0.715	 H	1	UNK0	0.000	
25	   N	-1.795	-0.975	-4.841	N.2	1	UNK0	0.000	
26	   C	-1.898	-2.366	-2.362	C.2	1	UNK0	0.000	
27	   C	-2.691	-1.222	-2.618	C.2	1	UNK0	0.000	
28	   C	-2.523	-0.516	-3.870	C.2	1	UNK0	0.000	
29	   C	-1.682	-0.357	-6.096	C.3	1	UNK0	0.000	
30	   H	-1.063	-2.527	-2.974	 H	1	UNK0	0.000	
31	   H	-3.188	0.400	-3.943	 H	1	UNK0	0.000	
32	   H	-2.170	0.586	-6.195	 H	1	UNK0	0.000	
33	   N	-0.979	5.726	0.358	N.2	1	UNK0	0.000	
34	   C	-2.694	3.481	1.365	C.2	1	UNK0	0.000	
35	   C	-1.380	3.762	1.786	C.2	1	UNK0	0.000	
36	   C	-0.653	4.878	1.219	C.2	1	UNK0	0.000	
37	   C	-0.100	6.885	0.164	C.3	1	UNK0	0.000	
38	   H	-3.209	4.097	0.546	 H	1	UNK0	0.000	
39	   H	0.351	4.963	1.700	 H	1	UNK0	0.000	
40	   H	0.500	7.122	1.046	 H	1	UNK0	0.000	
41	   N	5.948	-1.807	0.301	N.3	1	UNK0	0.000	
42	   C	3.588	-1.573	2.109	C.2	1	UNK0	0.000	
43	   C	3.677	-2.486	1.041	C.2	1	UNK0	0.000	
44	   C	4.862	-2.451	0.029	C.3	1	UNK0	0.000	
45	   C	6.896	-1.604	-0.767	C.3	1	UNK0	0.000	
46	   H	4.381	-0.800	2.195	 H	1	UNK0	0.000	
47	   H	4.842	-3.169	-0.877	 H	1	UNK0	0.000	
48	   H	6.821	-2.283	-1.618	 H	1	UNK0	0.000	
49	   N	1.714	-0.680	5.095	N.2	1	UNK0	0.000	
50	   C	1.652	-2.837	3.160	C.2	1	UNK0	0.000	
51	   C	2.506	-1.671	3.056	C.2	1	UNK0	0.000	
52	   C	2.532	-0.691	4.142	C.2	1	UNK0	0.000	
53	   C	1.822	0.363	6.123	C.3	1	UNK0	0.000	
54	   H	0.868	-2.922	4.006	 H	1	UNK0	0.000	
55	   H	3.359	-0.014	4.017	 H	1	UNK0	0.000	
56	   H	2.392	1.213	5.744	 H	1	UNK0	0.000	
57	   N	1.559	5.449	-1.040	N.3	1	UNK0	0.000	
58	   C	2.926	2.791	-1.547	C.2	1	UNK0	0.000	
59	   C	1.728	3.286	-2.178	C.2	1	UNK0	0.000	
60	   C	1.108	4.591	-1.841	C.3	1	UNK0	0.000	
61	   C	0.793	6.694	-1.068	C.3	1	UNK0	0.000	
62	   H	3.255	3.414	-0.783	 H	1	UNK0	0.000	
63	   H	0.206	4.837	-2.465	 H	1	UNK0	0.000	
64	   H	0.116	6.814	-1.867	 H	1	UNK0	0.000	
65	   N	-6.026	-0.488	0.021	N.2	1	UNK0	0.000	
66	   C	-3.664	-0.829	-1.691	C.2	1	UNK0	0.000	
67	   C	-3.950	-1.688	-0.624	C.2	1	UNK0	0.000	
68	   C	-5.170	-1.408	0.207	C.2	1	UNK0	0.000	
69	   C	-7.182	-0.299	0.964	C.3	1	UNK0	0.000	
70	   H	-4.131	0.110	-1.945	 H	1	UNK0	0.000	
71	   H	-5.191	-2.009	1.115	 H	1	UNK0	0.000	
72	   H	-7.189	-1.032	1.852	 H	1	UNK0	0.000	
73	   N	-0.060	1.672	5.313	N.2	1	UNK0	0.000	
74	   C	-0.768	2.949	2.813	C.2	1	UNK0	0.000	
75	   C	-1.554	1.926	3.453	C.2	1	UNK0	0.000	
76	   C	-1.014	1.170	4.626	C.2	1	UNK0	0.000	
77	   C	0.424	0.949	6.469	C.3	1	UNK0	0.000	
78	   H	0.227	3.079	3.208	 H	1	UNK0	0.000	
79	   H	-1.419	0.207	4.753	 H	1	UNK0	0.000	
80	   H	-0.251	0.172	6.789	 H	1	UNK0	0.000	
81	   N	-1.741	-5.571	-0.482	N.2	1	UNK0	0.000	
82	   C	-3.178	-2.856	-0.408	C.2	1	UNK0	0.000	
83	   C	-2.122	-3.242	-1.249	C.2	1	UNK0	0.000	
84	   C	-1.415	-4.517	-1.133	C.2	1	UNK0	0.000	
85	   C	-0.770	-6.770	-0.518	C.3	1	UNK0	0.000	
86	   H	-3.479	-3.616	0.334	 H	1	UNK0	0.000	
87	   H	-0.535	-4.517	-1.763	 H	1	UNK0	0.000	
88	   H	-0.166	-6.834	-1.460	 H	1	UNK0	0.000	
89	   N	5.588	0.227	-1.936	N.2	1	UNK0	0.000	
90	   C	2.927	0.909	-3.043	C.2	1	UNK0	0.000	
91	   C	3.531	1.643	-2.047	C.2	1	UNK0	0.000	
92	   C	4.933	1.244	-1.655	C.2	1	UNK0	0.000	
93	   C	6.832	-0.124	-1.306	C.3	1	UNK0	0.000	
94	   H	3.380	0.031	-3.474	 H	1	UNK0	0.000	
95	   H	5.416	1.965	-0.995	 H	1	UNK0	0.000	
96	   H	7.073	0.576	-0.436	 H	1	UNK0	0.000	
@<TRIPOS>BOND
1 1 4 2
2 2 59 1
3 2 3 2
4 3 90 1
5 4 7 1
6 3 4 1
7 5 8 1
8 5 29 1
9 1 5 1
10 2 6 1
11 9 12 2
12 10 43 2
13 10 11 1
14 11 50 2
15 11 12 1
16 12 15 1
17 9 13 1
18 13 16 1
19 10 14 1
20 18 75 1
21 18 22 1
22 18 19 2
23 19 20 1
24 17 20 2
25 17 21 1
26 20 23 1
27 21 24 1
28 25 28 2
29 26 83 1
30 26 27 2
31 27 66 1
32 27 28 1
33 25 29 1
34 26 30 1
35 28 31 1
36 29 32 1
37 33 36 2
38 34 35 2
39 19 34 1
40 35 74 1
41 36 39 1
42 35 36 1
43 33 37 1
44 37 40 1
45 34 38 1
46 42 46 1
47 42 51 2
48 42 43 1
49 41 44 1
50 43 44 1
51 41 45 1
52 44 47 1
53 45 48 1
54 49 53 1
55 50 54 1
56 50 51 1
57 51 52 1
58 49 52 2
59 53 77 1
60 52 55 1
61 53 56 1
62 58 62 1
63 59 60 1
64 58 59 2
65 57 60 1
66 57 61 1
67 37 61 1
68 60 63 1
69 61 64 1
70 65 68 2
71 65 69 1
72 66 67 2
73 67 82 1
74 67 68 1
75 68 71 1
76 21 69 1
77 69 72 1
78 66 70 1
79 73 77 1
80 74 78 1
81 74 75 2
82 75 76 1
83 76 79 1
84 73 76 2
85 77 80 1
86 82 86 1
87 83 84 1
88 82 83 2
89 81 84 2
90 81 85 1
91 13 85 1
92 84 87 1
93 85 88 1
94 89 92 2
95 89 93 1
96 90 91 2
97 91 92 1
98 58 91 1
99 92 95 1
100 45 93 1
101 93 96 1
102 90 94 1
@<TRIPOS>SUBSTRUCTURE
1	UNK0	1	GROUP	1 ****	UNK
