# Supplementary material for: MoleQCage: Geometric High-Throughput Screening for Molecular Caging Prediction
Source: J Chem Inf Model. 2024 Dec 12;64(24):9034–9. doi: 10.1021/acs.jcim.4c01419 (PMC11684736; doi:10.1021/acs.jcim.4c01419)
Supplement: Supplementary file 2 — ci4c01419_si_002.zip [file ci4c01419_si_002.zip › CC3_conformations/CC3_061.mol2]

# created with PyMOL 2.4.1
@<TRIPOS>MOLECULE
frame260.xyz
96 102 1                
SMALL
USER_CHARGES
@<TRIPOS>ATOM
1	   N	0.077	0.616	-5.079	N.2	1	UNK0	0.000	
2	   C	1.162	2.121	-2.907	C.2	1	UNK0	0.000	
3	   C	1.795	1.015	-3.423	C.2	1	UNK0	0.000	
4	   C	1.193	0.243	-4.542	C.2	1	UNK0	0.000	
5	   C	-0.330	0.004	-6.369	C.3	1	UNK0	0.000	
6	   H	0.206	2.325	-3.286	 H	1	UNK0	0.000	
7	   H	1.698	-0.630	-4.966	 H	1	UNK0	0.000	
8	   H	0.093	-0.940	-6.613	 H	1	UNK0	0.000	
9	   N	1.020	-5.697	0.941	N.3	1	UNK0	0.000	
10	   C	2.903	-3.366	0.872	C.2	1	UNK0	0.000	
11	   C	1.819	-3.543	1.747	C.2	1	UNK0	0.000	
12	   C	0.854	-4.652	1.655	C.3	1	UNK0	0.000	
13	   C	0.001	-6.695	1.125	C.3	1	UNK0	0.000	
14	   H	3.008	-3.954	-0.006	 H	1	UNK0	0.000	
15	   H	0.040	-4.554	2.296	 H	1	UNK0	0.000	
16	   H	-0.699	-6.561	1.946	 H	1	UNK0	0.000	
17	   N	-5.547	1.677	2.018	N.2	1	UNK0	0.000	
18	   C	-2.751	1.645	2.745	C.2	1	UNK0	0.000	
19	   C	-3.216	2.398	1.673	C.2	1	UNK0	0.000	
20	   C	-4.679	2.144	1.269	C.2	1	UNK0	0.000	
21	   C	-6.811	1.237	1.445	C.3	1	UNK0	0.000	
22	   H	-3.293	0.835	3.148	 H	1	UNK0	0.000	
23	   H	-4.923	2.265	0.187	 H	1	UNK0	0.000	
24	   H	-6.962	1.663	0.390	 H	1	UNK0	0.000	
25	   N	-2.195	-1.234	-5.310	N.2	1	UNK0	0.000	
26	   C	-2.238	-2.850	-2.699	C.2	1	UNK0	0.000	
27	   C	-2.973	-1.674	-2.955	C.2	1	UNK0	0.000	
28	   C	-2.754	-0.872	-4.205	C.2	1	UNK0	0.000	
29	   C	-1.911	-0.160	-6.290	C.3	1	UNK0	0.000	
30	   H	-1.510	-3.090	-3.457	 H	1	UNK0	0.000	
31	   H	-3.078	0.193	-4.256	 H	1	UNK0	0.000	
32	   H	-2.464	0.761	-6.069	 H	1	UNK0	0.000	
33	   N	-0.662	5.666	0.349	N.2	1	UNK0	0.000	
34	   C	-2.343	3.425	1.099	C.2	1	UNK0	0.000	
35	   C	-1.132	3.864	1.825	C.2	1	UNK0	0.000	
36	   C	-0.376	5.061	1.415	C.2	1	UNK0	0.000	
37	   C	0.126	6.882	-0.019	C.3	1	UNK0	0.000	
38	   H	-2.772	4.044	0.331	 H	1	UNK0	0.000	
39	   H	0.360	5.447	2.102	 H	1	UNK0	0.000	
40	   H	0.917	6.986	0.646	 H	1	UNK0	0.000	
41	   N	5.926	-1.337	0.132	N.2	1	UNK0	0.000	
42	   C	3.697	-1.501	2.137	C.2	1	UNK0	0.000	
43	   C	3.843	-2.328	1.029	C.2	1	UNK0	0.000	
44	   C	4.939	-2.183	0.070	C.2	1	UNK0	0.000	
45	   C	6.917	-1.315	-0.965	C.3	1	UNK0	0.000	
46	   H	4.495	-0.825	2.356	 H	1	UNK0	0.000	
47	   H	4.963	-3.004	-0.624	 H	1	UNK0	0.000	
48	   H	6.771	-1.947	-1.835	 H	1	UNK0	0.000	
49	   N	1.677	-0.790	5.126	N.2	1	UNK0	0.000	
50	   C	1.666	-2.600	2.742	C.2	1	UNK0	0.000	
51	   C	2.606	-1.568	3.007	C.2	1	UNK0	0.000	
52	   C	2.629	-0.749	4.227	C.2	1	UNK0	0.000	
53	   C	1.653	0.162	6.277	C.3	1	UNK0	0.000	
54	   H	0.737	-2.708	3.352	 H	1	UNK0	0.000	
55	   H	3.431	-0.074	4.190	 H	1	UNK0	0.000	
56	   H	2.296	1.032	5.857	 H	1	UNK0	0.000	
57	   N	1.671	5.469	-1.350	N.2	1	UNK0	0.000	
58	   C	3.092	2.690	-1.529	C.2	1	UNK0	0.000	
59	   C	1.819	3.057	-2.073	C.2	1	UNK0	0.000	
60	   C	1.185	4.364	-1.745	C.2	1	UNK0	0.000	
61	   C	0.814	6.627	-1.380	C.3	1	UNK0	0.000	
62	   H	3.629	3.388	-0.901	 H	1	UNK0	0.000	
63	   H	0.141	4.362	-1.918	 H	1	UNK0	0.000	
64	   H	0.070	6.529	-2.112	 H	1	UNK0	0.000	
65	   N	-5.886	-0.619	0.142	N.2	1	UNK0	0.000	
66	   C	-4.045	-1.333	-2.075	C.2	1	UNK0	0.000	
67	   C	-4.082	-1.959	-0.805	C.2	1	UNK0	0.000	
68	   C	-5.100	-1.622	0.283	C.2	1	UNK0	0.000	
69	   C	-6.806	-0.312	1.257	C.3	1	UNK0	0.000	
70	   H	-4.741	-0.528	-2.182	 H	1	UNK0	0.000	
71	   H	-5.113	-2.268	1.148	 H	1	UNK0	0.000	
72	   H	-6.470	-0.808	2.130	 H	1	UNK0	0.000	
73	   N	-0.185	1.589	5.422	N.2	1	UNK0	0.000	
74	   C	-0.752	3.045	2.901	C.2	1	UNK0	0.000	
75	   C	-1.477	1.940	3.356	C.2	1	UNK0	0.000	
76	   C	-1.002	1.212	4.502	C.2	1	UNK0	0.000	
77	   C	0.134	0.655	6.472	C.3	1	UNK0	0.000	
78	   H	0.126	3.327	3.449	 H	1	UNK0	0.000	
79	   H	-1.474	0.252	4.496	 H	1	UNK0	0.000	
80	   H	-0.514	-0.231	6.552	 H	1	UNK0	0.000	
81	   N	-1.663	-5.467	-0.189	N.2	1	UNK0	0.000	
82	   C	-3.200	-3.011	-0.524	C.2	1	UNK0	0.000	
83	   C	-2.407	-3.613	-1.523	C.2	1	UNK0	0.000	
84	   C	-1.587	-4.828	-1.265	C.2	1	UNK0	0.000	
85	   C	-0.959	-6.732	-0.143	C.3	1	UNK0	0.000	
86	   H	-3.307	-3.390	0.436	 H	1	UNK0	0.000	
87	   H	-0.913	-5.126	-2.028	 H	1	UNK0	0.000	
88	   H	-0.394	-6.963	-1.084	 H	1	UNK0	0.000	
89	   N	5.926	0.573	-2.091	N.2	1	UNK0	0.000	
90	   C	3.094	0.705	-2.979	C.2	1	UNK0	0.000	
91	   C	3.674	1.501	-1.969	C.2	1	UNK0	0.000	
92	   C	5.013	1.261	-1.443	C.2	1	UNK0	0.000	
93	   C	7.119	0.161	-1.410	C.3	1	UNK0	0.000	
94	   H	3.569	-0.160	-3.358	 H	1	UNK0	0.000	
95	   H	5.117	1.679	-0.473	 H	1	UNK0	0.000	
96	   H	7.379	0.849	-0.564	 H	1	UNK0	0.000	
@<TRIPOS>BOND
1 1 4 2
2 2 59 2
3 3 90 2
4 2 3 1
5 3 4 1
6 5 29 1
7 1 5 1
8 2 6 1
9 4 7 1
10 5 8 1
11 9 13 1
12 9 12 1
13 10 43 2
14 10 11 1
15 11 50 2
16 11 12 1
17 12 15 1
18 13 16 1
19 10 14 1
20 18 22 1
21 18 75 2
22 18 19 1
23 19 20 1
24 17 20 2
25 17 21 1
26 20 23 1
27 21 24 1
28 25 28 2
29 26 83 1
30 26 27 2
31 27 66 1
32 27 28 1
33 29 32 1
34 25 29 1
35 26 30 1
36 28 31 1
37 33 36 2
38 19 34 2
39 34 35 1
40 35 74 2
41 35 36 1
42 36 39 1
43 33 37 1
44 37 40 1
45 34 38 1
46 42 46 1
47 42 51 2
48 42 43 1
49 41 44 2
50 43 44 1
51 41 45 1
52 44 47 1
53 45 48 1
54 49 53 1
55 50 51 1
56 50 54 1
57 51 52 1
58 49 52 2
59 53 77 1
60 52 55 1
61 53 56 1
62 58 62 1
63 59 60 1
64 58 59 1
65 57 60 2
66 57 61 1
67 37 61 1
68 60 63 1
69 61 64 1
70 65 68 2
71 65 69 1
72 66 67 2
73 67 82 1
74 67 68 1
75 68 71 1
76 21 69 1
77 69 72 1
78 66 70 1
79 73 77 1
80 74 75 1
81 74 78 1
82 75 76 1
83 73 76 2
84 77 80 1
85 76 79 1
86 81 85 1
87 82 86 1
88 83 84 1
89 82 83 2
90 81 84 2
91 13 85 1
92 84 87 1
93 85 88 1
94 89 92 2
95 89 93 1
96 90 91 1
97 58 91 2
98 91 92 1
99 92 95 1
100 45 93 1
101 93 96 1
102 90 94 1
@<TRIPOS>SUBSTRUCTURE
1	UNK0	1	GROUP	1 ****	UNK
