# Supplementary material for: MoleQCage: Geometric High-Throughput Screening for Molecular Caging Prediction
Source: J Chem Inf Model. 2024 Dec 12;64(24):9034–9. doi: 10.1021/acs.jcim.4c01419 (PMC11684736; doi:10.1021/acs.jcim.4c01419)
Supplement: Supplementary file 2 — ci4c01419_si_002.zip [file ci4c01419_si_002.zip › CC3_conformations/CC3_062.mol2]

# created with PyMOL 2.4.1
@<TRIPOS>MOLECULE
frame261.xyz
96 102 1                
SMALL
USER_CHARGES
@<TRIPOS>ATOM
1	   N	0.673	0.876	-5.658	N.3	1	UNK0	0.000	
2	   C	1.295	2.652	-3.460	C.2	1	UNK0	0.000	
3	   C	1.854	1.365	-3.682	C.2	1	UNK0	0.000	
4	   C	1.253	0.454	-4.590	C.3	1	UNK0	0.000	
5	   C	-0.047	-0.183	-6.425	C.3	1	UNK0	0.000	
6	   H	0.414	2.930	-4.047	 H	1	UNK0	0.000	
7	   H	1.326	-0.682	-4.443	 H	1	UNK0	0.000	
8	   H	0.572	-1.058	-6.315	 H	1	UNK0	0.000	
9	   N	0.893	-5.723	0.764	N.2	1	UNK0	0.000	
10	   C	2.756	-3.502	0.786	C.2	1	UNK0	0.000	
11	   C	1.672	-3.601	1.673	C.2	1	UNK0	0.000	
12	   C	0.638	-4.633	1.380	C.2	1	UNK0	0.000	
13	   C	-0.037	-6.860	0.789	C.3	1	UNK0	0.000	
14	   H	2.669	-4.087	-0.125	 H	1	UNK0	0.000	
15	   H	-0.335	-4.439	1.913	 H	1	UNK0	0.000	
16	   H	-0.640	-6.879	1.690	 H	1	UNK0	0.000	
17	   N	-5.645	1.324	2.025	N.2	1	UNK0	0.000	
18	   C	-2.988	1.828	2.986	C.2	1	UNK0	0.000	
19	   C	-3.550	2.602	1.945	C.2	1	UNK0	0.000	
20	   C	-4.932	2.285	1.576	C.2	1	UNK0	0.000	
21	   C	-6.991	1.185	1.538	C.3	1	UNK0	0.000	
22	   H	-3.643	1.131	3.561	 H	1	UNK0	0.000	
23	   H	-5.432	2.968	0.881	 H	1	UNK0	0.000	
24	   H	-7.102	1.886	0.767	 H	1	UNK0	0.000	
25	   N	-1.520	-0.935	-4.662	N.2	1	UNK0	0.000	
26	   C	-2.157	-2.778	-2.559	C.2	1	UNK0	0.000	
27	   C	-2.842	-1.542	-2.811	C.2	1	UNK0	0.000	
28	   C	-2.598	-0.758	-4.012	C.2	1	UNK0	0.000	
29	   C	-1.491	-0.407	-6.018	C.3	1	UNK0	0.000	
30	   H	-1.437	-3.147	-3.266	 H	1	UNK0	0.000	
31	   H	-3.502	-0.135	-4.323	 H	1	UNK0	0.000	
32	   H	-1.917	0.623	-6.106	 H	1	UNK0	0.000	
33	   N	-0.928	5.928	0.685	N.2	1	UNK0	0.000	
34	   C	-2.744	3.548	1.356	C.2	1	UNK0	0.000	
35	   C	-1.436	3.763	1.765	C.2	1	UNK0	0.000	
36	   C	-0.586	4.829	1.262	C.2	1	UNK0	0.000	
37	   C	0.080	6.931	0.459	C.3	1	UNK0	0.000	
38	   H	-3.165	4.130	0.601	 H	1	UNK0	0.000	
39	   H	0.440	4.674	1.493	 H	1	UNK0	0.000	
40	   H	0.876	6.908	1.137	 H	1	UNK0	0.000	
41	   N	5.859	-1.456	0.256	N.2	1	UNK0	0.000	
42	   C	3.575	-1.606	2.101	C.2	1	UNK0	0.000	
43	   C	3.747	-2.475	0.977	C.2	1	UNK0	0.000	
44	   C	4.891	-2.320	0.058	C.2	1	UNK0	0.000	
45	   C	6.940	-1.378	-0.760	C.3	1	UNK0	0.000	
46	   H	4.349	-0.898	2.223	 H	1	UNK0	0.000	
47	   H	4.903	-3.037	-0.767	 H	1	UNK0	0.000	
48	   H	6.742	-2.036	-1.601	 H	1	UNK0	0.000	
49	   N	1.651	-0.798	5.146	N.2	1	UNK0	0.000	
50	   C	1.553	-2.699	2.733	C.2	1	UNK0	0.000	
51	   C	2.522	-1.726	3.056	C.2	1	UNK0	0.000	
52	   C	2.566	-0.830	4.275	C.2	1	UNK0	0.000	
53	   C	1.751	0.171	6.237	C.3	1	UNK0	0.000	
54	   H	0.681	-2.734	3.370	 H	1	UNK0	0.000	
55	   H	3.503	-0.128	4.306	 H	1	UNK0	0.000	
56	   H	2.585	0.893	5.992	 H	1	UNK0	0.000	
57	   N	1.334	5.384	-1.123	N.2	1	UNK0	0.000	
58	   C	3.120	3.046	-1.835	C.2	1	UNK0	0.000	
59	   C	1.960	3.504	-2.487	C.2	1	UNK0	0.000	
60	   C	1.304	4.769	-2.218	C.2	1	UNK0	0.000	
61	   C	0.631	6.655	-0.988	C.3	1	UNK0	0.000	
62	   H	3.561	3.678	-1.126	 H	1	UNK0	0.000	
63	   H	0.840	5.147	-3.145	 H	1	UNK0	0.000	
64	   H	-0.242	6.602	-1.669	 H	1	UNK0	0.000	
65	   N	-6.104	-0.599	-0.023	N.2	1	UNK0	0.000	
66	   C	-3.854	-1.205	-1.932	C.2	1	UNK0	0.000	
67	   C	-4.119	-1.877	-0.721	C.2	1	UNK0	0.000	
68	   C	-5.109	-1.338	0.278	C.2	1	UNK0	0.000	
69	   C	-7.141	-0.262	0.962	C.3	1	UNK0	0.000	
70	   H	-4.523	-0.370	-2.202	 H	1	UNK0	0.000	
71	   H	-5.095	-1.720	1.291	 H	1	UNK0	0.000	
72	   H	-7.080	-1.010	1.785	 H	1	UNK0	0.000	
73	   N	-0.049	1.662	5.153	N.2	1	UNK0	0.000	
74	   C	-0.883	2.937	2.750	C.2	1	UNK0	0.000	
75	   C	-1.653	1.976	3.405	C.2	1	UNK0	0.000	
76	   C	-1.172	1.327	4.636	C.2	1	UNK0	0.000	
77	   C	0.381	1.058	6.365	C.3	1	UNK0	0.000	
78	   H	0.166	2.990	3.033	 H	1	UNK0	0.000	
79	   H	-1.915	0.621	5.050	 H	1	UNK0	0.000	
80	   H	-0.417	0.428	6.735	 H	1	UNK0	0.000	
81	   N	-1.895	-5.762	-0.352	N.2	1	UNK0	0.000	
82	   C	-3.484	-3.128	-0.480	C.2	1	UNK0	0.000	
83	   C	-2.505	-3.599	-1.434	C.2	1	UNK0	0.000	
84	   C	-1.733	-4.876	-1.235	C.2	1	UNK0	0.000	
85	   C	-0.978	-6.923	-0.375	C.3	1	UNK0	0.000	
86	   H	-3.667	-3.673	0.427	 H	1	UNK0	0.000	
87	   H	-0.972	-4.958	-1.910	 H	1	UNK0	0.000	
88	   H	-0.400	-6.959	-1.343	 H	1	UNK0	0.000	
89	   N	5.691	0.451	-1.895	N.2	1	UNK0	0.000	
90	   C	3.016	0.916	-3.042	C.2	1	UNK0	0.000	
91	   C	3.683	1.805	-2.191	C.2	1	UNK0	0.000	
92	   C	5.043	1.478	-1.595	C.2	1	UNK0	0.000	
93	   C	6.955	0.153	-1.308	C.3	1	UNK0	0.000	
94	   H	3.489	0.043	-3.411	 H	1	UNK0	0.000	
95	   H	5.446	2.126	-0.730	 H	1	UNK0	0.000	
96	   H	7.150	0.726	-0.371	 H	1	UNK0	0.000	
@<TRIPOS>BOND
1 1 4 1
2 2 59 1
3 2 3 2
4 3 90 1
5 4 7 1
6 3 4 1
7 5 8 1
8 5 29 1
9 1 5 1
10 2 6 1
11 9 13 1
12 9 12 2
13 10 43 2
14 10 11 1
15 11 50 2
16 11 12 1
17 12 15 1
18 13 16 1
19 10 14 1
20 18 75 1
21 18 22 1
22 18 19 2
23 19 20 1
24 17 20 2
25 17 21 1
26 20 23 1
27 21 24 1
28 25 28 2
29 26 83 1
30 26 27 2
31 27 66 1
32 27 28 1
33 25 29 1
34 26 30 1
35 28 31 1
36 29 32 1
37 33 36 2
38 34 35 2
39 19 34 1
40 35 74 1
41 36 39 1
42 35 36 1
43 33 37 1
44 37 40 1
45 34 38 1
46 42 46 1
47 42 51 2
48 42 43 1
49 41 44 2
50 43 44 1
51 41 45 1
52 44 47 1
53 45 48 1
54 49 53 1
55 50 51 1
56 50 54 1
57 51 52 1
58 52 55 1
59 49 52 2
60 53 77 1
61 53 56 1
62 57 61 1
63 58 62 1
64 59 60 1
65 58 59 2
66 57 60 2
67 37 61 1
68 60 63 1
69 61 64 1
70 65 68 2
71 65 69 1
72 66 67 2
73 67 82 1
74 67 68 1
75 68 71 1
76 21 69 1
77 69 72 1
78 66 70 1
79 73 77 1
80 74 78 1
81 74 75 2
82 75 76 1
83 76 79 1
84 73 76 2
85 77 80 1
86 82 86 1
87 83 84 1
88 82 83 2
89 81 84 2
90 81 85 1
91 13 85 1
92 84 87 1
93 85 88 1
94 89 92 2
95 89 93 1
96 90 91 2
97 58 91 1
98 91 92 1
99 92 95 1
100 45 93 1
101 93 96 1
102 90 94 1
@<TRIPOS>SUBSTRUCTURE
1	UNK0	1	GROUP	1 ****	UNK
