# Supplementary material for: MoleQCage: Geometric High-Throughput Screening for Molecular Caging Prediction
Source: J Chem Inf Model. 2024 Dec 12;64(24):9034–9. doi: 10.1021/acs.jcim.4c01419 (PMC11684736; doi:10.1021/acs.jcim.4c01419)
Supplement: Supplementary file 2 — ci4c01419_si_002.zip [file ci4c01419_si_002.zip › CC3_conformations/CC3_063.mol2]

# created with PyMOL 2.4.1
@<TRIPOS>MOLECULE
frame262.xyz
96 102 1                
SMALL
USER_CHARGES
@<TRIPOS>ATOM
1	   N	0.426	0.643	-5.628	N.2	1	UNK0	0.000	
2	   C	1.307	2.480	-3.467	C.2	1	UNK0	0.000	
3	   C	1.942	1.308	-3.831	C.2	1	UNK0	0.000	
4	   C	1.440	0.411	-4.924	C.2	1	UNK0	0.000	
5	   C	-0.130	-0.222	-6.632	C.3	1	UNK0	0.000	
6	   H	0.388	2.715	-3.954	 H	1	UNK0	0.000	
7	   H	2.004	-0.553	-5.060	 H	1	UNK0	0.000	
8	   H	0.362	-1.275	-6.638	 H	1	UNK0	0.000	
9	   N	0.964	-5.933	0.969	N.2	1	UNK0	0.000	
10	   C	2.925	-3.579	0.778	C.2	1	UNK0	0.000	
11	   C	1.827	-3.746	1.716	C.2	1	UNK0	0.000	
12	   C	0.827	-4.807	1.598	C.2	1	UNK0	0.000	
13	   C	-0.113	-6.922	1.108	C.3	1	UNK0	0.000	
14	   H	3.000	-4.252	-0.095	 H	1	UNK0	0.000	
15	   H	-0.042	-4.669	2.228	 H	1	UNK0	0.000	
16	   H	-0.790	-6.750	1.933	 H	1	UNK0	0.000	
17	   N	-5.365	1.366	1.952	N.2	1	UNK0	0.000	
18	   C	-2.746	1.820	3.158	C.2	1	UNK0	0.000	
19	   C	-3.195	2.483	1.993	C.2	1	UNK0	0.000	
20	   C	-4.515	2.173	1.393	C.2	1	UNK0	0.000	
21	   C	-6.675	1.227	1.388	C.3	1	UNK0	0.000	
22	   H	-3.349	0.996	3.529	 H	1	UNK0	0.000	
23	   H	-4.840	2.741	0.493	 H	1	UNK0	0.000	
24	   H	-6.821	1.844	0.492	 H	1	UNK0	0.000	
25	   N	-1.833	-1.269	-5.054	N.2	1	UNK0	0.000	
26	   C	-2.061	-2.691	-2.567	C.2	1	UNK0	0.000	
27	   C	-2.713	-1.447	-2.779	C.2	1	UNK0	0.000	
28	   C	-2.439	-0.711	-4.020	C.2	1	UNK0	0.000	
29	   C	-1.672	-0.381	-6.251	C.3	1	UNK0	0.000	
30	   H	-1.234	-2.859	-3.248	 H	1	UNK0	0.000	
31	   H	-2.770	0.363	-4.073	 H	1	UNK0	0.000	
32	   H	-2.240	0.549	-6.156	 H	1	UNK0	0.000	
33	   N	-0.558	5.555	0.341	N.2	1	UNK0	0.000	
34	   C	-2.350	3.460	1.396	C.2	1	UNK0	0.000	
35	   C	-1.093	3.839	2.013	C.2	1	UNK0	0.000	
36	   C	-0.292	5.010	1.434	C.2	1	UNK0	0.000	
37	   C	0.282	6.669	-0.026	C.3	1	UNK0	0.000	
38	   H	-2.616	3.974	0.487	 H	1	UNK0	0.000	
39	   H	0.628	5.262	1.929	 H	1	UNK0	0.000	
40	   H	1.240	6.568	0.508	 H	1	UNK0	0.000	
41	   N	5.654	-1.163	0.086	N.2	1	UNK0	0.000	
42	   C	3.532	-1.459	1.967	C.2	1	UNK0	0.000	
43	   C	3.761	-2.425	0.923	C.2	1	UNK0	0.000	
44	   C	4.856	-2.153	-0.039	C.2	1	UNK0	0.000	
45	   C	6.843	-1.101	-0.779	C.3	1	UNK0	0.000	
46	   H	4.065	-0.513	2.108	 H	1	UNK0	0.000	
47	   H	5.034	-2.863	-0.895	 H	1	UNK0	0.000	
48	   H	6.775	-1.726	-1.712	 H	1	UNK0	0.000	
49	   N	1.461	-0.885	5.024	N.2	1	UNK0	0.000	
50	   C	1.628	-2.819	2.785	C.2	1	UNK0	0.000	
51	   C	2.490	-1.725	2.932	C.2	1	UNK0	0.000	
52	   C	2.324	-0.780	4.081	C.2	1	UNK0	0.000	
53	   C	1.558	0.033	6.185	C.3	1	UNK0	0.000	
54	   H	0.848	-3.013	3.472	 H	1	UNK0	0.000	
55	   H	2.992	0.009	4.108	 H	1	UNK0	0.000	
56	   H	2.380	0.796	6.086	 H	1	UNK0	0.000	
57	   N	1.625	5.680	-1.830	N.3	1	UNK0	0.000	
58	   C	2.996	3.009	-1.809	C.2	1	UNK0	0.000	
59	   C	1.780	3.362	-2.469	C.2	1	UNK0	0.000	
60	   C	1.056	4.580	-1.952	C.3	1	UNK0	0.000	
61	   C	0.681	6.703	-1.525	C.3	1	UNK0	0.000	
62	   H	3.401	3.645	-1.083	 H	1	UNK0	0.000	
63	   H	-0.057	4.467	-1.795	 H	1	UNK0	0.000	
64	   H	-0.242	6.724	-2.143	 H	1	UNK0	0.000	
65	   N	-6.030	-0.632	-0.057	N.2	1	UNK0	0.000	
66	   C	-3.769	-1.053	-1.891	C.2	1	UNK0	0.000	
67	   C	-4.082	-1.877	-0.780	C.2	1	UNK0	0.000	
68	   C	-5.180	-1.520	0.173	C.2	1	UNK0	0.000	
69	   C	-6.944	-0.268	1.022	C.3	1	UNK0	0.000	
70	   H	-4.246	-0.060	-1.935	 H	1	UNK0	0.000	
71	   H	-5.191	-1.924	1.170	 H	1	UNK0	0.000	
72	   H	-6.852	-0.899	1.867	 H	1	UNK0	0.000	
73	   N	-0.193	1.629	5.607	N.2	1	UNK0	0.000	
74	   C	-0.689	3.127	3.157	C.2	1	UNK0	0.000	
75	   C	-1.470	2.059	3.607	C.2	1	UNK0	0.000	
76	   C	-1.009	1.267	4.758	C.2	1	UNK0	0.000	
77	   C	0.150	0.681	6.656	C.3	1	UNK0	0.000	
78	   H	0.274	3.430	3.599	 H	1	UNK0	0.000	
79	   H	-1.493	0.324	4.786	 H	1	UNK0	0.000	
80	   H	-0.598	-0.159	6.741	 H	1	UNK0	0.000	
81	   N	-1.825	-5.550	-0.239	N.2	1	UNK0	0.000	
82	   C	-3.386	-3.081	-0.604	C.2	1	UNK0	0.000	
83	   C	-2.329	-3.515	-1.461	C.2	1	UNK0	0.000	
84	   C	-1.520	-4.782	-1.238	C.2	1	UNK0	0.000	
85	   C	-1.165	-6.838	0.004	C.3	1	UNK0	0.000	
86	   H	-3.677	-3.791	0.153	 H	1	UNK0	0.000	
87	   H	-0.746	-5.055	-1.909	 H	1	UNK0	0.000	
88	   H	-0.615	-7.100	-0.909	 H	1	UNK0	0.000	
89	   N	5.762	0.725	-2.017	N.2	1	UNK0	0.000	
90	   C	3.177	1.032	-3.232	C.2	1	UNK0	0.000	
91	   C	3.690	1.865	-2.175	C.2	1	UNK0	0.000	
92	   C	4.859	1.484	-1.485	C.2	1	UNK0	0.000	
93	   C	6.992	0.332	-1.351	C.3	1	UNK0	0.000	
94	   H	3.789	0.162	-3.414	 H	1	UNK0	0.000	
95	   H	5.011	1.935	-0.528	 H	1	UNK0	0.000	
96	   H	7.331	1.041	-0.546	 H	1	UNK0	0.000	
@<TRIPOS>BOND
1 1 4 2
2 2 59 1
3 2 3 2
4 3 90 1
5 3 4 1
6 5 29 1
7 1 5 1
8 2 6 1
9 4 7 1
10 5 8 1
11 9 13 1
12 9 12 2
13 10 43 2
14 10 11 1
15 11 50 2
16 11 12 1
17 12 15 1
18 13 16 1
19 10 14 1
20 18 22 1
21 18 75 2
22 18 19 1
23 17 20 2
24 19 20 1
25 17 21 1
26 20 23 1
27 21 24 1
28 25 28 2
29 26 83 1
30 26 27 2
31 27 66 1
32 27 28 1
33 29 32 1
34 25 29 1
35 26 30 1
36 28 31 1
37 33 36 2
38 19 34 2
39 34 35 1
40 35 74 2
41 36 39 1
42 35 36 1
43 33 37 1
44 37 40 1
45 34 38 1
46 42 46 1
47 42 51 2
48 42 43 1
49 41 44 2
50 43 44 1
51 41 45 1
52 44 47 1
53 45 48 1
54 49 53 1
55 50 51 1
56 50 54 1
57 51 52 1
58 52 55 1
59 49 52 2
60 53 77 1
61 53 56 1
62 57 61 1
63 58 62 1
64 59 60 1
65 58 59 2
66 57 60 1
67 60 63 1
68 37 61 1
69 61 64 1
70 65 68 2
71 65 69 1
72 66 67 2
73 67 82 1
74 67 68 1
75 68 71 1
76 21 69 1
77 69 72 1
78 66 70 1
79 73 77 1
80 74 78 1
81 74 75 1
82 75 76 1
83 76 79 1
84 73 76 2
85 77 80 1
86 81 85 1
87 82 86 1
88 83 84 1
89 82 83 2
90 81 84 2
91 13 85 1
92 84 87 1
93 85 88 1
94 89 92 2
95 89 93 1
96 90 91 2
97 58 91 1
98 91 92 1
99 92 95 1
100 45 93 1
101 93 96 1
102 90 94 1
@<TRIPOS>SUBSTRUCTURE
1	UNK0	1	GROUP	1 ****	UNK
