# Supplementary material for: MoleQCage: Geometric High-Throughput Screening for Molecular Caging Prediction
Source: J Chem Inf Model. 2024 Dec 12;64(24):9034–9. doi: 10.1021/acs.jcim.4c01419 (PMC11684736; doi:10.1021/acs.jcim.4c01419)
Supplement: Supplementary file 2 — ci4c01419_si_002.zip [file ci4c01419_si_002.zip › CC3_conformations/CC3_064.mol2]

# created with PyMOL 2.4.1
@<TRIPOS>MOLECULE
frame263.xyz
96 102 1                
SMALL
USER_CHARGES
@<TRIPOS>ATOM
1	   N	0.223	0.628	-5.481	N.2	1	UNK0	0.000	
2	   C	0.846	2.063	-3.104	C.2	1	UNK0	0.000	
3	   C	1.528	0.877	-3.457	C.2	1	UNK0	0.000	
4	   C	0.968	0.085	-4.588	C.2	1	UNK0	0.000	
5	   C	-0.251	-0.208	-6.501	C.3	1	UNK0	0.000	
6	   H	-0.149	2.280	-3.440	 H	1	UNK0	0.000	
7	   H	1.197	-0.938	-4.524	 H	1	UNK0	0.000	
8	   H	0.312	-1.155	-6.501	 H	1	UNK0	0.000	
9	   N	0.928	-5.491	0.727	N.2	1	UNK0	0.000	
10	   C	2.954	-3.198	0.985	C.2	1	UNK0	0.000	
11	   C	1.922	-3.499	1.898	C.2	1	UNK0	0.000	
12	   C	0.942	-4.621	1.665	C.2	1	UNK0	0.000	
13	   C	0.018	-6.588	0.791	C.3	1	UNK0	0.000	
14	   H	3.018	-3.966	0.226	 H	1	UNK0	0.000	
15	   H	0.358	-4.796	2.543	 H	1	UNK0	0.000	
16	   H	-0.542	-6.464	1.761	 H	1	UNK0	0.000	
17	   N	-5.535	1.540	1.933	N.2	1	UNK0	0.000	
18	   C	-2.810	1.756	3.248	C.2	1	UNK0	0.000	
19	   C	-3.272	2.452	2.041	C.2	1	UNK0	0.000	
20	   C	-4.563	2.169	1.418	C.2	1	UNK0	0.000	
21	   C	-6.738	1.418	1.246	C.3	1	UNK0	0.000	
22	   H	-3.488	1.022	3.658	 H	1	UNK0	0.000	
23	   H	-4.691	2.428	0.379	 H	1	UNK0	0.000	
24	   H	-6.769	1.932	0.320	 H	1	UNK0	0.000	
25	   N	-2.043	-1.199	-5.274	N.2	1	UNK0	0.000	
26	   C	-2.017	-2.489	-2.673	C.2	1	UNK0	0.000	
27	   C	-2.830	-1.424	-2.981	C.2	1	UNK0	0.000	
28	   C	-2.761	-0.777	-4.302	C.2	1	UNK0	0.000	
29	   C	-1.748	-0.465	-6.470	C.3	1	UNK0	0.000	
30	   H	-1.208	-2.792	-3.325	 H	1	UNK0	0.000	
31	   H	-3.351	0.113	-4.401	 H	1	UNK0	0.000	
32	   H	-2.378	0.436	-6.479	 H	1	UNK0	0.000	
33	   N	-0.764	5.782	0.825	N.2	1	UNK0	0.000	
34	   C	-2.414	3.413	1.470	C.2	1	UNK0	0.000	
35	   C	-1.179	3.659	2.030	C.2	1	UNK0	0.000	
36	   C	-0.358	4.783	1.464	C.2	1	UNK0	0.000	
37	   C	0.147	6.796	0.336	C.3	1	UNK0	0.000	
38	   H	-2.568	3.928	0.536	 H	1	UNK0	0.000	
39	   H	0.705	4.685	1.657	 H	1	UNK0	0.000	
40	   H	1.002	6.845	1.005	 H	1	UNK0	0.000	
41	   N	5.979	-1.419	0.266	N.2	1	UNK0	0.000	
42	   C	3.769	-1.471	2.369	C.2	1	UNK0	0.000	
43	   C	3.885	-2.180	1.178	C.2	1	UNK0	0.000	
44	   C	4.887	-2.029	0.104	C.2	1	UNK0	0.000	
45	   C	6.903	-1.206	-0.831	C.3	1	UNK0	0.000	
46	   H	4.523	-0.667	2.489	 H	1	UNK0	0.000	
47	   H	4.597	-2.472	-0.889	 H	1	UNK0	0.000	
48	   H	6.640	-1.957	-1.637	 H	1	UNK0	0.000	
49	   N	1.708	-1.032	5.343	N.2	1	UNK0	0.000	
50	   C	1.868	-2.759	3.095	C.2	1	UNK0	0.000	
51	   C	2.715	-1.688	3.280	C.2	1	UNK0	0.000	
52	   C	2.599	-0.819	4.496	C.2	1	UNK0	0.000	
53	   C	1.691	-0.111	6.475	C.3	1	UNK0	0.000	
54	   H	1.029	-2.905	3.734	 H	1	UNK0	0.000	
55	   H	3.395	-0.056	4.527	 H	1	UNK0	0.000	
56	   H	2.574	0.602	6.411	 H	1	UNK0	0.000	
57	   N	1.345	5.137	-1.142	N.3	1	UNK0	0.000	
58	   C	2.702	2.681	-1.691	C.2	1	UNK0	0.000	
59	   C	1.498	2.986	-2.247	C.2	1	UNK0	0.000	
60	   C	0.864	4.272	-1.964	C.3	1	UNK0	0.000	
61	   C	0.605	6.475	-1.125	C.3	1	UNK0	0.000	
62	   H	2.955	3.365	-0.957	 H	1	UNK0	0.000	
63	   H	-0.004	4.517	-2.628	 H	1	UNK0	0.000	
64	   H	-0.237	6.412	-1.839	 H	1	UNK0	0.000	
65	   N	-5.973	-0.489	-0.131	N.2	1	UNK0	0.000	
66	   C	-3.827	-1.042	-2.092	C.2	1	UNK0	0.000	
67	   C	-4.044	-1.794	-0.943	C.2	1	UNK0	0.000	
68	   C	-5.069	-1.349	0.112	C.2	1	UNK0	0.000	
69	   C	-6.952	-0.101	0.920	C.3	1	UNK0	0.000	
70	   H	-4.546	-0.300	-2.359	 H	1	UNK0	0.000	
71	   H	-4.968	-1.676	1.169	 H	1	UNK0	0.000	
72	   H	-6.830	-0.669	1.792	 H	1	UNK0	0.000	
73	   N	0.054	1.472	5.445	N.3	1	UNK0	0.000	
74	   C	-0.720	3.030	3.207	C.2	1	UNK0	0.000	
75	   C	-1.552	2.024	3.788	C.2	1	UNK0	0.000	
76	   C	-1.143	1.284	5.010	C.3	1	UNK0	0.000	
77	   C	0.371	0.590	6.596	C.3	1	UNK0	0.000	
78	   H	0.264	3.285	3.645	 H	1	UNK0	0.000	
79	   H	-1.885	0.666	5.530	 H	1	UNK0	0.000	
80	   H	-0.377	-0.199	6.745	 H	1	UNK0	0.000	
81	   N	-1.791	-5.424	-0.435	N.3	1	UNK0	0.000	
82	   C	-3.235	-2.926	-0.640	C.2	1	UNK0	0.000	
83	   C	-2.210	-3.317	-1.547	C.2	1	UNK0	0.000	
84	   C	-1.353	-4.519	-1.209	C.3	1	UNK0	0.000	
85	   C	-0.948	-6.638	-0.387	C.3	1	UNK0	0.000	
86	   H	-3.256	-3.329	0.360	 H	1	UNK0	0.000	
87	   H	-0.441	-4.698	-1.778	 H	1	UNK0	0.000	
88	   H	-0.258	-6.790	-1.226	 H	1	UNK0	0.000	
89	   N	5.542	0.498	-2.119	N.3	1	UNK0	0.000	
90	   C	2.807	0.611	-2.934	C.2	1	UNK0	0.000	
91	   C	3.361	1.493	-1.980	C.2	1	UNK0	0.000	
92	   C	4.665	1.132	-1.437	C.3	1	UNK0	0.000	
93	   C	6.805	0.305	-1.422	C.3	1	UNK0	0.000	
94	   H	3.377	-0.262	-3.259	 H	1	UNK0	0.000	
95	   H	4.811	1.246	-0.381	 H	1	UNK0	0.000	
96	   H	7.105	1.082	-0.668	 H	1	UNK0	0.000	
@<TRIPOS>BOND
1 1 4 2
2 2 59 1
3 2 3 2
4 3 90 1
5 4 7 1
6 3 4 1
7 5 29 1
8 1 5 1
9 2 6 1
10 5 8 1
11 9 13 1
12 9 12 2
13 10 43 2
14 10 11 1
15 11 50 2
16 11 12 1
17 12 15 1
18 13 16 1
19 10 14 1
20 18 22 1
21 18 75 1
22 18 19 2
23 17 20 2
24 19 20 1
25 17 21 1
26 20 23 1
27 21 24 1
28 25 28 2
29 26 83 1
30 26 27 2
31 27 66 1
32 27 28 1
33 25 29 1
34 26 30 1
35 28 31 1
36 29 32 1
37 33 36 2
38 34 35 2
39 19 34 1
40 35 74 1
41 36 39 1
42 35 36 1
43 33 37 1
44 37 40 1
45 34 38 1
46 42 46 1
47 42 51 2
48 42 43 1
49 41 44 2
50 43 44 1
51 41 45 1
52 44 47 1
53 45 48 1
54 49 53 1
55 50 51 1
56 50 54 1
57 51 52 1
58 52 55 1
59 49 52 2
60 53 77 1
61 53 56 1
62 57 61 1
63 58 62 1
64 59 60 1
65 58 59 2
66 57 60 1
67 37 61 1
68 60 63 1
69 61 64 1
70 65 68 2
71 65 69 1
72 66 67 2
73 67 82 1
74 67 68 1
75 68 71 1
76 21 69 1
77 69 72 1
78 66 70 1
79 73 77 1
80 74 78 1
81 74 75 2
82 75 76 1
83 73 76 1
84 76 79 1
85 77 80 1
86 81 85 1
87 82 86 1
88 83 84 1
89 82 83 2
90 81 84 1
91 13 85 1
92 84 87 1
93 85 88 1
94 89 92 1
95 89 93 1
96 90 91 2
97 58 91 1
98 91 92 1
99 92 95 1
100 45 93 1
101 93 96 1
102 90 94 1
@<TRIPOS>SUBSTRUCTURE
1	UNK0	1	GROUP	1 ****	UNK
