# Supplementary material for: MoleQCage: Geometric High-Throughput Screening for Molecular Caging Prediction
Source: J Chem Inf Model. 2024 Dec 12;64(24):9034–9. doi: 10.1021/acs.jcim.4c01419 (PMC11684736; doi:10.1021/acs.jcim.4c01419)
Supplement: Supplementary file 2 — ci4c01419_si_002.zip [file ci4c01419_si_002.zip › CC3_conformations/CC3_065.mol2]

# created with PyMOL 2.4.1
@<TRIPOS>MOLECULE
frame264.xyz
96 102 1                
SMALL
USER_CHARGES
@<TRIPOS>ATOM
1	   N	0.183	0.802	-5.787	N.2	1	UNK0	0.000	
2	   C	1.273	2.612	-3.837	C.2	1	UNK0	0.000	
3	   C	1.964	1.438	-4.237	C.2	1	UNK0	0.000	
4	   C	1.249	0.486	-5.148	C.2	1	UNK0	0.000	
5	   C	-0.312	-0.168	-6.756	C.3	1	UNK0	0.000	
6	   H	0.241	2.807	-4.258	 H	1	UNK0	0.000	
7	   H	1.706	-0.540	-5.332	 H	1	UNK0	0.000	
8	   H	0.195	-1.191	-6.737	 H	1	UNK0	0.000	
9	   N	0.716	-5.422	0.855	N.3	1	UNK0	0.000	
10	   C	2.737	-3.209	0.945	C.2	1	UNK0	0.000	
11	   C	1.810	-3.501	1.925	C.2	1	UNK0	0.000	
12	   C	0.830	-4.663	1.835	C.3	1	UNK0	0.000	
13	   C	-0.200	-6.587	1.072	C.3	1	UNK0	0.000	
14	   H	2.734	-3.761	0.052	 H	1	UNK0	0.000	
15	   H	0.421	-4.881	2.836	 H	1	UNK0	0.000	
16	   H	-0.925	-6.351	1.814	 H	1	UNK0	0.000	
17	   N	-5.492	1.367	2.006	N.2	1	UNK0	0.000	
18	   C	-2.681	1.453	3.007	C.2	1	UNK0	0.000	
19	   C	-3.326	2.363	2.152	C.2	1	UNK0	0.000	
20	   C	-4.690	2.297	1.716	C.2	1	UNK0	0.000	
21	   C	-6.801	1.300	1.305	C.3	1	UNK0	0.000	
22	   H	-3.233	0.634	3.424	 H	1	UNK0	0.000	
23	   H	-4.937	3.036	0.899	 H	1	UNK0	0.000	
24	   H	-6.845	1.977	0.446	 H	1	UNK0	0.000	
25	   N	-1.876	-1.271	-5.260	N.2	1	UNK0	0.000	
26	   C	-2.132	-2.756	-2.683	C.2	1	UNK0	0.000	
27	   C	-2.825	-1.518	-2.988	C.2	1	UNK0	0.000	
28	   C	-2.476	-0.733	-4.244	C.2	1	UNK0	0.000	
29	   C	-1.806	-0.512	-6.461	C.3	1	UNK0	0.000	
30	   H	-1.311	-3.150	-3.299	 H	1	UNK0	0.000	
31	   H	-2.967	0.254	-4.319	 H	1	UNK0	0.000	
32	   H	-2.506	0.356	-6.475	 H	1	UNK0	0.000	
33	   N	-0.706	5.451	0.600	N.2	1	UNK0	0.000	
34	   C	-2.511	3.431	1.606	C.2	1	UNK0	0.000	
35	   C	-1.207	3.563	2.080	C.2	1	UNK0	0.000	
36	   C	-0.330	4.576	1.529	C.2	1	UNK0	0.000	
37	   C	0.235	6.546	0.349	C.3	1	UNK0	0.000	
38	   H	-2.841	4.193	0.840	 H	1	UNK0	0.000	
39	   H	0.607	4.569	2.095	 H	1	UNK0	0.000	
40	   H	1.207	6.394	0.908	 H	1	UNK0	0.000	
41	   N	5.514	-1.056	0.108	N.2	1	UNK0	0.000	
42	   C	3.543	-1.347	2.274	C.2	1	UNK0	0.000	
43	   C	3.756	-2.254	1.209	C.2	1	UNK0	0.000	
44	   C	4.890	-2.126	0.245	C.2	1	UNK0	0.000	
45	   C	6.720	-1.034	-0.705	C.3	1	UNK0	0.000	
46	   H	4.309	-0.545	2.287	 H	1	UNK0	0.000	
47	   H	5.119	-3.033	-0.335	 H	1	UNK0	0.000	
48	   H	6.609	-1.853	-1.516	 H	1	UNK0	0.000	
49	   N	2.052	-1.013	5.441	N.2	1	UNK0	0.000	
50	   C	1.758	-2.683	3.084	C.2	1	UNK0	0.000	
51	   C	2.597	-1.560	3.222	C.2	1	UNK0	0.000	
52	   C	2.518	-0.614	4.329	C.2	1	UNK0	0.000	
53	   C	1.993	-0.073	6.527	C.3	1	UNK0	0.000	
54	   H	1.072	-2.978	3.907	 H	1	UNK0	0.000	
55	   H	2.725	0.418	4.160	 H	1	UNK0	0.000	
56	   H	2.553	0.864	6.399	 H	1	UNK0	0.000	
57	   N	1.391	5.325	-1.431	N.2	1	UNK0	0.000	
58	   C	3.120	3.184	-2.254	C.2	1	UNK0	0.000	
59	   C	1.862	3.500	-2.862	C.2	1	UNK0	0.000	
60	   C	1.183	4.768	-2.582	C.2	1	UNK0	0.000	
61	   C	0.686	6.525	-1.120	C.3	1	UNK0	0.000	
62	   H	3.561	3.947	-1.569	 H	1	UNK0	0.000	
63	   H	0.519	5.138	-3.300	 H	1	UNK0	0.000	
64	   H	-0.266	6.652	-1.642	 H	1	UNK0	0.000	
65	   N	-6.186	-0.462	-0.276	N.2	1	UNK0	0.000	
66	   C	-3.879	-1.089	-2.116	C.2	1	UNK0	0.000	
67	   C	-4.200	-1.792	-0.971	C.2	1	UNK0	0.000	
68	   C	-5.272	-1.322	-0.041	C.2	1	UNK0	0.000	
69	   C	-7.146	-0.151	0.799	C.3	1	UNK0	0.000	
70	   H	-4.416	-0.195	-2.309	 H	1	UNK0	0.000	
71	   H	-5.214	-1.717	1.016	 H	1	UNK0	0.000	
72	   H	-7.092	-0.816	1.687	 H	1	UNK0	0.000	
73	   N	-0.012	1.070	5.423	N.2	1	UNK0	0.000	
74	   C	-0.718	2.740	3.099	C.2	1	UNK0	0.000	
75	   C	-1.406	1.633	3.542	C.2	1	UNK0	0.000	
76	   C	-0.978	0.822	4.696	C.2	1	UNK0	0.000	
77	   C	0.477	0.329	6.613	C.3	1	UNK0	0.000	
78	   H	0.264	2.859	3.540	 H	1	UNK0	0.000	
79	   H	-1.528	-0.123	4.884	 H	1	UNK0	0.000	
80	   H	-0.161	-0.531	6.753	 H	1	UNK0	0.000	
81	   N	-1.898	-5.582	-0.338	N.2	1	UNK0	0.000	
82	   C	-3.451	-2.939	-0.633	C.2	1	UNK0	0.000	
83	   C	-2.486	-3.485	-1.510	C.2	1	UNK0	0.000	
84	   C	-1.715	-4.767	-1.302	C.2	1	UNK0	0.000	
85	   C	-1.073	-6.775	-0.199	C.3	1	UNK0	0.000	
86	   H	-3.737	-3.466	0.277	 H	1	UNK0	0.000	
87	   H	-0.994	-4.971	-2.136	 H	1	UNK0	0.000	
88	   H	-0.421	-6.915	-1.084	 H	1	UNK0	0.000	
89	   N	5.853	0.562	-2.324	N.3	1	UNK0	0.000	
90	   C	3.203	1.119	-3.651	C.2	1	UNK0	0.000	
91	   C	3.775	1.940	-2.608	C.2	1	UNK0	0.000	
92	   C	4.998	1.454	-1.963	C.3	1	UNK0	0.000	
93	   C	6.955	0.340	-1.347	C.3	1	UNK0	0.000	
94	   H	3.735	0.172	-3.933	 H	1	UNK0	0.000	
95	   H	5.152	2.059	-1.012	 H	1	UNK0	0.000	
96	   H	7.081	1.132	-0.567	 H	1	UNK0	0.000	
@<TRIPOS>BOND
1 1 4 2
2 2 59 1
3 2 3 2
4 3 90 1
5 3 4 1
6 5 8 1
7 5 29 1
8 1 5 1
9 2 6 1
10 4 7 1
11 9 13 1
12 9 12 1
13 10 43 2
14 10 11 1
15 11 50 2
16 11 12 1
17 12 15 1
18 13 16 1
19 10 14 1
20 18 22 1
21 18 75 1
22 18 19 2
23 17 20 2
24 19 20 1
25 17 21 1
26 20 23 1
27 21 24 1
28 25 28 2
29 26 83 1
30 26 27 2
31 27 66 1
32 27 28 1
33 25 29 1
34 26 30 1
35 28 31 1
36 29 32 1
37 33 36 2
38 34 35 2
39 19 34 1
40 35 74 1
41 35 36 1
42 36 39 1
43 33 37 1
44 37 40 1
45 34 38 1
46 41 44 2
47 42 46 1
48 42 51 2
49 42 43 1
50 43 44 1
51 41 45 1
52 44 47 1
53 45 48 1
54 49 53 1
55 50 51 1
56 50 54 1
57 51 52 1
58 49 52 2
59 53 77 1
60 52 55 1
61 53 56 1
62 57 61 1
63 58 62 1
64 59 60 1
65 58 59 2
66 57 60 2
67 37 61 1
68 60 63 1
69 61 64 1
70 65 68 2
71 65 69 1
72 66 67 2
73 67 82 1
74 67 68 1
75 68 71 1
76 21 69 1
77 69 72 1
78 66 70 1
79 73 77 1
80 74 78 1
81 74 75 2
82 75 76 1
83 76 79 1
84 73 76 2
85 77 80 1
86 81 85 1
87 82 86 1
88 83 84 1
89 82 83 2
90 81 84 2
91 13 85 1
92 84 87 1
93 85 88 1
94 89 92 1
95 89 93 1
96 90 91 2
97 58 91 1
98 91 92 1
99 92 95 1
100 45 93 1
101 93 96 1
102 90 94 1
@<TRIPOS>SUBSTRUCTURE
1	UNK0	1	GROUP	1 ****	UNK
