# Supplementary material for: MoleQCage: Geometric High-Throughput Screening for Molecular Caging Prediction
Source: J Chem Inf Model. 2024 Dec 12;64(24):9034–9. doi: 10.1021/acs.jcim.4c01419 (PMC11684736; doi:10.1021/acs.jcim.4c01419)
Supplement: Supplementary file 2 — ci4c01419_si_002.zip [file ci4c01419_si_002.zip › CC3_conformations/CC3_066.mol2]

# created with PyMOL 2.4.1
@<TRIPOS>MOLECULE
frame265.xyz
96 102 1                
SMALL
USER_CHARGES
@<TRIPOS>ATOM
1	   N	0.092	0.670	-5.648	N.2	1	UNK0	0.000	
2	   C	1.165	2.507	-3.477	C.2	1	UNK0	0.000	
3	   C	1.772	1.339	-3.897	C.2	1	UNK0	0.000	
4	   C	1.237	0.548	-5.043	C.2	1	UNK0	0.000	
5	   C	-0.254	-0.192	-6.758	C.3	1	UNK0	0.000	
6	   H	0.331	2.855	-4.060	 H	1	UNK0	0.000	
7	   H	1.880	-0.255	-5.440	 H	1	UNK0	0.000	
8	   H	0.449	-1.050	-6.783	 H	1	UNK0	0.000	
9	   N	0.916	-5.477	0.960	N.3	1	UNK0	0.000	
10	   C	2.924	-3.337	0.986	C.2	1	UNK0	0.000	
11	   C	1.984	-3.541	2.048	C.2	1	UNK0	0.000	
12	   C	1.074	-4.693	1.943	C.3	1	UNK0	0.000	
13	   C	-0.128	-6.494	1.225	C.3	1	UNK0	0.000	
14	   H	3.099	-4.022	0.149	 H	1	UNK0	0.000	
15	   H	0.475	-4.892	2.790	 H	1	UNK0	0.000	
16	   H	-0.859	-6.146	1.974	 H	1	UNK0	0.000	
17	   N	-5.372	1.454	1.929	N.2	1	UNK0	0.000	
18	   C	-2.764	1.863	3.284	C.2	1	UNK0	0.000	
19	   C	-3.230	2.601	2.177	C.2	1	UNK0	0.000	
20	   C	-4.452	2.249	1.502	C.2	1	UNK0	0.000	
21	   C	-6.607	1.309	1.177	C.3	1	UNK0	0.000	
22	   H	-3.331	1.004	3.633	 H	1	UNK0	0.000	
23	   H	-4.546	2.843	0.598	 H	1	UNK0	0.000	
24	   H	-6.563	1.963	0.309	 H	1	UNK0	0.000	
25	   N	-1.911	-1.378	-5.397	N.2	1	UNK0	0.000	
26	   C	-2.126	-2.822	-2.813	C.2	1	UNK0	0.000	
27	   C	-2.865	-1.679	-3.140	C.2	1	UNK0	0.000	
28	   C	-2.697	-1.005	-4.482	C.2	1	UNK0	0.000	
29	   C	-1.730	-0.686	-6.625	C.3	1	UNK0	0.000	
30	   H	-1.420	-3.149	-3.547	 H	1	UNK0	0.000	
31	   H	-3.289	-0.046	-4.576	 H	1	UNK0	0.000	
32	   H	-2.406	0.211	-6.648	 H	1	UNK0	0.000	
33	   N	-0.665	5.788	0.841	N.2	1	UNK0	0.000	
34	   C	-2.473	3.721	1.804	C.2	1	UNK0	0.000	
35	   C	-1.164	4.027	2.405	C.2	1	UNK0	0.000	
36	   C	-0.395	5.184	1.892	C.2	1	UNK0	0.000	
37	   C	0.302	6.864	0.381	C.3	1	UNK0	0.000	
38	   H	-2.874	4.304	0.991	 H	1	UNK0	0.000	
39	   H	0.486	5.479	2.469	 H	1	UNK0	0.000	
40	   H	1.324	6.886	0.870	 H	1	UNK0	0.000	
41	   N	5.917	-1.702	0.207	N.2	1	UNK0	0.000	
42	   C	3.815	-1.394	2.222	C.2	1	UNK0	0.000	
43	   C	3.842	-2.287	1.100	C.2	1	UNK0	0.000	
44	   C	4.771	-2.175	-0.011	C.2	1	UNK0	0.000	
45	   C	6.781	-1.487	-0.874	C.3	1	UNK0	0.000	
46	   H	4.559	-0.546	2.184	 H	1	UNK0	0.000	
47	   H	4.455	-2.463	-1.025	 H	1	UNK0	0.000	
48	   H	6.710	-2.201	-1.633	 H	1	UNK0	0.000	
49	   N	2.014	-1.011	5.381	N.2	1	UNK0	0.000	
50	   C	1.800	-2.573	3.084	C.2	1	UNK0	0.000	
51	   C	2.740	-1.523	3.170	C.2	1	UNK0	0.000	
52	   C	2.663	-0.669	4.362	C.2	1	UNK0	0.000	
53	   C	1.927	-0.145	6.487	C.3	1	UNK0	0.000	
54	   H	1.014	-2.700	3.789	 H	1	UNK0	0.000	
55	   H	3.154	0.305	4.344	 H	1	UNK0	0.000	
56	   H	2.593	0.672	6.500	 H	1	UNK0	0.000	
57	   N	1.551	5.526	-1.423	N.2	1	UNK0	0.000	
58	   C	2.865	2.874	-1.819	C.2	1	UNK0	0.000	
59	   C	1.675	3.280	-2.411	C.2	1	UNK0	0.000	
60	   C	1.019	4.494	-2.028	C.2	1	UNK0	0.000	
61	   C	0.628	6.654	-1.162	C.3	1	UNK0	0.000	
62	   H	3.277	3.590	-1.141	 H	1	UNK0	0.000	
63	   H	-0.065	4.471	-2.340	 H	1	UNK0	0.000	
64	   H	-0.238	6.530	-1.798	 H	1	UNK0	0.000	
65	   N	-5.938	-0.394	-0.310	N.3	1	UNK0	0.000	
66	   C	-3.902	-1.207	-2.276	C.2	1	UNK0	0.000	
67	   C	-4.073	-1.859	-1.036	C.2	1	UNK0	0.000	
68	   C	-5.147	-1.375	-0.094	C.3	1	UNK0	0.000	
69	   C	-6.894	-0.135	0.759	C.3	1	UNK0	0.000	
70	   H	-4.578	-0.420	-2.453	 H	1	UNK0	0.000	
71	   H	-5.222	-2.014	0.795	 H	1	UNK0	0.000	
72	   H	-6.739	-0.813	1.597	 H	1	UNK0	0.000	
73	   N	0.169	1.229	5.438	N.2	1	UNK0	0.000	
74	   C	-0.730	3.155	3.432	C.2	1	UNK0	0.000	
75	   C	-1.468	2.061	3.813	C.2	1	UNK0	0.000	
76	   C	-0.990	1.156	4.856	C.2	1	UNK0	0.000	
77	   C	0.422	0.232	6.498	C.3	1	UNK0	0.000	
78	   H	0.157	3.446	3.979	 H	1	UNK0	0.000	
79	   H	-1.719	0.347	5.045	 H	1	UNK0	0.000	
80	   H	-0.112	-0.727	6.387	 H	1	UNK0	0.000	
81	   N	-1.828	-5.495	-0.319	N.2	1	UNK0	0.000	
82	   C	-3.229	-2.963	-0.691	C.2	1	UNK0	0.000	
83	   C	-2.298	-3.474	-1.624	C.2	1	UNK0	0.000	
84	   C	-1.487	-4.672	-1.244	C.2	1	UNK0	0.000	
85	   C	-0.978	-6.640	-0.045	C.3	1	UNK0	0.000	
86	   H	-3.257	-3.396	0.289	 H	1	UNK0	0.000	
87	   H	-0.548	-4.800	-1.756	 H	1	UNK0	0.000	
88	   H	-0.267	-6.761	-0.859	 H	1	UNK0	0.000	
89	   N	5.338	0.181	-1.946	N.2	1	UNK0	0.000	
90	   C	2.928	0.929	-3.207	C.2	1	UNK0	0.000	
91	   C	3.550	1.716	-2.156	C.2	1	UNK0	0.000	
92	   C	4.750	1.204	-1.544	C.2	1	UNK0	0.000	
93	   C	6.646	-0.072	-1.328	C.3	1	UNK0	0.000	
94	   H	3.410	-0.003	-3.580	 H	1	UNK0	0.000	
95	   H	5.108	1.859	-0.693	 H	1	UNK0	0.000	
96	   H	6.809	0.513	-0.447	 H	1	UNK0	0.000	
@<TRIPOS>BOND
1 1 4 2
2 2 59 1
3 2 3 2
4 3 90 1
5 3 4 1
6 5 29 1
7 1 5 1
8 2 6 1
9 4 7 1
10 5 8 1
11 9 13 1
12 9 12 1
13 10 43 2
14 10 11 1
15 11 50 2
16 11 12 1
17 12 15 1
18 13 16 1
19 10 14 1
20 18 22 1
21 18 75 2
22 18 19 1
23 17 20 2
24 19 20 1
25 17 21 1
26 20 23 1
27 21 24 1
28 25 28 2
29 26 83 1
30 26 27 2
31 27 66 1
32 27 28 1
33 25 29 1
34 26 30 1
35 28 31 1
36 29 32 1
37 33 36 2
38 19 34 2
39 34 35 1
40 35 74 2
41 35 36 1
42 36 39 1
43 33 37 1
44 37 40 1
45 34 38 1
46 42 51 2
47 42 43 1
48 41 44 2
49 43 44 1
50 41 45 1
51 42 46 1
52 44 47 1
53 45 48 1
54 49 53 1
55 50 51 1
56 50 54 1
57 51 52 1
58 49 52 2
59 53 77 1
60 53 56 1
61 52 55 1
62 57 61 1
63 58 62 1
64 59 60 1
65 58 59 2
66 57 60 2
67 37 61 1
68 60 63 1
69 61 64 1
70 65 68 1
71 65 69 1
72 66 67 2
73 67 82 1
74 67 68 1
75 68 71 1
76 21 69 1
77 69 72 1
78 66 70 1
79 73 77 1
80 74 75 1
81 74 78 1
82 75 76 1
83 76 79 1
84 73 76 2
85 77 80 1
86 81 85 1
87 82 86 1
88 83 84 1
89 82 83 2
90 81 84 2
91 13 85 1
92 84 87 1
93 85 88 1
94 89 92 2
95 89 93 1
96 90 91 2
97 58 91 1
98 91 92 1
99 92 95 1
100 45 93 1
101 93 96 1
102 90 94 1
@<TRIPOS>SUBSTRUCTURE
1	UNK0	1	GROUP	1 ****	UNK
