# Supplementary material for: MoleQCage: Geometric High-Throughput Screening for Molecular Caging Prediction
Source: J Chem Inf Model. 2024 Dec 12;64(24):9034–9. doi: 10.1021/acs.jcim.4c01419 (PMC11684736; doi:10.1021/acs.jcim.4c01419)
Supplement: Supplementary file 2 — ci4c01419_si_002.zip [file ci4c01419_si_002.zip › CC3_conformations/CC3_067.mol2]

# created with PyMOL 2.4.1
@<TRIPOS>MOLECULE
frame266.xyz
96 102 1                
SMALL
USER_CHARGES
@<TRIPOS>ATOM
1	   N	0.050	0.697	-5.614	N.2	1	UNK0	0.000	
2	   C	1.125	2.463	-3.576	C.2	1	UNK0	0.000	
3	   C	1.773	1.354	-4.072	C.2	1	UNK0	0.000	
4	   C	1.152	0.433	-5.031	C.2	1	UNK0	0.000	
5	   C	-0.403	-0.173	-6.693	C.3	1	UNK0	0.000	
6	   H	0.090	2.666	-3.815	 H	1	UNK0	0.000	
7	   H	1.684	-0.476	-5.219	 H	1	UNK0	0.000	
8	   H	0.350	-0.974	-6.815	 H	1	UNK0	0.000	
9	   N	1.017	-5.614	0.831	N.2	1	UNK0	0.000	
10	   C	2.883	-3.370	1.023	C.2	1	UNK0	0.000	
11	   C	1.803	-3.517	1.848	C.2	1	UNK0	0.000	
12	   C	0.744	-4.640	1.528	C.2	1	UNK0	0.000	
13	   C	0.148	-6.756	0.891	C.3	1	UNK0	0.000	
14	   H	2.975	-4.156	0.235	 H	1	UNK0	0.000	
15	   H	-0.230	-4.546	1.999	 H	1	UNK0	0.000	
16	   H	-0.365	-6.787	1.845	 H	1	UNK0	0.000	
17	   N	-5.529	1.523	1.889	N.2	1	UNK0	0.000	
18	   C	-3.031	1.845	3.449	C.2	1	UNK0	0.000	
19	   C	-3.493	2.749	2.440	C.2	1	UNK0	0.000	
20	   C	-4.793	2.524	1.688	C.2	1	UNK0	0.000	
21	   C	-6.694	1.452	1.079	C.3	1	UNK0	0.000	
22	   H	-3.690	1.120	3.833	 H	1	UNK0	0.000	
23	   H	-5.017	3.203	0.897	 H	1	UNK0	0.000	
24	   H	-6.629	2.087	0.154	 H	1	UNK0	0.000	
25	   N	-1.802	-1.493	-5.170	N.2	1	UNK0	0.000	
26	   C	-2.196	-2.840	-2.661	C.2	1	UNK0	0.000	
27	   C	-2.901	-1.648	-3.012	C.2	1	UNK0	0.000	
28	   C	-2.707	-1.046	-4.335	C.2	1	UNK0	0.000	
29	   C	-1.810	-0.892	-6.483	C.3	1	UNK0	0.000	
30	   H	-1.393	-3.188	-3.226	 H	1	UNK0	0.000	
31	   H	-3.398	-0.231	-4.695	 H	1	UNK0	0.000	
32	   H	-2.598	-0.181	-6.526	 H	1	UNK0	0.000	
33	   N	-0.795	5.669	1.035	N.2	1	UNK0	0.000	
34	   C	-2.667	3.702	1.911	C.2	1	UNK0	0.000	
35	   C	-1.338	3.756	2.376	C.2	1	UNK0	0.000	
36	   C	-0.366	4.667	1.731	C.2	1	UNK0	0.000	
37	   C	0.241	6.653	0.593	C.3	1	UNK0	0.000	
38	   H	-3.026	4.459	1.200	 H	1	UNK0	0.000	
39	   H	0.692	4.443	1.834	 H	1	UNK0	0.000	
40	   H	1.184	6.544	1.224	 H	1	UNK0	0.000	
41	   N	5.894	-1.338	0.195	N.2	1	UNK0	0.000	
42	   C	3.732	-1.439	2.253	C.2	1	UNK0	0.000	
43	   C	3.845	-2.374	1.197	C.2	1	UNK0	0.000	
44	   C	4.993	-2.196	0.149	C.2	1	UNK0	0.000	
45	   C	6.935	-1.229	-0.815	C.3	1	UNK0	0.000	
46	   H	4.452	-0.658	2.403	 H	1	UNK0	0.000	
47	   H	4.899	-2.960	-0.670	 H	1	UNK0	0.000	
48	   H	6.777	-1.959	-1.587	 H	1	UNK0	0.000	
49	   N	2.007	-0.889	5.348	N.2	1	UNK0	0.000	
50	   C	1.679	-2.591	2.967	C.2	1	UNK0	0.000	
51	   C	2.635	-1.539	3.164	C.2	1	UNK0	0.000	
52	   C	2.562	-0.630	4.276	C.2	1	UNK0	0.000	
53	   C	1.920	0.074	6.427	C.3	1	UNK0	0.000	
54	   H	0.857	-2.737	3.655	 H	1	UNK0	0.000	
55	   H	2.945	0.312	4.093	 H	1	UNK0	0.000	
56	   H	2.561	0.900	6.199	 H	1	UNK0	0.000	
57	   N	1.208	5.096	-1.060	N.3	1	UNK0	0.000	
58	   C	2.806	2.809	-1.921	C.2	1	UNK0	0.000	
59	   C	1.593	3.201	-2.473	C.2	1	UNK0	0.000	
60	   C	0.804	4.328	-1.927	C.3	1	UNK0	0.000	
61	   C	0.569	6.410	-0.895	C.3	1	UNK0	0.000	
62	   H	3.142	3.405	-1.068	 H	1	UNK0	0.000	
63	   H	-0.235	4.551	-2.383	 H	1	UNK0	0.000	
64	   H	-0.301	6.555	-1.369	 H	1	UNK0	0.000	
65	   N	-6.080	-0.460	-0.295	N.2	1	UNK0	0.000	
66	   C	-3.866	-1.128	-2.104	C.2	1	UNK0	0.000	
67	   C	-4.207	-1.799	-0.924	C.2	1	UNK0	0.000	
68	   C	-5.159	-1.265	0.046	C.2	1	UNK0	0.000	
69	   C	-7.082	0.029	0.589	C.3	1	UNK0	0.000	
70	   H	-4.380	-0.210	-2.445	 H	1	UNK0	0.000	
71	   H	-5.068	-1.676	1.070	 H	1	UNK0	0.000	
72	   H	-7.270	-0.583	1.439	 H	1	UNK0	0.000	
73	   N	0.005	1.183	5.472	N.2	1	UNK0	0.000	
74	   C	-0.816	2.865	3.359	C.2	1	UNK0	0.000	
75	   C	-1.714	2.005	4.010	C.2	1	UNK0	0.000	
76	   C	-1.196	1.136	5.124	C.2	1	UNK0	0.000	
77	   C	0.449	0.443	6.616	C.3	1	UNK0	0.000	
78	   H	0.195	3.006	3.751	 H	1	UNK0	0.000	
79	   H	-1.819	0.414	5.660	 H	1	UNK0	0.000	
80	   H	-0.227	-0.406	6.900	 H	1	UNK0	0.000	
81	   N	-1.778	-5.484	-0.131	N.3	1	UNK0	0.000	
82	   C	-3.448	-2.951	-0.626	C.2	1	UNK0	0.000	
83	   C	-2.464	-3.526	-1.442	C.2	1	UNK0	0.000	
84	   C	-1.653	-4.735	-1.165	C.3	1	UNK0	0.000	
85	   C	-0.964	-6.735	-0.236	C.3	1	UNK0	0.000	
86	   H	-3.656	-3.531	0.273	 H	1	UNK0	0.000	
87	   H	-0.887	-5.006	-1.903	 H	1	UNK0	0.000	
88	   H	-0.400	-6.777	-1.175	 H	1	UNK0	0.000	
89	   N	5.556	0.380	-2.199	N.2	1	UNK0	0.000	
90	   C	3.055	1.035	-3.580	C.2	1	UNK0	0.000	
91	   C	3.510	1.680	-2.406	C.2	1	UNK0	0.000	
92	   C	4.738	1.274	-1.819	C.2	1	UNK0	0.000	
93	   C	6.782	0.191	-1.413	C.3	1	UNK0	0.000	
94	   H	3.656	0.209	-3.975	 H	1	UNK0	0.000	
95	   H	4.908	1.829	-0.876	 H	1	UNK0	0.000	
96	   H	6.831	0.983	-0.658	 H	1	UNK0	0.000	
@<TRIPOS>BOND
1 1 4 2
2 2 59 2
3 3 90 2
4 2 3 1
5 3 4 1
6 5 29 1
7 1 5 1
8 2 6 1
9 4 7 1
10 5 8 1
11 9 13 1
12 9 12 2
13 10 43 2
14 10 11 1
15 11 50 2
16 11 12 1
17 12 15 1
18 13 16 1
19 10 14 1
20 18 22 1
21 18 75 1
22 18 19 2
23 17 20 2
24 19 20 1
25 17 21 1
26 20 23 1
27 21 24 1
28 25 28 2
29 26 83 1
30 26 27 2
31 27 66 1
32 27 28 1
33 25 29 1
34 26 30 1
35 28 31 1
36 29 32 1
37 33 36 2
38 34 35 2
39 19 34 1
40 35 74 1
41 36 39 1
42 35 36 1
43 33 37 1
44 37 40 1
45 34 38 1
46 42 46 1
47 42 51 2
48 42 43 1
49 41 44 2
50 43 44 1
51 41 45 1
52 44 47 1
53 45 48 1
54 49 53 1
55 50 51 1
56 50 54 1
57 51 52 1
58 49 52 2
59 53 77 1
60 52 55 1
61 53 56 1
62 57 61 1
63 58 62 1
64 59 60 1
65 58 59 1
66 57 60 1
67 37 61 1
68 60 63 1
69 61 64 1
70 65 68 2
71 65 69 1
72 66 67 2
73 67 82 1
74 67 68 1
75 68 71 1
76 21 69 1
77 69 72 1
78 66 70 1
79 73 77 1
80 74 78 1
81 74 75 2
82 75 76 1
83 73 76 2
84 76 79 1
85 77 80 1
86 82 86 1
87 83 84 1
88 82 83 2
89 81 84 1
90 81 85 1
91 13 85 1
92 84 87 1
93 85 88 1
94 89 92 2
95 89 93 1
96 90 91 1
97 58 91 2
98 91 92 1
99 92 95 1
100 45 93 1
101 93 96 1
102 90 94 1
@<TRIPOS>SUBSTRUCTURE
1	UNK0	1	GROUP	1 ****	UNK
