# Supplementary material for: MoleQCage: Geometric High-Throughput Screening for Molecular Caging Prediction
Source: J Chem Inf Model. 2024 Dec 12;64(24):9034–9. doi: 10.1021/acs.jcim.4c01419 (PMC11684736; doi:10.1021/acs.jcim.4c01419)
Supplement: Supplementary file 2 — ci4c01419_si_002.zip [file ci4c01419_si_002.zip › CC3_conformations/CC3_068.mol2]

# created with PyMOL 2.4.1
@<TRIPOS>MOLECULE
frame267.xyz
96 102 1                
SMALL
USER_CHARGES
@<TRIPOS>ATOM
1	   N	0.180	0.763	-5.827	N.3	1	UNK0	0.000	
2	   C	0.951	2.647	-3.761	C.2	1	UNK0	0.000	
3	   C	1.673	1.402	-4.026	C.2	1	UNK0	0.000	
4	   C	1.176	0.530	-5.092	C.3	1	UNK0	0.000	
5	   C	-0.238	-0.240	-6.829	C.3	1	UNK0	0.000	
6	   H	-0.000	2.769	-4.149	 H	1	UNK0	0.000	
7	   H	1.853	-0.246	-5.354	 H	1	UNK0	0.000	
8	   H	0.383	-1.128	-6.923	 H	1	UNK0	0.000	
9	   N	0.960	-5.619	0.993	N.3	1	UNK0	0.000	
10	   C	2.938	-3.336	0.994	C.2	1	UNK0	0.000	
11	   C	1.908	-3.539	1.895	C.2	1	UNK0	0.000	
12	   C	0.927	-4.635	1.769	C.3	1	UNK0	0.000	
13	   C	-0.034	-6.624	1.246	C.3	1	UNK0	0.000	
14	   H	3.099	-4.115	0.229	 H	1	UNK0	0.000	
15	   H	0.184	-4.485	2.459	 H	1	UNK0	0.000	
16	   H	-0.689	-6.303	2.075	 H	1	UNK0	0.000	
17	   N	-5.421	1.374	1.975	N.2	1	UNK0	0.000	
18	   C	-2.594	1.450	3.017	C.2	1	UNK0	0.000	
19	   C	-3.114	2.327	2.011	C.2	1	UNK0	0.000	
20	   C	-4.508	2.128	1.529	C.2	1	UNK0	0.000	
21	   C	-6.681	1.408	1.277	C.3	1	UNK0	0.000	
22	   H	-3.372	0.845	3.429	 H	1	UNK0	0.000	
23	   H	-4.579	2.698	0.652	 H	1	UNK0	0.000	
24	   H	-6.716	1.990	0.372	 H	1	UNK0	0.000	
25	   N	-1.905	-1.389	-5.312	N.2	1	UNK0	0.000	
26	   C	-2.281	-3.015	-2.722	C.2	1	UNK0	0.000	
27	   C	-2.895	-1.818	-3.112	C.2	1	UNK0	0.000	
28	   C	-2.665	-1.008	-4.360	C.2	1	UNK0	0.000	
29	   C	-1.719	-0.600	-6.542	C.3	1	UNK0	0.000	
30	   H	-1.556	-3.530	-3.286	 H	1	UNK0	0.000	
31	   H	-3.199	-0.089	-4.424	 H	1	UNK0	0.000	
32	   H	-2.287	0.344	-6.591	 H	1	UNK0	0.000	
33	   N	-0.379	5.310	0.600	N.2	1	UNK0	0.000	
34	   C	-2.237	3.369	1.520	C.2	1	UNK0	0.000	
35	   C	-0.964	3.592	2.103	C.2	1	UNK0	0.000	
36	   C	-0.122	4.665	1.654	C.2	1	UNK0	0.000	
37	   C	0.451	6.543	0.362	C.3	1	UNK0	0.000	
38	   H	-2.535	3.932	0.678	 H	1	UNK0	0.000	
39	   H	0.733	4.919	2.329	 H	1	UNK0	0.000	
40	   H	1.387	6.578	0.865	 H	1	UNK0	0.000	
41	   N	5.738	-1.242	0.210	N.2	1	UNK0	0.000	
42	   C	3.627	-1.406	2.252	C.2	1	UNK0	0.000	
43	   C	3.799	-2.323	1.201	C.2	1	UNK0	0.000	
44	   C	4.903	-2.152	0.181	C.2	1	UNK0	0.000	
45	   C	6.756	-1.099	-0.777	C.3	1	UNK0	0.000	
46	   H	4.349	-0.593	2.252	 H	1	UNK0	0.000	
47	   H	4.890	-2.992	-0.630	 H	1	UNK0	0.000	
48	   H	6.537	-1.714	-1.579	 H	1	UNK0	0.000	
49	   N	2.136	-0.963	5.519	N.2	1	UNK0	0.000	
50	   C	1.783	-2.658	2.983	C.2	1	UNK0	0.000	
51	   C	2.631	-1.534	3.220	C.2	1	UNK0	0.000	
52	   C	2.544	-0.604	4.380	C.2	1	UNK0	0.000	
53	   C	1.823	-0.016	6.591	C.3	1	UNK0	0.000	
54	   H	1.006	-2.917	3.657	 H	1	UNK0	0.000	
55	   H	2.792	0.439	4.135	 H	1	UNK0	0.000	
56	   H	2.475	0.861	6.411	 H	1	UNK0	0.000	
57	   N	1.567	5.732	-1.720	N.2	1	UNK0	0.000	
58	   C	2.921	3.128	-2.272	C.2	1	UNK0	0.000	
59	   C	1.646	3.500	-2.853	C.2	1	UNK0	0.000	
60	   C	0.983	4.767	-2.407	C.2	1	UNK0	0.000	
61	   C	0.745	6.785	-1.158	C.3	1	UNK0	0.000	
62	   H	3.302	3.855	-1.633	 H	1	UNK0	0.000	
63	   H	-0.078	4.800	-2.525	 H	1	UNK0	0.000	
64	   H	-0.153	6.866	-1.662	 H	1	UNK0	0.000	
65	   N	-5.905	-0.385	-0.282	N.2	1	UNK0	0.000	
66	   C	-3.811	-1.215	-2.188	C.2	1	UNK0	0.000	
67	   C	-4.113	-1.879	-0.943	C.2	1	UNK0	0.000	
68	   C	-5.123	-1.331	-0.018	C.2	1	UNK0	0.000	
69	   C	-6.922	-0.032	0.744	C.3	1	UNK0	0.000	
70	   H	-4.239	-0.282	-2.476	 H	1	UNK0	0.000	
71	   H	-5.216	-1.965	0.871	 H	1	UNK0	0.000	
72	   H	-6.912	-0.749	1.587	 H	1	UNK0	0.000	
73	   N	0.030	1.196	5.471	N.2	1	UNK0	0.000	
74	   C	-0.595	2.782	3.190	C.2	1	UNK0	0.000	
75	   C	-1.322	1.664	3.582	C.2	1	UNK0	0.000	
76	   C	-0.825	0.742	4.614	C.2	1	UNK0	0.000	
77	   C	0.317	0.392	6.594	C.3	1	UNK0	0.000	
78	   H	0.372	2.939	3.731	 H	1	UNK0	0.000	
79	   H	-1.315	-0.242	4.644	 H	1	UNK0	0.000	
80	   H	-0.142	-0.566	6.534	 H	1	UNK0	0.000	
81	   N	-1.909	-5.515	-0.052	N.2	1	UNK0	0.000	
82	   C	-3.444	-3.121	-0.620	C.2	1	UNK0	0.000	
83	   C	-2.467	-3.644	-1.510	C.2	1	UNK0	0.000	
84	   C	-1.699	-4.814	-1.105	C.2	1	UNK0	0.000	
85	   C	-1.098	-6.752	0.064	C.3	1	UNK0	0.000	
86	   H	-3.582	-3.592	0.347	 H	1	UNK0	0.000	
87	   H	-0.918	-5.084	-1.867	 H	1	UNK0	0.000	
88	   H	-0.530	-6.950	-0.850	 H	1	UNK0	0.000	
89	   N	5.594	0.699	-2.157	N.2	1	UNK0	0.000	
90	   C	2.922	1.026	-3.442	C.2	1	UNK0	0.000	
91	   C	3.536	1.874	-2.499	C.2	1	UNK0	0.000	
92	   C	4.732	1.525	-1.719	C.2	1	UNK0	0.000	
93	   C	6.778	0.410	-1.387	C.3	1	UNK0	0.000	
94	   H	3.543	0.191	-3.777	 H	1	UNK0	0.000	
95	   H	4.862	1.971	-0.747	 H	1	UNK0	0.000	
96	   H	6.995	1.014	-0.525	 H	1	UNK0	0.000	
@<TRIPOS>BOND
1 1 4 1
2 2 59 1
3 2 3 2
4 3 90 1
5 3 4 1
6 5 29 1
7 1 5 1
8 2 6 1
9 4 7 1
10 5 8 1
11 9 13 1
12 9 12 1
13 10 43 2
14 10 11 1
15 11 50 2
16 11 12 1
17 12 15 1
18 13 16 1
19 10 14 1
20 18 22 1
21 18 75 2
22 18 19 1
23 17 20 2
24 19 20 1
25 17 21 1
26 20 23 1
27 21 24 1
28 25 28 2
29 26 83 1
30 26 27 2
31 27 66 1
32 27 28 1
33 25 29 1
34 26 30 1
35 28 31 1
36 29 32 1
37 33 36 2
38 19 34 2
39 34 35 1
40 35 74 2
41 35 36 1
42 36 39 1
43 33 37 1
44 37 40 1
45 34 38 1
46 42 51 2
47 42 43 1
48 41 44 2
49 43 44 1
50 41 45 1
51 42 46 1
52 44 47 1
53 45 48 1
54 49 53 1
55 50 51 1
56 50 54 1
57 51 52 1
58 49 52 2
59 53 77 1
60 52 55 1
61 53 56 1
62 57 61 1
63 58 62 1
64 59 60 1
65 58 59 2
66 57 60 2
67 37 61 1
68 60 63 1
69 61 64 1
70 65 68 2
71 65 69 1
72 66 67 2
73 67 82 1
74 67 68 1
75 68 71 1
76 21 69 1
77 69 72 1
78 66 70 1
79 73 77 1
80 74 75 1
81 74 78 1
82 75 76 1
83 76 79 1
84 73 76 2
85 77 80 1
86 81 85 1
87 82 86 1
88 83 84 1
89 82 83 2
90 81 84 2
91 13 85 1
92 84 87 1
93 85 88 1
94 89 92 2
95 89 93 1
96 90 91 2
97 58 91 1
98 91 92 1
99 92 95 1
100 45 93 1
101 93 96 1
102 90 94 1
@<TRIPOS>SUBSTRUCTURE
1	UNK0	1	GROUP	1 ****	UNK
