# Supplementary material for: MoleQCage: Geometric High-Throughput Screening for Molecular Caging Prediction
Source: J Chem Inf Model. 2024 Dec 12;64(24):9034–9. doi: 10.1021/acs.jcim.4c01419 (PMC11684736; doi:10.1021/acs.jcim.4c01419)
Supplement: Supplementary file 2 — ci4c01419_si_002.zip [file ci4c01419_si_002.zip › CC3_conformations/CC3_069.mol2]

# created with PyMOL 2.4.1
@<TRIPOS>MOLECULE
frame268.xyz
96 102 1                
SMALL
USER_CHARGES
@<TRIPOS>ATOM
1	   N	0.152	0.943	-5.863	N.2	1	UNK0	0.000	
2	   C	0.888	2.553	-3.233	C.2	1	UNK0	0.000	
3	   C	1.380	1.317	-3.707	C.2	1	UNK0	0.000	
4	   C	0.784	0.530	-4.833	C.2	1	UNK0	0.000	
5	   C	-0.256	-0.083	-6.829	C.3	1	UNK0	0.000	
6	   H	0.003	2.962	-3.749	 H	1	UNK0	0.000	
7	   H	1.013	-0.544	-4.747	 H	1	UNK0	0.000	
8	   H	0.536	-0.922	-6.868	 H	1	UNK0	0.000	
9	   N	0.886	-5.385	0.956	N.2	1	UNK0	0.000	
10	   C	2.743	-3.178	0.965	C.2	1	UNK0	0.000	
11	   C	1.697	-3.333	1.947	C.2	1	UNK0	0.000	
12	   C	0.705	-4.452	1.777	C.2	1	UNK0	0.000	
13	   C	0.135	-6.596	1.103	C.3	1	UNK0	0.000	
14	   H	2.747	-3.756	0.049	 H	1	UNK0	0.000	
15	   H	-0.010	-4.389	2.598	 H	1	UNK0	0.000	
16	   H	-0.447	-6.453	2.015	 H	1	UNK0	0.000	
17	   N	-5.418	1.437	1.783	N.2	1	UNK0	0.000	
18	   C	-2.766	1.782	3.146	C.2	1	UNK0	0.000	
19	   C	-3.345	2.652	2.236	C.2	1	UNK0	0.000	
20	   C	-4.614	2.379	1.587	C.2	1	UNK0	0.000	
21	   C	-6.680	1.358	1.002	C.3	1	UNK0	0.000	
22	   H	-3.438	1.040	3.523	 H	1	UNK0	0.000	
23	   H	-4.676	3.148	0.790	 H	1	UNK0	0.000	
24	   H	-6.665	1.940	0.019	 H	1	UNK0	0.000	
25	   N	-1.626	-1.403	-5.181	N.2	1	UNK0	0.000	
26	   C	-1.720	-2.832	-2.612	C.2	1	UNK0	0.000	
27	   C	-2.554	-1.782	-3.053	C.2	1	UNK0	0.000	
28	   C	-2.439	-1.077	-4.339	C.2	1	UNK0	0.000	
29	   C	-1.635	-0.702	-6.492	C.3	1	UNK0	0.000	
30	   H	-0.954	-3.282	-3.240	 H	1	UNK0	0.000	
31	   H	-3.183	-0.299	-4.571	 H	1	UNK0	0.000	
32	   H	-2.435	0.098	-6.519	 H	1	UNK0	0.000	
33	   N	-0.799	5.837	0.760	N.3	1	UNK0	0.000	
34	   C	-2.520	3.706	1.692	C.2	1	UNK0	0.000	
35	   C	-1.185	3.875	2.138	C.2	1	UNK0	0.000	
36	   C	-0.368	5.030	1.647	C.3	1	UNK0	0.000	
37	   C	0.240	6.886	0.410	C.3	1	UNK0	0.000	
38	   H	-2.954	4.364	0.952	 H	1	UNK0	0.000	
39	   H	0.696	5.040	1.924	 H	1	UNK0	0.000	
40	   H	1.128	6.658	0.947	 H	1	UNK0	0.000	
41	   N	5.954	-1.557	0.318	N.3	1	UNK0	0.000	
42	   C	3.715	-1.342	2.301	C.2	1	UNK0	0.000	
43	   C	3.750	-2.208	1.149	C.2	1	UNK0	0.000	
44	   C	4.797	-1.973	0.090	C.3	1	UNK0	0.000	
45	   C	6.814	-1.458	-0.886	C.3	1	UNK0	0.000	
46	   H	4.458	-0.501	2.324	 H	1	UNK0	0.000	
47	   H	4.541	-2.230	-0.904	 H	1	UNK0	0.000	
48	   H	6.509	-2.160	-1.622	 H	1	UNK0	0.000	
49	   N	1.840	-1.082	5.398	N.2	1	UNK0	0.000	
50	   C	1.661	-2.590	3.077	C.2	1	UNK0	0.000	
51	   C	2.657	-1.507	3.220	C.2	1	UNK0	0.000	
52	   C	2.520	-0.680	4.430	C.2	1	UNK0	0.000	
53	   C	1.746	-0.285	6.556	C.3	1	UNK0	0.000	
54	   H	0.902	-2.847	3.861	 H	1	UNK0	0.000	
55	   H	3.127	0.157	4.402	 H	1	UNK0	0.000	
56	   H	2.489	0.487	6.627	 H	1	UNK0	0.000	
57	   N	1.444	5.533	-1.359	N.2	1	UNK0	0.000	
58	   C	2.655	2.743	-1.598	C.2	1	UNK0	0.000	
59	   C	1.466	3.267	-2.209	C.2	1	UNK0	0.000	
60	   C	0.853	4.498	-1.764	C.2	1	UNK0	0.000	
61	   C	0.637	6.781	-1.055	C.3	1	UNK0	0.000	
62	   H	3.052	3.262	-0.764	 H	1	UNK0	0.000	
63	   H	-0.272	4.535	-1.865	 H	1	UNK0	0.000	
64	   H	-0.267	6.902	-1.640	 H	1	UNK0	0.000	
65	   N	-5.840	-0.459	-0.391	N.2	1	UNK0	0.000	
66	   C	-3.629	-1.325	-2.212	C.2	1	UNK0	0.000	
67	   C	-3.860	-1.879	-0.909	C.2	1	UNK0	0.000	
68	   C	-4.994	-1.348	-0.086	C.2	1	UNK0	0.000	
69	   C	-6.912	-0.056	0.551	C.3	1	UNK0	0.000	
70	   H	-4.274	-0.589	-2.612	 H	1	UNK0	0.000	
71	   H	-4.993	-1.811	0.910	 H	1	UNK0	0.000	
72	   H	-6.984	-0.748	1.385	 H	1	UNK0	0.000	
73	   N	0.124	1.297	5.464	N.2	1	UNK0	0.000	
74	   C	-0.676	3.036	3.171	C.2	1	UNK0	0.000	
75	   C	-1.471	2.017	3.685	C.2	1	UNK0	0.000	
76	   C	-0.990	1.240	4.857	C.2	1	UNK0	0.000	
77	   C	0.337	0.418	6.604	C.3	1	UNK0	0.000	
78	   H	0.224	3.295	3.688	 H	1	UNK0	0.000	
79	   H	-1.712	0.481	5.254	 H	1	UNK0	0.000	
80	   H	-0.294	-0.401	6.509	 H	1	UNK0	0.000	
81	   N	-1.588	-5.639	-0.357	N.2	1	UNK0	0.000	
82	   C	-2.997	-2.973	-0.509	C.2	1	UNK0	0.000	
83	   C	-1.972	-3.445	-1.388	C.2	1	UNK0	0.000	
84	   C	-1.201	-4.716	-1.106	C.2	1	UNK0	0.000	
85	   C	-0.847	-6.861	-0.161	C.3	1	UNK0	0.000	
86	   H	-3.193	-3.473	0.468	 H	1	UNK0	0.000	
87	   H	-0.208	-4.893	-1.543	 H	1	UNK0	0.000	
88	   H	-0.346	-7.160	-1.120	 H	1	UNK0	0.000	
89	   N	5.369	0.261	-2.117	N.2	1	UNK0	0.000	
90	   C	2.610	0.875	-3.130	C.2	1	UNK0	0.000	
91	   C	3.331	1.625	-2.148	C.2	1	UNK0	0.000	
92	   C	4.732	1.265	-1.655	C.2	1	UNK0	0.000	
93	   C	6.685	-0.030	-1.549	C.3	1	UNK0	0.000	
94	   H	3.129	0.179	-3.740	 H	1	UNK0	0.000	
95	   H	5.113	1.982	-0.915	 H	1	UNK0	0.000	
96	   H	7.008	0.744	-0.824	 H	1	UNK0	0.000	
@<TRIPOS>BOND
1 1 4 2
2 2 59 1
3 2 3 2
4 3 90 1
5 4 7 1
6 3 4 1
7 5 29 1
8 1 5 1
9 2 6 1
10 5 8 1
11 9 13 1
12 9 12 2
13 10 43 2
14 10 11 1
15 11 50 2
16 11 12 1
17 12 15 1
18 13 16 1
19 10 14 1
20 18 22 1
21 18 75 1
22 18 19 2
23 17 20 2
24 19 20 1
25 17 21 1
26 20 23 1
27 21 24 1
28 25 28 2
29 26 83 1
30 26 27 2
31 27 66 1
32 27 28 1
33 25 29 1
34 26 30 1
35 28 31 1
36 29 32 1
37 33 36 1
38 34 35 2
39 19 34 1
40 35 74 1
41 36 39 1
42 35 36 1
43 33 37 1
44 37 40 1
45 34 38 1
46 42 46 1
47 42 51 2
48 42 43 1
49 41 44 1
50 43 44 1
51 41 45 1
52 44 47 1
53 45 48 1
54 49 53 1
55 50 51 1
56 50 54 1
57 51 52 1
58 49 52 2
59 53 77 1
60 53 56 1
61 52 55 1
62 57 61 1
63 58 62 1
64 59 60 1
65 58 59 2
66 57 60 2
67 37 61 1
68 60 63 1
69 61 64 1
70 65 68 2
71 65 69 1
72 66 67 2
73 67 82 1
74 67 68 1
75 68 71 1
76 21 69 1
77 69 72 1
78 66 70 1
79 73 77 1
80 74 75 2
81 74 78 1
82 75 76 1
83 76 79 1
84 73 76 2
85 77 80 1
86 81 85 1
87 82 86 1
88 83 84 1
89 82 83 2
90 81 84 2
91 13 85 1
92 84 87 1
93 85 88 1
94 89 92 2
95 89 93 1
96 90 91 2
97 91 92 1
98 58 91 1
99 92 95 1
100 45 93 1
101 93 96 1
102 90 94 1
@<TRIPOS>SUBSTRUCTURE
1	UNK0	1	GROUP	1 ****	UNK
