# Supplementary material for: MoleQCage: Geometric High-Throughput Screening for Molecular Caging Prediction
Source: J Chem Inf Model. 2024 Dec 12;64(24):9034–9. doi: 10.1021/acs.jcim.4c01419 (PMC11684736; doi:10.1021/acs.jcim.4c01419)
Supplement: Supplementary file 2 — ci4c01419_si_002.zip [file ci4c01419_si_002.zip › CC3_conformations/CC3_070.mol2]

# created with PyMOL 2.4.1
@<TRIPOS>MOLECULE
frame269.xyz
96 102 1                
SMALL
USER_CHARGES
@<TRIPOS>ATOM
1	   N	0.132	0.862	-5.852	N.2	1	UNK0	0.000	
2	   C	0.978	2.729	-3.576	C.2	1	UNK0	0.000	
3	   C	1.546	1.519	-3.967	C.2	1	UNK0	0.000	
4	   C	0.870	0.557	-4.905	C.2	1	UNK0	0.000	
5	   C	-0.246	-0.165	-6.795	C.3	1	UNK0	0.000	
6	   H	0.076	3.088	-3.970	 H	1	UNK0	0.000	
7	   H	1.085	-0.571	-4.741	 H	1	UNK0	0.000	
8	   H	0.479	-1.030	-6.883	 H	1	UNK0	0.000	
9	   N	0.972	-5.768	1.102	N.2	1	UNK0	0.000	
10	   C	2.577	-3.333	1.031	C.2	1	UNK0	0.000	
11	   C	1.598	-3.620	1.971	C.2	1	UNK0	0.000	
12	   C	0.629	-4.699	1.751	C.2	1	UNK0	0.000	
13	   C	0.125	-6.948	1.081	C.3	1	UNK0	0.000	
14	   H	2.754	-3.839	0.092	 H	1	UNK0	0.000	
15	   H	-0.342	-4.641	2.250	 H	1	UNK0	0.000	
16	   H	-0.447	-6.896	1.982	 H	1	UNK0	0.000	
17	   N	-5.409	1.443	1.774	N.2	1	UNK0	0.000	
18	   C	-2.691	1.431	2.934	C.2	1	UNK0	0.000	
19	   C	-3.065	2.241	1.803	C.2	1	UNK0	0.000	
20	   C	-4.400	1.927	1.162	C.2	1	UNK0	0.000	
21	   C	-6.590	1.321	1.020	C.3	1	UNK0	0.000	
22	   H	-3.383	0.642	3.242	 H	1	UNK0	0.000	
23	   H	-4.465	2.130	0.080	 H	1	UNK0	0.000	
24	   H	-6.581	2.001	0.151	 H	1	UNK0	0.000	
25	   N	-1.695	-1.495	-5.210	N.2	1	UNK0	0.000	
26	   C	-1.960	-3.021	-2.613	C.2	1	UNK0	0.000	
27	   C	-2.725	-1.919	-3.007	C.2	1	UNK0	0.000	
28	   C	-2.575	-1.326	-4.347	C.2	1	UNK0	0.000	
29	   C	-1.602	-0.705	-6.466	C.3	1	UNK0	0.000	
30	   H	-1.178	-3.449	-3.217	 H	1	UNK0	0.000	
31	   H	-3.279	-0.545	-4.596	 H	1	UNK0	0.000	
32	   H	-2.309	0.142	-6.492	 H	1	UNK0	0.000	
33	   N	-0.528	5.673	0.960	N.2	1	UNK0	0.000	
34	   C	-2.197	3.265	1.322	C.2	1	UNK0	0.000	
35	   C	-1.075	3.581	2.062	C.2	1	UNK0	0.000	
36	   C	-0.254	4.700	1.751	C.2	1	UNK0	0.000	
37	   C	0.530	6.682	0.749	C.3	1	UNK0	0.000	
38	   H	-2.370	3.894	0.503	 H	1	UNK0	0.000	
39	   H	0.767	4.601	2.105	 H	1	UNK0	0.000	
40	   H	1.448	6.439	1.261	 H	1	UNK0	0.000	
41	   N	5.446	-1.062	0.271	N.2	1	UNK0	0.000	
42	   C	3.266	-1.329	2.250	C.2	1	UNK0	0.000	
43	   C	3.446	-2.144	1.099	C.2	1	UNK0	0.000	
44	   C	4.545	-1.944	0.145	C.2	1	UNK0	0.000	
45	   C	6.526	-0.989	-0.643	C.3	1	UNK0	0.000	
46	   H	3.977	-0.495	2.395	 H	1	UNK0	0.000	
47	   H	4.615	-2.502	-0.785	 H	1	UNK0	0.000	
48	   H	6.470	-1.869	-1.314	 H	1	UNK0	0.000	
49	   N	1.554	-0.882	5.401	N.2	1	UNK0	0.000	
50	   C	1.486	-2.771	3.110	C.2	1	UNK0	0.000	
51	   C	2.296	-1.595	3.228	C.2	1	UNK0	0.000	
52	   C	2.241	-0.704	4.334	C.2	1	UNK0	0.000	
53	   C	1.681	0.132	6.400	C.3	1	UNK0	0.000	
54	   H	0.785	-2.961	3.903	 H	1	UNK0	0.000	
55	   H	2.897	0.211	4.106	 H	1	UNK0	0.000	
56	   H	2.344	0.951	6.163	 H	1	UNK0	0.000	
57	   N	1.464	5.582	-1.243	N.2	1	UNK0	0.000	
58	   C	2.816	3.192	-2.115	C.2	1	UNK0	0.000	
59	   C	1.564	3.599	-2.655	C.2	1	UNK0	0.000	
60	   C	0.976	4.885	-2.138	C.2	1	UNK0	0.000	
61	   C	0.839	6.863	-0.811	C.3	1	UNK0	0.000	
62	   H	3.337	3.771	-1.376	 H	1	UNK0	0.000	
63	   H	0.052	5.220	-2.599	 H	1	UNK0	0.000	
64	   H	-0.098	7.123	-1.331	 H	1	UNK0	0.000	
65	   N	-5.776	-0.519	-0.336	N.2	1	UNK0	0.000	
66	   C	-3.676	-1.416	-2.145	C.2	1	UNK0	0.000	
67	   C	-3.928	-2.018	-0.869	C.2	1	UNK0	0.000	
68	   C	-5.072	-1.528	-0.062	C.2	1	UNK0	0.000	
69	   C	-6.835	-0.132	0.628	C.3	1	UNK0	0.000	
70	   H	-4.206	-0.591	-2.507	 H	1	UNK0	0.000	
71	   H	-5.240	-2.079	0.866	 H	1	UNK0	0.000	
72	   H	-6.712	-0.669	1.539	 H	1	UNK0	0.000	
73	   N	-0.170	1.443	5.550	N.2	1	UNK0	0.000	
74	   C	-0.784	2.929	3.260	C.2	1	UNK0	0.000	
75	   C	-1.557	1.787	3.703	C.2	1	UNK0	0.000	
76	   C	-1.157	1.053	4.878	C.2	1	UNK0	0.000	
77	   C	0.273	0.786	6.752	C.3	1	UNK0	0.000	
78	   H	0.007	3.257	3.886	 H	1	UNK0	0.000	
79	   H	-1.656	0.193	5.242	 H	1	UNK0	0.000	
80	   H	-0.340	-0.112	6.957	 H	1	UNK0	0.000	
81	   N	-1.802	-5.743	-0.115	N.3	1	UNK0	0.000	
82	   C	-3.213	-3.181	-0.534	C.2	1	UNK0	0.000	
83	   C	-2.203	-3.660	-1.393	C.2	1	UNK0	0.000	
84	   C	-1.462	-4.894	-1.043	C.3	1	UNK0	0.000	
85	   C	-0.962	-6.955	-0.057	C.3	1	UNK0	0.000	
86	   H	-3.375	-3.801	0.328	 H	1	UNK0	0.000	
87	   H	-0.640	-5.201	-1.660	 H	1	UNK0	0.000	
88	   H	-0.413	-7.194	-1.018	 H	1	UNK0	0.000	
89	   N	5.253	0.466	-2.220	N.3	1	UNK0	0.000	
90	   C	2.788	1.201	-3.450	C.2	1	UNK0	0.000	
91	   C	3.435	1.964	-2.471	C.2	1	UNK0	0.000	
92	   C	4.710	1.549	-1.951	C.3	1	UNK0	0.000	
93	   C	6.490	0.264	-1.520	C.3	1	UNK0	0.000	
94	   H	3.200	0.198	-3.677	 H	1	UNK0	0.000	
95	   H	5.057	2.245	-1.217	 H	1	UNK0	0.000	
96	   H	6.721	1.114	-0.918	 H	1	UNK0	0.000	
@<TRIPOS>BOND
1 1 4 2
2 2 59 1
3 2 3 2
4 3 90 1
5 4 7 1
6 3 4 1
7 5 29 1
8 1 5 1
9 2 6 1
10 5 8 1
11 9 12 2
12 10 43 2
13 10 11 1
14 11 50 2
15 11 12 1
16 12 15 1
17 9 13 1
18 13 16 1
19 10 14 1
20 18 22 1
21 18 75 2
22 18 19 1
23 17 20 2
24 19 20 1
25 17 21 1
26 20 23 1
27 21 24 1
28 25 28 2
29 26 83 1
30 26 27 2
31 27 66 1
32 27 28 1
33 25 29 1
34 26 30 1
35 28 31 1
36 29 32 1
37 33 36 2
38 19 34 2
39 34 35 1
40 35 74 2
41 35 36 1
42 36 39 1
43 33 37 1
44 37 40 1
45 34 38 1
46 42 46 1
47 42 51 2
48 42 43 1
49 41 44 2
50 43 44 1
51 41 45 1
52 44 47 1
53 45 48 1
54 49 53 1
55 50 51 1
56 50 54 1
57 51 52 1
58 49 52 2
59 53 77 1
60 52 55 1
61 53 56 1
62 57 61 1
63 58 62 1
64 59 60 1
65 58 59 2
66 57 60 2
67 37 61 1
68 60 63 1
69 61 64 1
70 65 68 2
71 65 69 1
72 66 67 2
73 67 82 1
74 67 68 1
75 68 71 1
76 21 69 1
77 69 72 1
78 66 70 1
79 73 77 1
80 74 75 1
81 74 78 1
82 75 76 1
83 76 79 1
84 73 76 2
85 77 80 1
86 81 85 1
87 82 86 1
88 83 84 1
89 82 83 2
90 81 84 1
91 13 85 1
92 84 87 1
93 85 88 1
94 89 92 1
95 89 93 1
96 90 91 2
97 58 91 1
98 91 92 1
99 92 95 1
100 93 96 1
101 45 93 1
102 90 94 1
@<TRIPOS>SUBSTRUCTURE
1	UNK0	1	GROUP	1 ****	UNK
