# Supplementary material for: MoleQCage: Geometric High-Throughput Screening for Molecular Caging Prediction
Source: J Chem Inf Model. 2024 Dec 12;64(24):9034–9. doi: 10.1021/acs.jcim.4c01419 (PMC11684736; doi:10.1021/acs.jcim.4c01419)
Supplement: Supplementary file 2 — ci4c01419_si_002.zip [file ci4c01419_si_002.zip › CC3_conformations/CC3_071.mol2]

# created with PyMOL 2.4.1
@<TRIPOS>MOLECULE
frame270.xyz
96 102 1                
SMALL
USER_CHARGES
@<TRIPOS>ATOM
1	   N	0.071	1.156	-5.662	N.2	1	UNK0	0.000	
2	   C	1.080	2.830	-3.553	C.2	1	UNK0	0.000	
3	   C	1.785	1.699	-4.045	C.2	1	UNK0	0.000	
4	   C	1.229	0.983	-5.136	C.2	1	UNK0	0.000	
5	   C	-0.397	0.178	-6.676	C.3	1	UNK0	0.000	
6	   H	0.108	3.108	-3.928	 H	1	UNK0	0.000	
7	   H	1.889	0.222	-5.547	 H	1	UNK0	0.000	
8	   H	0.272	-0.723	-6.764	 H	1	UNK0	0.000	
9	   N	0.706	-5.607	1.241	N.2	1	UNK0	0.000	
10	   C	2.687	-3.375	1.025	C.2	1	UNK0	0.000	
11	   C	1.782	-3.586	2.056	C.2	1	UNK0	0.000	
12	   C	0.881	-4.745	2.122	C.2	1	UNK0	0.000	
13	   C	-0.274	-6.631	1.430	C.3	1	UNK0	0.000	
14	   H	2.618	-4.015	0.160	 H	1	UNK0	0.000	
15	   H	0.370	-4.891	3.088	 H	1	UNK0	0.000	
16	   H	-1.083	-6.431	2.117	 H	1	UNK0	0.000	
17	   N	-5.135	1.218	1.564	N.2	1	UNK0	0.000	
18	   C	-2.565	1.613	2.865	C.2	1	UNK0	0.000	
19	   C	-2.962	2.344	1.769	C.2	1	UNK0	0.000	
20	   C	-4.317	2.124	1.196	C.2	1	UNK0	0.000	
21	   C	-6.448	1.147	0.949	C.3	1	UNK0	0.000	
22	   H	-3.238	0.890	3.339	 H	1	UNK0	0.000	
23	   H	-4.688	2.900	0.429	 H	1	UNK0	0.000	
24	   H	-6.459	1.656	-0.080	 H	1	UNK0	0.000	
25	   N	-1.899	-1.262	-5.256	N.2	1	UNK0	0.000	
26	   C	-1.988	-2.843	-2.657	C.2	1	UNK0	0.000	
27	   C	-2.781	-1.698	-2.960	C.2	1	UNK0	0.000	
28	   C	-2.714	-0.960	-4.313	C.2	1	UNK0	0.000	
29	   C	-1.794	-0.418	-6.508	C.3	1	UNK0	0.000	
30	   H	-1.236	-3.142	-3.374	 H	1	UNK0	0.000	
31	   H	-3.447	-0.119	-4.462	 H	1	UNK0	0.000	
32	   H	-2.546	0.419	-6.388	 H	1	UNK0	0.000	
33	   N	-0.502	5.860	0.993	N.2	1	UNK0	0.000	
34	   C	-2.086	3.352	1.286	C.2	1	UNK0	0.000	
35	   C	-0.869	3.692	1.969	C.2	1	UNK0	0.000	
36	   C	-0.043	4.853	1.567	C.2	1	UNK0	0.000	
37	   C	0.347	6.894	0.564	C.3	1	UNK0	0.000	
38	   H	-2.447	3.978	0.477	 H	1	UNK0	0.000	
39	   H	1.030	4.780	1.761	 H	1	UNK0	0.000	
40	   H	1.304	6.679	1.018	 H	1	UNK0	0.000	
41	   N	5.689	-1.370	0.061	N.2	1	UNK0	0.000	
42	   C	3.522	-1.415	2.208	C.2	1	UNK0	0.000	
43	   C	3.638	-2.334	1.071	C.2	1	UNK0	0.000	
44	   C	4.747	-2.271	0.090	C.2	1	UNK0	0.000	
45	   C	6.689	-1.305	-1.049	C.3	1	UNK0	0.000	
46	   H	4.383	-0.709	2.341	 H	1	UNK0	0.000	
47	   H	4.696	-3.007	-0.699	 H	1	UNK0	0.000	
48	   H	6.407	-1.893	-1.928	 H	1	UNK0	0.000	
49	   N	1.825	-1.016	5.468	N.2	1	UNK0	0.000	
50	   C	1.745	-2.675	3.122	C.2	1	UNK0	0.000	
51	   C	2.596	-1.579	3.200	C.2	1	UNK0	0.000	
52	   C	2.451	-0.688	4.390	C.2	1	UNK0	0.000	
53	   C	1.686	-0.134	6.624	C.3	1	UNK0	0.000	
54	   H	1.014	-2.800	3.851	 H	1	UNK0	0.000	
55	   H	2.968	0.337	4.338	 H	1	UNK0	0.000	
56	   H	2.383	0.650	6.560	 H	1	UNK0	0.000	
57	   N	1.328	5.624	-1.193	N.2	1	UNK0	0.000	
58	   C	2.947	3.289	-1.933	C.2	1	UNK0	0.000	
59	   C	1.742	3.623	-2.582	C.2	1	UNK0	0.000	
60	   C	0.975	4.854	-2.145	C.2	1	UNK0	0.000	
61	   C	0.515	6.756	-0.934	C.3	1	UNK0	0.000	
62	   H	3.364	3.897	-1.124	 H	1	UNK0	0.000	
63	   H	0.104	5.097	-2.691	 H	1	UNK0	0.000	
64	   H	-0.457	6.713	-1.426	 H	1	UNK0	0.000	
65	   N	-5.778	-0.881	-0.281	N.2	1	UNK0	0.000	
66	   C	-3.720	-1.251	-1.965	C.2	1	UNK0	0.000	
67	   C	-3.789	-2.019	-0.760	C.2	1	UNK0	0.000	
68	   C	-4.843	-1.579	0.133	C.2	1	UNK0	0.000	
69	   C	-6.752	-0.391	0.657	C.3	1	UNK0	0.000	
70	   H	-4.182	-0.293	-2.027	 H	1	UNK0	0.000	
71	   H	-4.842	-2.010	1.143	 H	1	UNK0	0.000	
72	   H	-6.641	-0.994	1.559	 H	1	UNK0	0.000	
73	   N	0.005	1.252	5.401	N.2	1	UNK0	0.000	
74	   C	-0.529	2.955	3.057	C.2	1	UNK0	0.000	
75	   C	-1.343	1.840	3.457	C.2	1	UNK0	0.000	
76	   C	-0.990	1.011	4.631	C.2	1	UNK0	0.000	
77	   C	0.220	0.376	6.559	C.3	1	UNK0	0.000	
78	   H	0.285	3.253	3.679	 H	1	UNK0	0.000	
79	   H	-1.680	0.156	4.831	 H	1	UNK0	0.000	
80	   H	-0.450	-0.537	6.469	 H	1	UNK0	0.000	
81	   N	-1.768	-5.694	-0.380	N.2	1	UNK0	0.000	
82	   C	-2.974	-3.149	-0.482	C.2	1	UNK0	0.000	
83	   C	-2.074	-3.586	-1.475	C.2	1	UNK0	0.000	
84	   C	-1.306	-4.791	-1.237	C.2	1	UNK0	0.000	
85	   C	-1.020	-6.902	0.060	C.3	1	UNK0	0.000	
86	   H	-3.083	-3.659	0.462	 H	1	UNK0	0.000	
87	   H	-0.422	-4.956	-1.884	 H	1	UNK0	0.000	
88	   H	-0.307	-7.165	-0.740	 H	1	UNK0	0.000	
89	   N	5.568	0.622	-2.243	N.2	1	UNK0	0.000	
90	   C	2.958	1.299	-3.441	C.2	1	UNK0	0.000	
91	   C	3.582	2.027	-2.333	C.2	1	UNK0	0.000	
92	   C	4.926	1.592	-1.757	C.2	1	UNK0	0.000	
93	   C	6.826	0.167	-1.589	C.3	1	UNK0	0.000	
94	   H	3.313	0.394	-3.709	 H	1	UNK0	0.000	
95	   H	5.228	2.213	-0.929	 H	1	UNK0	0.000	
96	   H	7.118	0.729	-0.782	 H	1	UNK0	0.000	
@<TRIPOS>BOND
1 1 4 2
2 2 59 1
3 2 3 2
4 3 90 1
5 3 4 1
6 5 29 1
7 1 5 1
8 2 6 1
9 4 7 1
10 5 8 1
11 9 13 1
12 9 12 2
13 10 43 2
14 10 11 1
15 11 12 1
16 11 50 2
17 12 15 1
18 13 16 1
19 10 14 1
20 18 22 1
21 18 75 2
22 18 19 1
23 17 20 2
24 19 20 1
25 17 21 1
26 20 23 1
27 21 24 1
28 25 28 2
29 26 83 1
30 26 27 2
31 27 66 1
32 27 28 1
33 29 32 1
34 25 29 1
35 26 30 1
36 28 31 1
37 33 36 2
38 19 34 2
39 34 35 1
40 35 74 2
41 36 39 1
42 35 36 1
43 33 37 1
44 37 40 1
45 34 38 1
46 41 44 2
47 42 46 1
48 42 51 2
49 42 43 1
50 43 44 1
51 41 45 1
52 44 47 1
53 45 48 1
54 49 53 1
55 50 51 1
56 50 54 1
57 51 52 1
58 49 52 2
59 52 55 1
60 53 56 1
61 57 61 1
62 58 62 1
63 59 60 1
64 58 59 2
65 57 60 2
66 37 61 1
67 60 63 1
68 61 64 1
69 65 68 2
70 65 69 1
71 66 67 2
72 67 82 1
73 67 68 1
74 68 71 1
75 21 69 1
76 69 72 1
77 66 70 1
78 73 77 1
79 74 75 1
80 74 78 1
81 75 76 1
82 76 79 1
83 73 76 2
84 53 77 1
85 77 80 1
86 81 85 1
87 82 86 1
88 83 84 1
89 82 83 2
90 81 84 2
91 13 85 1
92 84 87 1
93 85 88 1
94 89 92 2
95 89 93 1
96 90 91 2
97 58 91 1
98 91 92 1
99 92 95 1
100 45 93 1
101 93 96 1
102 90 94 1
@<TRIPOS>SUBSTRUCTURE
1	UNK0	1	GROUP	1 ****	UNK
