# Supplementary material for: MoleQCage: Geometric High-Throughput Screening for Molecular Caging Prediction
Source: J Chem Inf Model. 2024 Dec 12;64(24):9034–9. doi: 10.1021/acs.jcim.4c01419 (PMC11684736; doi:10.1021/acs.jcim.4c01419)
Supplement: Supplementary file 2 — ci4c01419_si_002.zip [file ci4c01419_si_002.zip › CC3_conformations/CC3_072.mol2]

# created with PyMOL 2.4.1
@<TRIPOS>MOLECULE
frame271.xyz
96 102 1                
SMALL
USER_CHARGES
@<TRIPOS>ATOM
1	   N	-0.095	0.932	-5.550	N.2	1	UNK0	0.000	
2	   C	0.979	2.740	-3.308	C.2	1	UNK0	0.000	
3	   C	1.454	1.438	-3.674	C.2	1	UNK0	0.000	
4	   C	0.809	0.610	-4.733	C.2	1	UNK0	0.000	
5	   C	-0.396	0.009	-6.659	C.3	1	UNK0	0.000	
6	   H	0.032	3.029	-3.647	 H	1	UNK0	0.000	
7	   H	1.088	-0.401	-4.810	 H	1	UNK0	0.000	
8	   H	0.402	-0.734	-6.863	 H	1	UNK0	0.000	
9	   N	0.767	-5.748	0.955	N.2	1	UNK0	0.000	
10	   C	2.879	-3.547	1.109	C.2	1	UNK0	0.000	
11	   C	1.794	-3.661	2.008	C.2	1	UNK0	0.000	
12	   C	0.898	-4.920	1.933	C.2	1	UNK0	0.000	
13	   C	-0.102	-6.886	1.189	C.3	1	UNK0	0.000	
14	   H	2.850	-4.198	0.287	 H	1	UNK0	0.000	
15	   H	0.437	-5.206	2.846	 H	1	UNK0	0.000	
16	   H	-0.751	-6.707	2.070	 H	1	UNK0	0.000	
17	   N	-5.563	1.526	1.802	N.2	1	UNK0	0.000	
18	   C	-3.022	1.922	3.227	C.2	1	UNK0	0.000	
19	   C	-3.366	2.684	2.126	C.2	1	UNK0	0.000	
20	   C	-4.610	2.275	1.338	C.2	1	UNK0	0.000	
21	   C	-6.706	1.287	0.991	C.3	1	UNK0	0.000	
22	   H	-3.675	1.164	3.594	 H	1	UNK0	0.000	
23	   H	-4.708	2.591	0.270	 H	1	UNK0	0.000	
24	   H	-6.707	1.912	0.108	 H	1	UNK0	0.000	
25	   N	-1.717	-1.464	-5.277	N.2	1	UNK0	0.000	
26	   C	-1.863	-2.939	-2.742	C.2	1	UNK0	0.000	
27	   C	-2.504	-1.694	-2.956	C.2	1	UNK0	0.000	
28	   C	-2.299	-0.953	-4.240	C.2	1	UNK0	0.000	
29	   C	-1.686	-0.690	-6.427	C.3	1	UNK0	0.000	
30	   H	-1.116	-3.213	-3.464	 H	1	UNK0	0.000	
31	   H	-2.733	0.066	-4.242	 H	1	UNK0	0.000	
32	   H	-2.537	0.065	-6.450	 H	1	UNK0	0.000	
33	   N	-0.560	5.751	0.845	N.2	1	UNK0	0.000	
34	   C	-2.538	3.671	1.612	C.2	1	UNK0	0.000	
35	   C	-1.230	3.789	2.135	C.2	1	UNK0	0.000	
36	   C	-0.290	4.834	1.685	C.2	1	UNK0	0.000	
37	   C	0.380	6.860	0.562	C.3	1	UNK0	0.000	
38	   H	-2.767	4.289	0.801	 H	1	UNK0	0.000	
39	   H	0.723	4.829	2.178	 H	1	UNK0	0.000	
40	   H	1.120	6.839	1.283	 H	1	UNK0	0.000	
41	   N	5.672	-1.379	0.236	N.3	1	UNK0	0.000	
42	   C	3.482	-1.445	2.234	C.2	1	UNK0	0.000	
43	   C	3.684	-2.404	1.195	C.2	1	UNK0	0.000	
44	   C	4.731	-2.242	0.120	C.3	1	UNK0	0.000	
45	   C	6.644	-1.362	-0.885	C.3	1	UNK0	0.000	
46	   H	4.149	-0.571	2.305	 H	1	UNK0	0.000	
47	   H	4.648	-3.002	-0.725	 H	1	UNK0	0.000	
48	   H	6.470	-2.127	-1.611	 H	1	UNK0	0.000	
49	   N	1.532	-0.924	5.336	N.2	1	UNK0	0.000	
50	   C	1.590	-2.712	3.072	C.2	1	UNK0	0.000	
51	   C	2.435	-1.620	3.144	C.2	1	UNK0	0.000	
52	   C	2.359	-0.748	4.352	C.2	1	UNK0	0.000	
53	   C	1.682	-0.012	6.448	C.3	1	UNK0	0.000	
54	   H	0.845	-2.799	3.775	 H	1	UNK0	0.000	
55	   H	2.942	0.173	4.303	 H	1	UNK0	0.000	
56	   H	2.384	0.799	6.228	 H	1	UNK0	0.000	
57	   N	1.548	5.718	-1.222	N.2	1	UNK0	0.000	
58	   C	2.834	3.053	-1.824	C.2	1	UNK0	0.000	
59	   C	1.657	3.594	-2.427	C.2	1	UNK0	0.000	
60	   C	1.041	4.908	-2.114	C.2	1	UNK0	0.000	
61	   C	0.880	6.891	-0.906	C.3	1	UNK0	0.000	
62	   H	3.326	3.627	-1.043	 H	1	UNK0	0.000	
63	   H	0.138	5.169	-2.629	 H	1	UNK0	0.000	
64	   H	0.023	7.101	-1.537	 H	1	UNK0	0.000	
65	   N	-5.659	-0.578	-0.406	N.2	1	UNK0	0.000	
66	   C	-3.483	-1.260	-2.073	C.2	1	UNK0	0.000	
67	   C	-3.778	-1.957	-0.911	C.2	1	UNK0	0.000	
68	   C	-4.854	-1.456	-0.059	C.2	1	UNK0	0.000	
69	   C	-6.777	-0.227	0.535	C.3	1	UNK0	0.000	
70	   H	-3.994	-0.307	-2.339	 H	1	UNK0	0.000	
71	   H	-4.996	-1.961	0.833	 H	1	UNK0	0.000	
72	   H	-6.866	-0.958	1.367	 H	1	UNK0	0.000	
73	   N	-0.062	1.525	5.529	N.2	1	UNK0	0.000	
74	   C	-0.837	2.903	3.185	C.2	1	UNK0	0.000	
75	   C	-1.694	2.005	3.779	C.2	1	UNK0	0.000	
76	   C	-1.224	1.275	4.978	C.2	1	UNK0	0.000	
77	   C	0.382	0.802	6.734	C.3	1	UNK0	0.000	
78	   H	0.202	3.012	3.483	 H	1	UNK0	0.000	
79	   H	-2.004	0.551	5.363	 H	1	UNK0	0.000	
80	   H	-0.476	0.217	7.159	 H	1	UNK0	0.000	
81	   N	-1.829	-5.836	-0.274	N.2	1	UNK0	0.000	
82	   C	-3.059	-3.108	-0.638	C.2	1	UNK0	0.000	
83	   C	-2.082	-3.651	-1.530	C.2	1	UNK0	0.000	
84	   C	-1.479	-5.052	-1.215	C.2	1	UNK0	0.000	
85	   C	-1.034	-7.000	-0.016	C.3	1	UNK0	0.000	
86	   H	-3.286	-3.670	0.282	 H	1	UNK0	0.000	
87	   H	-0.607	-5.291	-1.798	 H	1	UNK0	0.000	
88	   H	-0.282	-7.272	-0.721	 H	1	UNK0	0.000	
89	   N	5.346	0.329	-2.078	N.2	1	UNK0	0.000	
90	   C	2.675	0.995	-3.168	C.2	1	UNK0	0.000	
91	   C	3.405	1.795	-2.257	C.2	1	UNK0	0.000	
92	   C	4.718	1.360	-1.695	C.2	1	UNK0	0.000	
93	   C	6.673	0.042	-1.520	C.3	1	UNK0	0.000	
94	   H	2.947	0.099	-3.539	 H	1	UNK0	0.000	
95	   H	5.233	2.045	-1.016	 H	1	UNK0	0.000	
96	   H	6.998	0.804	-0.778	 H	1	UNK0	0.000	
@<TRIPOS>BOND
1 1 4 2
2 2 59 1
3 2 3 2
4 3 90 1
5 3 4 1
6 5 29 1
7 1 5 1
8 2 6 1
9 4 7 1
10 5 8 1
11 9 13 1
12 9 12 2
13 10 43 2
14 10 11 1
15 11 50 2
16 11 12 1
17 12 15 1
18 13 16 1
19 10 14 1
20 18 22 1
21 18 75 2
22 18 19 1
23 17 20 2
24 19 20 1
25 17 21 1
26 20 23 1
27 21 24 1
28 25 28 2
29 26 83 1
30 26 27 2
31 27 66 1
32 27 28 1
33 25 29 1
34 26 30 1
35 28 31 1
36 29 32 1
37 33 36 2
38 19 34 2
39 34 35 1
40 35 74 2
41 35 36 1
42 36 39 1
43 33 37 1
44 37 40 1
45 34 38 1
46 42 46 1
47 42 51 2
48 42 43 1
49 41 44 1
50 43 44 1
51 41 45 1
52 44 47 1
53 45 48 1
54 49 53 1
55 50 51 1
56 50 54 1
57 51 52 1
58 49 52 2
59 53 77 1
60 52 55 1
61 53 56 1
62 57 61 1
63 58 62 1
64 59 60 1
65 58 59 2
66 57 60 2
67 37 61 1
68 60 63 1
69 61 64 1
70 65 68 2
71 65 69 1
72 66 67 2
73 67 82 1
74 67 68 1
75 68 71 1
76 21 69 1
77 69 72 1
78 66 70 1
79 73 77 1
80 74 78 1
81 74 75 1
82 75 76 1
83 76 79 1
84 73 76 2
85 77 80 1
86 81 85 1
87 82 86 1
88 83 84 1
89 82 83 2
90 81 84 2
91 13 85 1
92 84 87 1
93 85 88 1
94 89 92 2
95 89 93 1
96 90 91 2
97 58 91 1
98 91 92 1
99 92 95 1
100 45 93 1
101 93 96 1
102 90 94 1
@<TRIPOS>SUBSTRUCTURE
1	UNK0	1	GROUP	1 ****	UNK
