# Supplementary material for: MoleQCage: Geometric High-Throughput Screening for Molecular Caging Prediction
Source: J Chem Inf Model. 2024 Dec 12;64(24):9034–9. doi: 10.1021/acs.jcim.4c01419 (PMC11684736; doi:10.1021/acs.jcim.4c01419)
Supplement: Supplementary file 2 — ci4c01419_si_002.zip [file ci4c01419_si_002.zip › CC3_conformations/CC3_073.mol2]

# created with PyMOL 2.4.1
@<TRIPOS>MOLECULE
frame272.xyz
96 102 1                
SMALL
USER_CHARGES
@<TRIPOS>ATOM
1	   N	0.249	0.962	-5.555	N.2	1	UNK0	0.000	
2	   C	1.155	2.625	-3.213	C.2	1	UNK0	0.000	
3	   C	1.732	1.452	-3.637	C.2	1	UNK0	0.000	
4	   C	1.317	0.731	-4.900	C.2	1	UNK0	0.000	
5	   C	-0.181	0.067	-6.609	C.3	1	UNK0	0.000	
6	   H	0.237	2.916	-3.701	 H	1	UNK0	0.000	
7	   H	1.925	-0.139	-5.185	 H	1	UNK0	0.000	
8	   H	0.431	-0.866	-6.765	 H	1	UNK0	0.000	
9	   N	0.739	-5.614	1.004	N.2	1	UNK0	0.000	
10	   C	2.669	-3.424	0.959	C.2	1	UNK0	0.000	
11	   C	1.664	-3.596	1.964	C.2	1	UNK0	0.000	
12	   C	0.745	-4.717	1.904	C.2	1	UNK0	0.000	
13	   C	-0.128	-6.772	1.101	C.3	1	UNK0	0.000	
14	   H	2.555	-3.960	0.023	 H	1	UNK0	0.000	
15	   H	0.014	-4.788	2.743	 H	1	UNK0	0.000	
16	   H	-0.823	-6.687	1.911	 H	1	UNK0	0.000	
17	   N	-5.254	1.273	1.596	N.3	1	UNK0	0.000	
18	   C	-2.811	1.762	3.042	C.2	1	UNK0	0.000	
19	   C	-3.245	2.632	2.000	C.2	1	UNK0	0.000	
20	   C	-4.561	2.285	1.344	C.3	1	UNK0	0.000	
21	   C	-6.550	1.219	0.897	C.3	1	UNK0	0.000	
22	   H	-3.505	0.973	3.252	 H	1	UNK0	0.000	
23	   H	-4.866	3.061	0.676	 H	1	UNK0	0.000	
24	   H	-6.498	1.760	-0.027	 H	1	UNK0	0.000	
25	   N	-1.725	-1.201	-5.149	N.2	1	UNK0	0.000	
26	   C	-2.119	-3.075	-2.780	C.2	1	UNK0	0.000	
27	   C	-2.824	-1.863	-3.090	C.2	1	UNK0	0.000	
28	   C	-2.696	-1.054	-4.346	C.2	1	UNK0	0.000	
29	   C	-1.629	-0.355	-6.297	C.3	1	UNK0	0.000	
30	   H	-1.260	-3.249	-3.458	 H	1	UNK0	0.000	
31	   H	-3.441	-0.261	-4.413	 H	1	UNK0	0.000	
32	   H	-2.246	0.546	-6.183	 H	1	UNK0	0.000	
33	   N	-0.513	5.807	0.787	N.2	1	UNK0	0.000	
34	   C	-2.429	3.621	1.506	C.2	1	UNK0	0.000	
35	   C	-1.113	3.865	2.098	C.2	1	UNK0	0.000	
36	   C	-0.198	4.986	1.694	C.2	1	UNK0	0.000	
37	   C	0.377	6.902	0.524	C.3	1	UNK0	0.000	
38	   H	-2.750	4.184	0.643	 H	1	UNK0	0.000	
39	   H	0.784	4.933	2.185	 H	1	UNK0	0.000	
40	   H	1.165	7.055	1.272	 H	1	UNK0	0.000	
41	   N	5.623	-1.419	0.199	N.2	1	UNK0	0.000	
42	   C	3.474	-1.471	2.125	C.2	1	UNK0	0.000	
43	   C	3.540	-2.332	1.016	C.2	1	UNK0	0.000	
44	   C	4.604	-2.120	0.044	C.2	1	UNK0	0.000	
45	   C	6.613	-1.223	-0.906	C.3	1	UNK0	0.000	
46	   H	4.277	-0.717	2.250	 H	1	UNK0	0.000	
47	   H	4.314	-2.493	-0.883	 H	1	UNK0	0.000	
48	   H	6.177	-1.711	-1.837	 H	1	UNK0	0.000	
49	   N	1.487	-0.808	5.131	N.3	1	UNK0	0.000	
50	   C	1.641	-2.752	3.080	C.2	1	UNK0	0.000	
51	   C	2.513	-1.689	3.129	C.2	1	UNK0	0.000	
52	   C	2.417	-0.835	4.313	C.3	1	UNK0	0.000	
53	   C	1.712	0.048	6.255	C.3	1	UNK0	0.000	
54	   H	0.897	-2.938	3.855	 H	1	UNK0	0.000	
55	   H	3.280	-0.219	4.422	 H	1	UNK0	0.000	
56	   H	2.437	0.872	5.994	 H	1	UNK0	0.000	
57	   N	1.606	5.491	-1.109	N.2	1	UNK0	0.000	
58	   C	2.844	2.991	-1.538	C.2	1	UNK0	0.000	
59	   C	1.656	3.387	-2.155	C.2	1	UNK0	0.000	
60	   C	1.011	4.642	-1.825	C.2	1	UNK0	0.000	
61	   C	0.908	6.728	-0.920	C.3	1	UNK0	0.000	
62	   H	3.131	3.681	-0.737	 H	1	UNK0	0.000	
63	   H	-0.033	4.819	-2.227	 H	1	UNK0	0.000	
64	   H	0.076	6.797	-1.560	 H	1	UNK0	0.000	
65	   N	-5.954	-0.864	-0.333	N.2	1	UNK0	0.000	
66	   C	-3.758	-1.454	-2.190	C.2	1	UNK0	0.000	
67	   C	-4.063	-2.174	-0.996	C.2	1	UNK0	0.000	
68	   C	-4.994	-1.605	0.038	C.2	1	UNK0	0.000	
69	   C	-6.810	-0.320	0.724	C.3	1	UNK0	0.000	
70	   H	-4.271	-0.504	-2.422	 H	1	UNK0	0.000	
71	   H	-4.838	-1.855	1.104	 H	1	UNK0	0.000	
72	   H	-6.736	-0.909	1.693	 H	1	UNK0	0.000	
73	   N	-0.217	1.575	5.534	N.2	1	UNK0	0.000	
74	   C	-0.739	3.056	3.194	C.2	1	UNK0	0.000	
75	   C	-1.546	1.993	3.657	C.2	1	UNK0	0.000	
76	   C	-1.016	1.084	4.702	C.2	1	UNK0	0.000	
77	   C	0.303	0.686	6.576	C.3	1	UNK0	0.000	
78	   H	0.268	3.239	3.605	 H	1	UNK0	0.000	
79	   H	-1.289	0.006	4.742	 H	1	UNK0	0.000	
80	   H	-0.375	-0.201	6.714	 H	1	UNK0	0.000	
81	   N	-1.919	-5.929	-0.438	N.2	1	UNK0	0.000	
82	   C	-3.354	-3.391	-0.745	C.2	1	UNK0	0.000	
83	   C	-2.304	-3.832	-1.607	C.2	1	UNK0	0.000	
84	   C	-1.528	-5.015	-1.245	C.2	1	UNK0	0.000	
85	   C	-1.070	-7.015	-0.129	C.3	1	UNK0	0.000	
86	   H	-3.609	-3.908	0.122	 H	1	UNK0	0.000	
87	   H	-0.526	-5.003	-1.754	 H	1	UNK0	0.000	
88	   H	-0.456	-7.299	-1.025	 H	1	UNK0	0.000	
89	   N	5.517	0.708	-1.943	N.2	1	UNK0	0.000	
90	   C	2.997	1.148	-3.082	C.2	1	UNK0	0.000	
91	   C	3.488	1.936	-2.004	C.2	1	UNK0	0.000	
92	   C	4.781	1.571	-1.424	C.2	1	UNK0	0.000	
93	   C	6.715	0.257	-1.263	C.3	1	UNK0	0.000	
94	   H	3.638	0.308	-3.427	 H	1	UNK0	0.000	
95	   H	5.151	1.968	-0.495	 H	1	UNK0	0.000	
96	   H	6.986	0.761	-0.378	 H	1	UNK0	0.000	
@<TRIPOS>BOND
1 1 4 2
2 2 59 1
3 2 3 2
4 3 90 1
5 3 4 1
6 5 29 1
7 1 5 1
8 2 6 1
9 4 7 1
10 5 8 1
11 9 13 1
12 9 12 2
13 10 43 2
14 10 11 1
15 11 50 2
16 11 12 1
17 12 15 1
18 13 16 1
19 10 14 1
20 18 22 1
21 18 75 2
22 18 19 1
23 17 20 1
24 19 20 1
25 17 21 1
26 20 23 1
27 21 24 1
28 25 28 2
29 26 83 1
30 26 27 2
31 27 66 1
32 27 28 1
33 29 32 1
34 25 29 1
35 26 30 1
36 28 31 1
37 33 36 2
38 19 34 2
39 34 35 1
40 35 74 2
41 35 36 1
42 36 39 1
43 33 37 1
44 37 40 1
45 34 38 1
46 42 46 1
47 42 51 2
48 42 43 1
49 41 44 2
50 43 44 1
51 41 45 1
52 44 47 1
53 45 48 1
54 49 53 1
55 50 51 1
56 50 54 1
57 51 52 1
58 52 55 1
59 49 52 1
60 53 77 1
61 53 56 1
62 57 61 1
63 58 62 1
64 59 60 1
65 58 59 2
66 57 60 2
67 37 61 1
68 60 63 1
69 61 64 1
70 65 68 2
71 65 69 1
72 66 67 2
73 67 82 1
74 67 68 1
75 68 71 1
76 21 69 1
77 69 72 1
78 66 70 1
79 73 77 1
80 74 78 1
81 74 75 1
82 75 76 1
83 76 79 1
84 73 76 2
85 77 80 1
86 81 85 1
87 82 86 1
88 83 84 1
89 82 83 2
90 81 84 2
91 13 85 1
92 84 87 1
93 85 88 1
94 89 92 2
95 89 93 1
96 90 91 2
97 58 91 1
98 91 92 1
99 92 95 1
100 45 93 1
101 93 96 1
102 90 94 1
@<TRIPOS>SUBSTRUCTURE
1	UNK0	1	GROUP	1 ****	UNK
