# Supplementary material for: MoleQCage: Geometric High-Throughput Screening for Molecular Caging Prediction
Source: J Chem Inf Model. 2024 Dec 12;64(24):9034–9. doi: 10.1021/acs.jcim.4c01419 (PMC11684736; doi:10.1021/acs.jcim.4c01419)
Supplement: Supplementary file 2 — ci4c01419_si_002.zip [file ci4c01419_si_002.zip › CC3_conformations/CC3_074.mol2]

# created with PyMOL 2.4.1
@<TRIPOS>MOLECULE
frame273.xyz
96 102 1                
SMALL
USER_CHARGES
@<TRIPOS>ATOM
1	   N	0.261	0.891	-5.356	N.2	1	UNK0	0.000	
2	   C	1.163	2.775	-3.341	C.2	1	UNK0	0.000	
3	   C	1.872	1.572	-3.821	C.2	1	UNK0	0.000	
4	   C	1.444	0.878	-5.015	C.2	1	UNK0	0.000	
5	   C	-0.200	0.034	-6.410	C.3	1	UNK0	0.000	
6	   H	0.218	3.138	-3.763	 H	1	UNK0	0.000	
7	   H	2.147	0.245	-5.565	 H	1	UNK0	0.000	
8	   H	0.509	-0.834	-6.522	 H	1	UNK0	0.000	
9	   N	0.705	-5.756	0.868	N.2	1	UNK0	0.000	
10	   C	2.930	-3.760	0.989	C.2	1	UNK0	0.000	
11	   C	1.871	-3.904	1.899	C.2	1	UNK0	0.000	
12	   C	0.812	-4.878	1.777	C.2	1	UNK0	0.000	
13	   C	-0.258	-6.799	1.100	C.3	1	UNK0	0.000	
14	   H	2.932	-4.401	0.054	 H	1	UNK0	0.000	
15	   H	0.179	-4.883	2.580	 H	1	UNK0	0.000	
16	   H	-0.933	-6.586	1.968	 H	1	UNK0	0.000	
17	   N	-5.490	1.533	1.848	N.2	1	UNK0	0.000	
18	   C	-2.705	1.611	2.590	C.2	1	UNK0	0.000	
19	   C	-3.267	2.530	1.618	C.2	1	UNK0	0.000	
20	   C	-4.720	2.396	1.232	C.2	1	UNK0	0.000	
21	   C	-6.818	1.196	1.282	C.3	1	UNK0	0.000	
22	   H	-3.340	0.834	2.953	 H	1	UNK0	0.000	
23	   H	-5.131	2.961	0.386	 H	1	UNK0	0.000	
24	   H	-7.078	1.817	0.407	 H	1	UNK0	0.000	
25	   N	-1.808	-1.255	-5.071	N.2	1	UNK0	0.000	
26	   C	-2.079	-2.923	-2.659	C.2	1	UNK0	0.000	
27	   C	-2.574	-1.621	-2.774	C.2	1	UNK0	0.000	
28	   C	-2.355	-0.797	-4.007	C.2	1	UNK0	0.000	
29	   C	-1.698	-0.333	-6.174	C.3	1	UNK0	0.000	
30	   H	-1.492	-3.297	-3.525	 H	1	UNK0	0.000	
31	   H	-2.629	0.254	-3.862	 H	1	UNK0	0.000	
32	   H	-2.357	0.510	-6.196	 H	1	UNK0	0.000	
33	   N	-0.808	5.999	0.681	N.2	1	UNK0	0.000	
34	   C	-2.467	3.561	1.173	C.2	1	UNK0	0.000	
35	   C	-1.179	3.835	1.708	C.2	1	UNK0	0.000	
36	   C	-0.380	5.033	1.405	C.2	1	UNK0	0.000	
37	   C	0.152	7.015	0.344	C.3	1	UNK0	0.000	
38	   H	-2.922	4.347	0.593	 H	1	UNK0	0.000	
39	   H	0.645	4.955	1.702	 H	1	UNK0	0.000	
40	   H	1.028	7.008	1.090	 H	1	UNK0	0.000	
41	   N	5.705	-1.454	0.248	N.2	1	UNK0	0.000	
42	   C	3.670	-1.795	2.222	C.2	1	UNK0	0.000	
43	   C	3.860	-2.689	1.174	C.2	1	UNK0	0.000	
44	   C	4.885	-2.398	0.225	C.2	1	UNK0	0.000	
45	   C	6.693	-1.314	-0.883	C.3	1	UNK0	0.000	
46	   H	4.356	-0.924	2.398	 H	1	UNK0	0.000	
47	   H	4.900	-3.099	-0.597	 H	1	UNK0	0.000	
48	   H	6.513	-2.014	-1.718	 H	1	UNK0	0.000	
49	   N	1.695	-1.182	5.214	N.2	1	UNK0	0.000	
50	   C	1.777	-3.048	2.954	C.2	1	UNK0	0.000	
51	   C	2.600	-1.929	3.069	C.2	1	UNK0	0.000	
52	   C	2.329	-0.972	4.169	C.2	1	UNK0	0.000	
53	   C	1.652	-0.194	6.238	C.3	1	UNK0	0.000	
54	   H	1.144	-3.301	3.776	 H	1	UNK0	0.000	
55	   H	2.797	0.006	4.033	 H	1	UNK0	0.000	
56	   H	2.398	0.585	6.143	 H	1	UNK0	0.000	
57	   N	1.535	5.724	-1.314	N.2	1	UNK0	0.000	
58	   C	2.978	3.138	-1.784	C.2	1	UNK0	0.000	
59	   C	1.774	3.584	-2.385	C.2	1	UNK0	0.000	
60	   C	1.081	4.769	-1.985	C.2	1	UNK0	0.000	
61	   C	0.750	6.965	-1.135	C.3	1	UNK0	0.000	
62	   H	3.460	3.702	-1.008	 H	1	UNK0	0.000	
63	   H	0.102	4.732	-2.439	 H	1	UNK0	0.000	
64	   H	-0.128	6.924	-1.751	 H	1	UNK0	0.000	
65	   N	-5.807	-0.625	-0.213	N.3	1	UNK0	0.000	
66	   C	-3.522	-1.082	-1.818	C.2	1	UNK0	0.000	
67	   C	-3.804	-1.785	-0.636	C.2	1	UNK0	0.000	
68	   C	-4.877	-1.379	0.252	C.3	1	UNK0	0.000	
69	   C	-6.850	-0.276	0.752	C.3	1	UNK0	0.000	
70	   H	-3.918	-0.076	-1.938	 H	1	UNK0	0.000	
71	   H	-4.744	-1.731	1.337	 H	1	UNK0	0.000	
72	   H	-6.806	-0.922	1.649	 H	1	UNK0	0.000	
73	   N	-0.072	1.290	5.106	N.2	1	UNK0	0.000	
74	   C	-0.651	2.937	2.633	C.2	1	UNK0	0.000	
75	   C	-1.390	1.844	3.138	C.2	1	UNK0	0.000	
76	   C	-1.060	1.030	4.309	C.2	1	UNK0	0.000	
77	   C	0.273	0.534	6.240	C.3	1	UNK0	0.000	
78	   H	0.377	3.022	3.024	 H	1	UNK0	0.000	
79	   H	-1.615	0.105	4.579	 H	1	UNK0	0.000	
80	   H	-0.465	-0.228	6.382	 H	1	UNK0	0.000	
81	   N	-1.989	-5.637	-0.204	N.2	1	UNK0	0.000	
82	   C	-3.037	-2.902	-0.352	C.2	1	UNK0	0.000	
83	   C	-2.247	-3.543	-1.358	C.2	1	UNK0	0.000	
84	   C	-1.616	-4.816	-1.071	C.2	1	UNK0	0.000	
85	   C	-1.304	-6.862	-0.079	C.3	1	UNK0	0.000	
86	   H	-3.118	-3.373	0.614	 H	1	UNK0	0.000	
87	   H	-0.834	-5.093	-1.810	 H	1	UNK0	0.000	
88	   H	-0.746	-7.054	-0.977	 H	1	UNK0	0.000	
89	   N	5.548	0.524	-1.814	N.2	1	UNK0	0.000	
90	   C	3.088	1.182	-3.223	C.2	1	UNK0	0.000	
91	   C	3.673	2.018	-2.254	C.2	1	UNK0	0.000	
92	   C	4.950	1.648	-1.552	C.2	1	UNK0	0.000	
93	   C	6.840	0.196	-1.207	C.3	1	UNK0	0.000	
94	   H	3.661	0.275	-3.414	 H	1	UNK0	0.000	
95	   H	5.402	2.504	-0.938	 H	1	UNK0	0.000	
96	   H	6.982	0.760	-0.225	 H	1	UNK0	0.000	
@<TRIPOS>BOND
1 1 4 2
2 2 59 1
3 2 3 2
4 3 90 1
5 3 4 1
6 5 29 1
7 1 5 1
8 2 6 1
9 4 7 1
10 5 8 1
11 9 13 1
12 9 12 2
13 10 43 2
14 10 11 1
15 11 50 2
16 11 12 1
17 12 15 1
18 13 16 1
19 10 14 1
20 18 22 1
21 18 75 2
22 18 19 1
23 19 20 1
24 17 20 2
25 17 21 1
26 20 23 1
27 21 24 1
28 25 28 2
29 26 83 1
30 26 27 2
31 27 66 1
32 28 31 1
33 27 28 1
34 25 29 1
35 26 30 1
36 29 32 1
37 33 36 2
38 19 34 2
39 34 35 1
40 35 74 2
41 36 39 1
42 35 36 1
43 33 37 1
44 37 40 1
45 34 38 1
46 42 46 1
47 42 51 2
48 42 43 1
49 41 44 2
50 43 44 1
51 41 45 1
52 44 47 1
53 45 48 1
54 49 53 1
55 50 51 1
56 50 54 1
57 51 52 1
58 49 52 2
59 53 77 1
60 52 55 1
61 53 56 1
62 57 61 1
63 58 62 1
64 59 60 1
65 58 59 2
66 57 60 2
67 37 61 1
68 60 63 1
69 61 64 1
70 65 68 1
71 65 69 1
72 66 67 2
73 67 82 1
74 67 68 1
75 68 71 1
76 21 69 1
77 69 72 1
78 66 70 1
79 73 77 1
80 74 78 1
81 74 75 1
82 75 76 1
83 76 79 1
84 73 76 2
85 77 80 1
86 81 85 1
87 82 86 1
88 83 84 1
89 82 83 2
90 81 84 2
91 13 85 1
92 84 87 1
93 85 88 1
94 89 92 2
95 89 93 1
96 90 91 2
97 58 91 1
98 91 92 1
99 92 95 1
100 45 93 1
101 93 96 1
102 90 94 1
@<TRIPOS>SUBSTRUCTURE
1	UNK0	1	GROUP	1 ****	UNK
