# Supplementary material for: MoleQCage: Geometric High-Throughput Screening for Molecular Caging Prediction
Source: J Chem Inf Model. 2024 Dec 12;64(24):9034–9. doi: 10.1021/acs.jcim.4c01419 (PMC11684736; doi:10.1021/acs.jcim.4c01419)
Supplement: Supplementary file 2 — ci4c01419_si_002.zip [file ci4c01419_si_002.zip › CC3_conformations/CC3_075.mol2]

# created with PyMOL 2.4.1
@<TRIPOS>MOLECULE
frame274.xyz
96 102 1                
SMALL
USER_CHARGES
@<TRIPOS>ATOM
1	   N	0.125	0.743	-5.173	N.2	1	UNK0	0.000	
2	   C	1.226	2.748	-3.305	C.2	1	UNK0	0.000	
3	   C	1.866	1.482	-3.678	C.2	1	UNK0	0.000	
4	   C	1.324	0.589	-4.719	C.2	1	UNK0	0.000	
5	   C	-0.303	-0.052	-6.312	C.3	1	UNK0	0.000	
6	   H	0.292	2.984	-3.922	 H	1	UNK0	0.000	
7	   H	2.008	-0.151	-5.138	 H	1	UNK0	0.000	
8	   H	0.297	-0.962	-6.315	 H	1	UNK0	0.000	
9	   N	1.036	-5.873	0.942	N.2	1	UNK0	0.000	
10	   C	2.648	-3.479	0.859	C.2	1	UNK0	0.000	
11	   C	1.624	-3.651	1.767	C.2	1	UNK0	0.000	
12	   C	0.774	-4.902	1.704	C.2	1	UNK0	0.000	
13	   C	0.085	-6.967	0.964	C.3	1	UNK0	0.000	
14	   H	2.670	-4.060	-0.026	 H	1	UNK0	0.000	
15	   H	-0.158	-4.891	2.268	 H	1	UNK0	0.000	
16	   H	-0.476	-7.114	1.905	 H	1	UNK0	0.000	
17	   N	-5.391	1.262	1.742	N.3	1	UNK0	0.000	
18	   C	-2.814	1.670	2.935	C.2	1	UNK0	0.000	
19	   C	-3.281	2.397	1.802	C.2	1	UNK0	0.000	
20	   C	-4.633	2.147	1.254	C.3	1	UNK0	0.000	
21	   C	-6.656	1.229	1.123	C.3	1	UNK0	0.000	
22	   H	-3.403	0.891	3.316	 H	1	UNK0	0.000	
23	   H	-4.944	2.853	0.474	 H	1	UNK0	0.000	
24	   H	-6.779	1.851	0.222	 H	1	UNK0	0.000	
25	   N	-1.967	-1.356	-5.028	N.2	1	UNK0	0.000	
26	   C	-1.906	-2.800	-2.461	C.2	1	UNK0	0.000	
27	   C	-2.670	-1.643	-2.707	C.2	1	UNK0	0.000	
28	   C	-2.446	-0.821	-3.947	C.2	1	UNK0	0.000	
29	   C	-1.744	-0.500	-6.142	C.3	1	UNK0	0.000	
30	   H	-1.009	-2.999	-3.059	 H	1	UNK0	0.000	
31	   H	-2.600	0.264	-3.900	 H	1	UNK0	0.000	
32	   H	-2.451	0.335	-6.061	 H	1	UNK0	0.000	
33	   N	-0.756	5.836	0.542	N.2	1	UNK0	0.000	
34	   C	-2.576	3.561	1.359	C.2	1	UNK0	0.000	
35	   C	-1.393	3.928	1.963	C.2	1	UNK0	0.000	
36	   C	-0.550	5.045	1.550	C.2	1	UNK0	0.000	
37	   C	0.203	6.947	0.281	C.3	1	UNK0	0.000	
38	   H	-2.923	4.101	0.482	 H	1	UNK0	0.000	
39	   H	0.393	5.106	2.167	 H	1	UNK0	0.000	
40	   H	1.074	6.943	0.949	 H	1	UNK0	0.000	
41	   N	5.791	-1.669	0.255	N.2	1	UNK0	0.000	
42	   C	3.525	-1.677	2.201	C.2	1	UNK0	0.000	
43	   C	3.590	-2.455	1.021	C.2	1	UNK0	0.000	
44	   C	4.707	-2.347	-0.017	C.2	1	UNK0	0.000	
45	   C	6.802	-1.425	-0.785	C.3	1	UNK0	0.000	
46	   H	4.290	-0.913	2.450	 H	1	UNK0	0.000	
47	   H	4.523	-2.813	-0.982	 H	1	UNK0	0.000	
48	   H	6.558	-2.131	-1.662	 H	1	UNK0	0.000	
49	   N	1.543	-0.842	5.192	N.2	1	UNK0	0.000	
50	   C	1.483	-2.832	2.906	C.2	1	UNK0	0.000	
51	   C	2.448	-1.825	3.082	C.2	1	UNK0	0.000	
52	   C	2.463	-0.943	4.321	C.2	1	UNK0	0.000	
53	   C	1.731	0.095	6.232	C.3	1	UNK0	0.000	
54	   H	0.825	-3.004	3.765	 H	1	UNK0	0.000	
55	   H	3.422	-0.389	4.436	 H	1	UNK0	0.000	
56	   H	2.510	0.848	6.021	 H	1	UNK0	0.000	
57	   N	1.687	5.685	-1.183	N.3	1	UNK0	0.000	
58	   C	3.023	3.054	-1.633	C.2	1	UNK0	0.000	
59	   C	1.880	3.463	-2.267	C.2	1	UNK0	0.000	
60	   C	1.192	4.742	-1.890	C.3	1	UNK0	0.000	
61	   C	0.802	6.802	-1.140	C.3	1	UNK0	0.000	
62	   H	3.375	3.703	-0.861	 H	1	UNK0	0.000	
63	   H	0.192	4.894	-2.382	 H	1	UNK0	0.000	
64	   H	0.117	6.820	-1.983	 H	1	UNK0	0.000	
65	   N	-6.012	-0.635	-0.325	N.2	1	UNK0	0.000	
66	   C	-3.774	-1.309	-1.932	C.2	1	UNK0	0.000	
67	   C	-4.164	-2.108	-0.878	C.2	1	UNK0	0.000	
68	   C	-5.324	-1.633	-0.043	C.2	1	UNK0	0.000	
69	   C	-6.999	-0.175	0.634	C.3	1	UNK0	0.000	
70	   H	-4.345	-0.393	-2.162	 H	1	UNK0	0.000	
71	   H	-5.524	-2.151	0.843	 H	1	UNK0	0.000	
72	   H	-6.967	-0.665	1.601	 H	1	UNK0	0.000	
73	   N	0.005	1.565	5.356	N.2	1	UNK0	0.000	
74	   C	-0.931	3.186	3.081	C.2	1	UNK0	0.000	
75	   C	-1.671	2.141	3.609	C.2	1	UNK0	0.000	
76	   C	-1.113	1.388	4.788	C.2	1	UNK0	0.000	
77	   C	0.386	0.881	6.505	C.3	1	UNK0	0.000	
78	   H	-0.060	3.546	3.624	 H	1	UNK0	0.000	
79	   H	-1.829	0.670	5.259	 H	1	UNK0	0.000	
80	   H	-0.401	0.174	6.862	 H	1	UNK0	0.000	
81	   N	-1.847	-5.684	-0.162	N.2	1	UNK0	0.000	
82	   C	-3.589	-3.356	-0.747	C.2	1	UNK0	0.000	
83	   C	-2.423	-3.681	-1.479	C.2	1	UNK0	0.000	
84	   C	-1.658	-4.866	-1.167	C.2	1	UNK0	0.000	
85	   C	-1.069	-6.900	-0.085	C.3	1	UNK0	0.000	
86	   H	-3.963	-4.031	0.009	 H	1	UNK0	0.000	
87	   H	-0.834	-5.025	-1.870	 H	1	UNK0	0.000	
88	   H	-0.494	-7.003	-0.967	 H	1	UNK0	0.000	
89	   N	5.639	0.430	-1.824	N.2	1	UNK0	0.000	
90	   C	3.069	1.084	-3.078	C.2	1	UNK0	0.000	
91	   C	3.693	1.909	-2.099	C.2	1	UNK0	0.000	
92	   C	5.009	1.530	-1.556	C.2	1	UNK0	0.000	
93	   C	6.864	0.039	-1.195	C.3	1	UNK0	0.000	
94	   H	3.648	0.228	-3.297	 H	1	UNK0	0.000	
95	   H	5.456	2.261	-0.910	 H	1	UNK0	0.000	
96	   H	7.076	0.647	-0.313	 H	1	UNK0	0.000	
@<TRIPOS>BOND
1 1 4 2
2 2 59 1
3 2 3 2
4 3 90 1
5 3 4 1
6 5 29 1
7 1 5 1
8 2 6 1
9 4 7 1
10 5 8 1
11 9 13 1
12 9 12 2
13 10 43 2
14 10 11 1
15 11 50 2
16 11 12 1
17 12 15 1
18 13 16 1
19 10 14 1
20 18 22 1
21 18 75 2
22 18 19 1
23 17 20 1
24 19 20 1
25 17 21 1
26 20 23 1
27 21 24 1
28 25 28 2
29 26 83 1
30 26 27 2
31 27 66 1
32 28 31 1
33 27 28 1
34 29 32 1
35 25 29 1
36 26 30 1
37 33 36 2
38 19 34 2
39 34 35 1
40 35 74 2
41 35 36 1
42 36 39 1
43 33 37 1
44 37 40 1
45 34 38 1
46 42 46 1
47 42 51 2
48 42 43 1
49 41 44 2
50 43 44 1
51 41 45 1
52 44 47 1
53 45 48 1
54 49 53 1
55 50 51 1
56 50 54 1
57 51 52 1
58 52 55 1
59 49 52 2
60 53 77 1
61 53 56 1
62 57 61 1
63 58 62 1
64 59 60 1
65 58 59 2
66 57 60 1
67 37 61 1
68 60 63 1
69 61 64 1
70 65 68 2
71 65 69 1
72 66 67 2
73 67 82 1
74 67 68 1
75 68 71 1
76 21 69 1
77 69 72 1
78 66 70 1
79 73 77 1
80 74 75 1
81 74 78 1
82 75 76 1
83 76 79 1
84 73 76 2
85 77 80 1
86 81 85 1
87 82 86 1
88 83 84 1
89 82 83 2
90 81 84 2
91 13 85 1
92 84 87 1
93 85 88 1
94 89 92 2
95 89 93 1
96 90 91 2
97 58 91 1
98 91 92 1
99 92 95 1
100 45 93 1
101 93 96 1
102 90 94 1
@<TRIPOS>SUBSTRUCTURE
1	UNK0	1	GROUP	1 ****	UNK
