# Supplementary material for: MoleQCage: Geometric High-Throughput Screening for Molecular Caging Prediction
Source: J Chem Inf Model. 2024 Dec 12;64(24):9034–9. doi: 10.1021/acs.jcim.4c01419 (PMC11684736; doi:10.1021/acs.jcim.4c01419)
Supplement: Supplementary file 2 — ci4c01419_si_002.zip [file ci4c01419_si_002.zip › CC3_conformations/CC3_076.mol2]

# created with PyMOL 2.4.1
@<TRIPOS>MOLECULE
frame275.xyz
96 102 1                
SMALL
USER_CHARGES
@<TRIPOS>ATOM
1	   N	0.406	0.790	-5.510	N.2	1	UNK0	0.000	
2	   C	1.455	2.480	-3.476	C.2	1	UNK0	0.000	
3	   C	1.917	1.191	-3.694	C.2	1	UNK0	0.000	
4	   C	1.350	0.359	-4.779	C.2	1	UNK0	0.000	
5	   C	-0.161	-0.065	-6.582	C.3	1	UNK0	0.000	
6	   H	0.685	2.910	-4.143	 H	1	UNK0	0.000	
7	   H	1.708	-0.591	-4.859	 H	1	UNK0	0.000	
8	   H	0.432	-0.970	-6.783	 H	1	UNK0	0.000	
9	   N	0.889	-5.855	1.000	N.2	1	UNK0	0.000	
10	   C	2.915	-3.716	1.098	C.2	1	UNK0	0.000	
11	   C	1.729	-3.763	1.933	C.2	1	UNK0	0.000	
12	   C	0.768	-4.885	1.847	C.2	1	UNK0	0.000	
13	   C	-0.042	-6.993	0.953	C.3	1	UNK0	0.000	
14	   H	3.148	-4.449	0.415	 H	1	UNK0	0.000	
15	   H	-0.125	-4.812	2.528	 H	1	UNK0	0.000	
16	   H	-0.607	-6.852	1.837	 H	1	UNK0	0.000	
17	   N	-5.375	1.556	1.937	N.2	1	UNK0	0.000	
18	   C	-2.866	1.911	3.212	C.2	1	UNK0	0.000	
19	   C	-3.230	2.630	2.080	C.2	1	UNK0	0.000	
20	   C	-4.555	2.420	1.513	C.2	1	UNK0	0.000	
21	   C	-6.690	1.272	1.365	C.3	1	UNK0	0.000	
22	   H	-3.517	1.199	3.609	 H	1	UNK0	0.000	
23	   H	-4.789	3.081	0.711	 H	1	UNK0	0.000	
24	   H	-7.016	1.778	0.410	 H	1	UNK0	0.000	
25	   N	-1.840	-1.194	-5.165	N.2	1	UNK0	0.000	
26	   C	-2.266	-2.902	-2.828	C.2	1	UNK0	0.000	
27	   C	-2.966	-1.690	-3.059	C.2	1	UNK0	0.000	
28	   C	-2.680	-0.887	-4.287	C.2	1	UNK0	0.000	
29	   C	-1.615	-0.333	-6.336	C.3	1	UNK0	0.000	
30	   H	-1.633	-3.145	-3.681	 H	1	UNK0	0.000	
31	   H	-3.197	0.068	-4.378	 H	1	UNK0	0.000	
32	   H	-2.089	0.662	-6.209	 H	1	UNK0	0.000	
33	   N	-0.700	5.990	0.703	N.2	1	UNK0	0.000	
34	   C	-2.371	3.634	1.501	C.2	1	UNK0	0.000	
35	   C	-1.145	4.018	2.063	C.2	1	UNK0	0.000	
36	   C	-0.266	5.074	1.431	C.2	1	UNK0	0.000	
37	   C	0.276	6.981	0.193	C.3	1	UNK0	0.000	
38	   H	-2.767	4.261	0.692	 H	1	UNK0	0.000	
39	   H	0.763	5.002	1.709	 H	1	UNK0	0.000	
40	   H	1.178	7.022	0.831	 H	1	UNK0	0.000	
41	   N	5.650	-1.408	0.131	N.2	1	UNK0	0.000	
42	   C	3.473	-1.535	2.116	C.2	1	UNK0	0.000	
43	   C	3.780	-2.570	1.167	C.2	1	UNK0	0.000	
44	   C	4.861	-2.436	0.087	C.2	1	UNK0	0.000	
45	   C	6.730	-1.267	-0.912	C.3	1	UNK0	0.000	
46	   H	4.021	-0.597	1.964	 H	1	UNK0	0.000	
47	   H	4.809	-3.098	-0.768	 H	1	UNK0	0.000	
48	   H	6.650	-1.783	-1.870	 H	1	UNK0	0.000	
49	   N	1.513	-0.903	5.235	N.2	1	UNK0	0.000	
50	   C	1.568	-2.797	2.953	C.2	1	UNK0	0.000	
51	   C	2.416	-1.684	3.055	C.2	1	UNK0	0.000	
52	   C	2.276	-0.682	4.248	C.2	1	UNK0	0.000	
53	   C	1.560	0.028	6.376	C.3	1	UNK0	0.000	
54	   H	0.753	-2.854	3.660	 H	1	UNK0	0.000	
55	   H	2.991	0.155	4.225	 H	1	UNK0	0.000	
56	   H	2.196	0.927	6.170	 H	1	UNK0	0.000	
57	   N	1.349	5.382	-1.265	N.2	1	UNK0	0.000	
58	   C	2.951	2.863	-1.707	C.2	1	UNK0	0.000	
59	   C	1.892	3.307	-2.454	C.2	1	UNK0	0.000	
60	   C	1.345	4.686	-2.365	C.2	1	UNK0	0.000	
61	   C	0.651	6.642	-1.305	C.3	1	UNK0	0.000	
62	   H	3.430	3.584	-1.006	 H	1	UNK0	0.000	
63	   H	0.869	5.133	-3.270	 H	1	UNK0	0.000	
64	   H	-0.317	6.544	-1.806	 H	1	UNK0	0.000	
65	   N	-5.663	-0.539	-0.009	N.2	1	UNK0	0.000	
66	   C	-3.807	-1.255	-2.033	C.2	1	UNK0	0.000	
67	   C	-4.004	-2.040	-0.859	C.2	1	UNK0	0.000	
68	   C	-5.064	-1.660	0.123	C.2	1	UNK0	0.000	
69	   C	-6.713	-0.230	0.982	C.3	1	UNK0	0.000	
70	   H	-4.339	-0.285	-2.208	 H	1	UNK0	0.000	
71	   H	-5.307	-2.389	0.926	 H	1	UNK0	0.000	
72	   H	-6.588	-0.828	1.899	 H	1	UNK0	0.000	
73	   N	-0.002	1.558	5.457	N.2	1	UNK0	0.000	
74	   C	-0.737	3.242	3.173	C.2	1	UNK0	0.000	
75	   C	-1.562	2.215	3.737	C.2	1	UNK0	0.000	
76	   C	-1.115	1.344	4.876	C.2	1	UNK0	0.000	
77	   C	0.257	0.728	6.607	C.3	1	UNK0	0.000	
78	   H	0.266	3.382	3.518	 H	1	UNK0	0.000	
79	   H	-1.862	0.596	5.161	 H	1	UNK0	0.000	
80	   H	-0.585	0.027	6.835	 H	1	UNK0	0.000	
81	   N	-1.656	-5.606	-0.326	N.2	1	UNK0	0.000	
82	   C	-3.326	-3.234	-0.720	C.2	1	UNK0	0.000	
83	   C	-2.433	-3.746	-1.716	C.2	1	UNK0	0.000	
84	   C	-1.714	-5.033	-1.509	C.2	1	UNK0	0.000	
85	   C	-0.948	-6.889	-0.291	C.3	1	UNK0	0.000	
86	   H	-3.660	-3.900	0.058	 H	1	UNK0	0.000	
87	   H	-1.294	-5.509	-2.453	 H	1	UNK0	0.000	
88	   H	-0.357	-7.005	-1.153	 H	1	UNK0	0.000	
89	   N	5.762	0.596	-1.947	N.2	1	UNK0	0.000	
90	   C	2.851	0.701	-2.779	C.2	1	UNK0	0.000	
91	   C	3.500	1.535	-1.889	C.2	1	UNK0	0.000	
92	   C	4.820	1.295	-1.345	C.2	1	UNK0	0.000	
93	   C	6.910	0.211	-1.169	C.3	1	UNK0	0.000	
94	   H	3.306	-0.268	-2.908	 H	1	UNK0	0.000	
95	   H	4.985	1.743	-0.367	 H	1	UNK0	0.000	
96	   H	6.936	0.636	-0.224	 H	1	UNK0	0.000	
@<TRIPOS>BOND
1 1 4 2
2 2 59 1
3 2 3 2
4 3 90 1
5 3 4 1
6 5 29 1
7 1 5 1
8 2 6 1
9 4 7 1
10 5 8 1
11 9 12 2
12 10 43 2
13 10 11 1
14 11 50 2
15 11 12 1
16 12 15 1
17 9 13 1
18 13 16 1
19 10 14 1
20 18 22 1
21 18 75 1
22 18 19 2
23 17 20 2
24 19 20 1
25 17 21 1
26 20 23 1
27 21 24 1
28 25 28 2
29 26 83 1
30 26 27 2
31 27 66 1
32 27 28 1
33 29 32 1
34 25 29 1
35 26 30 1
36 28 31 1
37 33 36 2
38 34 35 2
39 19 34 1
40 35 74 1
41 36 39 1
42 35 36 1
43 33 37 1
44 37 40 1
45 34 38 1
46 42 51 2
47 42 43 1
48 41 44 2
49 43 44 1
50 41 45 1
51 42 46 1
52 44 47 1
53 45 48 1
54 49 53 1
55 50 51 1
56 50 54 1
57 51 52 1
58 49 52 2
59 53 77 1
60 52 55 1
61 53 56 1
62 58 62 1
63 59 60 1
64 58 59 2
65 57 60 2
66 57 61 1
67 37 61 1
68 60 63 1
69 61 64 1
70 65 68 2
71 65 69 1
72 66 67 2
73 67 82 1
74 67 68 1
75 68 71 1
76 21 69 1
77 69 72 1
78 66 70 1
79 73 77 1
80 74 78 1
81 74 75 2
82 75 76 1
83 76 79 1
84 73 76 2
85 77 80 1
86 81 85 1
87 82 86 1
88 83 84 1
89 82 83 2
90 81 84 2
91 13 85 1
92 84 87 1
93 85 88 1
94 89 92 2
95 89 93 1
96 90 91 2
97 58 91 1
98 91 92 1
99 92 95 1
100 45 93 1
101 93 96 1
102 90 94 1
@<TRIPOS>SUBSTRUCTURE
1	UNK0	1	GROUP	1 ****	UNK
