# Supplementary material for: MoleQCage: Geometric High-Throughput Screening for Molecular Caging Prediction
Source: J Chem Inf Model. 2024 Dec 12;64(24):9034–9. doi: 10.1021/acs.jcim.4c01419 (PMC11684736; doi:10.1021/acs.jcim.4c01419)
Supplement: Supplementary file 2 — ci4c01419_si_002.zip [file ci4c01419_si_002.zip › CC3_conformations/CC3_077.mol2]

# created with PyMOL 2.4.1
@<TRIPOS>MOLECULE
frame276.xyz
96 102 1                
SMALL
USER_CHARGES
@<TRIPOS>ATOM
1	   N	0.464	0.913	-5.847	N.2	1	UNK0	0.000	
2	   C	1.334	2.648	-3.632	C.2	1	UNK0	0.000	
3	   C	1.936	1.429	-3.996	C.2	1	UNK0	0.000	
4	   C	1.276	0.557	-4.914	C.2	1	UNK0	0.000	
5	   C	-0.166	0.005	-6.838	C.3	1	UNK0	0.000	
6	   H	0.467	3.013	-4.091	 H	1	UNK0	0.000	
7	   H	1.499	-0.450	-4.649	 H	1	UNK0	0.000	
8	   H	0.331	-0.981	-6.722	 H	1	UNK0	0.000	
9	   N	0.889	-5.874	1.133	N.3	1	UNK0	0.000	
10	   C	2.792	-3.658	1.350	C.2	1	UNK0	0.000	
11	   C	1.701	-3.863	2.221	C.2	1	UNK0	0.000	
12	   C	0.710	-4.947	1.976	C.3	1	UNK0	0.000	
13	   C	-0.195	-6.846	1.063	C.3	1	UNK0	0.000	
14	   H	2.928	-4.202	0.517	 H	1	UNK0	0.000	
15	   H	-0.067	-4.872	2.706	 H	1	UNK0	0.000	
16	   H	-0.884	-6.860	1.909	 H	1	UNK0	0.000	
17	   N	-5.340	1.509	2.153	N.3	1	UNK0	0.000	
18	   C	-2.648	1.800	2.996	C.2	1	UNK0	0.000	
19	   C	-3.192	2.510	1.877	C.2	1	UNK0	0.000	
20	   C	-4.489	2.043	1.365	C.3	1	UNK0	0.000	
21	   C	-6.640	1.248	1.542	C.3	1	UNK0	0.000	
22	   H	-3.235	1.066	3.468	 H	1	UNK0	0.000	
23	   H	-4.801	2.265	0.309	 H	1	UNK0	0.000	
24	   H	-6.901	1.921	0.716	 H	1	UNK0	0.000	
25	   N	-1.743	-1.138	-5.228	N.2	1	UNK0	0.000	
26	   C	-2.132	-2.731	-2.791	C.2	1	UNK0	0.000	
27	   C	-2.912	-1.576	-3.148	C.2	1	UNK0	0.000	
28	   C	-2.689	-0.915	-4.464	C.2	1	UNK0	0.000	
29	   C	-1.654	-0.292	-6.444	C.3	1	UNK0	0.000	
30	   H	-1.428	-3.095	-3.594	 H	1	UNK0	0.000	
31	   H	-3.398	-0.109	-4.693	 H	1	UNK0	0.000	
32	   H	-2.270	0.647	-6.356	 H	1	UNK0	0.000	
33	   N	-0.589	5.822	0.672	N.2	1	UNK0	0.000	
34	   C	-2.368	3.489	1.361	C.2	1	UNK0	0.000	
35	   C	-1.089	3.777	1.884	C.2	1	UNK0	0.000	
36	   C	-0.189	4.785	1.320	C.2	1	UNK0	0.000	
37	   C	0.343	6.805	0.360	C.3	1	UNK0	0.000	
38	   H	-2.651	4.047	0.451	 H	1	UNK0	0.000	
39	   H	0.834	4.614	1.603	 H	1	UNK0	0.000	
40	   H	1.371	6.679	0.789	 H	1	UNK0	0.000	
41	   N	5.756	-1.570	0.503	N.2	1	UNK0	0.000	
42	   C	3.462	-1.673	2.472	C.2	1	UNK0	0.000	
43	   C	3.711	-2.570	1.439	C.2	1	UNK0	0.000	
44	   C	4.805	-2.493	0.451	C.2	1	UNK0	0.000	
45	   C	6.801	-1.412	-0.509	C.3	1	UNK0	0.000	
46	   H	4.174	-0.850	2.694	 H	1	UNK0	0.000	
47	   H	4.768	-3.264	-0.343	 H	1	UNK0	0.000	
48	   H	6.677	-2.103	-1.342	 H	1	UNK0	0.000	
49	   N	1.493	-0.979	5.334	N.2	1	UNK0	0.000	
50	   C	1.558	-2.909	3.270	C.2	1	UNK0	0.000	
51	   C	2.403	-1.792	3.316	C.2	1	UNK0	0.000	
52	   C	2.232	-0.715	4.331	C.2	1	UNK0	0.000	
53	   C	1.563	-0.020	6.427	C.3	1	UNK0	0.000	
54	   H	0.715	-3.046	3.976	 H	1	UNK0	0.000	
55	   H	2.804	0.223	4.182	 H	1	UNK0	0.000	
56	   H	2.366	0.695	6.267	 H	1	UNK0	0.000	
57	   N	1.398	5.429	-1.366	N.2	1	UNK0	0.000	
58	   C	3.073	3.010	-1.984	C.2	1	UNK0	0.000	
59	   C	1.946	3.466	-2.663	C.2	1	UNK0	0.000	
60	   C	1.304	4.745	-2.408	C.2	1	UNK0	0.000	
61	   C	0.578	6.651	-1.171	C.3	1	UNK0	0.000	
62	   H	3.584	3.810	-1.339	 H	1	UNK0	0.000	
63	   H	0.655	5.034	-3.194	 H	1	UNK0	0.000	
64	   H	-0.386	6.696	-1.694	 H	1	UNK0	0.000	
65	   N	-5.890	-0.431	-0.089	N.2	1	UNK0	0.000	
66	   C	-3.923	-1.160	-2.229	C.2	1	UNK0	0.000	
67	   C	-4.083	-1.775	-0.957	C.2	1	UNK0	0.000	
68	   C	-5.045	-1.368	0.050	C.2	1	UNK0	0.000	
69	   C	-6.780	-0.212	1.025	C.3	1	UNK0	0.000	
70	   H	-4.527	-0.294	-2.484	 H	1	UNK0	0.000	
71	   H	-4.928	-1.877	1.016	 H	1	UNK0	0.000	
72	   H	-6.712	-0.899	1.879	 H	1	UNK0	0.000	
73	   N	-0.042	1.658	5.516	N.2	1	UNK0	0.000	
74	   C	-0.603	3.042	3.008	C.2	1	UNK0	0.000	
75	   C	-1.419	2.062	3.554	C.2	1	UNK0	0.000	
76	   C	-1.007	1.383	4.774	C.2	1	UNK0	0.000	
77	   C	0.290	0.776	6.623	C.3	1	UNK0	0.000	
78	   H	0.363	3.263	3.472	 H	1	UNK0	0.000	
79	   H	-1.532	0.441	5.059	 H	1	UNK0	0.000	
80	   H	-0.480	0.011	6.932	 H	1	UNK0	0.000	
81	   N	-1.733	-5.384	-0.180	N.2	1	UNK0	0.000	
82	   C	-3.326	-2.947	-0.652	C.2	1	UNK0	0.000	
83	   C	-2.328	-3.424	-1.579	C.2	1	UNK0	0.000	
84	   C	-1.633	-4.613	-1.248	C.2	1	UNK0	0.000	
85	   C	-1.015	-6.705	-0.213	C.3	1	UNK0	0.000	
86	   H	-3.434	-3.420	0.304	 H	1	UNK0	0.000	
87	   H	-1.059	-4.917	-2.100	 H	1	UNK0	0.000	
88	   H	-0.283	-6.614	-1.019	 H	1	UNK0	0.000	
89	   N	5.427	0.297	-1.653	N.2	1	UNK0	0.000	
90	   C	3.142	1.054	-3.335	C.2	1	UNK0	0.000	
91	   C	3.716	1.807	-2.303	C.2	1	UNK0	0.000	
92	   C	4.882	1.390	-1.563	C.2	1	UNK0	0.000	
93	   C	6.728	0.070	-1.052	C.3	1	UNK0	0.000	
94	   H	3.620	0.131	-3.672	 H	1	UNK0	0.000	
95	   H	5.263	2.234	-0.911	 H	1	UNK0	0.000	
96	   H	6.739	0.628	-0.137	 H	1	UNK0	0.000	
@<TRIPOS>BOND
1 1 4 2
2 2 59 1
3 2 3 2
4 3 90 1
5 4 7 1
6 3 4 1
7 5 8 1
8 5 29 1
9 1 5 1
10 2 6 1
11 9 12 1
12 10 43 2
13 10 11 1
14 11 50 2
15 11 12 1
16 12 15 1
17 9 13 1
18 13 16 1
19 10 14 1
20 18 22 1
21 18 75 2
22 18 19 1
23 19 20 1
24 17 20 1
25 17 21 1
26 20 23 1
27 21 24 1
28 25 28 2
29 26 83 1
30 26 27 2
31 27 66 1
32 27 28 1
33 29 32 1
34 25 29 1
35 26 30 1
36 28 31 1
37 33 36 2
38 19 34 2
39 34 35 1
40 35 74 2
41 36 39 1
42 35 36 1
43 33 37 1
44 37 40 1
45 34 38 1
46 42 46 1
47 42 51 2
48 42 43 1
49 41 44 2
50 43 44 1
51 41 45 1
52 44 47 1
53 45 48 1
54 49 53 1
55 50 51 1
56 50 54 1
57 51 52 1
58 49 52 2
59 53 77 1
60 52 55 1
61 53 56 1
62 57 61 1
63 58 62 1
64 59 60 1
65 58 59 2
66 57 60 2
67 37 61 1
68 60 63 1
69 61 64 1
70 65 68 2
71 65 69 1
72 66 67 2
73 67 82 1
74 67 68 1
75 68 71 1
76 21 69 1
77 69 72 1
78 66 70 1
79 73 77 1
80 74 78 1
81 74 75 1
82 75 76 1
83 76 79 1
84 73 76 2
85 77 80 1
86 82 86 1
87 83 84 1
88 82 83 2
89 81 84 2
90 81 85 1
91 13 85 1
92 84 87 1
93 85 88 1
94 89 92 2
95 89 93 1
96 90 91 2
97 58 91 1
98 91 92 1
99 92 95 1
100 45 93 1
101 93 96 1
102 90 94 1
@<TRIPOS>SUBSTRUCTURE
1	UNK0	1	GROUP	1 ****	UNK
