# Supplementary material for: MoleQCage: Geometric High-Throughput Screening for Molecular Caging Prediction
Source: J Chem Inf Model. 2024 Dec 12;64(24):9034–9. doi: 10.1021/acs.jcim.4c01419 (PMC11684736; doi:10.1021/acs.jcim.4c01419)
Supplement: Supplementary file 2 — ci4c01419_si_002.zip [file ci4c01419_si_002.zip › CC3_conformations/CC3_078.mol2]

# created with PyMOL 2.4.1
@<TRIPOS>MOLECULE
frame277.xyz
96 102 1                
SMALL
USER_CHARGES
@<TRIPOS>ATOM
1	   N	0.299	0.717	-5.690	N.3	1	UNK0	0.000	
2	   C	1.012	2.235	-3.381	C.2	1	UNK0	0.000	
3	   C	1.708	1.067	-3.791	C.2	1	UNK0	0.000	
4	   C	1.021	0.235	-4.774	C.3	1	UNK0	0.000	
5	   C	-0.278	-0.014	-6.758	C.3	1	UNK0	0.000	
6	   H	-0.016	2.435	-3.691	 H	1	UNK0	0.000	
7	   H	1.059	-0.824	-4.601	 H	1	UNK0	0.000	
8	   H	0.322	-0.935	-6.966	 H	1	UNK0	0.000	
9	   N	0.791	-5.500	0.824	N.2	1	UNK0	0.000	
10	   C	2.729	-3.391	1.095	C.2	1	UNK0	0.000	
11	   C	1.768	-3.753	2.098	C.2	1	UNK0	0.000	
12	   C	1.005	-4.983	1.972	C.2	1	UNK0	0.000	
13	   C	-0.013	-6.767	0.690	C.3	1	UNK0	0.000	
14	   H	2.832	-3.940	0.254	 H	1	UNK0	0.000	
15	   H	0.656	-5.462	2.876	 H	1	UNK0	0.000	
16	   H	-0.609	-6.942	1.601	 H	1	UNK0	0.000	
17	   N	-5.541	1.693	1.993	N.2	1	UNK0	0.000	
18	   C	-2.708	1.717	3.224	C.2	1	UNK0	0.000	
19	   C	-3.205	2.419	2.095	C.2	1	UNK0	0.000	
20	   C	-4.559	2.303	1.480	C.2	1	UNK0	0.000	
21	   C	-6.783	1.435	1.350	C.3	1	UNK0	0.000	
22	   H	-3.405	1.088	3.812	 H	1	UNK0	0.000	
23	   H	-4.749	2.782	0.495	 H	1	UNK0	0.000	
24	   H	-7.049	2.151	0.533	 H	1	UNK0	0.000	
25	   N	-1.863	-1.199	-5.317	N.2	1	UNK0	0.000	
26	   C	-1.847	-2.477	-2.613	C.2	1	UNK0	0.000	
27	   C	-2.679	-1.388	-3.010	C.2	1	UNK0	0.000	
28	   C	-2.501	-0.750	-4.329	C.2	1	UNK0	0.000	
29	   C	-1.773	-0.380	-6.551	C.3	1	UNK0	0.000	
30	   H	-1.042	-2.787	-3.284	 H	1	UNK0	0.000	
31	   H	-3.125	0.110	-4.578	 H	1	UNK0	0.000	
32	   H	-2.253	0.587	-6.470	 H	1	UNK0	0.000	
33	   N	-0.683	5.718	0.704	N.2	1	UNK0	0.000	
34	   C	-2.313	3.339	1.459	C.2	1	UNK0	0.000	
35	   C	-1.025	3.588	1.991	C.2	1	UNK0	0.000	
36	   C	-0.264	4.736	1.440	C.2	1	UNK0	0.000	
37	   C	0.314	6.662	0.222	C.3	1	UNK0	0.000	
38	   H	-2.716	3.787	0.600	 H	1	UNK0	0.000	
39	   H	0.793	4.679	1.734	 H	1	UNK0	0.000	
40	   H	1.158	6.624	0.827	 H	1	UNK0	0.000	
41	   N	5.631	-1.336	0.555	N.2	1	UNK0	0.000	
42	   C	3.260	-1.340	2.369	C.2	1	UNK0	0.000	
43	   C	3.468	-2.153	1.228	C.2	1	UNK0	0.000	
44	   C	4.552	-1.865	0.267	C.2	1	UNK0	0.000	
45	   C	6.666	-1.302	-0.422	C.3	1	UNK0	0.000	
46	   H	3.764	-0.465	2.546	 H	1	UNK0	0.000	
47	   H	4.497	-2.263	-0.726	 H	1	UNK0	0.000	
48	   H	6.572	-2.001	-1.220	 H	1	UNK0	0.000	
49	   N	1.664	-1.212	5.584	N.3	1	UNK0	0.000	
50	   C	1.564	-2.858	3.184	C.2	1	UNK0	0.000	
51	   C	2.296	-1.708	3.293	C.2	1	UNK0	0.000	
52	   C	2.085	-0.827	4.442	C.3	1	UNK0	0.000	
53	   C	1.784	-0.174	6.658	C.3	1	UNK0	0.000	
54	   H	0.869	-3.079	4.005	 H	1	UNK0	0.000	
55	   H	2.367	0.206	4.228	 H	1	UNK0	0.000	
56	   H	2.641	0.435	6.382	 H	1	UNK0	0.000	
57	   N	1.306	5.155	-1.401	N.2	1	UNK0	0.000	
58	   C	2.887	2.809	-1.899	C.2	1	UNK0	0.000	
59	   C	1.604	3.080	-2.484	C.2	1	UNK0	0.000	
60	   C	0.860	4.330	-2.195	C.2	1	UNK0	0.000	
61	   C	0.601	6.408	-1.252	C.3	1	UNK0	0.000	
62	   H	3.416	3.512	-1.333	 H	1	UNK0	0.000	
63	   H	-0.044	4.494	-2.854	 H	1	UNK0	0.000	
64	   H	-0.400	6.380	-1.835	 H	1	UNK0	0.000	
65	   N	-5.944	-0.218	-0.237	N.2	1	UNK0	0.000	
66	   C	-3.735	-0.964	-2.157	C.2	1	UNK0	0.000	
67	   C	-3.993	-1.634	-0.977	C.2	1	UNK0	0.000	
68	   C	-5.031	-1.101	-0.078	C.2	1	UNK0	0.000	
69	   C	-6.944	0.002	0.780	C.3	1	UNK0	0.000	
70	   H	-4.336	-0.137	-2.470	 H	1	UNK0	0.000	
71	   H	-5.060	-1.691	0.872	 H	1	UNK0	0.000	
72	   H	-6.773	-0.690	1.608	 H	1	UNK0	0.000	
73	   N	0.110	1.408	5.545	N.2	1	UNK0	0.000	
74	   C	-0.564	2.834	3.067	C.2	1	UNK0	0.000	
75	   C	-1.388	1.868	3.664	C.2	1	UNK0	0.000	
76	   C	-0.950	1.158	4.939	C.2	1	UNK0	0.000	
77	   C	0.425	0.659	6.727	C.3	1	UNK0	0.000	
78	   H	0.450	3.056	3.385	 H	1	UNK0	0.000	
79	   H	-1.612	0.356	5.247	 H	1	UNK0	0.000	
80	   H	-0.418	-0.052	7.027	 H	1	UNK0	0.000	
81	   N	-1.901	-5.558	-0.551	N.3	1	UNK0	0.000	
82	   C	-3.246	-2.781	-0.674	C.2	1	UNK0	0.000	
83	   C	-2.185	-3.209	-1.451	C.2	1	UNK0	0.000	
84	   C	-1.464	-4.447	-1.042	C.3	1	UNK0	0.000	
85	   C	-0.964	-6.701	-0.495	C.3	1	UNK0	0.000	
86	   H	-3.564	-3.301	0.236	 H	1	UNK0	0.000	
87	   H	-0.373	-4.274	-1.072	 H	1	UNK0	0.000	
88	   H	-0.331	-6.683	-1.438	 H	1	UNK0	0.000	
89	   N	5.468	0.255	-1.992	N.3	1	UNK0	0.000	
90	   C	2.908	0.655	-3.220	C.2	1	UNK0	0.000	
91	   C	3.463	1.558	-2.236	C.2	1	UNK0	0.000	
92	   C	4.701	1.200	-1.589	C.3	1	UNK0	0.000	
93	   C	6.642	0.143	-1.202	C.3	1	UNK0	0.000	
94	   H	3.585	-0.219	-3.477	 H	1	UNK0	0.000	
95	   H	4.983	1.849	-0.819	 H	1	UNK0	0.000	
96	   H	6.672	0.872	-0.379	 H	1	UNK0	0.000	
@<TRIPOS>BOND
1 1 4 1
2 2 59 1
3 2 3 2
4 3 90 1
5 4 7 1
6 3 4 1
7 5 29 1
8 1 5 1
9 2 6 1
10 5 8 1
11 9 12 2
12 10 43 2
13 10 11 1
14 11 50 2
15 11 12 1
16 12 15 1
17 9 13 1
18 13 16 1
19 10 14 1
20 18 75 1
21 18 22 1
22 18 19 2
23 17 20 2
24 19 20 1
25 17 21 1
26 20 23 1
27 21 24 1
28 25 28 2
29 26 83 1
30 26 27 2
31 27 66 1
32 27 28 1
33 29 32 1
34 25 29 1
35 26 30 1
36 28 31 1
37 33 36 2
38 34 35 2
39 19 34 1
40 35 74 1
41 36 39 1
42 35 36 1
43 33 37 1
44 37 40 1
45 34 38 1
46 42 46 1
47 42 51 2
48 42 43 1
49 41 44 2
50 43 44 1
51 41 45 1
52 44 47 1
53 45 48 1
54 49 53 1
55 50 51 1
56 50 54 1
57 51 52 1
58 49 52 1
59 53 77 1
60 52 55 1
61 53 56 1
62 57 61 1
63 58 62 1
64 59 60 1
65 58 59 2
66 57 60 2
67 37 61 1
68 60 63 1
69 61 64 1
70 65 68 2
71 65 69 1
72 66 67 2
73 67 82 1
74 67 68 1
75 68 71 1
76 21 69 1
77 69 72 1
78 66 70 1
79 73 77 1
80 74 78 1
81 74 75 2
82 75 76 1
83 76 79 1
84 73 76 2
85 77 80 1
86 81 85 1
87 82 86 1
88 83 84 1
89 82 83 2
90 81 84 1
91 13 85 1
92 84 87 1
93 85 88 1
94 89 92 1
95 89 93 1
96 90 91 2
97 58 91 1
98 91 92 1
99 92 95 1
100 45 93 1
101 93 96 1
102 90 94 1
@<TRIPOS>SUBSTRUCTURE
1	UNK0	1	GROUP	1 ****	UNK
