# Supplementary material for: MoleQCage: Geometric High-Throughput Screening for Molecular Caging Prediction
Source: J Chem Inf Model. 2024 Dec 12;64(24):9034–9. doi: 10.1021/acs.jcim.4c01419 (PMC11684736; doi:10.1021/acs.jcim.4c01419)
Supplement: Supplementary file 2 — ci4c01419_si_002.zip [file ci4c01419_si_002.zip › CC3_conformations/CC3_079.mol2]

# created with PyMOL 2.4.1
@<TRIPOS>MOLECULE
frame278.xyz
96 102 1                
SMALL
USER_CHARGES
@<TRIPOS>ATOM
1	   N	0.118	0.744	-5.693	N.2	1	UNK0	0.000	
2	   C	0.846	2.235	-3.446	C.2	1	UNK0	0.000	
3	   C	1.590	1.109	-3.866	C.2	1	UNK0	0.000	
4	   C	1.035	0.301	-4.914	C.2	1	UNK0	0.000	
5	   C	-0.292	-0.076	-6.703	C.3	1	UNK0	0.000	
6	   H	-0.118	2.442	-3.846	 H	1	UNK0	0.000	
7	   H	1.370	-0.760	-4.957	 H	1	UNK0	0.000	
8	   H	0.252	-0.983	-6.793	 H	1	UNK0	0.000	
9	   N	1.082	-5.549	0.911	N.3	1	UNK0	0.000	
10	   C	2.739	-3.299	1.246	C.2	1	UNK0	0.000	
11	   C	1.697	-3.547	2.113	C.2	1	UNK0	0.000	
12	   C	0.784	-4.674	1.808	C.3	1	UNK0	0.000	
13	   C	0.078	-6.580	0.766	C.3	1	UNK0	0.000	
14	   H	2.729	-3.901	0.421	 H	1	UNK0	0.000	
15	   H	-0.108	-4.772	2.391	 H	1	UNK0	0.000	
16	   H	-0.586	-6.592	1.601	 H	1	UNK0	0.000	
17	   N	-5.301	1.335	2.074	N.2	1	UNK0	0.000	
18	   C	-2.517	1.545	3.049	C.2	1	UNK0	0.000	
19	   C	-3.046	2.349	2.063	C.2	1	UNK0	0.000	
20	   C	-4.456	2.159	1.586	C.2	1	UNK0	0.000	
21	   C	-6.657	1.189	1.480	C.3	1	UNK0	0.000	
22	   H	-2.958	0.559	3.449	 H	1	UNK0	0.000	
23	   H	-4.786	2.843	0.806	 H	1	UNK0	0.000	
24	   H	-6.726	1.851	0.659	 H	1	UNK0	0.000	
25	   N	-2.070	-1.268	-5.527	N.3	1	UNK0	0.000	
26	   C	-2.109	-2.530	-2.893	C.2	1	UNK0	0.000	
27	   C	-2.866	-1.385	-3.231	C.2	1	UNK0	0.000	
28	   C	-2.584	-0.698	-4.519	C.3	1	UNK0	0.000	
29	   C	-1.807	-0.348	-6.569	C.3	1	UNK0	0.000	
30	   H	-1.315	-2.814	-3.518	 H	1	UNK0	0.000	
31	   H	-2.893	0.320	-4.467	 H	1	UNK0	0.000	
32	   H	-2.414	0.580	-6.596	 H	1	UNK0	0.000	
33	   N	-0.493	5.526	0.498	N.2	1	UNK0	0.000	
34	   C	-2.329	3.425	1.467	C.2	1	UNK0	0.000	
35	   C	-1.058	3.721	2.031	C.2	1	UNK0	0.000	
36	   C	-0.179	4.771	1.418	C.2	1	UNK0	0.000	
37	   C	0.462	6.576	-0.018	C.3	1	UNK0	0.000	
38	   H	-2.805	4.000	0.700	 H	1	UNK0	0.000	
39	   H	0.819	4.857	1.933	 H	1	UNK0	0.000	
40	   H	1.450	6.497	0.491	 H	1	UNK0	0.000	
41	   N	5.742	-1.247	0.629	N.2	1	UNK0	0.000	
42	   C	3.579	-1.442	2.603	C.2	1	UNK0	0.000	
43	   C	3.659	-2.183	1.420	C.2	1	UNK0	0.000	
44	   C	4.765	-1.975	0.441	C.2	1	UNK0	0.000	
45	   C	6.813	-1.304	-0.361	C.3	1	UNK0	0.000	
46	   H	4.233	-0.653	2.738	 H	1	UNK0	0.000	
47	   H	4.578	-2.559	-0.494	 H	1	UNK0	0.000	
48	   H	6.784	-2.188	-0.985	 H	1	UNK0	0.000	
49	   N	1.657	-1.103	5.729	N.2	1	UNK0	0.000	
50	   C	1.492	-2.720	3.238	C.2	1	UNK0	0.000	
51	   C	2.493	-1.741	3.520	C.2	1	UNK0	0.000	
52	   C	2.416	-0.915	4.728	C.2	1	UNK0	0.000	
53	   C	1.707	-0.095	6.786	C.3	1	UNK0	0.000	
54	   H	0.648	-2.832	3.844	 H	1	UNK0	0.000	
55	   H	3.082	0.032	4.700	 H	1	UNK0	0.000	
56	   H	2.383	0.752	6.660	 H	1	UNK0	0.000	
57	   N	1.620	5.373	-1.803	N.3	1	UNK0	0.000	
58	   C	2.699	2.690	-1.899	C.2	1	UNK0	0.000	
59	   C	1.479	3.039	-2.483	C.2	1	UNK0	0.000	
60	   C	0.979	4.356	-2.184	C.3	1	UNK0	0.000	
61	   C	0.743	6.477	-1.580	C.3	1	UNK0	0.000	
62	   H	3.200	3.314	-1.118	 H	1	UNK0	0.000	
63	   H	-0.098	4.329	-2.390	 H	1	UNK0	0.000	
64	   H	-0.238	6.475	-2.102	 H	1	UNK0	0.000	
65	   N	-6.008	-0.474	-0.202	N.2	1	UNK0	0.000	
66	   C	-3.802	-0.975	-2.265	C.2	1	UNK0	0.000	
67	   C	-3.991	-1.667	-1.022	C.2	1	UNK0	0.000	
68	   C	-5.079	-1.324	-0.029	C.2	1	UNK0	0.000	
69	   C	-6.966	-0.231	0.884	C.3	1	UNK0	0.000	
70	   H	-4.436	-0.117	-2.372	 H	1	UNK0	0.000	
71	   H	-4.989	-1.810	0.929	 H	1	UNK0	0.000	
72	   H	-6.995	-1.111	1.651	 H	1	UNK0	0.000	
73	   N	0.050	1.443	5.746	N.2	1	UNK0	0.000	
74	   C	-0.564	3.004	3.138	C.2	1	UNK0	0.000	
75	   C	-1.275	1.888	3.621	C.2	1	UNK0	0.000	
76	   C	-0.941	1.174	4.938	C.2	1	UNK0	0.000	
77	   C	0.287	0.535	6.880	C.3	1	UNK0	0.000	
78	   H	0.340	3.298	3.659	 H	1	UNK0	0.000	
79	   H	-1.597	0.313	5.104	 H	1	UNK0	0.000	
80	   H	-0.389	-0.251	6.837	 H	1	UNK0	0.000	
81	   N	-1.497	-5.163	-0.452	N.3	1	UNK0	0.000	
82	   C	-3.166	-2.779	-0.736	C.2	1	UNK0	0.000	
83	   C	-2.169	-3.167	-1.638	C.2	1	UNK0	0.000	
84	   C	-1.310	-4.322	-1.381	C.3	1	UNK0	0.000	
85	   C	-0.808	-6.432	-0.504	C.3	1	UNK0	0.000	
86	   H	-3.215	-3.206	0.283	 H	1	UNK0	0.000	
87	   H	-0.464	-4.383	-2.096	 H	1	UNK0	0.000	
88	   H	-0.238	-6.575	-1.437	 H	1	UNK0	0.000	
89	   N	5.416	0.225	-1.942	N.2	1	UNK0	0.000	
90	   C	2.752	0.676	-3.209	C.2	1	UNK0	0.000	
91	   C	3.307	1.475	-2.147	C.2	1	UNK0	0.000	
92	   C	4.604	1.118	-1.524	C.2	1	UNK0	0.000	
93	   C	6.690	-0.020	-1.257	C.3	1	UNK0	0.000	
94	   H	3.172	-0.326	-3.366	 H	1	UNK0	0.000	
95	   H	4.836	1.859	-0.712	 H	1	UNK0	0.000	
96	   H	6.997	0.849	-0.633	 H	1	UNK0	0.000	
@<TRIPOS>BOND
1 1 4 2
2 2 59 1
3 2 3 2
4 3 90 1
5 3 4 1
6 5 29 1
7 1 5 1
8 2 6 1
9 4 7 1
10 5 8 1
11 9 12 1
12 10 43 2
13 10 11 1
14 11 50 2
15 11 12 1
16 12 15 1
17 9 13 1
18 13 16 1
19 10 14 1
20 18 22 1
21 18 75 1
22 18 19 2
23 19 20 1
24 17 20 2
25 17 21 1
26 20 23 1
27 21 24 1
28 25 28 1
29 26 83 1
30 26 27 2
31 27 66 1
32 28 31 1
33 27 28 1
34 25 29 1
35 26 30 1
36 29 32 1
37 33 36 2
38 34 35 2
39 19 34 1
40 35 74 1
41 36 39 1
42 35 36 1
43 37 40 1
44 33 37 1
45 34 38 1
46 42 46 1
47 42 51 2
48 42 43 1
49 41 44 2
50 43 44 1
51 41 45 1
52 44 47 1
53 45 48 1
54 49 53 1
55 50 51 1
56 50 54 1
57 51 52 1
58 49 52 2
59 53 77 1
60 52 55 1
61 53 56 1
62 57 61 1
63 58 62 1
64 59 60 1
65 58 59 2
66 57 60 1
67 37 61 1
68 60 63 1
69 61 64 1
70 65 68 2
71 65 69 1
72 66 67 2
73 67 82 1
74 67 68 1
75 68 71 1
76 21 69 1
77 69 72 1
78 66 70 1
79 73 77 1
80 74 75 2
81 74 78 1
82 75 76 1
83 76 79 1
84 73 76 2
85 77 80 1
86 82 86 1
87 83 84 1
88 82 83 2
89 81 84 1
90 81 85 1
91 13 85 1
92 84 87 1
93 85 88 1
94 89 92 2
95 89 93 1
96 90 91 2
97 58 91 1
98 91 92 1
99 92 95 1
100 93 96 1
101 45 93 1
102 90 94 1
@<TRIPOS>SUBSTRUCTURE
1	UNK0	1	GROUP	1 ****	UNK
