# Supplementary material for: MoleQCage: Geometric High-Throughput Screening for Molecular Caging Prediction
Source: J Chem Inf Model. 2024 Dec 12;64(24):9034–9. doi: 10.1021/acs.jcim.4c01419 (PMC11684736; doi:10.1021/acs.jcim.4c01419)
Supplement: Supplementary file 2 — ci4c01419_si_002.zip [file ci4c01419_si_002.zip › CC3_conformations/CC3_080.mol2]

# created with PyMOL 2.4.1
@<TRIPOS>MOLECULE
frame279.xyz
96 102 1                
SMALL
USER_CHARGES
@<TRIPOS>ATOM
1	   N	0.448	0.819	-6.133	N.2	1	UNK0	0.000	
2	   C	1.374	2.578	-3.975	C.2	1	UNK0	0.000	
3	   C	1.898	1.293	-4.250	C.2	1	UNK0	0.000	
4	   C	1.322	0.391	-5.302	C.2	1	UNK0	0.000	
5	   C	-0.250	-0.059	-6.954	C.3	1	UNK0	0.000	
6	   H	0.519	2.886	-4.476	 H	1	UNK0	0.000	
7	   H	1.605	-0.658	-5.258	 H	1	UNK0	0.000	
8	   H	0.368	-0.978	-7.005	 H	1	UNK0	0.000	
9	   N	0.552	-5.360	0.785	N.3	1	UNK0	0.000	
10	   C	2.734	-3.280	1.104	C.2	1	UNK0	0.000	
11	   C	1.797	-3.654	2.076	C.2	1	UNK0	0.000	
12	   C	0.821	-4.667	1.862	C.3	1	UNK0	0.000	
13	   C	-0.280	-6.547	0.799	C.3	1	UNK0	0.000	
14	   H	2.817	-3.788	0.179	 H	1	UNK0	0.000	
15	   H	0.172	-4.859	2.688	 H	1	UNK0	0.000	
16	   H	-0.985	-6.550	1.635	 H	1	UNK0	0.000	
17	   N	-5.423	1.491	2.045	N.2	1	UNK0	0.000	
18	   C	-2.783	1.750	3.173	C.2	1	UNK0	0.000	
19	   C	-3.202	2.439	2.025	C.2	1	UNK0	0.000	
20	   C	-4.502	2.171	1.455	C.2	1	UNK0	0.000	
21	   C	-6.735	1.270	1.425	C.3	1	UNK0	0.000	
22	   H	-3.435	1.048	3.706	 H	1	UNK0	0.000	
23	   H	-4.675	2.537	0.451	 H	1	UNK0	0.000	
24	   H	-6.923	2.000	0.645	 H	1	UNK0	0.000	
25	   N	-1.621	-0.764	-4.965	N.3	1	UNK0	0.000	
26	   C	-1.974	-2.373	-2.631	C.2	1	UNK0	0.000	
27	   C	-2.737	-1.229	-2.920	C.2	1	UNK0	0.000	
28	   C	-2.485	-0.441	-4.134	C.3	1	UNK0	0.000	
29	   C	-1.680	-0.298	-6.392	C.3	1	UNK0	0.000	
30	   H	-1.221	-2.668	-3.348	 H	1	UNK0	0.000	
31	   H	-3.300	0.247	-4.360	 H	1	UNK0	0.000	
32	   H	-2.243	0.632	-6.511	 H	1	UNK0	0.000	
33	   N	-0.642	5.708	0.770	N.2	1	UNK0	0.000	
34	   C	-2.405	3.426	1.440	C.2	1	UNK0	0.000	
35	   C	-1.100	3.728	2.053	C.2	1	UNK0	0.000	
36	   C	-0.283	4.850	1.613	C.2	1	UNK0	0.000	
37	   C	0.356	6.728	0.348	C.3	1	UNK0	0.000	
38	   H	-2.819	3.906	0.591	 H	1	UNK0	0.000	
39	   H	0.729	4.906	2.022	 H	1	UNK0	0.000	
40	   H	1.293	6.728	0.971	 H	1	UNK0	0.000	
41	   N	5.783	-1.247	0.517	N.2	1	UNK0	0.000	
42	   C	3.612	-1.551	2.527	C.2	1	UNK0	0.000	
43	   C	3.618	-2.249	1.303	C.2	1	UNK0	0.000	
44	   C	4.781	-2.040	0.338	C.2	1	UNK0	0.000	
45	   C	6.803	-1.294	-0.456	C.3	1	UNK0	0.000	
46	   H	4.440	-0.864	2.617	 H	1	UNK0	0.000	
47	   H	4.717	-2.711	-0.597	 H	1	UNK0	0.000	
48	   H	6.675	-2.007	-1.250	 H	1	UNK0	0.000	
49	   N	1.821	-1.076	5.663	N.2	1	UNK0	0.000	
50	   C	1.786	-2.916	3.291	C.2	1	UNK0	0.000	
51	   C	2.657	-1.800	3.548	C.2	1	UNK0	0.000	
52	   C	2.542	-0.850	4.640	C.2	1	UNK0	0.000	
53	   C	1.745	0.000	6.652	C.3	1	UNK0	0.000	
54	   H	1.094	-3.055	4.062	 H	1	UNK0	0.000	
55	   H	3.166	0.080	4.622	 H	1	UNK0	0.000	
56	   H	2.457	0.835	6.468	 H	1	UNK0	0.000	
57	   N	1.349	5.097	-1.365	N.2	1	UNK0	0.000	
58	   C	2.846	2.765	-2.099	C.2	1	UNK0	0.000	
59	   C	1.774	3.240	-2.826	C.2	1	UNK0	0.000	
60	   C	1.143	4.532	-2.459	C.2	1	UNK0	0.000	
61	   C	0.695	6.432	-1.153	C.3	1	UNK0	0.000	
62	   H	3.234	3.479	-1.376	 H	1	UNK0	0.000	
63	   H	0.554	4.949	-3.223	 H	1	UNK0	0.000	
64	   H	-0.227	6.475	-1.660	 H	1	UNK0	0.000	
65	   N	-5.938	-0.382	-0.170	N.2	1	UNK0	0.000	
66	   C	-3.796	-0.885	-2.035	C.2	1	UNK0	0.000	
67	   C	-4.078	-1.729	-0.916	C.2	1	UNK0	0.000	
68	   C	-5.162	-1.365	0.005	C.2	1	UNK0	0.000	
69	   C	-6.883	-0.109	0.882	C.3	1	UNK0	0.000	
70	   H	-4.406	0.002	-2.297	 H	1	UNK0	0.000	
71	   H	-5.361	-2.066	0.851	 H	1	UNK0	0.000	
72	   H	-6.927	-0.812	1.681	 H	1	UNK0	0.000	
73	   N	0.029	1.406	5.461	N.3	1	UNK0	0.000	
74	   C	-0.660	2.890	3.106	C.2	1	UNK0	0.000	
75	   C	-1.527	1.921	3.691	C.2	1	UNK0	0.000	
76	   C	-1.085	1.235	4.953	C.3	1	UNK0	0.000	
77	   C	0.280	0.530	6.619	C.3	1	UNK0	0.000	
78	   H	0.318	2.883	3.531	 H	1	UNK0	0.000	
79	   H	-1.773	0.482	5.343	 H	1	UNK0	0.000	
80	   H	-0.352	-0.372	6.636	 H	1	UNK0	0.000	
81	   N	-1.991	-5.633	-0.745	N.2	1	UNK0	0.000	
82	   C	-3.443	-2.965	-0.743	C.2	1	UNK0	0.000	
83	   C	-2.382	-3.315	-1.620	C.2	1	UNK0	0.000	
84	   C	-1.657	-4.625	-1.460	C.2	1	UNK0	0.000	
85	   C	-1.034	-6.739	-0.521	C.3	1	UNK0	0.000	
86	   H	-3.760	-3.612	0.025	 H	1	UNK0	0.000	
87	   H	-0.746	-4.721	-2.028	 H	1	UNK0	0.000	
88	   H	-0.388	-6.841	-1.352	 H	1	UNK0	0.000	
89	   N	5.743	0.349	-2.145	N.2	1	UNK0	0.000	
90	   C	2.934	0.799	-3.401	C.2	1	UNK0	0.000	
91	   C	3.500	1.566	-2.428	C.2	1	UNK0	0.000	
92	   C	4.770	1.052	-1.708	C.2	1	UNK0	0.000	
93	   C	6.864	0.085	-1.215	C.3	1	UNK0	0.000	
94	   H	3.278	-0.188	-3.618	 H	1	UNK0	0.000	
95	   H	4.759	1.380	-0.676	 H	1	UNK0	0.000	
96	   H	6.917	0.831	-0.479	 H	1	UNK0	0.000	
@<TRIPOS>BOND
1 1 4 2
2 2 59 1
3 2 3 2
4 3 90 1
5 4 7 1
6 3 4 1
7 5 29 1
8 1 5 1
9 2 6 1
10 5 8 1
11 9 13 1
12 9 12 1
13 10 43 2
14 10 11 1
15 11 50 2
16 11 12 1
17 12 15 1
18 13 16 1
19 10 14 1
20 18 75 2
21 18 22 1
22 18 19 1
23 19 20 1
24 17 20 2
25 17 21 1
26 20 23 1
27 21 24 1
28 25 28 1
29 26 83 1
30 26 27 2
31 27 66 1
32 27 28 1
33 25 29 1
34 26 30 1
35 28 31 1
36 29 32 1
37 33 36 2
38 19 34 2
39 34 35 1
40 35 74 2
41 36 39 1
42 35 36 1
43 33 37 1
44 37 40 1
45 34 38 1
46 42 46 1
47 42 51 2
48 42 43 1
49 41 44 2
50 43 44 1
51 41 45 1
52 44 47 1
53 45 48 1
54 49 53 1
55 50 51 1
56 50 54 1
57 51 52 1
58 49 52 2
59 52 55 1
60 53 56 1
61 57 61 1
62 58 62 1
63 59 60 1
64 58 59 2
65 57 60 2
66 37 61 1
67 60 63 1
68 61 64 1
69 65 68 2
70 65 69 1
71 66 67 2
72 67 82 1
73 67 68 1
74 68 71 1
75 21 69 1
76 69 72 1
77 66 70 1
78 73 77 1
79 74 78 1
80 74 75 1
81 75 76 1
82 76 79 1
83 73 76 1
84 77 80 1
85 53 77 1
86 81 85 1
87 82 86 1
88 83 84 1
89 82 83 2
90 81 84 2
91 13 85 1
92 84 87 1
93 85 88 1
94 89 92 2
95 89 93 1
96 90 91 2
97 58 91 1
98 91 92 1
99 92 95 1
100 93 96 1
101 45 93 1
102 90 94 1
@<TRIPOS>SUBSTRUCTURE
1	UNK0	1	GROUP	1 ****	UNK
