# Supplementary material for: MoleQCage: Geometric High-Throughput Screening for Molecular Caging Prediction
Source: J Chem Inf Model. 2024 Dec 12;64(24):9034–9. doi: 10.1021/acs.jcim.4c01419 (PMC11684736; doi:10.1021/acs.jcim.4c01419)
Supplement: Supplementary file 2 — ci4c01419_si_002.zip [file ci4c01419_si_002.zip › CC3_conformations/CC3_081.mol2]

# created with PyMOL 2.4.1
@<TRIPOS>MOLECULE
frame280.xyz
96 102 1                
SMALL
USER_CHARGES
@<TRIPOS>ATOM
1	   N	0.038	0.517	-5.423	N.3	1	UNK0	0.000	
2	   C	1.174	2.322	-3.487	C.2	1	UNK0	0.000	
3	   C	1.782	1.091	-3.827	C.2	1	UNK0	0.000	
4	   C	1.097	0.184	-4.791	C.3	1	UNK0	0.000	
5	   C	-0.407	-0.189	-6.579	C.3	1	UNK0	0.000	
6	   H	0.251	2.611	-3.991	 H	1	UNK0	0.000	
7	   H	1.520	-0.794	-4.946	 H	1	UNK0	0.000	
8	   H	0.231	-1.115	-6.788	 H	1	UNK0	0.000	
9	   N	1.081	-5.816	0.947	N.2	1	UNK0	0.000	
10	   C	2.750	-3.418	1.044	C.2	1	UNK0	0.000	
11	   C	1.602	-3.612	1.883	C.2	1	UNK0	0.000	
12	   C	0.693	-4.775	1.553	C.2	1	UNK0	0.000	
13	   C	0.084	-6.888	0.767	C.3	1	UNK0	0.000	
14	   H	2.950	-4.139	0.258	 H	1	UNK0	0.000	
15	   H	-0.260	-4.654	1.924	 H	1	UNK0	0.000	
16	   H	-0.560	-6.860	1.662	 H	1	UNK0	0.000	
17	   N	-5.403	1.744	2.072	N.2	1	UNK0	0.000	
18	   C	-2.723	1.881	3.196	C.2	1	UNK0	0.000	
19	   C	-3.072	2.487	2.078	C.2	1	UNK0	0.000	
20	   C	-4.387	2.081	1.410	C.2	1	UNK0	0.000	
21	   C	-6.601	1.527	1.293	C.3	1	UNK0	0.000	
22	   H	-3.403	1.076	3.594	 H	1	UNK0	0.000	
23	   H	-4.460	2.209	0.358	 H	1	UNK0	0.000	
24	   H	-6.726	2.190	0.421	 H	1	UNK0	0.000	
25	   N	-2.115	-1.469	-5.346	N.2	1	UNK0	0.000	
26	   C	-2.068	-2.800	-2.725	C.2	1	UNK0	0.000	
27	   C	-2.883	-1.683	-3.066	C.2	1	UNK0	0.000	
28	   C	-2.743	-1.007	-4.329	C.2	1	UNK0	0.000	
29	   C	-1.936	-0.578	-6.515	C.3	1	UNK0	0.000	
30	   H	-1.267	-3.121	-3.411	 H	1	UNK0	0.000	
31	   H	-3.353	-0.076	-4.359	 H	1	UNK0	0.000	
32	   H	-2.623	0.259	-6.565	 H	1	UNK0	0.000	
33	   N	-0.710	5.597	0.581	N.3	1	UNK0	0.000	
34	   C	-2.230	3.381	1.494	C.2	1	UNK0	0.000	
35	   C	-1.003	3.765	2.096	C.2	1	UNK0	0.000	
36	   C	-0.243	4.896	1.509	C.3	1	UNK0	0.000	
37	   C	0.136	6.794	0.211	C.3	1	UNK0	0.000	
38	   H	-2.395	3.804	0.540	 H	1	UNK0	0.000	
39	   H	0.709	5.213	2.008	 H	1	UNK0	0.000	
40	   H	0.999	6.848	0.881	 H	1	UNK0	0.000	
41	   N	5.686	-1.262	0.446	N.2	1	UNK0	0.000	
42	   C	3.393	-1.440	2.313	C.2	1	UNK0	0.000	
43	   C	3.616	-2.291	1.258	C.2	1	UNK0	0.000	
44	   C	4.722	-2.086	0.322	C.2	1	UNK0	0.000	
45	   C	6.836	-1.343	-0.474	C.3	1	UNK0	0.000	
46	   H	4.170	-0.688	2.486	 H	1	UNK0	0.000	
47	   H	4.677	-2.724	-0.494	 H	1	UNK0	0.000	
48	   H	6.797	-2.221	-1.098	 H	1	UNK0	0.000	
49	   N	1.507	-0.926	5.275	N.2	1	UNK0	0.000	
50	   C	1.410	-2.702	2.988	C.2	1	UNK0	0.000	
51	   C	2.331	-1.650	3.184	C.2	1	UNK0	0.000	
52	   C	2.283	-0.715	4.294	C.2	1	UNK0	0.000	
53	   C	1.608	-0.068	6.480	C.3	1	UNK0	0.000	
54	   H	0.670	-2.878	3.720	 H	1	UNK0	0.000	
55	   H	3.013	0.046	4.259	 H	1	UNK0	0.000	
56	   H	2.391	0.684	6.342	 H	1	UNK0	0.000	
57	   N	1.518	5.314	-1.258	N.2	1	UNK0	0.000	
58	   C	3.032	2.821	-1.974	C.2	1	UNK0	0.000	
59	   C	1.797	3.211	-2.544	C.2	1	UNK0	0.000	
60	   C	1.170	4.487	-2.185	C.2	1	UNK0	0.000	
61	   C	0.762	6.580	-1.213	C.3	1	UNK0	0.000	
62	   H	3.529	3.587	-1.343	 H	1	UNK0	0.000	
63	   H	0.422	4.882	-2.896	 H	1	UNK0	0.000	
64	   H	-0.081	6.590	-1.947	 H	1	UNK0	0.000	
65	   N	-5.748	-0.266	-0.079	N.2	1	UNK0	0.000	
66	   C	-3.799	-1.105	-2.149	C.2	1	UNK0	0.000	
67	   C	-4.043	-1.742	-0.914	C.2	1	UNK0	0.000	
68	   C	-5.059	-1.267	0.117	C.2	1	UNK0	0.000	
69	   C	-6.780	0.015	0.942	C.3	1	UNK0	0.000	
70	   H	-4.254	-0.195	-2.533	 H	1	UNK0	0.000	
71	   H	-5.143	-1.718	1.069	 H	1	UNK0	0.000	
72	   H	-6.618	-0.493	1.884	 H	1	UNK0	0.000	
73	   N	-0.062	1.454	5.650	N.2	1	UNK0	0.000	
74	   C	-0.593	3.040	3.248	C.2	1	UNK0	0.000	
75	   C	-1.466	2.037	3.782	C.2	1	UNK0	0.000	
76	   C	-0.997	1.116	4.892	C.2	1	UNK0	0.000	
77	   C	0.267	0.601	6.770	C.3	1	UNK0	0.000	
78	   H	0.334	3.303	3.820	 H	1	UNK0	0.000	
79	   H	-1.562	0.173	5.002	 H	1	UNK0	0.000	
80	   H	-0.486	-0.154	6.957	 H	1	UNK0	0.000	
81	   N	-1.675	-5.466	-0.333	N.3	1	UNK0	0.000	
82	   C	-3.253	-2.923	-0.683	C.2	1	UNK0	0.000	
83	   C	-2.281	-3.427	-1.574	C.2	1	UNK0	0.000	
84	   C	-1.457	-4.634	-1.279	C.3	1	UNK0	0.000	
85	   C	-0.882	-6.666	-0.464	C.3	1	UNK0	0.000	
86	   H	-3.421	-3.386	0.230	 H	1	UNK0	0.000	
87	   H	-0.623	-4.721	-1.943	 H	1	UNK0	0.000	
88	   H	-0.317	-6.766	-1.332	 H	1	UNK0	0.000	
89	   N	5.719	0.347	-2.012	N.3	1	UNK0	0.000	
90	   C	3.077	0.759	-3.309	C.2	1	UNK0	0.000	
91	   C	3.681	1.623	-2.337	C.2	1	UNK0	0.000	
92	   C	4.992	1.355	-1.692	C.3	1	UNK0	0.000	
93	   C	6.878	0.125	-1.141	C.3	1	UNK0	0.000	
94	   H	3.621	-0.096	-3.756	 H	1	UNK0	0.000	
95	   H	5.345	2.051	-0.909	 H	1	UNK0	0.000	
96	   H	7.044	0.838	-0.317	 H	1	UNK0	0.000	
@<TRIPOS>BOND
1 1 4 1
2 2 59 1
3 2 3 2
4 3 90 1
5 3 4 1
6 5 29 1
7 1 5 1
8 2 6 1
9 4 7 1
10 5 8 1
11 9 12 2
12 10 43 2
13 10 11 1
14 11 50 2
15 11 12 1
16 12 15 1
17 9 13 1
18 13 16 1
19 10 14 1
20 18 22 1
21 18 75 2
22 18 19 1
23 17 20 2
24 19 20 1
25 17 21 1
26 20 23 1
27 21 24 1
28 25 28 2
29 26 83 1
30 26 27 2
31 27 66 1
32 27 28 1
33 25 29 1
34 26 30 1
35 28 31 1
36 29 32 1
37 33 36 1
38 19 34 2
39 34 35 1
40 35 74 2
41 36 39 1
42 35 36 1
43 33 37 1
44 37 40 1
45 34 38 1
46 42 46 1
47 42 51 2
48 42 43 1
49 41 44 2
50 43 44 1
51 41 45 1
52 44 47 1
53 45 48 1
54 49 53 1
55 50 51 1
56 50 54 1
57 51 52 1
58 49 52 2
59 53 77 1
60 52 55 1
61 53 56 1
62 57 61 1
63 58 62 1
64 59 60 1
65 58 59 2
66 57 60 2
67 37 61 1
68 60 63 1
69 61 64 1
70 65 68 2
71 65 69 1
72 66 67 2
73 67 82 1
74 67 68 1
75 68 71 1
76 21 69 1
77 69 72 1
78 66 70 1
79 73 77 1
80 74 75 1
81 74 78 1
82 75 76 1
83 76 79 1
84 73 76 2
85 77 80 1
86 82 86 1
87 83 84 1
88 82 83 2
89 81 84 1
90 81 85 1
91 13 85 1
92 84 87 1
93 85 88 1
94 89 92 1
95 89 93 1
96 90 91 2
97 58 91 1
98 91 92 1
99 92 95 1
100 45 93 1
101 93 96 1
102 90 94 1
@<TRIPOS>SUBSTRUCTURE
1	UNK0	1	GROUP	1 ****	UNK
