# Supplementary material for: MoleQCage: Geometric High-Throughput Screening for Molecular Caging Prediction
Source: J Chem Inf Model. 2024 Dec 12;64(24):9034–9. doi: 10.1021/acs.jcim.4c01419 (PMC11684736; doi:10.1021/acs.jcim.4c01419)
Supplement: Supplementary file 2 — ci4c01419_si_002.zip [file ci4c01419_si_002.zip › CC3_conformations/CC3_082.mol2]

# created with PyMOL 2.4.1
@<TRIPOS>MOLECULE
frame281.xyz
96 102 1                
SMALL
USER_CHARGES
@<TRIPOS>ATOM
1	   N	0.309	0.894	-5.793	N.2	1	UNK0	0.000	
2	   C	0.969	2.365	-3.340	C.2	1	UNK0	0.000	
3	   C	1.690	1.182	-3.769	C.2	1	UNK0	0.000	
4	   C	1.238	0.476	-5.006	C.2	1	UNK0	0.000	
5	   C	-0.136	-0.007	-6.876	C.3	1	UNK0	0.000	
6	   H	0.154	2.730	-3.969	 H	1	UNK0	0.000	
7	   H	1.693	-0.511	-5.038	 H	1	UNK0	0.000	
8	   H	0.532	-0.850	-6.978	 H	1	UNK0	0.000	
9	   N	0.637	-5.510	0.860	N.3	1	UNK0	0.000	
10	   C	2.776	-3.420	0.975	C.2	1	UNK0	0.000	
11	   C	1.814	-3.700	2.033	C.2	1	UNK0	0.000	
12	   C	0.716	-4.729	1.834	C.3	1	UNK0	0.000	
13	   C	-0.334	-6.544	1.004	C.3	1	UNK0	0.000	
14	   H	2.845	-4.071	0.146	 H	1	UNK0	0.000	
15	   H	0.016	-4.626	2.628	 H	1	UNK0	0.000	
16	   H	-1.045	-6.334	1.760	 H	1	UNK0	0.000	
17	   N	-5.357	1.612	1.895	N.2	1	UNK0	0.000	
18	   C	-2.603	1.705	3.013	C.2	1	UNK0	0.000	
19	   C	-3.075	2.599	1.984	C.2	1	UNK0	0.000	
20	   C	-4.469	2.392	1.473	C.2	1	UNK0	0.000	
21	   C	-6.603	1.458	1.267	C.3	1	UNK0	0.000	
22	   H	-3.243	0.813	3.236	 H	1	UNK0	0.000	
23	   H	-4.732	2.974	0.602	 H	1	UNK0	0.000	
24	   H	-6.718	2.061	0.389	 H	1	UNK0	0.000	
25	   N	-1.628	-1.341	-5.368	N.3	1	UNK0	0.000	
26	   C	-2.223	-2.805	-2.947	C.2	1	UNK0	0.000	
27	   C	-2.841	-1.540	-3.194	C.2	1	UNK0	0.000	
28	   C	-2.336	-0.816	-4.426	C.3	1	UNK0	0.000	
29	   C	-1.559	-0.508	-6.578	C.3	1	UNK0	0.000	
30	   H	-1.487	-3.145	-3.633	 H	1	UNK0	0.000	
31	   H	-2.685	0.208	-4.516	 H	1	UNK0	0.000	
32	   H	-2.115	0.473	-6.419	 H	1	UNK0	0.000	
33	   N	-0.654	5.829	0.748	N.2	1	UNK0	0.000	
34	   C	-2.221	3.622	1.563	C.2	1	UNK0	0.000	
35	   C	-0.924	3.835	2.145	C.2	1	UNK0	0.000	
36	   C	-0.153	4.947	1.549	C.2	1	UNK0	0.000	
37	   C	0.219	6.899	0.332	C.3	1	UNK0	0.000	
38	   H	-2.616	4.325	0.785	 H	1	UNK0	0.000	
39	   H	0.890	4.952	1.804	 H	1	UNK0	0.000	
40	   H	1.162	6.962	0.957	 H	1	UNK0	0.000	
41	   N	5.865	-1.618	0.398	N.2	1	UNK0	0.000	
42	   C	3.681	-1.533	2.293	C.2	1	UNK0	0.000	
43	   C	3.748	-2.397	1.191	C.2	1	UNK0	0.000	
44	   C	4.769	-2.238	0.176	C.2	1	UNK0	0.000	
45	   C	6.799	-1.378	-0.694	C.3	1	UNK0	0.000	
46	   H	4.272	-0.620	2.405	 H	1	UNK0	0.000	
47	   H	4.536	-2.708	-0.791	 H	1	UNK0	0.000	
48	   H	6.713	-2.110	-1.524	 H	1	UNK0	0.000	
49	   N	1.833	-1.031	5.448	N.2	1	UNK0	0.000	
50	   C	1.870	-2.882	3.172	C.2	1	UNK0	0.000	
51	   C	2.764	-1.791	3.313	C.2	1	UNK0	0.000	
52	   C	2.592	-0.828	4.477	C.2	1	UNK0	0.000	
53	   C	1.793	-0.175	6.568	C.3	1	UNK0	0.000	
54	   H	1.157	-3.129	3.908	 H	1	UNK0	0.000	
55	   H	3.297	0.018	4.430	 H	1	UNK0	0.000	
56	   H	2.472	0.643	6.518	 H	1	UNK0	0.000	
57	   N	1.438	5.362	-1.225	N.3	1	UNK0	0.000	
58	   C	2.560	2.681	-1.566	C.2	1	UNK0	0.000	
59	   C	1.389	3.157	-2.231	C.2	1	UNK0	0.000	
60	   C	0.838	4.476	-1.909	C.3	1	UNK0	0.000	
61	   C	0.675	6.636	-1.115	C.3	1	UNK0	0.000	
62	   H	2.978	3.285	-0.742	 H	1	UNK0	0.000	
63	   H	-0.177	4.604	-2.250	 H	1	UNK0	0.000	
64	   H	-0.286	6.615	-1.775	 H	1	UNK0	0.000	
65	   N	-5.879	-0.313	-0.158	N.2	1	UNK0	0.000	
66	   C	-3.899	-1.132	-2.259	C.2	1	UNK0	0.000	
67	   C	-4.195	-1.811	-1.105	C.2	1	UNK0	0.000	
68	   C	-5.188	-1.398	-0.100	C.2	1	UNK0	0.000	
69	   C	-6.818	-0.021	0.925	C.3	1	UNK0	0.000	
70	   H	-4.398	-0.221	-2.490	 H	1	UNK0	0.000	
71	   H	-5.385	-2.154	0.664	 H	1	UNK0	0.000	
72	   H	-6.733	-0.654	1.844	 H	1	UNK0	0.000	
73	   N	0.184	1.329	5.432	N.3	1	UNK0	0.000	
74	   C	-0.584	3.026	3.238	C.2	1	UNK0	0.000	
75	   C	-1.353	1.967	3.700	C.2	1	UNK0	0.000	
76	   C	-0.933	1.140	4.838	C.3	1	UNK0	0.000	
77	   C	0.371	0.489	6.603	C.3	1	UNK0	0.000	
78	   H	0.395	3.189	3.754	 H	1	UNK0	0.000	
79	   H	-1.574	0.350	5.037	 H	1	UNK0	0.000	
80	   H	-0.363	-0.309	6.647	 H	1	UNK0	0.000	
81	   N	-1.946	-5.562	-0.590	N.2	1	UNK0	0.000	
82	   C	-3.583	-3.060	-0.962	C.2	1	UNK0	0.000	
83	   C	-2.555	-3.531	-1.809	C.2	1	UNK0	0.000	
84	   C	-1.766	-4.751	-1.520	C.2	1	UNK0	0.000	
85	   C	-1.050	-6.735	-0.442	C.3	1	UNK0	0.000	
86	   H	-3.712	-3.524	-0.006	 H	1	UNK0	0.000	
87	   H	-0.858	-4.867	-2.184	 H	1	UNK0	0.000	
88	   H	-0.236	-6.825	-1.160	 H	1	UNK0	0.000	
89	   N	5.345	0.316	-1.848	N.2	1	UNK0	0.000	
90	   C	2.897	0.802	-3.131	C.2	1	UNK0	0.000	
91	   C	3.352	1.594	-2.007	C.2	1	UNK0	0.000	
92	   C	4.663	1.269	-1.355	C.2	1	UNK0	0.000	
93	   C	6.636	0.069	-1.258	C.3	1	UNK0	0.000	
94	   H	3.505	-0.013	-3.583	 H	1	UNK0	0.000	
95	   H	4.947	1.806	-0.441	 H	1	UNK0	0.000	
96	   H	6.879	0.732	-0.425	 H	1	UNK0	0.000	
@<TRIPOS>BOND
1 1 4 2
2 2 59 1
3 2 3 2
4 3 90 1
5 3 4 1
6 5 29 1
7 1 5 1
8 2 6 1
9 4 7 1
10 5 8 1
11 9 13 1
12 9 12 1
13 10 43 2
14 10 11 1
15 11 50 2
16 11 12 1
17 12 15 1
18 13 16 1
19 10 14 1
20 18 22 1
21 18 75 2
22 18 19 1
23 17 20 2
24 19 20 1
25 17 21 1
26 20 23 1
27 21 24 1
28 25 28 1
29 26 83 1
30 26 27 2
31 27 66 1
32 27 28 1
33 29 32 1
34 25 29 1
35 26 30 1
36 28 31 1
37 33 36 2
38 19 34 2
39 34 35 1
40 35 74 2
41 36 39 1
42 35 36 1
43 33 37 1
44 37 40 1
45 34 38 1
46 42 46 1
47 42 51 2
48 42 43 1
49 41 44 2
50 43 44 1
51 41 45 1
52 44 47 1
53 45 48 1
54 49 53 1
55 50 51 1
56 50 54 1
57 51 52 1
58 49 52 2
59 53 77 1
60 52 55 1
61 53 56 1
62 57 61 1
63 58 62 1
64 59 60 1
65 58 59 2
66 57 60 1
67 37 61 1
68 60 63 1
69 61 64 1
70 65 68 2
71 65 69 1
72 66 67 2
73 67 82 1
74 67 68 1
75 68 71 1
76 21 69 1
77 69 72 1
78 66 70 1
79 73 77 1
80 74 75 1
81 74 78 1
82 75 76 1
83 76 79 1
84 73 76 1
85 77 80 1
86 81 85 1
87 82 86 1
88 83 84 1
89 82 83 2
90 81 84 2
91 13 85 1
92 84 87 1
93 85 88 1
94 89 92 2
95 89 93 1
96 90 91 2
97 58 91 1
98 91 92 1
99 92 95 1
100 45 93 1
101 93 96 1
102 90 94 1
@<TRIPOS>SUBSTRUCTURE
1	UNK0	1	GROUP	1 ****	UNK
