# Supplementary material for: MoleQCage: Geometric High-Throughput Screening for Molecular Caging Prediction
Source: J Chem Inf Model. 2024 Dec 12;64(24):9034–9. doi: 10.1021/acs.jcim.4c01419 (PMC11684736; doi:10.1021/acs.jcim.4c01419)
Supplement: Supplementary file 2 — ci4c01419_si_002.zip [file ci4c01419_si_002.zip › CC3_conformations/CC3_083.mol2]

# created with PyMOL 2.4.1
@<TRIPOS>MOLECULE
frame282.xyz
96 102 1                
SMALL
USER_CHARGES
@<TRIPOS>ATOM
1	   N	0.334	1.009	-5.916	N.3	1	UNK0	0.000	
2	   C	1.282	2.621	-3.713	C.2	1	UNK0	0.000	
3	   C	1.909	1.456	-4.114	C.2	1	UNK0	0.000	
4	   C	1.329	0.709	-5.223	C.3	1	UNK0	0.000	
5	   C	-0.136	-0.104	-6.843	C.3	1	UNK0	0.000	
6	   H	0.443	3.021	-4.276	 H	1	UNK0	0.000	
7	   H	1.848	-0.265	-5.384	 H	1	UNK0	0.000	
8	   H	0.566	-1.014	-6.804	 H	1	UNK0	0.000	
9	   N	1.024	-5.862	1.152	N.2	1	UNK0	0.000	
10	   C	2.553	-3.290	0.900	C.2	1	UNK0	0.000	
11	   C	1.594	-3.561	1.885	C.2	1	UNK0	0.000	
12	   C	0.766	-4.821	1.831	C.2	1	UNK0	0.000	
13	   C	0.002	-6.903	1.009	C.3	1	UNK0	0.000	
14	   H	2.535	-3.872	0.046	 H	1	UNK0	0.000	
15	   H	-0.248	-4.718	2.277	 H	1	UNK0	0.000	
16	   H	-0.639	-6.755	1.878	 H	1	UNK0	0.000	
17	   N	-5.364	1.632	2.039	N.2	1	UNK0	0.000	
18	   C	-2.778	1.859	3.421	C.2	1	UNK0	0.000	
19	   C	-3.156	2.615	2.281	C.2	1	UNK0	0.000	
20	   C	-4.414	2.289	1.568	C.2	1	UNK0	0.000	
21	   C	-6.635	1.482	1.283	C.3	1	UNK0	0.000	
22	   H	-3.492	1.218	3.885	 H	1	UNK0	0.000	
23	   H	-4.505	2.731	0.575	 H	1	UNK0	0.000	
24	   H	-6.730	2.194	0.494	 H	1	UNK0	0.000	
25	   N	-1.549	-1.067	-5.156	N.2	1	UNK0	0.000	
26	   C	-1.979	-2.699	-2.803	C.2	1	UNK0	0.000	
27	   C	-2.691	-1.464	-3.070	C.2	1	UNK0	0.000	
28	   C	-2.473	-0.742	-4.317	C.2	1	UNK0	0.000	
29	   C	-1.611	-0.484	-6.482	C.3	1	UNK0	0.000	
30	   H	-1.215	-3.028	-3.462	 H	1	UNK0	0.000	
31	   H	-3.248	0.017	-4.551	 H	1	UNK0	0.000	
32	   H	-2.240	0.462	-6.541	 H	1	UNK0	0.000	
33	   N	-0.681	5.742	0.879	N.2	1	UNK0	0.000	
34	   C	-2.364	3.653	1.758	C.2	1	UNK0	0.000	
35	   C	-1.087	3.915	2.242	C.2	1	UNK0	0.000	
36	   C	-0.234	4.934	1.682	C.2	1	UNK0	0.000	
37	   C	0.131	6.823	0.384	C.3	1	UNK0	0.000	
38	   H	-2.627	4.321	0.870	 H	1	UNK0	0.000	
39	   H	0.845	4.954	2.143	 H	1	UNK0	0.000	
40	   H	1.055	6.839	0.923	 H	1	UNK0	0.000	
41	   N	5.531	-1.381	0.118	N.2	1	UNK0	0.000	
42	   C	3.534	-1.570	2.271	C.2	1	UNK0	0.000	
43	   C	3.572	-2.371	1.129	C.2	1	UNK0	0.000	
44	   C	4.722	-2.335	0.160	C.2	1	UNK0	0.000	
45	   C	6.643	-1.318	-0.786	C.3	1	UNK0	0.000	
46	   H	4.256	-0.835	2.519	 H	1	UNK0	0.000	
47	   H	4.862	-3.222	-0.542	 H	1	UNK0	0.000	
48	   H	6.600	-2.069	-1.571	 H	1	UNK0	0.000	
49	   N	1.560	-1.104	5.325	N.2	1	UNK0	0.000	
50	   C	1.505	-2.722	2.944	C.2	1	UNK0	0.000	
51	   C	2.471	-1.747	3.213	C.2	1	UNK0	0.000	
52	   C	2.411	-0.889	4.393	C.2	1	UNK0	0.000	
53	   C	1.581	-0.250	6.471	C.3	1	UNK0	0.000	
54	   H	0.675	-2.949	3.614	 H	1	UNK0	0.000	
55	   H	3.056	-0.045	4.541	 H	1	UNK0	0.000	
56	   H	2.353	0.501	6.259	 H	1	UNK0	0.000	
57	   N	1.248	5.333	-1.337	N.2	1	UNK0	0.000	
58	   C	2.992	3.088	-2.062	C.2	1	UNK0	0.000	
59	   C	1.822	3.448	-2.734	C.2	1	UNK0	0.000	
60	   C	1.086	4.676	-2.396	C.2	1	UNK0	0.000	
61	   C	0.488	6.619	-1.183	C.3	1	UNK0	0.000	
62	   H	3.412	3.705	-1.268	 H	1	UNK0	0.000	
63	   H	0.507	5.149	-3.214	 H	1	UNK0	0.000	
64	   H	-0.368	6.648	-1.834	 H	1	UNK0	0.000	
65	   N	-5.723	-0.282	-0.275	N.2	1	UNK0	0.000	
66	   C	-3.686	-0.985	-2.168	C.2	1	UNK0	0.000	
67	   C	-3.878	-1.646	-0.930	C.2	1	UNK0	0.000	
68	   C	-4.867	-1.180	-0.024	C.2	1	UNK0	0.000	
69	   C	-6.750	0.049	0.739	C.3	1	UNK0	0.000	
70	   H	-4.248	-0.088	-2.408	 H	1	UNK0	0.000	
71	   H	-4.960	-1.669	0.962	 H	1	UNK0	0.000	
72	   H	-6.786	-0.546	1.623	 H	1	UNK0	0.000	
73	   N	-0.049	1.323	5.745	N.2	1	UNK0	0.000	
74	   C	-0.651	3.086	3.312	C.2	1	UNK0	0.000	
75	   C	-1.530	2.122	3.922	C.2	1	UNK0	0.000	
76	   C	-1.098	1.181	5.000	C.2	1	UNK0	0.000	
77	   C	0.215	0.380	6.815	C.3	1	UNK0	0.000	
78	   H	0.410	3.159	3.537	 H	1	UNK0	0.000	
79	   H	-1.698	0.277	5.056	 H	1	UNK0	0.000	
80	   H	-0.595	-0.310	6.843	 H	1	UNK0	0.000	
81	   N	-1.553	-5.392	-0.267	N.2	1	UNK0	0.000	
82	   C	-3.124	-2.864	-0.646	C.2	1	UNK0	0.000	
83	   C	-2.250	-3.393	-1.617	C.2	1	UNK0	0.000	
84	   C	-1.578	-4.683	-1.401	C.2	1	UNK0	0.000	
85	   C	-0.804	-6.674	-0.290	C.3	1	UNK0	0.000	
86	   H	-3.309	-3.415	0.287	 H	1	UNK0	0.000	
87	   H	-0.990	-5.065	-2.255	 H	1	UNK0	0.000	
88	   H	-0.140	-6.894	-1.161	 H	1	UNK0	0.000	
89	   N	5.614	0.488	-2.214	N.2	1	UNK0	0.000	
90	   C	3.052	1.040	-3.365	C.2	1	UNK0	0.000	
91	   C	3.629	1.840	-2.367	C.2	1	UNK0	0.000	
92	   C	4.810	1.362	-1.728	C.2	1	UNK0	0.000	
93	   C	6.816	0.107	-1.403	C.3	1	UNK0	0.000	
94	   H	3.504	0.155	-3.705	 H	1	UNK0	0.000	
95	   H	5.027	1.697	-0.724	 H	1	UNK0	0.000	
96	   H	7.016	0.783	-0.586	 H	1	UNK0	0.000	
@<TRIPOS>BOND
1 1 4 1
2 2 59 1
3 2 3 2
4 3 90 1
5 3 4 1
6 5 8 1
7 5 29 1
8 1 5 1
9 2 6 1
10 4 7 1
11 9 12 2
12 10 43 2
13 10 11 1
14 11 50 2
15 11 12 1
16 12 15 1
17 9 13 1
18 13 16 1
19 10 14 1
20 18 22 1
21 18 75 1
22 18 19 2
23 17 20 2
24 19 20 1
25 17 21 1
26 20 23 1
27 21 24 1
28 25 28 2
29 26 83 1
30 26 27 2
31 27 66 1
32 27 28 1
33 25 29 1
34 26 30 1
35 28 31 1
36 29 32 1
37 33 36 2
38 34 35 2
39 19 34 1
40 35 74 1
41 36 39 1
42 35 36 1
43 33 37 1
44 37 40 1
45 34 38 1
46 41 44 2
47 42 46 1
48 42 51 2
49 42 43 1
50 43 44 1
51 41 45 1
52 44 47 1
53 45 48 1
54 49 53 1
55 50 51 1
56 50 54 1
57 51 52 1
58 52 55 1
59 49 52 2
60 53 77 1
61 53 56 1
62 57 61 1
63 58 62 1
64 59 60 1
65 58 59 2
66 57 60 2
67 37 61 1
68 60 63 1
69 61 64 1
70 65 68 2
71 65 69 1
72 66 67 2
73 67 82 1
74 67 68 1
75 68 71 1
76 21 69 1
77 69 72 1
78 66 70 1
79 73 77 1
80 74 78 1
81 74 75 2
82 75 76 1
83 76 79 1
84 73 76 2
85 77 80 1
86 82 86 1
87 83 84 1
88 82 83 2
89 81 84 2
90 81 85 1
91 13 85 1
92 84 87 1
93 85 88 1
94 89 92 2
95 89 93 1
96 90 91 2
97 58 91 1
98 91 92 1
99 92 95 1
100 45 93 1
101 93 96 1
102 90 94 1
@<TRIPOS>SUBSTRUCTURE
1	UNK0	1	GROUP	1 ****	UNK
