# Supplementary material for: MoleQCage: Geometric High-Throughput Screening for Molecular Caging Prediction
Source: J Chem Inf Model. 2024 Dec 12;64(24):9034–9. doi: 10.1021/acs.jcim.4c01419 (PMC11684736; doi:10.1021/acs.jcim.4c01419)
Supplement: Supplementary file 2 — ci4c01419_si_002.zip [file ci4c01419_si_002.zip › CC3_conformations/CC3_084.mol2]

# created with PyMOL 2.4.1
@<TRIPOS>MOLECULE
frame283.xyz
96 102 1                
SMALL
USER_CHARGES
@<TRIPOS>ATOM
1	   N	-0.156	0.840	-5.487	N.3	1	UNK0	0.000	
2	   C	0.982	2.689	-3.460	C.2	1	UNK0	0.000	
3	   C	1.578	1.453	-3.852	C.2	1	UNK0	0.000	
4	   C	0.870	0.522	-4.792	C.3	1	UNK0	0.000	
5	   C	-0.452	-0.083	-6.639	C.3	1	UNK0	0.000	
6	   H	0.163	2.967	-4.063	 H	1	UNK0	0.000	
7	   H	1.277	-0.481	-4.874	 H	1	UNK0	0.000	
8	   H	0.303	-0.868	-6.672	 H	1	UNK0	0.000	
9	   N	0.742	-5.639	0.899	N.2	1	UNK0	0.000	
10	   C	2.650	-3.428	0.929	C.2	1	UNK0	0.000	
11	   C	1.617	-3.624	1.862	C.2	1	UNK0	0.000	
12	   C	0.611	-4.708	1.762	C.2	1	UNK0	0.000	
13	   C	-0.183	-6.720	1.019	C.3	1	UNK0	0.000	
14	   H	2.814	-3.995	0.049	 H	1	UNK0	0.000	
15	   H	-0.194	-4.736	2.553	 H	1	UNK0	0.000	
16	   H	-0.846	-6.631	1.872	 H	1	UNK0	0.000	
17	   N	-5.328	1.529	1.900	N.2	1	UNK0	0.000	
18	   C	-2.455	1.551	2.948	C.2	1	UNK0	0.000	
19	   C	-3.106	2.417	2.012	C.2	1	UNK0	0.000	
20	   C	-4.376	2.191	1.376	C.2	1	UNK0	0.000	
21	   C	-6.593	1.306	1.140	C.3	1	UNK0	0.000	
22	   H	-2.969	0.661	3.224	 H	1	UNK0	0.000	
23	   H	-4.549	2.653	0.420	 H	1	UNK0	0.000	
24	   H	-6.617	2.027	0.350	 H	1	UNK0	0.000	
25	   N	-2.145	-1.594	-5.511	N.2	1	UNK0	0.000	
26	   C	-2.170	-2.862	-2.837	C.2	1	UNK0	0.000	
27	   C	-2.924	-1.710	-3.137	C.2	1	UNK0	0.000	
28	   C	-2.723	-1.079	-4.471	C.2	1	UNK0	0.000	
29	   C	-1.891	-0.709	-6.713	C.3	1	UNK0	0.000	
30	   H	-1.452	-3.206	-3.525	 H	1	UNK0	0.000	
31	   H	-3.019	-0.018	-4.548	 H	1	UNK0	0.000	
32	   H	-2.595	0.137	-6.700	 H	1	UNK0	0.000	
33	   N	-0.615	5.932	1.088	N.2	1	UNK0	0.000	
34	   C	-2.414	3.555	1.582	C.2	1	UNK0	0.000	
35	   C	-1.134	3.764	2.028	C.2	1	UNK0	0.000	
36	   C	-0.192	4.843	1.588	C.2	1	UNK0	0.000	
37	   C	0.384	6.878	0.668	C.3	1	UNK0	0.000	
38	   H	-2.937	4.229	0.920	 H	1	UNK0	0.000	
39	   H	0.874	4.637	1.721	 H	1	UNK0	0.000	
40	   H	1.129	6.759	1.415	 H	1	UNK0	0.000	
41	   N	5.537	-1.291	0.319	N.2	1	UNK0	0.000	
42	   C	3.497	-1.515	2.268	C.2	1	UNK0	0.000	
43	   C	3.592	-2.394	1.144	C.2	1	UNK0	0.000	
44	   C	4.702	-2.262	0.208	C.2	1	UNK0	0.000	
45	   C	6.634	-1.203	-0.624	C.3	1	UNK0	0.000	
46	   H	4.225	-0.792	2.619	 H	1	UNK0	0.000	
47	   H	4.856	-3.095	-0.527	 H	1	UNK0	0.000	
48	   H	6.524	-1.920	-1.392	 H	1	UNK0	0.000	
49	   N	1.648	-1.069	5.402	N.2	1	UNK0	0.000	
50	   C	1.535	-2.822	2.993	C.2	1	UNK0	0.000	
51	   C	2.444	-1.736	3.210	C.2	1	UNK0	0.000	
52	   C	2.486	-0.973	4.432	C.2	1	UNK0	0.000	
53	   C	1.751	-0.097	6.463	C.3	1	UNK0	0.000	
54	   H	0.816	-2.943	3.774	 H	1	UNK0	0.000	
55	   H	3.402	-0.310	4.486	 H	1	UNK0	0.000	
56	   H	2.510	0.613	6.283	 H	1	UNK0	0.000	
57	   N	1.434	5.375	-0.969	N.2	1	UNK0	0.000	
58	   C	2.701	2.915	-1.737	C.2	1	UNK0	0.000	
59	   C	1.517	3.394	-2.339	C.2	1	UNK0	0.000	
60	   C	0.931	4.668	-1.898	C.2	1	UNK0	0.000	
61	   C	0.876	6.738	-0.780	C.3	1	UNK0	0.000	
62	   H	3.141	3.491	-0.973	 H	1	UNK0	0.000	
63	   H	-0.052	4.972	-2.408	 H	1	UNK0	0.000	
64	   H	0.026	6.937	-1.349	 H	1	UNK0	0.000	
65	   N	-5.825	-0.479	-0.263	N.2	1	UNK0	0.000	
66	   C	-3.866	-1.254	-2.250	C.2	1	UNK0	0.000	
67	   C	-4.077	-1.935	-1.015	C.2	1	UNK0	0.000	
68	   C	-5.053	-1.452	-0.050	C.2	1	UNK0	0.000	
69	   C	-6.867	-0.148	0.700	C.3	1	UNK0	0.000	
70	   H	-4.473	-0.387	-2.532	 H	1	UNK0	0.000	
71	   H	-5.126	-1.904	0.943	 H	1	UNK0	0.000	
72	   H	-6.852	-0.798	1.604	 H	1	UNK0	0.000	
73	   N	0.134	1.454	5.479	N.2	1	UNK0	0.000	
74	   C	-0.542	2.930	3.012	C.2	1	UNK0	0.000	
75	   C	-1.224	1.804	3.515	C.2	1	UNK0	0.000	
76	   C	-0.707	1.033	4.617	C.2	1	UNK0	0.000	
77	   C	0.391	0.690	6.627	C.3	1	UNK0	0.000	
78	   H	0.382	3.191	3.428	 H	1	UNK0	0.000	
79	   H	-1.104	0.006	4.645	 H	1	UNK0	0.000	
80	   H	-0.477	0.037	6.817	 H	1	UNK0	0.000	
81	   N	-1.919	-5.762	-0.494	N.2	1	UNK0	0.000	
82	   C	-3.343	-3.085	-0.734	C.2	1	UNK0	0.000	
83	   C	-2.422	-3.575	-1.659	C.2	1	UNK0	0.000	
84	   C	-1.662	-4.891	-1.409	C.2	1	UNK0	0.000	
85	   C	-1.033	-6.916	-0.316	C.3	1	UNK0	0.000	
86	   H	-3.462	-3.629	0.215	 H	1	UNK0	0.000	
87	   H	-0.757	-5.094	-2.097	 H	1	UNK0	0.000	
88	   H	-0.384	-7.067	-1.193	 H	1	UNK0	0.000	
89	   N	5.442	0.506	-2.017	N.2	1	UNK0	0.000	
90	   C	2.804	1.040	-3.297	C.2	1	UNK0	0.000	
91	   C	3.365	1.747	-2.211	C.2	1	UNK0	0.000	
92	   C	4.550	1.324	-1.607	C.2	1	UNK0	0.000	
93	   C	6.648	0.236	-1.211	C.3	1	UNK0	0.000	
94	   H	3.191	0.091	-3.525	 H	1	UNK0	0.000	
95	   H	4.606	1.770	-0.572	 H	1	UNK0	0.000	
96	   H	6.776	0.997	-0.450	 H	1	UNK0	0.000	
@<TRIPOS>BOND
1 1 4 1
2 2 59 1
3 2 3 2
4 3 90 1
5 3 4 1
6 1 5 1
7 2 6 1
8 4 7 1
9 5 8 1
10 9 13 1
11 9 12 2
12 10 43 2
13 10 11 1
14 11 50 2
15 11 12 1
16 12 15 1
17 13 16 1
18 10 14 1
19 18 22 1
20 18 75 2
21 18 19 1
22 17 20 2
23 19 20 1
24 17 21 1
25 20 23 1
26 21 24 1
27 25 28 2
28 26 83 1
29 26 27 2
30 27 66 1
31 27 28 1
32 29 32 1
33 5 29 1
34 25 29 1
35 26 30 1
36 28 31 1
37 33 36 2
38 19 34 2
39 34 35 1
40 35 74 2
41 36 39 1
42 35 36 1
43 33 37 1
44 37 40 1
45 34 38 1
46 42 46 1
47 42 51 2
48 42 43 1
49 41 44 2
50 43 44 1
51 41 45 1
52 44 47 1
53 45 48 1
54 49 53 1
55 50 51 1
56 50 54 1
57 51 52 1
58 52 55 1
59 49 52 2
60 53 77 1
61 53 56 1
62 57 61 1
63 58 62 1
64 59 60 1
65 58 59 2
66 57 60 2
67 37 61 1
68 60 63 1
69 61 64 1
70 65 68 2
71 65 69 1
72 66 67 2
73 67 82 1
74 67 68 1
75 68 71 1
76 21 69 1
77 69 72 1
78 66 70 1
79 73 77 1
80 74 78 1
81 74 75 1
82 75 76 1
83 76 79 1
84 73 76 2
85 77 80 1
86 81 85 1
87 82 86 1
88 83 84 1
89 82 83 2
90 81 84 2
91 13 85 1
92 84 87 1
93 85 88 1
94 89 92 2
95 89 93 1
96 90 91 2
97 58 91 1
98 91 92 1
99 92 95 1
100 45 93 1
101 93 96 1
102 90 94 1
@<TRIPOS>SUBSTRUCTURE
1	UNK0	1	GROUP	1 ****	UNK
