# Supplementary material for: MoleQCage: Geometric High-Throughput Screening for Molecular Caging Prediction
Source: J Chem Inf Model. 2024 Dec 12;64(24):9034–9. doi: 10.1021/acs.jcim.4c01419 (PMC11684736; doi:10.1021/acs.jcim.4c01419)
Supplement: Supplementary file 2 — ci4c01419_si_002.zip [file ci4c01419_si_002.zip › CC3_conformations/CC3_085.mol2]

# created with PyMOL 2.4.1
@<TRIPOS>MOLECULE
frame284.xyz
96 102 1                
SMALL
USER_CHARGES
@<TRIPOS>ATOM
1	   N	0.021	1.009	-5.378	N.3	1	UNK0	0.000	
2	   C	1.044	2.722	-3.288	C.2	1	UNK0	0.000	
3	   C	1.684	1.556	-3.783	C.2	1	UNK0	0.000	
4	   C	1.142	0.823	-4.907	C.3	1	UNK0	0.000	
5	   C	-0.259	0.104	-6.567	C.3	1	UNK0	0.000	
6	   H	0.094	3.146	-3.669	 H	1	UNK0	0.000	
7	   H	1.839	0.096	-5.347	 H	1	UNK0	0.000	
8	   H	0.402	-0.736	-6.587	 H	1	UNK0	0.000	
9	   N	0.744	-5.728	1.020	N.3	1	UNK0	0.000	
10	   C	2.680	-3.544	1.029	C.2	1	UNK0	0.000	
11	   C	1.677	-3.727	2.061	C.2	1	UNK0	0.000	
12	   C	0.766	-4.827	1.964	C.3	1	UNK0	0.000	
13	   C	-0.273	-6.737	1.064	C.3	1	UNK0	0.000	
14	   H	2.807	-4.222	0.228	 H	1	UNK0	0.000	
15	   H	-0.127	-4.731	2.567	 H	1	UNK0	0.000	
16	   H	-1.102	-6.421	1.680	 H	1	UNK0	0.000	
17	   N	-5.381	1.384	1.765	N.2	1	UNK0	0.000	
18	   C	-2.746	1.696	3.069	C.2	1	UNK0	0.000	
19	   C	-3.139	2.498	1.977	C.2	1	UNK0	0.000	
20	   C	-4.494	2.234	1.360	C.2	1	UNK0	0.000	
21	   C	-6.652	1.227	1.117	C.3	1	UNK0	0.000	
22	   H	-3.428	0.996	3.487	 H	1	UNK0	0.000	
23	   H	-4.745	2.969	0.605	 H	1	UNK0	0.000	
24	   H	-6.737	1.885	0.240	 H	1	UNK0	0.000	
25	   N	-1.724	-1.417	-5.319	N.3	1	UNK0	0.000	
26	   C	-1.897	-2.860	-2.804	C.2	1	UNK0	0.000	
27	   C	-2.602	-1.669	-3.117	C.2	1	UNK0	0.000	
28	   C	-2.428	-0.983	-4.453	C.3	1	UNK0	0.000	
29	   C	-1.676	-0.556	-6.485	C.3	1	UNK0	0.000	
30	   H	-1.166	-3.284	-3.438	 H	1	UNK0	0.000	
31	   H	-3.022	-0.051	-4.542	 H	1	UNK0	0.000	
32	   H	-2.491	0.157	-6.566	 H	1	UNK0	0.000	
33	   N	-0.668	5.966	0.923	N.2	1	UNK0	0.000	
34	   C	-2.328	3.621	1.577	C.2	1	UNK0	0.000	
35	   C	-1.112	3.927	2.196	C.2	1	UNK0	0.000	
36	   C	-0.384	5.185	1.900	C.2	1	UNK0	0.000	
37	   C	0.288	7.037	0.562	C.3	1	UNK0	0.000	
38	   H	-2.689	4.161	0.685	 H	1	UNK0	0.000	
39	   H	0.479	5.449	2.545	 H	1	UNK0	0.000	
40	   H	1.176	7.043	1.166	 H	1	UNK0	0.000	
41	   N	5.538	-1.408	0.149	N.2	1	UNK0	0.000	
42	   C	3.547	-1.630	2.231	C.2	1	UNK0	0.000	
43	   C	3.615	-2.469	1.166	C.2	1	UNK0	0.000	
44	   C	4.610	-2.283	0.119	C.2	1	UNK0	0.000	
45	   C	6.586	-1.409	-0.924	C.3	1	UNK0	0.000	
46	   H	4.167	-0.736	2.264	 H	1	UNK0	0.000	
47	   H	4.549	-2.926	-0.788	 H	1	UNK0	0.000	
48	   H	6.308	-2.114	-1.710	 H	1	UNK0	0.000	
49	   N	1.580	-0.982	5.264	N.2	1	UNK0	0.000	
50	   C	1.660	-2.841	3.136	C.2	1	UNK0	0.000	
51	   C	2.611	-1.821	3.244	C.2	1	UNK0	0.000	
52	   C	2.527	-0.965	4.382	C.2	1	UNK0	0.000	
53	   C	1.606	-0.104	6.368	C.3	1	UNK0	0.000	
54	   H	1.013	-2.977	3.965	 H	1	UNK0	0.000	
55	   H	3.326	-0.228	4.422	 H	1	UNK0	0.000	
56	   H	2.229	0.726	6.171	 H	1	UNK0	0.000	
57	   N	1.623	5.742	-1.154	N.2	1	UNK0	0.000	
58	   C	2.949	3.167	-1.842	C.2	1	UNK0	0.000	
59	   C	1.678	3.544	-2.338	C.2	1	UNK0	0.000	
60	   C	1.122	4.876	-1.972	C.2	1	UNK0	0.000	
61	   C	0.803	6.943	-0.899	C.3	1	UNK0	0.000	
62	   H	3.421	3.870	-1.247	 H	1	UNK0	0.000	
63	   H	0.255	5.076	-2.596	 H	1	UNK0	0.000	
64	   H	0.012	6.901	-1.600	 H	1	UNK0	0.000	
65	   N	-5.787	-0.438	-0.405	N.3	1	UNK0	0.000	
66	   C	-3.551	-1.224	-2.212	C.2	1	UNK0	0.000	
67	   C	-3.860	-1.901	-0.994	C.2	1	UNK0	0.000	
68	   C	-5.009	-1.410	-0.152	C.3	1	UNK0	0.000	
69	   C	-6.802	-0.202	0.646	C.3	1	UNK0	0.000	
70	   H	-4.102	-0.395	-2.565	 H	1	UNK0	0.000	
71	   H	-4.996	-2.023	0.778	 H	1	UNK0	0.000	
72	   H	-6.776	-0.843	1.597	 H	1	UNK0	0.000	
73	   N	-0.079	1.406	5.655	N.2	1	UNK0	0.000	
74	   C	-0.762	3.125	3.278	C.2	1	UNK0	0.000	
75	   C	-1.536	1.985	3.702	C.2	1	UNK0	0.000	
76	   C	-1.017	1.125	4.820	C.2	1	UNK0	0.000	
77	   C	0.191	0.401	6.640	C.3	1	UNK0	0.000	
78	   H	0.120	3.366	3.938	 H	1	UNK0	0.000	
79	   H	-1.522	0.161	4.763	 H	1	UNK0	0.000	
80	   H	-0.552	-0.398	6.680	 H	1	UNK0	0.000	
81	   N	-1.768	-5.750	-0.676	N.2	1	UNK0	0.000	
82	   C	-3.026	-3.001	-0.672	C.2	1	UNK0	0.000	
83	   C	-2.095	-3.516	-1.599	C.2	1	UNK0	0.000	
84	   C	-1.255	-4.762	-1.245	C.2	1	UNK0	0.000	
85	   C	-0.964	-6.913	-0.303	C.3	1	UNK0	0.000	
86	   H	-3.272	-3.546	0.191	 H	1	UNK0	0.000	
87	   H	-0.184	-4.707	-1.496	 H	1	UNK0	0.000	
88	   H	-0.218	-7.076	-1.087	 H	1	UNK0	0.000	
89	   N	5.423	0.386	-2.189	N.2	1	UNK0	0.000	
90	   C	2.849	1.082	-3.185	C.2	1	UNK0	0.000	
91	   C	3.566	1.943	-2.274	C.2	1	UNK0	0.000	
92	   C	4.899	1.441	-1.801	C.2	1	UNK0	0.000	
93	   C	6.732	-0.043	-1.628	C.3	1	UNK0	0.000	
94	   H	3.380	0.193	-3.585	 H	1	UNK0	0.000	
95	   H	5.371	2.047	-0.960	 H	1	UNK0	0.000	
96	   H	7.078	0.697	-0.891	 H	1	UNK0	0.000	
@<TRIPOS>BOND
1 1 4 1
2 2 59 1
3 2 3 2
4 3 90 1
5 3 4 1
6 5 29 1
7 1 5 1
8 2 6 1
9 4 7 1
10 5 8 1
11 9 13 1
12 9 12 1
13 10 43 2
14 10 11 1
15 11 50 2
16 11 12 1
17 12 15 1
18 13 16 1
19 10 14 1
20 18 22 1
21 18 75 2
22 18 19 1
23 17 20 2
24 19 20 1
25 17 21 1
26 20 23 1
27 21 24 1
28 25 28 1
29 26 83 1
30 26 27 2
31 27 66 1
32 27 28 1
33 25 29 1
34 26 30 1
35 28 31 1
36 29 32 1
37 33 36 2
38 19 34 2
39 34 35 1
40 35 74 2
41 35 36 1
42 36 39 1
43 33 37 1
44 37 40 1
45 34 38 1
46 42 46 1
47 42 51 2
48 42 43 1
49 41 44 2
50 43 44 1
51 41 45 1
52 44 47 1
53 45 48 1
54 49 53 1
55 50 51 1
56 50 54 1
57 51 52 1
58 52 55 1
59 49 52 2
60 53 77 1
61 53 56 1
62 57 61 1
63 58 62 1
64 59 60 1
65 58 59 2
66 57 60 2
67 37 61 1
68 60 63 1
69 61 64 1
70 65 68 1
71 65 69 1
72 66 67 2
73 67 82 1
74 67 68 1
75 68 71 1
76 21 69 1
77 69 72 1
78 66 70 1
79 73 77 1
80 74 75 1
81 74 78 1
82 75 76 1
83 73 76 2
84 77 80 1
85 76 79 1
86 81 85 1
87 82 86 1
88 83 84 1
89 82 83 2
90 81 84 2
91 13 85 1
92 84 87 1
93 85 88 1
94 89 92 2
95 89 93 1
96 90 91 2
97 58 91 1
98 91 92 1
99 92 95 1
100 45 93 1
101 93 96 1
102 90 94 1
@<TRIPOS>SUBSTRUCTURE
1	UNK0	1	GROUP	1 ****	UNK
