# Supplementary material for: MoleQCage: Geometric High-Throughput Screening for Molecular Caging Prediction
Source: J Chem Inf Model. 2024 Dec 12;64(24):9034–9. doi: 10.1021/acs.jcim.4c01419 (PMC11684736; doi:10.1021/acs.jcim.4c01419)
Supplement: Supplementary file 2 — ci4c01419_si_002.zip [file ci4c01419_si_002.zip › CC3_conformations/CC3_086.mol2]

# created with PyMOL 2.4.1
@<TRIPOS>MOLECULE
frame285.xyz
96 102 1                
SMALL
USER_CHARGES
@<TRIPOS>ATOM
1	   N	0.043	0.979	-5.541	N.2	1	UNK0	0.000	
2	   C	1.230	2.725	-3.596	C.2	1	UNK0	0.000	
3	   C	1.914	1.591	-4.097	C.2	1	UNK0	0.000	
4	   C	1.242	0.790	-5.117	C.2	1	UNK0	0.000	
5	   C	-0.397	0.125	-6.689	C.3	1	UNK0	0.000	
6	   H	0.228	2.989	-3.853	 H	1	UNK0	0.000	
7	   H	1.984	0.103	-5.578	 H	1	UNK0	0.000	
8	   H	0.393	-0.623	-6.811	 H	1	UNK0	0.000	
9	   N	0.825	-5.814	1.230	N.2	1	UNK0	0.000	
10	   C	2.703	-3.542	1.012	C.2	1	UNK0	0.000	
11	   C	1.587	-3.654	1.884	C.2	1	UNK0	0.000	
12	   C	0.605	-4.771	1.891	C.2	1	UNK0	0.000	
13	   C	-0.215	-6.805	1.162	C.3	1	UNK0	0.000	
14	   H	2.859	-4.267	0.287	 H	1	UNK0	0.000	
15	   H	-0.347	-4.629	2.440	 H	1	UNK0	0.000	
16	   H	-0.916	-6.600	2.013	 H	1	UNK0	0.000	
17	   N	-5.645	1.603	1.814	N.3	1	UNK0	0.000	
18	   C	-2.898	1.628	3.128	C.2	1	UNK0	0.000	
19	   C	-3.367	2.490	2.122	C.2	1	UNK0	0.000	
20	   C	-4.647	2.284	1.384	C.3	1	UNK0	0.000	
21	   C	-6.714	1.306	0.934	C.3	1	UNK0	0.000	
22	   H	-3.531	0.820	3.520	 H	1	UNK0	0.000	
23	   H	-4.694	2.887	0.429	 H	1	UNK0	0.000	
24	   H	-6.549	1.877	-0.002	 H	1	UNK0	0.000	
25	   N	-1.732	-1.223	-5.124	N.2	1	UNK0	0.000	
26	   C	-1.843	-2.769	-2.657	C.2	1	UNK0	0.000	
27	   C	-2.595	-1.574	-2.904	C.2	1	UNK0	0.000	
28	   C	-2.385	-0.721	-4.144	C.2	1	UNK0	0.000	
29	   C	-1.738	-0.532	-6.444	C.3	1	UNK0	0.000	
30	   H	-1.162	-3.100	-3.430	 H	1	UNK0	0.000	
31	   H	-2.872	0.308	-4.181	 H	1	UNK0	0.000	
32	   H	-2.441	0.329	-6.593	 H	1	UNK0	0.000	
33	   N	-0.595	5.700	0.887	N.2	1	UNK0	0.000	
34	   C	-2.546	3.575	1.702	C.2	1	UNK0	0.000	
35	   C	-1.266	3.805	2.272	C.2	1	UNK0	0.000	
36	   C	-0.377	4.939	1.887	C.2	1	UNK0	0.000	
37	   C	0.341	6.772	0.689	C.3	1	UNK0	0.000	
38	   H	-2.874	4.353	0.990	 H	1	UNK0	0.000	
39	   H	0.519	5.221	2.516	 H	1	UNK0	0.000	
40	   H	1.157	6.798	1.432	 H	1	UNK0	0.000	
41	   N	5.497	-1.372	0.047	N.2	1	UNK0	0.000	
42	   C	3.516	-1.583	2.150	C.2	1	UNK0	0.000	
43	   C	3.681	-2.543	1.128	C.2	1	UNK0	0.000	
44	   C	4.691	-2.377	0.063	C.2	1	UNK0	0.000	
45	   C	6.557	-1.344	-0.958	C.3	1	UNK0	0.000	
46	   H	4.213	-0.816	2.387	 H	1	UNK0	0.000	
47	   H	4.813	-3.145	-0.730	 H	1	UNK0	0.000	
48	   H	6.377	-1.907	-1.906	 H	1	UNK0	0.000	
49	   N	1.594	-0.971	5.287	N.2	1	UNK0	0.000	
50	   C	1.485	-2.749	2.925	C.2	1	UNK0	0.000	
51	   C	2.481	-1.717	3.103	C.2	1	UNK0	0.000	
52	   C	2.312	-0.727	4.205	C.2	1	UNK0	0.000	
53	   C	1.684	-0.006	6.384	C.3	1	UNK0	0.000	
54	   H	0.620	-2.810	3.588	 H	1	UNK0	0.000	
55	   H	2.971	0.144	4.117	 H	1	UNK0	0.000	
56	   H	2.317	0.816	6.212	 H	1	UNK0	0.000	
57	   N	1.594	5.411	-1.020	N.2	1	UNK0	0.000	
58	   C	3.110	3.164	-2.102	C.2	1	UNK0	0.000	
59	   C	1.846	3.525	-2.553	C.2	1	UNK0	0.000	
60	   C	1.207	4.756	-2.072	C.2	1	UNK0	0.000	
61	   C	0.903	6.682	-0.732	C.3	1	UNK0	0.000	
62	   H	3.531	3.778	-1.313	 H	1	UNK0	0.000	
63	   H	0.575	5.291	-2.758	 H	1	UNK0	0.000	
64	   H	0.042	6.869	-1.294	 H	1	UNK0	0.000	
65	   N	-5.784	-0.657	-0.292	N.2	1	UNK0	0.000	
66	   C	-3.490	-1.120	-1.934	C.2	1	UNK0	0.000	
67	   C	-3.843	-1.952	-0.830	C.2	1	UNK0	0.000	
68	   C	-4.947	-1.506	0.134	C.2	1	UNK0	0.000	
69	   C	-6.864	-0.214	0.549	C.3	1	UNK0	0.000	
70	   H	-3.977	-0.191	-2.036	 H	1	UNK0	0.000	
71	   H	-4.937	-1.875	1.136	 H	1	UNK0	0.000	
72	   H	-6.921	-0.820	1.429	 H	1	UNK0	0.000	
73	   N	-0.253	1.373	5.728	N.2	1	UNK0	0.000	
74	   C	-0.918	3.017	3.437	C.2	1	UNK0	0.000	
75	   C	-1.741	1.967	3.882	C.2	1	UNK0	0.000	
76	   C	-1.309	1.145	5.114	C.2	1	UNK0	0.000	
77	   C	0.257	0.566	6.802	C.3	1	UNK0	0.000	
78	   H	0.090	3.175	3.887	 H	1	UNK0	0.000	
79	   H	-1.930	0.274	5.320	 H	1	UNK0	0.000	
80	   H	-0.396	-0.304	6.910	 H	1	UNK0	0.000	
81	   N	-1.781	-5.622	-0.370	N.2	1	UNK0	0.000	
82	   C	-3.132	-3.123	-0.544	C.2	1	UNK0	0.000	
83	   C	-2.168	-3.535	-1.500	C.2	1	UNK0	0.000	
84	   C	-1.494	-4.808	-1.384	C.2	1	UNK0	0.000	
85	   C	-0.982	-6.883	-0.240	C.3	1	UNK0	0.000	
86	   H	-3.299	-3.735	0.377	 H	1	UNK0	0.000	
87	   H	-0.755	-5.126	-2.094	 H	1	UNK0	0.000	
88	   H	-0.200	-6.980	-1.007	 H	1	UNK0	0.000	
89	   N	5.643	0.631	-2.083	N.2	1	UNK0	0.000	
90	   C	3.121	1.190	-3.542	C.2	1	UNK0	0.000	
91	   C	3.770	1.991	-2.504	C.2	1	UNK0	0.000	
92	   C	5.093	1.726	-1.825	C.2	1	UNK0	0.000	
93	   C	6.825	0.145	-1.430	C.3	1	UNK0	0.000	
94	   H	3.631	0.294	-3.915	 H	1	UNK0	0.000	
95	   H	5.426	2.229	-0.946	 H	1	UNK0	0.000	
96	   H	7.042	0.801	-0.532	 H	1	UNK0	0.000	
@<TRIPOS>BOND
1 1 4 2
2 2 59 1
3 2 3 2
4 3 90 1
5 3 4 1
6 5 29 1
7 1 5 1
8 2 6 1
9 4 7 1
10 5 8 1
11 9 12 2
12 10 43 2
13 10 11 1
14 11 12 1
15 11 50 2
16 12 15 1
17 9 13 1
18 13 16 1
19 10 14 1
20 18 22 1
21 18 75 2
22 18 19 1
23 17 20 1
24 19 20 1
25 17 21 1
26 20 23 1
27 21 24 1
28 25 28 2
29 26 83 1
30 26 27 2
31 27 66 1
32 27 28 1
33 25 29 1
34 26 30 1
35 28 31 1
36 29 32 1
37 33 36 2
38 19 34 2
39 34 35 1
40 35 74 2
41 35 36 1
42 36 39 1
43 33 37 1
44 37 40 1
45 34 38 1
46 41 44 2
47 42 46 1
48 42 51 2
49 42 43 1
50 43 44 1
51 41 45 1
52 44 47 1
53 45 48 1
54 49 53 1
55 50 51 1
56 50 54 1
57 51 52 1
58 49 52 2
59 53 77 1
60 52 55 1
61 53 56 1
62 57 61 1
63 58 62 1
64 58 59 2
65 59 60 1
66 57 60 2
67 37 61 1
68 60 63 1
69 61 64 1
70 65 68 2
71 65 69 1
72 66 67 2
73 67 82 1
74 67 68 1
75 68 71 1
76 21 69 1
77 69 72 1
78 66 70 1
79 73 77 1
80 74 75 1
81 74 78 1
82 75 76 1
83 76 79 1
84 73 76 2
85 77 80 1
86 81 85 1
87 82 86 1
88 83 84 1
89 82 83 2
90 81 84 2
91 13 85 1
92 84 87 1
93 85 88 1
94 89 92 2
95 89 93 1
96 90 91 2
97 58 91 1
98 91 92 1
99 92 95 1
100 45 93 1
101 93 96 1
102 90 94 1
@<TRIPOS>SUBSTRUCTURE
1	UNK0	1	GROUP	1 ****	UNK
