# Supplementary material for: MoleQCage: Geometric High-Throughput Screening for Molecular Caging Prediction
Source: J Chem Inf Model. 2024 Dec 12;64(24):9034–9. doi: 10.1021/acs.jcim.4c01419 (PMC11684736; doi:10.1021/acs.jcim.4c01419)
Supplement: Supplementary file 2 — ci4c01419_si_002.zip [file ci4c01419_si_002.zip › CC3_conformations/CC3_087.mol2]

# created with PyMOL 2.4.1
@<TRIPOS>MOLECULE
frame286.xyz
96 102 1                
SMALL
USER_CHARGES
@<TRIPOS>ATOM
1	   N	0.015	0.807	-5.273	N.2	1	UNK0	0.000	
2	   C	1.131	2.775	-3.261	C.2	1	UNK0	0.000	
3	   C	1.694	1.558	-3.703	C.2	1	UNK0	0.000	
4	   C	1.143	0.684	-4.762	C.2	1	UNK0	0.000	
5	   C	-0.295	-0.004	-6.520	C.3	1	UNK0	0.000	
6	   H	0.123	2.995	-3.552	 H	1	UNK0	0.000	
7	   H	1.775	-0.056	-5.145	 H	1	UNK0	0.000	
8	   H	0.286	-0.938	-6.469	 H	1	UNK0	0.000	
9	   N	0.897	-5.627	1.118	N.3	1	UNK0	0.000	
10	   C	2.798	-3.353	0.973	C.2	1	UNK0	0.000	
11	   C	1.748	-3.552	1.967	C.2	1	UNK0	0.000	
12	   C	0.807	-4.631	1.841	C.3	1	UNK0	0.000	
13	   C	-0.135	-6.561	1.282	C.3	1	UNK0	0.000	
14	   H	2.967	-3.996	0.160	 H	1	UNK0	0.000	
15	   H	-0.179	-4.387	2.272	 H	1	UNK0	0.000	
16	   H	-0.870	-6.323	2.007	 H	1	UNK0	0.000	
17	   N	-5.546	1.382	1.759	N.2	1	UNK0	0.000	
18	   C	-2.706	1.465	3.066	C.2	1	UNK0	0.000	
19	   C	-3.255	2.249	2.030	C.2	1	UNK0	0.000	
20	   C	-4.556	2.049	1.304	C.2	1	UNK0	0.000	
21	   C	-6.818	1.268	0.997	C.3	1	UNK0	0.000	
22	   H	-3.175	0.552	3.435	 H	1	UNK0	0.000	
23	   H	-4.697	2.614	0.463	 H	1	UNK0	0.000	
24	   H	-6.853	1.859	0.053	 H	1	UNK0	0.000	
25	   N	-1.865	-1.499	-5.405	N.2	1	UNK0	0.000	
26	   C	-2.377	-3.260	-3.115	C.2	1	UNK0	0.000	
27	   C	-3.067	-2.059	-3.342	C.2	1	UNK0	0.000	
28	   C	-2.748	-1.186	-4.571	C.2	1	UNK0	0.000	
29	   C	-1.748	-0.583	-6.573	C.3	1	UNK0	0.000	
30	   H	-1.538	-3.524	-3.810	 H	1	UNK0	0.000	
31	   H	-3.394	-0.355	-4.722	 H	1	UNK0	0.000	
32	   H	-2.420	0.263	-6.552	 H	1	UNK0	0.000	
33	   N	-0.711	5.883	0.811	N.3	1	UNK0	0.000	
34	   C	-2.474	3.322	1.460	C.2	1	UNK0	0.000	
35	   C	-1.254	3.682	2.010	C.2	1	UNK0	0.000	
36	   C	-0.405	4.842	1.518	C.3	1	UNK0	0.000	
37	   C	0.416	6.915	0.734	C.3	1	UNK0	0.000	
38	   H	-2.843	3.949	0.591	 H	1	UNK0	0.000	
39	   H	0.655	4.876	1.884	 H	1	UNK0	0.000	
40	   H	1.169	6.813	1.493	 H	1	UNK0	0.000	
41	   N	5.786	-1.346	0.174	N.2	1	UNK0	0.000	
42	   C	3.718	-1.470	2.288	C.2	1	UNK0	0.000	
43	   C	3.683	-2.245	1.089	C.2	1	UNK0	0.000	
44	   C	4.750	-2.090	0.034	C.2	1	UNK0	0.000	
45	   C	6.720	-1.306	-0.921	C.3	1	UNK0	0.000	
46	   H	4.394	-0.583	2.290	 H	1	UNK0	0.000	
47	   H	4.509	-2.622	-0.882	 H	1	UNK0	0.000	
48	   H	6.486	-2.056	-1.705	 H	1	UNK0	0.000	
49	   N	1.943	-0.970	5.366	N.2	1	UNK0	0.000	
50	   C	1.740	-2.696	3.083	C.2	1	UNK0	0.000	
51	   C	2.711	-1.694	3.237	C.2	1	UNK0	0.000	
52	   C	2.723	-0.805	4.421	C.2	1	UNK0	0.000	
53	   C	1.851	0.024	6.495	C.3	1	UNK0	0.000	
54	   H	1.063	-2.902	3.849	 H	1	UNK0	0.000	
55	   H	3.414	0.027	4.503	 H	1	UNK0	0.000	
56	   H	2.483	0.907	6.397	 H	1	UNK0	0.000	
57	   N	1.783	5.617	-1.002	N.2	1	UNK0	0.000	
58	   C	2.987	3.042	-1.715	C.2	1	UNK0	0.000	
59	   C	1.760	3.544	-2.234	C.2	1	UNK0	0.000	
60	   C	1.154	4.812	-1.772	C.2	1	UNK0	0.000	
61	   C	1.105	6.863	-0.694	C.3	1	UNK0	0.000	
62	   H	3.524	3.703	-1.063	 H	1	UNK0	0.000	
63	   H	0.173	5.137	-2.104	 H	1	UNK0	0.000	
64	   H	0.331	7.094	-1.497	 H	1	UNK0	0.000	
65	   N	-6.019	-0.515	-0.487	N.2	1	UNK0	0.000	
66	   C	-3.995	-1.479	-2.427	C.2	1	UNK0	0.000	
67	   C	-4.336	-2.117	-1.202	C.2	1	UNK0	0.000	
68	   C	-5.381	-1.637	-0.335	C.2	1	UNK0	0.000	
69	   C	-6.977	-0.157	0.592	C.3	1	UNK0	0.000	
70	   H	-4.478	-0.552	-2.471	 H	1	UNK0	0.000	
71	   H	-5.562	-2.269	0.553	 H	1	UNK0	0.000	
72	   H	-6.775	-0.784	1.457	 H	1	UNK0	0.000	
73	   N	0.104	1.336	5.336	N.2	1	UNK0	0.000	
74	   C	-0.739	2.982	3.053	C.2	1	UNK0	0.000	
75	   C	-1.441	1.866	3.597	C.2	1	UNK0	0.000	
76	   C	-0.997	1.112	4.770	C.2	1	UNK0	0.000	
77	   C	0.376	0.552	6.533	C.3	1	UNK0	0.000	
78	   H	0.255	3.263	3.505	 H	1	UNK0	0.000	
79	   H	-1.673	0.267	5.106	 H	1	UNK0	0.000	
80	   H	-0.330	-0.262	6.551	 H	1	UNK0	0.000	
81	   N	-1.809	-5.529	-0.347	N.2	1	UNK0	0.000	
82	   C	-3.692	-3.369	-1.016	C.2	1	UNK0	0.000	
83	   C	-2.625	-3.902	-1.900	C.2	1	UNK0	0.000	
84	   C	-1.894	-5.101	-1.601	C.2	1	UNK0	0.000	
85	   C	-1.045	-6.712	-0.050	C.3	1	UNK0	0.000	
86	   H	-3.991	-3.902	-0.128	 H	1	UNK0	0.000	
87	   H	-1.451	-5.690	-2.348	 H	1	UNK0	0.000	
88	   H	-0.243	-6.938	-0.773	 H	1	UNK0	0.000	
89	   N	5.447	0.419	-2.212	N.2	1	UNK0	0.000	
90	   C	2.809	1.041	-3.066	C.2	1	UNK0	0.000	
91	   C	3.535	1.811	-2.164	C.2	1	UNK0	0.000	
92	   C	4.755	1.289	-1.603	C.2	1	UNK0	0.000	
93	   C	6.761	0.055	-1.607	C.3	1	UNK0	0.000	
94	   H	3.302	0.185	-3.326	 H	1	UNK0	0.000	
95	   H	5.004	1.736	-0.614	 H	1	UNK0	0.000	
96	   H	7.035	0.549	-0.695	 H	1	UNK0	0.000	
@<TRIPOS>BOND
1 1 4 2
2 2 59 1
3 2 3 2
4 3 90 1
5 3 4 1
6 5 8 1
7 1 5 1
8 2 6 1
9 4 7 1
10 9 13 1
11 9 12 1
12 10 43 2
13 10 11 1
14 11 50 2
15 11 12 1
16 12 15 1
17 13 16 1
18 10 14 1
19 18 22 1
20 18 75 1
21 18 19 2
22 17 20 2
23 19 20 1
24 17 21 1
25 20 23 1
26 21 24 1
27 25 28 2
28 26 83 1
29 26 27 2
30 27 66 1
31 27 28 1
32 29 32 1
33 5 29 1
34 25 29 1
35 26 30 1
36 28 31 1
37 33 36 1
38 34 35 2
39 19 34 1
40 35 74 1
41 36 39 1
42 35 36 1
43 33 37 1
44 37 40 1
45 34 38 1
46 42 46 1
47 42 51 2
48 42 43 1
49 41 44 2
50 43 44 1
51 41 45 1
52 44 47 1
53 45 48 1
54 49 53 1
55 50 51 1
56 50 54 1
57 51 52 1
58 52 55 1
59 49 52 2
60 53 77 1
61 53 56 1
62 57 61 1
63 58 62 1
64 59 60 1
65 58 59 2
66 57 60 2
67 37 61 1
68 60 63 1
69 61 64 1
70 65 68 2
71 65 69 1
72 66 67 2
73 67 82 1
74 67 68 1
75 68 71 1
76 21 69 1
77 69 72 1
78 66 70 1
79 73 77 1
80 74 78 1
81 74 75 2
82 75 76 1
83 76 79 1
84 73 76 2
85 77 80 1
86 81 85 1
87 82 86 1
88 83 84 1
89 82 83 2
90 81 84 2
91 13 85 1
92 84 87 1
93 85 88 1
94 89 93 1
95 89 92 2
96 90 91 2
97 58 91 1
98 91 92 1
99 92 95 1
100 45 93 1
101 93 96 1
102 90 94 1
@<TRIPOS>SUBSTRUCTURE
1	UNK0	1	GROUP	1 ****	UNK
