# Supplementary material for: MoleQCage: Geometric High-Throughput Screening for Molecular Caging Prediction
Source: J Chem Inf Model. 2024 Dec 12;64(24):9034–9. doi: 10.1021/acs.jcim.4c01419 (PMC11684736; doi:10.1021/acs.jcim.4c01419)
Supplement: Supplementary file 2 — ci4c01419_si_002.zip [file ci4c01419_si_002.zip › CC3_conformations/CC3_088.mol2]

# created with PyMOL 2.4.1
@<TRIPOS>MOLECULE
frame287.xyz
96 102 1                
SMALL
USER_CHARGES
@<TRIPOS>ATOM
1	   N	0.481	1.076	-5.846	N.3	1	UNK0	0.000	
2	   C	1.081	2.507	-3.413	C.2	1	UNK0	0.000	
3	   C	1.707	1.281	-3.792	C.2	1	UNK0	0.000	
4	   C	1.141	0.527	-4.913	C.3	1	UNK0	0.000	
5	   C	-0.078	0.074	-6.723	C.3	1	UNK0	0.000	
6	   H	0.135	2.864	-3.944	 H	1	UNK0	0.000	
7	   H	1.375	-0.529	-4.898	 H	1	UNK0	0.000	
8	   H	0.562	-0.770	-6.920	 H	1	UNK0	0.000	
9	   N	0.778	-5.665	0.947	N.2	1	UNK0	0.000	
10	   C	2.802	-3.545	0.993	C.2	1	UNK0	0.000	
11	   C	1.828	-3.743	1.959	C.2	1	UNK0	0.000	
12	   C	0.930	-4.825	1.842	C.2	1	UNK0	0.000	
13	   C	-0.250	-6.672	1.110	C.3	1	UNK0	0.000	
14	   H	2.869	-4.246	0.204	 H	1	UNK0	0.000	
15	   H	0.377	-5.017	2.714	 H	1	UNK0	0.000	
16	   H	-0.938	-6.357	1.874	 H	1	UNK0	0.000	
17	   N	-5.469	1.318	1.818	N.2	1	UNK0	0.000	
18	   C	-2.693	1.574	2.983	C.2	1	UNK0	0.000	
19	   C	-3.307	2.444	2.069	C.2	1	UNK0	0.000	
20	   C	-4.551	2.061	1.391	C.2	1	UNK0	0.000	
21	   C	-6.710	1.269	0.976	C.3	1	UNK0	0.000	
22	   H	-3.109	0.572	3.127	 H	1	UNK0	0.000	
23	   H	-4.712	2.541	0.373	 H	1	UNK0	0.000	
24	   H	-6.661	1.952	0.125	 H	1	UNK0	0.000	
25	   N	-1.380	-1.204	-4.983	N.3	1	UNK0	0.000	
26	   C	-1.750	-2.723	-2.488	C.2	1	UNK0	0.000	
27	   C	-2.378	-1.505	-2.796	C.2	1	UNK0	0.000	
28	   C	-2.004	-0.701	-4.018	C.3	1	UNK0	0.000	
29	   C	-1.447	-0.484	-6.234	C.3	1	UNK0	0.000	
30	   H	-0.973	-3.140	-3.132	 H	1	UNK0	0.000	
31	   H	-2.372	0.377	-3.919	 H	1	UNK0	0.000	
32	   H	-2.115	0.368	-6.195	 H	1	UNK0	0.000	
33	   N	-0.838	5.840	0.863	N.3	1	UNK0	0.000	
34	   C	-2.631	3.645	1.728	C.2	1	UNK0	0.000	
35	   C	-1.395	3.944	2.337	C.2	1	UNK0	0.000	
36	   C	-0.563	5.104	1.865	C.3	1	UNK0	0.000	
37	   C	0.195	6.900	0.584	C.3	1	UNK0	0.000	
38	   H	-2.930	4.326	0.837	 H	1	UNK0	0.000	
39	   H	0.414	5.242	2.380	 H	1	UNK0	0.000	
40	   H	1.133	6.869	1.252	 H	1	UNK0	0.000	
41	   N	5.598	-1.322	0.076	N.2	1	UNK0	0.000	
42	   C	3.323	-1.404	2.004	C.2	1	UNK0	0.000	
43	   C	3.625	-2.378	1.008	C.2	1	UNK0	0.000	
44	   C	4.715	-2.215	0.083	C.2	1	UNK0	0.000	
45	   C	6.658	-1.285	-0.993	C.3	1	UNK0	0.000	
46	   H	4.000	-0.535	1.990	 H	1	UNK0	0.000	
47	   H	4.669	-2.904	-0.797	 H	1	UNK0	0.000	
48	   H	6.296	-1.888	-1.919	 H	1	UNK0	0.000	
49	   N	1.736	-0.884	5.250	N.2	1	UNK0	0.000	
50	   C	1.652	-2.806	2.982	C.2	1	UNK0	0.000	
51	   C	2.416	-1.626	3.015	C.2	1	UNK0	0.000	
52	   C	2.298	-0.611	4.155	C.2	1	UNK0	0.000	
53	   C	1.795	-0.010	6.392	C.3	1	UNK0	0.000	
54	   H	0.991	-2.961	3.756	 H	1	UNK0	0.000	
55	   H	2.932	0.230	4.078	 H	1	UNK0	0.000	
56	   H	2.542	0.757	6.305	 H	1	UNK0	0.000	
57	   N	1.407	5.402	-1.079	N.3	1	UNK0	0.000	
58	   C	2.882	2.971	-1.864	C.2	1	UNK0	0.000	
59	   C	1.656	3.369	-2.457	C.2	1	UNK0	0.000	
60	   C	0.978	4.628	-1.982	C.3	1	UNK0	0.000	
61	   C	0.663	6.689	-0.890	C.3	1	UNK0	0.000	
62	   H	3.296	3.569	-1.049	 H	1	UNK0	0.000	
63	   H	-0.060	4.774	-2.358	 H	1	UNK0	0.000	
64	   H	-0.305	6.682	-1.401	 H	1	UNK0	0.000	
65	   N	-5.903	-0.582	-0.490	N.3	1	UNK0	0.000	
66	   C	-3.325	-1.047	-1.898	C.2	1	UNK0	0.000	
67	   C	-3.736	-1.847	-0.800	C.2	1	UNK0	0.000	
68	   C	-5.087	-1.455	-0.116	C.3	1	UNK0	0.000	
69	   C	-6.962	-0.213	0.440	C.3	1	UNK0	0.000	
70	   H	-3.905	-0.092	-2.127	 H	1	UNK0	0.000	
71	   H	-5.371	-2.078	0.775	 H	1	UNK0	0.000	
72	   H	-7.109	-0.907	1.329	 H	1	UNK0	0.000	
73	   N	-0.097	1.461	5.622	N.2	1	UNK0	0.000	
74	   C	-0.948	3.152	3.404	C.2	1	UNK0	0.000	
75	   C	-1.560	1.853	3.720	C.2	1	UNK0	0.000	
76	   C	-1.101	1.085	4.948	C.2	1	UNK0	0.000	
77	   C	0.392	0.619	6.674	C.3	1	UNK0	0.000	
78	   H	-0.109	3.415	4.009	 H	1	UNK0	0.000	
79	   H	-1.725	0.211	5.278	 H	1	UNK0	0.000	
80	   H	-0.286	-0.217	6.873	 H	1	UNK0	0.000	
81	   N	-1.860	-5.636	-0.284	N.2	1	UNK0	0.000	
82	   C	-3.078	-3.025	-0.470	C.2	1	UNK0	0.000	
83	   C	-2.141	-3.550	-1.373	C.2	1	UNK0	0.000	
84	   C	-1.459	-4.778	-1.124	C.2	1	UNK0	0.000	
85	   C	-1.053	-6.831	-0.184	C.3	1	UNK0	0.000	
86	   H	-3.390	-3.607	0.398	 H	1	UNK0	0.000	
87	   H	-0.597	-4.833	-1.763	 H	1	UNK0	0.000	
88	   H	-0.368	-6.912	-1.007	 H	1	UNK0	0.000	
89	   N	5.707	0.608	-2.195	N.2	1	UNK0	0.000	
90	   C	2.972	0.996	-3.268	C.2	1	UNK0	0.000	
91	   C	3.578	1.845	-2.356	C.2	1	UNK0	0.000	
92	   C	4.938	1.485	-1.811	C.2	1	UNK0	0.000	
93	   C	6.859	0.193	-1.401	C.3	1	UNK0	0.000	
94	   H	3.335	0.037	-3.595	 H	1	UNK0	0.000	
95	   H	5.246	2.100	-0.932	 H	1	UNK0	0.000	
96	   H	6.923	0.851	-0.488	 H	1	UNK0	0.000	
@<TRIPOS>BOND
1 1 4 1
2 2 59 1
3 2 3 2
4 3 90 1
5 4 7 1
6 3 4 1
7 5 29 1
8 1 5 1
9 2 6 1
10 5 8 1
11 9 13 1
12 9 12 2
13 10 43 2
14 10 11 1
15 11 50 2
16 11 12 1
17 12 15 1
18 13 16 1
19 10 14 1
20 18 22 1
21 18 75 2
22 18 19 1
23 17 20 2
24 19 20 1
25 17 21 1
26 20 23 1
27 21 24 1
28 25 28 1
29 26 83 1
30 26 27 2
31 27 66 1
32 28 31 1
33 27 28 1
34 29 32 1
35 25 29 1
36 26 30 1
37 33 36 1
38 19 34 2
39 34 35 1
40 35 74 2
41 35 36 1
42 36 39 1
43 33 37 1
44 37 40 1
45 34 38 1
46 41 44 2
47 42 51 2
48 42 43 1
49 43 44 1
50 41 45 1
51 42 46 1
52 44 47 1
53 45 48 1
54 49 53 1
55 50 51 1
56 50 54 1
57 51 52 1
58 49 52 2
59 53 77 1
60 52 55 1
61 53 56 1
62 57 61 1
63 58 62 1
64 59 60 1
65 58 59 2
66 57 60 1
67 37 61 1
68 60 63 1
69 61 64 1
70 65 68 1
71 65 69 1
72 66 67 2
73 67 82 1
74 67 68 1
75 68 71 1
76 21 69 1
77 69 72 1
78 66 70 1
79 73 77 1
80 74 75 1
81 74 78 1
82 75 76 1
83 76 79 1
84 73 76 2
85 77 80 1
86 81 85 1
87 82 86 1
88 83 84 1
89 82 83 2
90 81 84 2
91 13 85 1
92 84 87 1
93 85 88 1
94 89 92 2
95 89 93 1
96 90 91 2
97 58 91 1
98 91 92 1
99 92 95 1
100 45 93 1
101 93 96 1
102 90 94 1
@<TRIPOS>SUBSTRUCTURE
1	UNK0	1	GROUP	1 ****	UNK
