# Supplementary material for: MoleQCage: Geometric High-Throughput Screening for Molecular Caging Prediction
Source: J Chem Inf Model. 2024 Dec 12;64(24):9034–9. doi: 10.1021/acs.jcim.4c01419 (PMC11684736; doi:10.1021/acs.jcim.4c01419)
Supplement: Supplementary file 2 — ci4c01419_si_002.zip [file ci4c01419_si_002.zip › CC3_conformations/CC3_089.mol2]

# created with PyMOL 2.4.1
@<TRIPOS>MOLECULE
frame288.xyz
96 102 1                
SMALL
USER_CHARGES
@<TRIPOS>ATOM
1	   N	0.214	0.908	-5.623	N.3	1	UNK0	0.000	
2	   C	1.114	2.626	-3.322	C.2	1	UNK0	0.000	
3	   C	1.729	1.421	-3.781	C.2	1	UNK0	0.000	
4	   C	1.237	0.650	-4.923	C.3	1	UNK0	0.000	
5	   C	-0.125	-0.155	-6.656	C.3	1	UNK0	0.000	
6	   H	0.156	2.856	-3.695	 H	1	UNK0	0.000	
7	   H	1.813	-0.250	-5.271	 H	1	UNK0	0.000	
8	   H	0.428	-1.071	-6.578	 H	1	UNK0	0.000	
9	   N	0.778	-5.662	0.885	N.3	1	UNK0	0.000	
10	   C	2.809	-3.486	0.926	C.2	1	UNK0	0.000	
11	   C	1.672	-3.645	1.772	C.2	1	UNK0	0.000	
12	   C	0.719	-4.804	1.789	C.3	1	UNK0	0.000	
13	   C	-0.191	-6.727	0.993	C.3	1	UNK0	0.000	
14	   H	2.830	-4.174	0.101	 H	1	UNK0	0.000	
15	   H	0.002	-4.784	2.635	 H	1	UNK0	0.000	
16	   H	-0.823	-6.631	1.865	 H	1	UNK0	0.000	
17	   N	-5.467	1.430	1.864	N.2	1	UNK0	0.000	
18	   C	-2.890	1.898	3.207	C.2	1	UNK0	0.000	
19	   C	-3.293	2.625	2.027	C.2	1	UNK0	0.000	
20	   C	-4.554	2.184	1.360	C.2	1	UNK0	0.000	
21	   C	-6.777	1.278	1.256	C.3	1	UNK0	0.000	
22	   H	-3.598	1.199	3.707	 H	1	UNK0	0.000	
23	   H	-4.799	2.740	0.417	 H	1	UNK0	0.000	
24	   H	-6.950	1.993	0.419	 H	1	UNK0	0.000	
25	   N	-1.791	-1.265	-5.254	N.2	1	UNK0	0.000	
26	   C	-1.975	-2.744	-2.700	C.2	1	UNK0	0.000	
27	   C	-2.740	-1.568	-3.026	C.2	1	UNK0	0.000	
28	   C	-2.487	-0.772	-4.254	C.2	1	UNK0	0.000	
29	   C	-1.613	-0.507	-6.473	C.3	1	UNK0	0.000	
30	   H	-1.157	-3.012	-3.403	 H	1	UNK0	0.000	
31	   H	-2.953	0.235	-4.188	 H	1	UNK0	0.000	
32	   H	-2.202	0.468	-6.466	 H	1	UNK0	0.000	
33	   N	-0.615	5.600	0.636	N.3	1	UNK0	0.000	
34	   C	-2.417	3.520	1.399	C.2	1	UNK0	0.000	
35	   C	-1.176	3.753	2.020	C.2	1	UNK0	0.000	
36	   C	-0.279	4.715	1.475	C.3	1	UNK0	0.000	
37	   C	0.346	6.729	0.490	C.3	1	UNK0	0.000	
38	   H	-2.514	4.069	0.411	 H	1	UNK0	0.000	
39	   H	0.769	4.620	1.705	 H	1	UNK0	0.000	
40	   H	1.309	6.532	1.063	 H	1	UNK0	0.000	
41	   N	5.647	-1.243	0.143	N.2	1	UNK0	0.000	
42	   C	3.516	-1.476	2.181	C.2	1	UNK0	0.000	
43	   C	3.732	-2.411	1.120	C.2	1	UNK0	0.000	
44	   C	4.860	-2.239	0.144	C.2	1	UNK0	0.000	
45	   C	6.753	-1.268	-0.773	C.3	1	UNK0	0.000	
46	   H	4.155	-0.641	2.224	 H	1	UNK0	0.000	
47	   H	4.842	-2.968	-0.609	 H	1	UNK0	0.000	
48	   H	6.655	-1.984	-1.626	 H	1	UNK0	0.000	
49	   N	1.600	-0.870	5.275	N.2	1	UNK0	0.000	
50	   C	1.534	-2.722	2.852	C.2	1	UNK0	0.000	
51	   C	2.425	-1.635	3.028	C.2	1	UNK0	0.000	
52	   C	2.273	-0.709	4.185	C.2	1	UNK0	0.000	
53	   C	1.693	0.032	6.412	C.3	1	UNK0	0.000	
54	   H	0.694	-2.761	3.573	 H	1	UNK0	0.000	
55	   H	2.814	0.233	4.042	 H	1	UNK0	0.000	
56	   H	2.493	0.811	6.260	 H	1	UNK0	0.000	
57	   N	1.622	5.623	-1.313	N.2	1	UNK0	0.000	
58	   C	2.978	3.080	-1.777	C.2	1	UNK0	0.000	
59	   C	1.728	3.410	-2.357	C.2	1	UNK0	0.000	
60	   C	1.064	4.687	-1.974	C.2	1	UNK0	0.000	
61	   C	0.846	6.776	-0.984	C.3	1	UNK0	0.000	
62	   H	3.485	3.664	-0.996	 H	1	UNK0	0.000	
63	   H	0.012	4.772	-2.364	 H	1	UNK0	0.000	
64	   H	-0.103	6.832	-1.618	 H	1	UNK0	0.000	
65	   N	-5.859	-0.417	-0.301	N.2	1	UNK0	0.000	
66	   C	-3.766	-1.186	-2.186	C.2	1	UNK0	0.000	
67	   C	-4.046	-1.861	-1.016	C.2	1	UNK0	0.000	
68	   C	-5.056	-1.362	-0.105	C.2	1	UNK0	0.000	
69	   C	-6.871	-0.147	0.667	C.3	1	UNK0	0.000	
70	   H	-4.311	-0.231	-2.407	 H	1	UNK0	0.000	
71	   H	-5.156	-1.899	0.863	 H	1	UNK0	0.000	
72	   H	-6.724	-0.788	1.561	 H	1	UNK0	0.000	
73	   N	-0.019	1.493	5.542	N.2	1	UNK0	0.000	
74	   C	-0.756	3.003	3.157	C.2	1	UNK0	0.000	
75	   C	-1.605	2.056	3.763	C.2	1	UNK0	0.000	
76	   C	-1.180	1.294	5.032	C.2	1	UNK0	0.000	
77	   C	0.364	0.681	6.630	C.3	1	UNK0	0.000	
78	   H	0.182	3.222	3.562	 H	1	UNK0	0.000	
79	   H	-1.911	0.670	5.473	 H	1	UNK0	0.000	
80	   H	-0.320	-0.139	6.759	 H	1	UNK0	0.000	
81	   N	-1.941	-5.595	-0.418	N.2	1	UNK0	0.000	
82	   C	-3.395	-3.027	-0.810	C.2	1	UNK0	0.000	
83	   C	-2.342	-3.556	-1.638	C.2	1	UNK0	0.000	
84	   C	-1.678	-4.854	-1.380	C.2	1	UNK0	0.000	
85	   C	-1.156	-6.809	-0.233	C.3	1	UNK0	0.000	
86	   H	-3.764	-3.524	0.048	 H	1	UNK0	0.000	
87	   H	-0.909	-5.160	-2.136	 H	1	UNK0	0.000	
88	   H	-0.569	-7.069	-1.105	 H	1	UNK0	0.000	
89	   N	5.606	0.505	-2.147	N.3	1	UNK0	0.000	
90	   C	2.990	1.102	-3.176	C.2	1	UNK0	0.000	
91	   C	3.624	1.880	-2.170	C.2	1	UNK0	0.000	
92	   C	4.931	1.478	-1.599	C.3	1	UNK0	0.000	
93	   C	6.849	0.118	-1.415	C.3	1	UNK0	0.000	
94	   H	3.528	0.220	-3.634	 H	1	UNK0	0.000	
95	   H	5.147	1.971	-0.622	 H	1	UNK0	0.000	
96	   H	7.032	0.914	-0.612	 H	1	UNK0	0.000	
@<TRIPOS>BOND
1 1 4 1
2 2 59 1
3 2 3 2
4 3 90 1
5 3 4 1
6 5 8 1
7 5 29 1
8 1 5 1
9 2 6 1
10 4 7 1
11 9 13 1
12 9 12 1
13 10 43 2
14 10 11 1
15 11 12 1
16 11 50 2
17 12 15 1
18 13 16 1
19 10 14 1
20 18 22 1
21 18 75 1
22 18 19 2
23 17 20 2
24 19 20 1
25 17 21 1
26 20 23 1
27 21 24 1
28 25 28 2
29 26 83 1
30 26 27 2
31 27 66 1
32 28 31 1
33 27 28 1
34 29 32 1
35 25 29 1
36 26 30 1
37 33 36 1
38 34 35 2
39 19 34 1
40 35 74 1
41 36 39 1
42 35 36 1
43 33 37 1
44 37 40 1
45 34 38 1
46 41 44 2
47 42 46 1
48 42 51 2
49 42 43 1
50 43 44 1
51 41 45 1
52 44 47 1
53 45 48 1
54 49 53 1
55 50 51 1
56 50 54 1
57 51 52 1
58 49 52 2
59 53 77 1
60 52 55 1
61 53 56 1
62 57 61 1
63 58 62 1
64 59 60 1
65 58 59 2
66 57 60 2
67 37 61 1
68 60 63 1
69 61 64 1
70 65 68 2
71 65 69 1
72 66 67 2
73 67 82 1
74 67 68 1
75 68 71 1
76 21 69 1
77 69 72 1
78 66 70 1
79 73 77 1
80 74 78 1
81 74 75 2
82 75 76 1
83 76 79 1
84 73 76 2
85 77 80 1
86 81 85 1
87 82 86 1
88 83 84 1
89 82 83 2
90 81 84 2
91 13 85 1
92 84 87 1
93 85 88 1
94 89 92 1
95 89 93 1
96 90 91 2
97 58 91 1
98 91 92 1
99 92 95 1
100 45 93 1
101 93 96 1
102 90 94 1
@<TRIPOS>SUBSTRUCTURE
1	UNK0	1	GROUP	1 ****	UNK
