# Supplementary material for: MoleQCage: Geometric High-Throughput Screening for Molecular Caging Prediction
Source: J Chem Inf Model. 2024 Dec 12;64(24):9034–9. doi: 10.1021/acs.jcim.4c01419 (PMC11684736; doi:10.1021/acs.jcim.4c01419)
Supplement: Supplementary file 2 — ci4c01419_si_002.zip [file ci4c01419_si_002.zip › CC3_conformations/CC3_090.mol2]

# created with PyMOL 2.4.1
@<TRIPOS>MOLECULE
frame289.xyz
96 102 1                
SMALL
USER_CHARGES
@<TRIPOS>ATOM
1	   N	0.150	0.653	-5.258	N.2	1	UNK0	0.000	
2	   C	1.202	2.354	-3.090	C.2	1	UNK0	0.000	
3	   C	1.749	1.067	-3.462	C.2	1	UNK0	0.000	
4	   C	1.140	0.254	-4.477	C.2	1	UNK0	0.000	
5	   C	-0.298	-0.090	-6.439	C.3	1	UNK0	0.000	
6	   H	0.416	2.763	-3.693	 H	1	UNK0	0.000	
7	   H	1.589	-0.785	-4.610	 H	1	UNK0	0.000	
8	   H	0.281	-1.030	-6.494	 H	1	UNK0	0.000	
9	   N	0.933	-5.689	0.816	N.2	1	UNK0	0.000	
10	   C	3.058	-3.496	1.072	C.2	1	UNK0	0.000	
11	   C	1.958	-3.672	1.920	C.2	1	UNK0	0.000	
12	   C	0.969	-4.791	1.754	C.2	1	UNK0	0.000	
13	   C	-0.074	-6.721	0.898	C.3	1	UNK0	0.000	
14	   H	3.329	-4.173	0.254	 H	1	UNK0	0.000	
15	   H	0.233	-4.887	2.594	 H	1	UNK0	0.000	
16	   H	-0.760	-6.424	1.695	 H	1	UNK0	0.000	
17	   N	-5.423	1.552	1.939	N.2	1	UNK0	0.000	
18	   C	-2.685	1.691	2.969	C.2	1	UNK0	0.000	
19	   C	-3.168	2.432	1.865	C.2	1	UNK0	0.000	
20	   C	-4.460	2.127	1.337	C.2	1	UNK0	0.000	
21	   C	-6.715	1.329	1.304	C.3	1	UNK0	0.000	
22	   H	-3.368	0.873	3.364	 H	1	UNK0	0.000	
23	   H	-4.571	2.411	0.353	 H	1	UNK0	0.000	
24	   H	-6.771	1.912	0.349	 H	1	UNK0	0.000	
25	   N	-1.986	-1.215	-5.253	N.2	1	UNK0	0.000	
26	   C	-2.425	-2.966	-2.980	C.2	1	UNK0	0.000	
27	   C	-3.179	-1.778	-3.273	C.2	1	UNK0	0.000	
28	   C	-2.953	-1.002	-4.432	C.2	1	UNK0	0.000	
29	   C	-1.810	-0.304	-6.314	C.3	1	UNK0	0.000	
30	   H	-1.675	-3.208	-3.766	 H	1	UNK0	0.000	
31	   H	-3.541	-0.101	-4.602	 H	1	UNK0	0.000	
32	   H	-2.181	0.680	-6.022	 H	1	UNK0	0.000	
33	   N	-0.765	5.767	0.552	N.3	1	UNK0	0.000	
34	   C	-2.413	3.437	1.235	C.2	1	UNK0	0.000	
35	   C	-1.111	3.729	1.799	C.2	1	UNK0	0.000	
36	   C	-0.309	4.853	1.322	C.3	1	UNK0	0.000	
37	   C	0.239	6.865	0.326	C.3	1	UNK0	0.000	
38	   H	-2.731	3.974	0.291	 H	1	UNK0	0.000	
39	   H	0.795	4.848	1.630	 H	1	UNK0	0.000	
40	   H	0.953	6.891	1.178	 H	1	UNK0	0.000	
41	   N	6.022	-1.609	0.377	N.2	1	UNK0	0.000	
42	   C	3.753	-1.485	2.301	C.2	1	UNK0	0.000	
43	   C	3.925	-2.405	1.258	C.2	1	UNK0	0.000	
44	   C	4.966	-2.240	0.241	C.2	1	UNK0	0.000	
45	   C	6.997	-1.451	-0.691	C.3	1	UNK0	0.000	
46	   H	4.413	-0.695	2.477	 H	1	UNK0	0.000	
47	   H	4.747	-2.630	-0.734	 H	1	UNK0	0.000	
48	   H	6.765	-2.047	-1.585	 H	1	UNK0	0.000	
49	   N	1.601	-0.854	5.190	N.3	1	UNK0	0.000	
50	   C	1.831	-2.778	3.032	C.2	1	UNK0	0.000	
51	   C	2.761	-1.716	3.228	C.2	1	UNK0	0.000	
52	   C	2.613	-0.781	4.393	C.3	1	UNK0	0.000	
53	   C	1.664	0.085	6.339	C.3	1	UNK0	0.000	
54	   H	1.026	-2.914	3.742	 H	1	UNK0	0.000	
55	   H	3.468	-0.098	4.683	 H	1	UNK0	0.000	
56	   H	2.386	0.952	6.177	 H	1	UNK0	0.000	
57	   N	1.603	5.447	-1.204	N.2	1	UNK0	0.000	
58	   C	2.968	2.889	-1.566	C.2	1	UNK0	0.000	
59	   C	1.749	3.205	-2.114	C.2	1	UNK0	0.000	
60	   C	1.094	4.516	-1.883	C.2	1	UNK0	0.000	
61	   C	0.931	6.760	-1.023	C.3	1	UNK0	0.000	
62	   H	3.472	3.489	-0.773	 H	1	UNK0	0.000	
63	   H	0.119	4.689	-2.343	 H	1	UNK0	0.000	
64	   H	0.099	6.934	-1.748	 H	1	UNK0	0.000	
65	   N	-5.960	-0.551	-0.182	N.2	1	UNK0	0.000	
66	   C	-4.191	-1.337	-2.352	C.2	1	UNK0	0.000	
67	   C	-4.454	-2.066	-1.197	C.2	1	UNK0	0.000	
68	   C	-5.471	-1.725	-0.160	C.2	1	UNK0	0.000	
69	   C	-6.908	-0.182	0.825	C.3	1	UNK0	0.000	
70	   H	-4.839	-0.452	-2.568	 H	1	UNK0	0.000	
71	   H	-5.834	-2.472	0.577	 H	1	UNK0	0.000	
72	   H	-6.734	-0.811	1.706	 H	1	UNK0	0.000	
73	   N	0.082	1.548	5.336	N.2	1	UNK0	0.000	
74	   C	-0.683	3.018	2.942	C.2	1	UNK0	0.000	
75	   C	-1.404	2.019	3.510	C.2	1	UNK0	0.000	
76	   C	-1.022	1.414	4.732	C.2	1	UNK0	0.000	
77	   C	0.280	0.757	6.477	C.3	1	UNK0	0.000	
78	   H	0.243	3.345	3.330	 H	1	UNK0	0.000	
79	   H	-1.834	0.738	5.069	 H	1	UNK0	0.000	
80	   H	-0.473	-0.094	6.600	 H	1	UNK0	0.000	
81	   N	-1.841	-5.560	-0.495	N.2	1	UNK0	0.000	
82	   C	-3.684	-3.241	-0.924	C.2	1	UNK0	0.000	
83	   C	-2.566	-3.562	-1.701	C.2	1	UNK0	0.000	
84	   C	-1.754	-4.729	-1.425	C.2	1	UNK0	0.000	
85	   C	-1.017	-6.766	-0.378	C.3	1	UNK0	0.000	
86	   H	-3.984	-3.835	-0.071	 H	1	UNK0	0.000	
87	   H	-0.971	-4.882	-2.134	 H	1	UNK0	0.000	
88	   H	-0.356	-6.966	-1.304	 H	1	UNK0	0.000	
89	   N	5.550	0.322	-1.801	N.2	1	UNK0	0.000	
90	   C	3.014	0.806	-2.882	C.2	1	UNK0	0.000	
91	   C	3.615	1.662	-1.958	C.2	1	UNK0	0.000	
92	   C	4.961	1.329	-1.361	C.2	1	UNK0	0.000	
93	   C	6.872	0.022	-1.230	C.3	1	UNK0	0.000	
94	   H	3.457	-0.206	-3.105	 H	1	UNK0	0.000	
95	   H	5.406	1.906	-0.545	 H	1	UNK0	0.000	
96	   H	7.242	0.703	-0.475	 H	1	UNK0	0.000	
@<TRIPOS>BOND
1 1 4 2
2 2 59 1
3 2 3 2
4 3 90 1
5 3 4 1
6 5 29 1
7 1 5 1
8 2 6 1
9 4 7 1
10 5 8 1
11 9 13 1
12 9 12 2
13 10 43 2
14 10 11 1
15 11 50 2
16 11 12 1
17 12 15 1
18 13 16 1
19 10 14 1
20 18 22 1
21 18 75 1
22 18 19 2
23 19 20 1
24 17 20 2
25 17 21 1
26 20 23 1
27 21 24 1
28 25 28 2
29 26 83 1
30 26 27 2
31 27 66 1
32 27 28 1
33 29 32 1
34 25 29 1
35 26 30 1
36 28 31 1
37 33 36 1
38 34 35 2
39 19 34 1
40 35 74 1
41 36 39 1
42 35 36 1
43 33 37 1
44 37 40 1
45 34 38 1
46 42 46 1
47 42 51 2
48 42 43 1
49 41 44 2
50 43 44 1
51 41 45 1
52 44 47 1
53 45 48 1
54 49 53 1
55 50 51 1
56 50 54 1
57 51 52 1
58 52 55 1
59 49 52 1
60 53 77 1
61 53 56 1
62 57 61 1
63 58 62 1
64 59 60 1
65 58 59 2
66 57 60 2
67 37 61 1
68 60 63 1
69 61 64 1
70 65 68 2
71 65 69 1
72 66 67 2
73 67 82 1
74 67 68 1
75 68 71 1
76 21 69 1
77 69 72 1
78 66 70 1
79 73 77 1
80 74 78 1
81 74 75 2
82 75 76 1
83 76 79 1
84 73 76 2
85 77 80 1
86 81 85 1
87 82 86 1
88 83 84 1
89 82 83 2
90 81 84 2
91 13 85 1
92 84 87 1
93 85 88 1
94 89 92 2
95 89 93 1
96 90 91 2
97 58 91 1
98 91 92 1
99 92 95 1
100 45 93 1
101 93 96 1
102 90 94 1
@<TRIPOS>SUBSTRUCTURE
1	UNK0	1	GROUP	1 ****	UNK
