# Supplementary material for: MoleQCage: Geometric High-Throughput Screening for Molecular Caging Prediction
Source: J Chem Inf Model. 2024 Dec 12;64(24):9034–9. doi: 10.1021/acs.jcim.4c01419 (PMC11684736; doi:10.1021/acs.jcim.4c01419)
Supplement: Supplementary file 2 — ci4c01419_si_002.zip [file ci4c01419_si_002.zip › CC3_conformations/CC3_091.mol2]

# created with PyMOL 2.4.1
@<TRIPOS>MOLECULE
frame290.xyz
96 102 1                
SMALL
USER_CHARGES
@<TRIPOS>ATOM
1	   N	0.545	0.806	-5.541	N.2	1	UNK0	0.000	
2	   C	1.338	2.559	-3.367	C.2	1	UNK0	0.000	
3	   C	2.066	1.413	-3.772	C.2	1	UNK0	0.000	
4	   C	1.547	0.483	-4.807	C.2	1	UNK0	0.000	
5	   C	-0.072	-0.122	-6.469	C.3	1	UNK0	0.000	
6	   H	0.356	2.753	-3.760	 H	1	UNK0	0.000	
7	   H	2.059	-0.428	-4.848	 H	1	UNK0	0.000	
8	   H	0.264	-1.209	-6.394	 H	1	UNK0	0.000	
9	   N	0.961	-5.951	0.966	N.2	1	UNK0	0.000	
10	   C	2.923	-3.573	0.970	C.2	1	UNK0	0.000	
11	   C	1.829	-3.747	1.846	C.2	1	UNK0	0.000	
12	   C	0.928	-4.944	1.754	C.2	1	UNK0	0.000	
13	   C	-0.021	-7.001	0.919	C.3	1	UNK0	0.000	
14	   H	3.167	-4.366	0.282	 H	1	UNK0	0.000	
15	   H	0.098	-4.845	2.522	 H	1	UNK0	0.000	
16	   H	-0.628	-6.942	1.842	 H	1	UNK0	0.000	
17	   N	-5.846	1.787	1.980	N.3	1	UNK0	0.000	
18	   C	-3.027	1.804	3.012	C.2	1	UNK0	0.000	
19	   C	-3.481	2.600	1.925	C.2	1	UNK0	0.000	
20	   C	-4.846	2.367	1.337	C.3	1	UNK0	0.000	
21	   C	-6.975	1.413	1.220	C.3	1	UNK0	0.000	
22	   H	-3.673	1.065	3.548	 H	1	UNK0	0.000	
23	   H	-5.080	2.739	0.356	 H	1	UNK0	0.000	
24	   H	-6.958	1.775	0.157	 H	1	UNK0	0.000	
25	   N	-1.633	-1.049	-4.807	N.2	1	UNK0	0.000	
26	   C	-2.025	-2.599	-2.384	C.2	1	UNK0	0.000	
27	   C	-2.711	-1.394	-2.637	C.2	1	UNK0	0.000	
28	   C	-2.392	-0.610	-3.841	C.2	1	UNK0	0.000	
29	   C	-1.547	-0.238	-6.012	C.3	1	UNK0	0.000	
30	   H	-1.333	-2.865	-3.175	 H	1	UNK0	0.000	
31	   H	-2.830	0.418	-3.892	 H	1	UNK0	0.000	
32	   H	-2.056	0.740	-5.865	 H	1	UNK0	0.000	
33	   N	-0.780	5.695	0.563	N.2	1	UNK0	0.000	
34	   C	-2.644	3.632	1.456	C.2	1	UNK0	0.000	
35	   C	-1.352	3.832	2.030	C.2	1	UNK0	0.000	
36	   C	-0.475	4.936	1.524	C.2	1	UNK0	0.000	
37	   C	0.179	6.855	0.211	C.3	1	UNK0	0.000	
38	   H	-2.995	4.324	0.631	 H	1	UNK0	0.000	
39	   H	0.484	5.134	2.085	 H	1	UNK0	0.000	
40	   H	1.095	6.861	0.863	 H	1	UNK0	0.000	
41	   N	5.892	-1.333	0.233	N.2	1	UNK0	0.000	
42	   C	3.488	-1.378	2.042	C.2	1	UNK0	0.000	
43	   C	3.783	-2.420	1.108	C.2	1	UNK0	0.000	
44	   C	4.909	-2.168	0.137	C.2	1	UNK0	0.000	
45	   C	6.916	-1.344	-0.771	C.3	1	UNK0	0.000	
46	   H	4.068	-0.489	2.061	 H	1	UNK0	0.000	
47	   H	4.861	-2.811	-0.789	 H	1	UNK0	0.000	
48	   H	6.683	-2.046	-1.570	 H	1	UNK0	0.000	
49	   N	1.608	-0.962	5.143	N.3	1	UNK0	0.000	
50	   C	1.744	-2.792	2.874	C.2	1	UNK0	0.000	
51	   C	2.498	-1.624	2.979	C.2	1	UNK0	0.000	
52	   C	2.207	-0.662	4.072	C.3	1	UNK0	0.000	
53	   C	1.577	-0.123	6.280	C.3	1	UNK0	0.000	
54	   H	0.969	-2.966	3.622	 H	1	UNK0	0.000	
55	   H	2.390	0.371	3.874	 H	1	UNK0	0.000	
56	   H	2.231	0.775	6.280	 H	1	UNK0	0.000	
57	   N	1.485	5.448	-1.288	N.2	1	UNK0	0.000	
58	   C	3.188	3.121	-1.881	C.2	1	UNK0	0.000	
59	   C	1.908	3.441	-2.422	C.2	1	UNK0	0.000	
60	   C	1.171	4.640	-2.171	C.2	1	UNK0	0.000	
61	   C	0.687	6.652	-1.198	C.3	1	UNK0	0.000	
62	   H	3.709	3.783	-1.198	 H	1	UNK0	0.000	
63	   H	0.298	4.819	-2.829	 H	1	UNK0	0.000	
64	   H	-0.130	6.736	-1.889	 H	1	UNK0	0.000	
65	   N	-5.876	-0.491	0.101	N.2	1	UNK0	0.000	
66	   C	-3.590	-1.001	-1.632	C.2	1	UNK0	0.000	
67	   C	-3.925	-1.861	-0.541	C.2	1	UNK0	0.000	
68	   C	-5.041	-1.419	0.341	C.2	1	UNK0	0.000	
69	   C	-6.992	-0.104	1.008	C.3	1	UNK0	0.000	
70	   H	-4.083	-0.043	-1.774	 H	1	UNK0	0.000	
71	   H	-5.168	-2.059	1.214	 H	1	UNK0	0.000	
72	   H	-7.038	-0.745	1.956	 H	1	UNK0	0.000	
73	   N	-0.219	1.231	5.326	N.2	1	UNK0	0.000	
74	   C	-0.914	2.983	3.066	C.2	1	UNK0	0.000	
75	   C	-1.745	2.001	3.591	C.2	1	UNK0	0.000	
76	   C	-1.315	1.095	4.712	C.2	1	UNK0	0.000	
77	   C	0.122	0.369	6.440	C.3	1	UNK0	0.000	
78	   H	0.105	3.099	3.365	 H	1	UNK0	0.000	
79	   H	-2.165	0.390	4.964	 H	1	UNK0	0.000	
80	   H	-0.562	-0.470	6.411	 H	1	UNK0	0.000	
81	   N	-1.676	-5.520	-0.154	N.2	1	UNK0	0.000	
82	   C	-3.218	-3.099	-0.275	C.2	1	UNK0	0.000	
83	   C	-2.233	-3.420	-1.226	C.2	1	UNK0	0.000	
84	   C	-1.539	-4.735	-1.093	C.2	1	UNK0	0.000	
85	   C	-0.940	-6.823	-0.241	C.3	1	UNK0	0.000	
86	   H	-3.323	-3.786	0.578	 H	1	UNK0	0.000	
87	   H	-0.860	-5.010	-1.845	 H	1	UNK0	0.000	
88	   H	-0.247	-6.910	-1.168	 H	1	UNK0	0.000	
89	   N	5.904	0.508	-2.148	N.2	1	UNK0	0.000	
90	   C	3.284	1.059	-3.179	C.2	1	UNK0	0.000	
91	   C	3.913	1.965	-2.292	C.2	1	UNK0	0.000	
92	   C	5.246	1.528	-1.712	C.2	1	UNK0	0.000	
93	   C	7.129	0.089	-1.421	C.3	1	UNK0	0.000	
94	   H	3.763	0.125	-3.382	 H	1	UNK0	0.000	
95	   H	5.595	2.095	-0.863	 H	1	UNK0	0.000	
96	   H	7.431	0.789	-0.636	 H	1	UNK0	0.000	
@<TRIPOS>BOND
1 1 4 2
2 2 59 1
3 2 3 2
4 3 90 1
5 3 4 1
6 5 8 1
7 5 29 1
8 1 5 1
9 2 6 1
10 4 7 1
11 9 12 2
12 10 43 2
13 10 11 1
14 11 50 2
15 11 12 1
16 12 15 1
17 9 13 1
18 13 16 1
19 10 14 1
20 18 22 1
21 18 75 2
22 18 19 1
23 19 20 1
24 17 20 1
25 17 21 1
26 20 23 1
27 21 24 1
28 25 28 2
29 26 83 1
30 26 27 2
31 27 66 1
32 27 28 1
33 29 32 1
34 25 29 1
35 26 30 1
36 28 31 1
37 33 36 2
38 19 34 2
39 34 35 1
40 35 74 2
41 35 36 1
42 36 39 1
43 33 37 1
44 37 40 1
45 34 38 1
46 42 46 1
47 42 51 2
48 42 43 1
49 41 44 2
50 43 44 1
51 41 45 1
52 44 47 1
53 45 48 1
54 49 53 1
55 50 51 1
56 50 54 1
57 51 52 1
58 49 52 1
59 53 56 1
60 53 77 1
61 52 55 1
62 57 61 1
63 58 62 1
64 59 60 1
65 58 59 2
66 57 60 2
67 37 61 1
68 60 63 1
69 61 64 1
70 65 68 2
71 65 69 1
72 66 67 2
73 67 82 1
74 67 68 1
75 68 71 1
76 21 69 1
77 69 72 1
78 66 70 1
79 73 77 1
80 74 78 1
81 74 75 1
82 75 76 1
83 76 79 1
84 73 76 2
85 77 80 1
86 82 86 1
87 83 84 1
88 82 83 2
89 81 84 2
90 81 85 1
91 13 85 1
92 84 87 1
93 85 88 1
94 89 92 2
95 89 93 1
96 90 91 2
97 58 91 1
98 91 92 1
99 92 95 1
100 45 93 1
101 93 96 1
102 90 94 1
@<TRIPOS>SUBSTRUCTURE
1	UNK0	1	GROUP	1 ****	UNK
