# Supplementary material for: MoleQCage: Geometric High-Throughput Screening for Molecular Caging Prediction
Source: J Chem Inf Model. 2024 Dec 12;64(24):9034–9. doi: 10.1021/acs.jcim.4c01419 (PMC11684736; doi:10.1021/acs.jcim.4c01419)
Supplement: Supplementary file 2 — ci4c01419_si_002.zip [file ci4c01419_si_002.zip › CC3_conformations/CC3_092.mol2]

# created with PyMOL 2.4.1
@<TRIPOS>MOLECULE
frame291.xyz
96 102 1                
SMALL
USER_CHARGES
@<TRIPOS>ATOM
1	   N	0.326	0.864	-5.431	N.2	1	UNK0	0.000	
2	   C	1.322	2.520	-3.232	C.2	1	UNK0	0.000	
3	   C	1.901	1.344	-3.666	C.2	1	UNK0	0.000	
4	   C	1.209	0.461	-4.612	C.2	1	UNK0	0.000	
5	   C	-0.139	-0.040	-6.488	C.3	1	UNK0	0.000	
6	   H	0.386	2.803	-3.741	 H	1	UNK0	0.000	
7	   H	1.406	-0.623	-4.654	 H	1	UNK0	0.000	
8	   H	0.456	-0.944	-6.576	 H	1	UNK0	0.000	
9	   N	0.908	-5.734	0.716	N.2	1	UNK0	0.000	
10	   C	2.727	-3.343	0.748	C.2	1	UNK0	0.000	
11	   C	1.652	-3.538	1.612	C.2	1	UNK0	0.000	
12	   C	0.681	-4.683	1.414	C.2	1	UNK0	0.000	
13	   C	-0.067	-6.812	0.807	C.3	1	UNK0	0.000	
14	   H	2.866	-4.023	-0.101	 H	1	UNK0	0.000	
15	   H	-0.184	-4.582	2.125	 H	1	UNK0	0.000	
16	   H	-0.451	-6.756	1.867	 H	1	UNK0	0.000	
17	   N	-5.550	1.666	1.974	N.3	1	UNK0	0.000	
18	   C	-2.855	1.723	2.737	C.2	1	UNK0	0.000	
19	   C	-3.303	2.491	1.663	C.2	1	UNK0	0.000	
20	   C	-4.694	2.332	1.245	C.3	1	UNK0	0.000	
21	   C	-6.772	1.340	1.397	C.3	1	UNK0	0.000	
22	   H	-3.465	0.887	3.040	 H	1	UNK0	0.000	
23	   H	-4.983	2.849	0.341	 H	1	UNK0	0.000	
24	   H	-6.919	1.894	0.411	 H	1	UNK0	0.000	
25	   N	-1.810	-1.105	-4.964	N.2	1	UNK0	0.000	
26	   C	-2.109	-2.648	-2.552	C.2	1	UNK0	0.000	
27	   C	-2.938	-1.580	-2.887	C.2	1	UNK0	0.000	
28	   C	-2.750	-0.784	-4.192	C.2	1	UNK0	0.000	
29	   C	-1.648	-0.377	-6.244	C.3	1	UNK0	0.000	
30	   H	-1.270	-3.020	-3.179	 H	1	UNK0	0.000	
31	   H	-3.428	0.002	-4.441	 H	1	UNK0	0.000	
32	   H	-2.211	0.533	-6.210	 H	1	UNK0	0.000	
33	   N	-0.627	5.789	0.644	N.2	1	UNK0	0.000	
34	   C	-2.475	3.550	1.264	C.2	1	UNK0	0.000	
35	   C	-1.199	3.811	1.881	C.2	1	UNK0	0.000	
36	   C	-0.261	4.917	1.431	C.2	1	UNK0	0.000	
37	   C	0.301	6.875	0.395	C.3	1	UNK0	0.000	
38	   H	-2.762	4.127	0.374	 H	1	UNK0	0.000	
39	   H	0.826	4.803	1.785	 H	1	UNK0	0.000	
40	   H	1.119	7.033	1.160	 H	1	UNK0	0.000	
41	   N	5.932	-1.262	0.445	N.2	1	UNK0	0.000	
42	   C	3.577	-1.623	2.187	C.2	1	UNK0	0.000	
43	   C	3.755	-2.416	1.034	C.2	1	UNK0	0.000	
44	   C	4.941	-2.061	0.162	C.2	1	UNK0	0.000	
45	   C	7.066	-1.163	-0.492	C.3	1	UNK0	0.000	
46	   H	4.436	-0.955	2.447	 H	1	UNK0	0.000	
47	   H	4.918	-2.657	-0.712	 H	1	UNK0	0.000	
48	   H	7.105	-1.998	-1.179	 H	1	UNK0	0.000	
49	   N	1.439	-1.025	5.046	N.2	1	UNK0	0.000	
50	   C	1.503	-2.736	2.759	C.2	1	UNK0	0.000	
51	   C	2.499	-1.763	3.006	C.2	1	UNK0	0.000	
52	   C	2.310	-0.868	4.164	C.2	1	UNK0	0.000	
53	   C	1.480	-0.069	6.141	C.3	1	UNK0	0.000	
54	   H	0.811	-2.845	3.544	 H	1	UNK0	0.000	
55	   H	3.106	-0.059	4.171	 H	1	UNK0	0.000	
56	   H	2.062	0.861	5.913	 H	1	UNK0	0.000	
57	   N	1.798	5.464	-1.056	N.3	1	UNK0	0.000	
58	   C	3.128	2.796	-1.602	C.2	1	UNK0	0.000	
59	   C	1.923	3.320	-2.219	C.2	1	UNK0	0.000	
60	   C	1.304	4.561	-1.866	C.3	1	UNK0	0.000	
61	   C	1.025	6.729	-0.995	C.3	1	UNK0	0.000	
62	   H	3.573	3.356	-0.847	 H	1	UNK0	0.000	
63	   H	0.465	4.816	-2.492	 H	1	UNK0	0.000	
64	   H	0.210	6.854	-1.736	 H	1	UNK0	0.000	
65	   N	-6.109	-0.557	-0.012	N.2	1	UNK0	0.000	
66	   C	-3.931	-1.207	-1.941	C.2	1	UNK0	0.000	
67	   C	-4.148	-1.931	-0.757	C.2	1	UNK0	0.000	
68	   C	-5.207	-1.414	0.166	C.2	1	UNK0	0.000	
69	   C	-6.975	-0.144	1.099	C.3	1	UNK0	0.000	
70	   H	-4.690	-0.446	-2.133	 H	1	UNK0	0.000	
71	   H	-5.166	-2.052	1.115	 H	1	UNK0	0.000	
72	   H	-6.664	-0.630	2.043	 H	1	UNK0	0.000	
73	   N	-0.283	1.396	5.290	N.2	1	UNK0	0.000	
74	   C	-0.857	3.023	3.019	C.2	1	UNK0	0.000	
75	   C	-1.671	1.973	3.422	C.2	1	UNK0	0.000	
76	   C	-1.331	1.137	4.600	C.2	1	UNK0	0.000	
77	   C	0.059	0.481	6.393	C.3	1	UNK0	0.000	
78	   H	0.069	3.167	3.474	 H	1	UNK0	0.000	
79	   H	-1.988	0.281	4.800	 H	1	UNK0	0.000	
80	   H	-0.624	-0.364	6.388	 H	1	UNK0	0.000	
81	   N	-2.012	-5.616	-0.524	N.2	1	UNK0	0.000	
82	   C	-3.324	-3.011	-0.535	C.2	1	UNK0	0.000	
83	   C	-2.363	-3.405	-1.423	C.2	1	UNK0	0.000	
84	   C	-1.626	-4.673	-1.266	C.2	1	UNK0	0.000	
85	   C	-1.115	-6.822	-0.405	C.3	1	UNK0	0.000	
86	   H	-3.490	-3.662	0.326	 H	1	UNK0	0.000	
87	   H	-0.674	-4.698	-1.888	 H	1	UNK0	0.000	
88	   H	-0.571	-7.002	-1.240	 H	1	UNK0	0.000	
89	   N	5.727	0.244	-1.988	N.3	1	UNK0	0.000	
90	   C	3.114	0.900	-3.135	C.2	1	UNK0	0.000	
91	   C	3.759	1.638	-2.112	C.2	1	UNK0	0.000	
92	   C	5.050	1.218	-1.517	C.3	1	UNK0	0.000	
93	   C	7.003	0.102	-1.387	C.3	1	UNK0	0.000	
94	   H	3.576	-0.044	-3.480	 H	1	UNK0	0.000	
95	   H	5.286	1.769	-0.580	 H	1	UNK0	0.000	
96	   H	7.266	1.008	-0.809	 H	1	UNK0	0.000	
@<TRIPOS>BOND
1 1 4 2
2 2 59 1
3 2 3 2
4 3 90 1
5 3 4 1
6 5 29 1
7 1 5 1
8 2 6 1
9 4 7 1
10 5 8 1
11 9 13 1
12 9 12 2
13 10 43 2
14 10 11 1
15 11 50 2
16 11 12 1
17 12 15 1
18 13 16 1
19 10 14 1
20 18 22 1
21 18 75 2
22 18 19 1
23 19 20 1
24 17 20 1
25 17 21 1
26 20 23 1
27 21 24 1
28 25 28 2
29 26 83 1
30 26 27 2
31 27 66 1
32 27 28 1
33 29 32 1
34 25 29 1
35 26 30 1
36 28 31 1
37 33 36 2
38 19 34 2
39 34 35 1
40 35 74 2
41 36 39 1
42 35 36 1
43 33 37 1
44 37 40 1
45 34 38 1
46 42 46 1
47 42 51 2
48 42 43 1
49 41 44 2
50 43 44 1
51 41 45 1
52 44 47 1
53 45 48 1
54 49 53 1
55 50 51 1
56 50 54 1
57 51 52 1
58 52 55 1
59 49 52 2
60 53 77 1
61 53 56 1
62 57 61 1
63 58 62 1
64 59 60 1
65 58 59 2
66 57 60 1
67 37 61 1
68 60 63 1
69 61 64 1
70 65 68 2
71 65 69 1
72 66 67 2
73 67 82 1
74 67 68 1
75 68 71 1
76 21 69 1
77 69 72 1
78 66 70 1
79 73 77 1
80 74 75 1
81 74 78 1
82 75 76 1
83 76 79 1
84 73 76 2
85 77 80 1
86 81 85 1
87 82 86 1
88 83 84 1
89 82 83 2
90 81 84 2
91 13 85 1
92 84 87 1
93 85 88 1
94 89 92 1
95 89 93 1
96 90 91 2
97 58 91 1
98 91 92 1
99 92 95 1
100 93 96 1
101 45 93 1
102 90 94 1
@<TRIPOS>SUBSTRUCTURE
1	UNK0	1	GROUP	1 ****	UNK
