# Supplementary material for: MoleQCage: Geometric High-Throughput Screening for Molecular Caging Prediction
Source: J Chem Inf Model. 2024 Dec 12;64(24):9034–9. doi: 10.1021/acs.jcim.4c01419 (PMC11684736; doi:10.1021/acs.jcim.4c01419)
Supplement: Supplementary file 2 — ci4c01419_si_002.zip [file ci4c01419_si_002.zip › CC3_conformations/CC3_093.mol2]

# created with PyMOL 2.4.1
@<TRIPOS>MOLECULE
frame292.xyz
96 102 1                
SMALL
USER_CHARGES
@<TRIPOS>ATOM
1	   N	0.404	0.858	-5.559	N.2	1	UNK0	0.000	
2	   C	1.155	2.254	-3.134	C.2	1	UNK0	0.000	
3	   C	1.757	1.072	-3.517	C.2	1	UNK0	0.000	
4	   C	1.110	0.264	-4.656	C.2	1	UNK0	0.000	
5	   C	-0.151	0.087	-6.606	C.3	1	UNK0	0.000	
6	   H	0.228	2.509	-3.721	 H	1	UNK0	0.000	
7	   H	1.305	-0.795	-4.635	 H	1	UNK0	0.000	
8	   H	0.253	-0.909	-6.769	 H	1	UNK0	0.000	
9	   N	0.774	-5.509	0.630	N.2	1	UNK0	0.000	
10	   C	2.928	-3.448	0.953	C.2	1	UNK0	0.000	
11	   C	1.789	-3.564	1.799	C.2	1	UNK0	0.000	
12	   C	0.798	-4.672	1.614	C.2	1	UNK0	0.000	
13	   C	-0.133	-6.567	0.726	C.3	1	UNK0	0.000	
14	   H	3.082	-4.077	0.087	 H	1	UNK0	0.000	
15	   H	-0.036	-4.729	2.346	 H	1	UNK0	0.000	
16	   H	-0.844	-6.455	1.537	 H	1	UNK0	0.000	
17	   N	-5.514	2.023	1.805	N.2	1	UNK0	0.000	
18	   C	-2.733	1.608	2.937	C.2	1	UNK0	0.000	
19	   C	-3.133	2.334	1.728	C.2	1	UNK0	0.000	
20	   C	-4.445	2.181	1.137	C.2	1	UNK0	0.000	
21	   C	-6.721	1.570	1.239	C.3	1	UNK0	0.000	
22	   H	-3.441	1.064	3.437	 H	1	UNK0	0.000	
23	   H	-4.498	2.111	0.033	 H	1	UNK0	0.000	
24	   H	-6.869	2.063	0.298	 H	1	UNK0	0.000	
25	   N	-1.855	-0.937	-5.072	N.2	1	UNK0	0.000	
26	   C	-2.380	-2.648	-2.785	C.2	1	UNK0	0.000	
27	   C	-3.040	-1.387	-2.947	C.2	1	UNK0	0.000	
28	   C	-2.741	-0.635	-4.192	C.2	1	UNK0	0.000	
29	   C	-1.712	-0.122	-6.269	C.3	1	UNK0	0.000	
30	   H	-1.631	-3.070	-3.461	 H	1	UNK0	0.000	
31	   H	-3.319	0.279	-4.424	 H	1	UNK0	0.000	
32	   H	-2.106	0.874	-6.204	 H	1	UNK0	0.000	
33	   N	-0.821	5.717	0.809	N.2	1	UNK0	0.000	
34	   C	-2.296	3.320	1.132	C.2	1	UNK0	0.000	
35	   C	-1.082	3.548	1.826	C.2	1	UNK0	0.000	
36	   C	-0.317	4.671	1.339	C.2	1	UNK0	0.000	
37	   C	0.097	6.811	0.352	C.3	1	UNK0	0.000	
38	   H	-2.498	3.858	0.189	 H	1	UNK0	0.000	
39	   H	0.748	4.571	1.552	 H	1	UNK0	0.000	
40	   H	1.007	6.797	1.016	 H	1	UNK0	0.000	
41	   N	6.018	-1.497	0.544	N.2	1	UNK0	0.000	
42	   C	3.667	-1.540	2.283	C.2	1	UNK0	0.000	
43	   C	3.909	-2.428	1.199	C.2	1	UNK0	0.000	
44	   C	5.098	-2.293	0.342	C.2	1	UNK0	0.000	
45	   C	7.113	-1.382	-0.488	C.3	1	UNK0	0.000	
46	   H	4.334	-0.787	2.481	 H	1	UNK0	0.000	
47	   H	5.227	-3.022	-0.509	 H	1	UNK0	0.000	
48	   H	7.196	-2.264	-1.165	 H	1	UNK0	0.000	
49	   N	1.810	-0.966	5.349	N.2	1	UNK0	0.000	
50	   C	1.596	-2.657	2.882	C.2	1	UNK0	0.000	
51	   C	2.529	-1.654	3.154	C.2	1	UNK0	0.000	
52	   C	2.390	-0.691	4.253	C.2	1	UNK0	0.000	
53	   C	1.758	-0.073	6.439	C.3	1	UNK0	0.000	
54	   H	0.613	-2.917	3.372	 H	1	UNK0	0.000	
55	   H	2.866	0.281	4.005	 H	1	UNK0	0.000	
56	   H	2.389	0.796	6.341	 H	1	UNK0	0.000	
57	   N	1.450	5.280	-1.240	N.2	1	UNK0	0.000	
58	   C	2.964	2.671	-1.632	C.2	1	UNK0	0.000	
59	   C	1.737	3.064	-2.159	C.2	1	UNK0	0.000	
60	   C	1.020	4.324	-1.977	C.2	1	UNK0	0.000	
61	   C	0.644	6.506	-1.114	C.3	1	UNK0	0.000	
62	   H	3.405	3.368	-0.894	 H	1	UNK0	0.000	
63	   H	0.108	4.407	-2.513	 H	1	UNK0	0.000	
64	   H	-0.206	6.521	-1.797	 H	1	UNK0	0.000	
65	   N	-5.906	-0.326	-0.023	N.2	1	UNK0	0.000	
66	   C	-4.026	-0.942	-2.073	C.2	1	UNK0	0.000	
67	   C	-4.272	-1.810	-0.922	C.2	1	UNK0	0.000	
68	   C	-5.325	-1.438	0.100	C.2	1	UNK0	0.000	
69	   C	-6.770	0.075	1.141	C.3	1	UNK0	0.000	
70	   H	-4.575	0.016	-2.188	 H	1	UNK0	0.000	
71	   H	-5.444	-2.050	0.997	 H	1	UNK0	0.000	
72	   H	-6.400	-0.415	2.115	 H	1	UNK0	0.000	
73	   N	0.024	1.309	5.258	N.3	1	UNK0	0.000	
74	   C	-0.600	2.785	2.885	C.2	1	UNK0	0.000	
75	   C	-1.472	1.850	3.482	C.2	1	UNK0	0.000	
76	   C	-1.037	1.040	4.673	C.3	1	UNK0	0.000	
77	   C	0.294	0.487	6.476	C.3	1	UNK0	0.000	
78	   H	0.366	2.975	3.319	 H	1	UNK0	0.000	
79	   H	-1.755	0.394	5.081	 H	1	UNK0	0.000	
80	   H	-0.287	-0.407	6.558	 H	1	UNK0	0.000	
81	   N	-1.926	-5.603	-0.629	N.2	1	UNK0	0.000	
82	   C	-3.607	-3.051	-0.743	C.2	1	UNK0	0.000	
83	   C	-2.615	-3.421	-1.643	C.2	1	UNK0	0.000	
84	   C	-1.726	-4.642	-1.531	C.2	1	UNK0	0.000	
85	   C	-0.992	-6.708	-0.509	C.3	1	UNK0	0.000	
86	   H	-3.763	-3.721	0.072	 H	1	UNK0	0.000	
87	   H	-0.789	-4.600	-2.167	 H	1	UNK0	0.000	
88	   H	-0.339	-6.765	-1.435	 H	1	UNK0	0.000	
89	   N	5.759	0.191	-1.899	N.2	1	UNK0	0.000	
90	   C	3.005	0.674	-3.015	C.2	1	UNK0	0.000	
91	   C	3.623	1.510	-2.020	C.2	1	UNK0	0.000	
92	   C	4.936	1.063	-1.423	C.2	1	UNK0	0.000	
93	   C	7.026	-0.003	-1.232	C.3	1	UNK0	0.000	
94	   H	3.574	-0.204	-3.326	 H	1	UNK0	0.000	
95	   H	5.111	1.666	-0.542	 H	1	UNK0	0.000	
96	   H	7.162	0.709	-0.411	 H	1	UNK0	0.000	
@<TRIPOS>BOND
1 1 4 2
2 2 59 1
3 2 3 2
4 3 90 1
5 4 7 1
6 3 4 1
7 5 29 1
8 1 5 1
9 2 6 1
10 5 8 1
11 9 13 1
12 9 12 2
13 10 43 2
14 10 11 1
15 11 50 2
16 11 12 1
17 12 15 1
18 13 16 1
19 10 14 1
20 18 22 1
21 18 75 2
22 18 19 1
23 19 20 1
24 17 20 2
25 17 21 1
26 20 23 1
27 21 24 1
28 25 28 2
29 26 83 1
30 26 27 2
31 27 66 1
32 27 28 1
33 29 32 1
34 25 29 1
35 26 30 1
36 28 31 1
37 33 36 2
38 19 34 2
39 34 35 1
40 35 74 2
41 36 39 1
42 35 36 1
43 33 37 1
44 37 40 1
45 34 38 1
46 42 46 1
47 42 51 2
48 42 43 1
49 41 44 2
50 43 44 1
51 41 45 1
52 44 47 1
53 45 48 1
54 49 53 1
55 50 51 1
56 50 54 1
57 51 52 1
58 49 52 2
59 53 77 1
60 52 55 1
61 53 56 1
62 57 61 1
63 58 62 1
64 59 60 1
65 58 59 2
66 57 60 2
67 37 61 1
68 60 63 1
69 61 64 1
70 65 68 2
71 65 69 1
72 66 67 2
73 67 82 1
74 67 68 1
75 68 71 1
76 21 69 1
77 69 72 1
78 66 70 1
79 73 77 1
80 74 78 1
81 74 75 1
82 75 76 1
83 76 79 1
84 73 76 1
85 77 80 1
86 81 85 1
87 82 86 1
88 83 84 1
89 82 83 2
90 81 84 2
91 13 85 1
92 84 87 1
93 85 88 1
94 89 92 2
95 89 93 1
96 90 91 2
97 58 91 1
98 91 92 1
99 92 95 1
100 45 93 1
101 93 96 1
102 90 94 1
@<TRIPOS>SUBSTRUCTURE
1	UNK0	1	GROUP	1 ****	UNK
