# Supplementary material for: MoleQCage: Geometric High-Throughput Screening for Molecular Caging Prediction
Source: J Chem Inf Model. 2024 Dec 12;64(24):9034–9. doi: 10.1021/acs.jcim.4c01419 (PMC11684736; doi:10.1021/acs.jcim.4c01419)
Supplement: Supplementary file 2 — ci4c01419_si_002.zip [file ci4c01419_si_002.zip › CC3_conformations/CC3_094.mol2]

# created with PyMOL 2.4.1
@<TRIPOS>MOLECULE
frame293.xyz
96 102 1                
SMALL
USER_CHARGES
@<TRIPOS>ATOM
1	   N	0.338	0.616	-5.726	N.2	1	UNK0	0.000	
2	   C	1.311	2.384	-3.597	C.2	1	UNK0	0.000	
3	   C	1.975	1.236	-4.039	C.2	1	UNK0	0.000	
4	   C	1.386	0.304	-5.055	C.2	1	UNK0	0.000	
5	   C	-0.254	-0.248	-6.753	C.3	1	UNK0	0.000	
6	   H	0.365	2.701	-4.106	 H	1	UNK0	0.000	
7	   H	1.852	-0.688	-5.195	 H	1	UNK0	0.000	
8	   H	0.252	-1.232	-6.850	 H	1	UNK0	0.000	
9	   N	0.780	-5.609	0.632	N.2	1	UNK0	0.000	
10	   C	2.892	-3.399	0.881	C.2	1	UNK0	0.000	
11	   C	1.863	-3.700	1.808	C.2	1	UNK0	0.000	
12	   C	0.887	-4.906	1.694	C.2	1	UNK0	0.000	
13	   C	-0.195	-6.642	0.627	C.3	1	UNK0	0.000	
14	   H	3.016	-4.105	0.108	 H	1	UNK0	0.000	
15	   H	0.186	-5.032	2.591	 H	1	UNK0	0.000	
16	   H	-0.760	-6.584	1.552	 H	1	UNK0	0.000	
17	   N	-5.598	1.701	2.133	N.2	1	UNK0	0.000	
18	   C	-2.891	1.642	3.200	C.2	1	UNK0	0.000	
19	   C	-3.270	2.432	2.110	C.2	1	UNK0	0.000	
20	   C	-4.609	2.245	1.536	C.2	1	UNK0	0.000	
21	   C	-6.858	1.476	1.394	C.3	1	UNK0	0.000	
22	   H	-3.525	0.937	3.636	 H	1	UNK0	0.000	
23	   H	-4.686	2.655	0.469	 H	1	UNK0	0.000	
24	   H	-6.889	2.155	0.554	 H	1	UNK0	0.000	
25	   N	-1.940	-1.165	-5.160	N.2	1	UNK0	0.000	
26	   C	-1.983	-2.412	-2.602	C.2	1	UNK0	0.000	
27	   C	-2.822	-1.327	-2.949	C.2	1	UNK0	0.000	
28	   C	-2.673	-0.666	-4.193	C.2	1	UNK0	0.000	
29	   C	-1.782	-0.462	-6.451	C.3	1	UNK0	0.000	
30	   H	-1.219	-2.723	-3.309	 H	1	UNK0	0.000	
31	   H	-3.250	0.219	-4.310	 H	1	UNK0	0.000	
32	   H	-2.251	0.501	-6.387	 H	1	UNK0	0.000	
33	   N	-0.421	5.404	0.730	N.2	1	UNK0	0.000	
34	   C	-2.430	3.487	1.681	C.2	1	UNK0	0.000	
35	   C	-1.138	3.640	2.242	C.2	1	UNK0	0.000	
36	   C	-0.093	4.641	1.688	C.2	1	UNK0	0.000	
37	   C	0.343	6.553	0.390	C.3	1	UNK0	0.000	
38	   H	-2.860	4.133	0.870	 H	1	UNK0	0.000	
39	   H	0.850	4.761	2.218	 H	1	UNK0	0.000	
40	   H	1.227	6.710	0.949	 H	1	UNK0	0.000	
41	   N	5.810	-1.207	0.488	N.2	1	UNK0	0.000	
42	   C	3.498	-1.335	2.065	C.2	1	UNK0	0.000	
43	   C	3.717	-2.278	1.002	C.2	1	UNK0	0.000	
44	   C	4.909	-2.101	0.197	C.2	1	UNK0	0.000	
45	   C	7.032	-1.046	-0.361	C.3	1	UNK0	0.000	
46	   H	4.133	-0.458	2.189	 H	1	UNK0	0.000	
47	   H	5.033	-2.665	-0.704	 H	1	UNK0	0.000	
48	   H	7.184	-1.813	-1.100	 H	1	UNK0	0.000	
49	   N	1.718	-1.049	5.262	N.2	1	UNK0	0.000	
50	   C	1.703	-2.803	2.897	C.2	1	UNK0	0.000	
51	   C	2.512	-1.625	3.047	C.2	1	UNK0	0.000	
52	   C	2.419	-0.774	4.240	C.2	1	UNK0	0.000	
53	   C	1.693	-0.071	6.378	C.3	1	UNK0	0.000	
54	   H	0.981	-3.157	3.557	 H	1	UNK0	0.000	
55	   H	3.105	0.116	4.225	 H	1	UNK0	0.000	
56	   H	2.333	0.766	6.275	 H	1	UNK0	0.000	
57	   N	1.579	5.323	-1.369	N.2	1	UNK0	0.000	
58	   C	3.012	2.756	-1.862	C.2	1	UNK0	0.000	
59	   C	1.827	3.187	-2.552	C.2	1	UNK0	0.000	
60	   C	1.140	4.443	-2.118	C.2	1	UNK0	0.000	
61	   C	0.711	6.506	-1.119	C.3	1	UNK0	0.000	
62	   H	3.483	3.368	-1.047	 H	1	UNK0	0.000	
63	   H	0.087	4.472	-2.569	 H	1	UNK0	0.000	
64	   H	-0.268	6.530	-1.744	 H	1	UNK0	0.000	
65	   N	-5.888	-0.358	-0.081	N.2	1	UNK0	0.000	
66	   C	-3.674	-0.811	-1.913	C.2	1	UNK0	0.000	
67	   C	-3.813	-1.493	-0.674	C.2	1	UNK0	0.000	
68	   C	-4.889	-1.056	0.259	C.2	1	UNK0	0.000	
69	   C	-6.947	-0.019	0.888	C.3	1	UNK0	0.000	
70	   H	-4.344	0.028	-2.086	 H	1	UNK0	0.000	
71	   H	-4.620	-1.398	1.315	 H	1	UNK0	0.000	
72	   H	-6.815	-0.718	1.708	 H	1	UNK0	0.000	
73	   N	-0.221	1.253	5.446	N.2	1	UNK0	0.000	
74	   C	-0.780	2.804	3.268	C.2	1	UNK0	0.000	
75	   C	-1.646	1.833	3.819	C.2	1	UNK0	0.000	
76	   C	-1.275	0.983	4.912	C.2	1	UNK0	0.000	
77	   C	0.252	0.446	6.576	C.3	1	UNK0	0.000	
78	   H	0.159	2.937	3.734	 H	1	UNK0	0.000	
79	   H	-1.951	0.187	5.294	 H	1	UNK0	0.000	
80	   H	-0.446	-0.365	6.761	 H	1	UNK0	0.000	
81	   N	-1.878	-5.334	-0.588	N.2	1	UNK0	0.000	
82	   C	-3.034	-2.651	-0.400	C.2	1	UNK0	0.000	
83	   C	-2.232	-3.123	-1.437	C.2	1	UNK0	0.000	
84	   C	-1.482	-4.323	-1.317	C.2	1	UNK0	0.000	
85	   C	-1.057	-6.523	-0.645	C.3	1	UNK0	0.000	
86	   H	-3.029	-3.123	0.563	 H	1	UNK0	0.000	
87	   H	-0.539	-4.411	-1.814	 H	1	UNK0	0.000	
88	   H	-0.530	-6.603	-1.531	 H	1	UNK0	0.000	
89	   N	5.783	0.327	-1.887	N.2	1	UNK0	0.000	
90	   C	3.108	0.797	-3.292	C.2	1	UNK0	0.000	
91	   C	3.691	1.583	-2.228	C.2	1	UNK0	0.000	
92	   C	4.927	1.121	-1.534	C.2	1	UNK0	0.000	
93	   C	7.007	0.217	-1.115	C.3	1	UNK0	0.000	
94	   H	3.486	-0.128	-3.592	 H	1	UNK0	0.000	
95	   H	5.054	1.716	-0.604	 H	1	UNK0	0.000	
96	   H	7.158	1.036	-0.405	 H	1	UNK0	0.000	
@<TRIPOS>BOND
1 1 4 2
2 2 59 1
3 2 3 2
4 3 90 1
5 3 4 1
6 5 29 1
7 1 5 1
8 2 6 1
9 4 7 1
10 5 8 1
11 9 12 2
12 10 43 2
13 10 11 1
14 11 50 2
15 11 12 1
16 12 15 1
17 9 13 1
18 13 16 1
19 10 14 1
20 18 22 1
21 18 75 2
22 18 19 1
23 19 20 1
24 17 20 2
25 17 21 1
26 20 23 1
27 21 24 1
28 25 28 2
29 26 83 1
30 26 27 2
31 27 66 1
32 27 28 1
33 29 32 1
34 25 29 1
35 26 30 1
36 28 31 1
37 33 36 2
38 19 34 2
39 34 35 1
40 35 74 2
41 36 39 1
42 35 36 1
43 33 37 1
44 37 40 1
45 34 38 1
46 42 46 1
47 42 51 2
48 42 43 1
49 41 44 2
50 43 44 1
51 41 45 1
52 44 47 1
53 45 48 1
54 49 53 1
55 50 51 1
56 50 54 1
57 51 52 1
58 49 52 2
59 53 77 1
60 52 55 1
61 53 56 1
62 57 61 1
63 58 62 1
64 59 60 1
65 58 59 2
66 57 60 2
67 37 61 1
68 60 63 1
69 61 64 1
70 65 68 2
71 65 69 1
72 66 67 2
73 67 82 1
74 67 68 1
75 68 71 1
76 21 69 1
77 69 72 1
78 66 70 1
79 73 77 1
80 74 78 1
81 74 75 1
82 75 76 1
83 76 79 1
84 73 76 2
85 77 80 1
86 82 86 1
87 83 84 1
88 82 83 2
89 81 84 2
90 81 85 1
91 13 85 1
92 84 87 1
93 85 88 1
94 89 92 2
95 89 93 1
96 90 91 2
97 58 91 1
98 91 92 1
99 92 95 1
100 93 96 1
101 45 93 1
102 90 94 1
@<TRIPOS>SUBSTRUCTURE
1	UNK0	1	GROUP	1 ****	UNK
