# Supplementary material for: MoleQCage: Geometric High-Throughput Screening for Molecular Caging Prediction
Source: J Chem Inf Model. 2024 Dec 12;64(24):9034–9. doi: 10.1021/acs.jcim.4c01419 (PMC11684736; doi:10.1021/acs.jcim.4c01419)
Supplement: Supplementary file 2 — ci4c01419_si_002.zip [file ci4c01419_si_002.zip › CC3_conformations/CC3_095.mol2]

# created with PyMOL 2.4.1
@<TRIPOS>MOLECULE
frame294.xyz
96 102 1                
SMALL
USER_CHARGES
@<TRIPOS>ATOM
1	   N	0.050	0.512	-5.566	N.2	1	UNK0	0.000	
2	   C	1.065	2.143	-3.286	C.2	1	UNK0	0.000	
3	   C	1.786	1.109	-3.905	C.2	1	UNK0	0.000	
4	   C	1.101	0.276	-4.916	C.2	1	UNK0	0.000	
5	   C	-0.325	-0.319	-6.712	C.3	1	UNK0	0.000	
6	   H	0.085	2.470	-3.756	 H	1	UNK0	0.000	
7	   H	1.612	-0.673	-5.232	 H	1	UNK0	0.000	
8	   H	0.053	-1.298	-6.643	 H	1	UNK0	0.000	
9	   N	0.666	-5.288	0.713	N.2	1	UNK0	0.000	
10	   C	2.785	-3.309	1.100	C.2	1	UNK0	0.000	
11	   C	1.672	-3.445	1.945	C.2	1	UNK0	0.000	
12	   C	0.670	-4.552	1.745	C.2	1	UNK0	0.000	
13	   C	-0.235	-6.424	0.765	C.3	1	UNK0	0.000	
14	   H	2.828	-3.916	0.209	 H	1	UNK0	0.000	
15	   H	-0.004	-4.694	2.628	 H	1	UNK0	0.000	
16	   H	-0.903	-6.533	1.627	 H	1	UNK0	0.000	
17	   N	-5.229	1.249	1.741	N.2	1	UNK0	0.000	
18	   C	-2.741	1.689	3.236	C.2	1	UNK0	0.000	
19	   C	-3.216	2.476	2.176	C.2	1	UNK0	0.000	
20	   C	-4.641	2.350	1.793	C.2	1	UNK0	0.000	
21	   C	-6.586	1.197	1.290	C.3	1	UNK0	0.000	
22	   H	-3.440	0.890	3.538	 H	1	UNK0	0.000	
23	   H	-5.155	3.240	1.446	 H	1	UNK0	0.000	
24	   H	-6.832	1.842	0.493	 H	1	UNK0	0.000	
25	   N	-2.259	-1.391	-5.656	N.3	1	UNK0	0.000	
26	   C	-2.294	-2.610	-3.088	C.2	1	UNK0	0.000	
27	   C	-2.991	-1.433	-3.346	C.2	1	UNK0	0.000	
28	   C	-2.775	-0.798	-4.703	C.3	1	UNK0	0.000	
29	   C	-1.857	-0.506	-6.740	C.3	1	UNK0	0.000	
30	   H	-1.709	-3.056	-3.855	 H	1	UNK0	0.000	
31	   H	-3.221	0.292	-4.775	 H	1	UNK0	0.000	
32	   H	-2.335	0.448	-6.746	 H	1	UNK0	0.000	
33	   N	-0.638	5.743	0.897	N.2	1	UNK0	0.000	
34	   C	-2.404	3.456	1.613	C.2	1	UNK0	0.000	
35	   C	-1.070	3.613	2.021	C.2	1	UNK0	0.000	
36	   C	-0.135	4.673	1.479	C.2	1	UNK0	0.000	
37	   C	0.286	6.690	0.405	C.3	1	UNK0	0.000	
38	   H	-2.774	4.195	0.886	 H	1	UNK0	0.000	
39	   H	0.943	4.562	1.442	 H	1	UNK0	0.000	
40	   H	1.165	6.857	1.045	 H	1	UNK0	0.000	
41	   N	5.842	-1.325	0.480	N.2	1	UNK0	0.000	
42	   C	3.638	-1.544	2.457	C.2	1	UNK0	0.000	
43	   C	3.809	-2.373	1.307	C.2	1	UNK0	0.000	
44	   C	4.902	-2.183	0.300	C.2	1	UNK0	0.000	
45	   C	6.962	-1.198	-0.483	C.3	1	UNK0	0.000	
46	   H	4.487	-0.818	2.599	 H	1	UNK0	0.000	
47	   H	4.871	-2.824	-0.593	 H	1	UNK0	0.000	
48	   H	7.054	-2.078	-1.098	 H	1	UNK0	0.000	
49	   N	1.609	-0.996	5.459	N.2	1	UNK0	0.000	
50	   C	1.491	-2.619	3.044	C.2	1	UNK0	0.000	
51	   C	2.528	-1.650	3.312	C.2	1	UNK0	0.000	
52	   C	2.428	-0.764	4.532	C.2	1	UNK0	0.000	
53	   C	1.640	-0.127	6.643	C.3	1	UNK0	0.000	
54	   H	0.628	-2.729	3.634	 H	1	UNK0	0.000	
55	   H	3.081	0.137	4.663	 H	1	UNK0	0.000	
56	   H	2.292	0.712	6.541	 H	1	UNK0	0.000	
57	   N	1.569	5.200	-1.218	N.2	1	UNK0	0.000	
58	   C	2.998	2.783	-1.942	C.2	1	UNK0	0.000	
59	   C	1.682	3.070	-2.397	C.2	1	UNK0	0.000	
60	   C	1.068	4.362	-2.027	C.2	1	UNK0	0.000	
61	   C	0.761	6.478	-1.023	C.3	1	UNK0	0.000	
62	   H	3.530	3.515	-1.330	 H	1	UNK0	0.000	
63	   H	0.067	4.457	-2.425	 H	1	UNK0	0.000	
64	   H	-0.105	6.592	-1.767	 H	1	UNK0	0.000	
65	   N	-6.123	-0.541	-0.388	N.3	1	UNK0	0.000	
66	   C	-3.937	-0.997	-2.367	C.2	1	UNK0	0.000	
67	   C	-4.058	-1.588	-1.104	C.2	1	UNK0	0.000	
68	   C	-5.068	-1.162	-0.143	C.3	1	UNK0	0.000	
69	   C	-6.959	-0.208	0.820	C.3	1	UNK0	0.000	
70	   H	-4.564	-0.138	-2.582	 H	1	UNK0	0.000	
71	   H	-4.802	-1.417	0.901	 H	1	UNK0	0.000	
72	   H	-6.749	-0.941	1.581	 H	1	UNK0	0.000	
73	   N	-0.064	1.331	5.779	N.3	1	UNK0	0.000	
74	   C	-0.662	2.819	3.121	C.2	1	UNK0	0.000	
75	   C	-1.462	1.805	3.809	C.2	1	UNK0	0.000	
76	   C	-0.979	0.989	4.991	C.3	1	UNK0	0.000	
77	   C	0.254	0.477	6.918	C.3	1	UNK0	0.000	
78	   H	0.327	3.006	3.483	 H	1	UNK0	0.000	
79	   H	-1.285	-0.072	5.040	 H	1	UNK0	0.000	
80	   H	-0.405	-0.335	6.988	 H	1	UNK0	0.000	
81	   N	-1.872	-5.309	-0.599	N.2	1	UNK0	0.000	
82	   C	-3.218	-2.714	-0.842	C.2	1	UNK0	0.000	
83	   C	-2.404	-3.277	-1.846	C.2	1	UNK0	0.000	
84	   C	-1.602	-4.429	-1.497	C.2	1	UNK0	0.000	
85	   C	-1.069	-6.541	-0.583	C.3	1	UNK0	0.000	
86	   H	-3.277	-3.174	0.088	 H	1	UNK0	0.000	
87	   H	-0.682	-4.506	-2.172	 H	1	UNK0	0.000	
88	   H	-0.574	-6.698	-1.484	 H	1	UNK0	0.000	
89	   N	5.627	0.304	-2.000	N.2	1	UNK0	0.000	
90	   C	3.154	0.881	-3.404	C.2	1	UNK0	0.000	
91	   C	3.698	1.633	-2.355	C.2	1	UNK0	0.000	
92	   C	4.991	1.338	-1.802	C.2	1	UNK0	0.000	
93	   C	6.884	0.149	-1.282	C.3	1	UNK0	0.000	
94	   H	3.638	0.031	-3.804	 H	1	UNK0	0.000	
95	   H	5.428	2.154	-1.193	 H	1	UNK0	0.000	
96	   H	7.049	0.861	-0.510	 H	1	UNK0	0.000	
@<TRIPOS>BOND
1 1 4 2
2 2 59 2
3 3 90 2
4 2 3 1
5 3 4 1
6 5 8 1
7 1 5 1
8 2 6 1
9 4 7 1
10 9 13 1
11 9 12 2
12 10 43 2
13 10 11 1
14 11 50 2
15 11 12 1
16 12 15 1
17 13 16 1
18 10 14 1
19 17 20 2
20 18 22 1
21 18 75 1
22 18 19 2
23 19 20 1
24 17 21 1
25 20 23 1
26 21 24 1
27 25 28 1
28 26 83 1
29 26 27 2
30 27 66 1
31 27 28 1
32 5 29 1
33 25 29 1
34 26 30 1
35 28 31 1
36 29 32 1
37 33 36 2
38 34 35 2
39 19 34 1
40 35 74 1
41 35 36 1
42 33 37 1
43 37 40 1
44 34 38 1
45 36 39 1
46 42 46 1
47 42 51 2
48 42 43 1
49 41 44 2
50 43 44 1
51 41 45 1
52 44 47 1
53 45 48 1
54 49 53 1
55 50 51 1
56 50 54 1
57 51 52 1
58 52 55 1
59 49 52 2
60 53 77 1
61 53 56 1
62 57 61 1
63 58 62 1
64 59 60 1
65 58 59 1
66 57 60 2
67 37 61 1
68 60 63 1
69 61 64 1
70 65 68 1
71 65 69 1
72 66 67 2
73 67 82 1
74 67 68 1
75 68 71 1
76 21 69 1
77 69 72 1
78 66 70 1
79 73 77 1
80 74 78 1
81 74 75 2
82 75 76 1
83 76 79 1
84 73 76 1
85 77 80 1
86 81 85 1
87 82 86 1
88 83 84 1
89 82 83 2
90 81 84 2
91 13 85 1
92 84 87 1
93 85 88 1
94 89 92 2
95 89 93 1
96 90 91 1
97 58 91 2
98 91 92 1
99 92 95 1
100 93 96 1
101 45 93 1
102 90 94 1
@<TRIPOS>SUBSTRUCTURE
1	UNK0	1	GROUP	1 ****	UNK
