# Supplementary material for: MoleQCage: Geometric High-Throughput Screening for Molecular Caging Prediction
Source: J Chem Inf Model. 2024 Dec 12;64(24):9034–9. doi: 10.1021/acs.jcim.4c01419 (PMC11684736; doi:10.1021/acs.jcim.4c01419)
Supplement: Supplementary file 2 — ci4c01419_si_002.zip [file ci4c01419_si_002.zip › CC3_conformations/CC3_096.mol2]

# created with PyMOL 2.4.1
@<TRIPOS>MOLECULE
frame295.xyz
96 102 1                
SMALL
USER_CHARGES
@<TRIPOS>ATOM
1	   N	0.325	0.741	-6.005	N.2	1	UNK0	0.000	
2	   C	1.119	2.376	-3.792	C.2	1	UNK0	0.000	
3	   C	1.776	1.166	-4.177	C.2	1	UNK0	0.000	
4	   C	1.104	0.340	-5.142	C.2	1	UNK0	0.000	
5	   C	-0.212	-0.079	-7.028	C.3	1	UNK0	0.000	
6	   H	0.202	2.599	-4.334	 H	1	UNK0	0.000	
7	   H	1.428	-0.706	-5.078	 H	1	UNK0	0.000	
8	   H	0.313	-1.025	-7.118	 H	1	UNK0	0.000	
9	   N	0.871	-5.482	1.128	N.2	1	UNK0	0.000	
10	   C	2.743	-3.256	1.181	C.2	1	UNK0	0.000	
11	   C	1.767	-3.494	2.115	C.2	1	UNK0	0.000	
12	   C	0.721	-4.551	2.022	C.2	1	UNK0	0.000	
13	   C	-0.137	-6.495	0.998	C.3	1	UNK0	0.000	
14	   H	2.700	-3.813	0.259	 H	1	UNK0	0.000	
15	   H	-0.087	-4.557	2.784	 H	1	UNK0	0.000	
16	   H	-0.878	-6.391	1.751	 H	1	UNK0	0.000	
17	   N	-5.444	1.551	2.143	N.2	1	UNK0	0.000	
18	   C	-2.693	1.434	3.208	C.2	1	UNK0	0.000	
19	   C	-3.102	2.288	2.102	C.2	1	UNK0	0.000	
20	   C	-4.500	2.141	1.531	C.2	1	UNK0	0.000	
21	   C	-6.733	1.376	1.465	C.3	1	UNK0	0.000	
22	   H	-3.289	0.574	3.561	 H	1	UNK0	0.000	
23	   H	-4.673	2.581	0.505	 H	1	UNK0	0.000	
24	   H	-6.886	2.274	0.897	 H	1	UNK0	0.000	
25	   N	-1.951	-1.041	-5.409	N.2	1	UNK0	0.000	
26	   C	-2.175	-2.424	-2.793	C.2	1	UNK0	0.000	
27	   C	-2.812	-1.171	-3.066	C.2	1	UNK0	0.000	
28	   C	-2.565	-0.546	-4.417	C.2	1	UNK0	0.000	
29	   C	-1.759	-0.305	-6.729	C.3	1	UNK0	0.000	
30	   H	-1.429	-2.679	-3.530	 H	1	UNK0	0.000	
31	   H	-3.038	0.417	-4.482	 H	1	UNK0	0.000	
32	   H	-2.325	0.660	-6.721	 H	1	UNK0	0.000	
33	   N	-0.504	5.505	0.892	N.2	1	UNK0	0.000	
34	   C	-2.252	3.288	1.567	C.2	1	UNK0	0.000	
35	   C	-0.948	3.470	2.149	C.2	1	UNK0	0.000	
36	   C	-0.134	4.650	1.735	C.2	1	UNK0	0.000	
37	   C	0.402	6.503	0.369	C.3	1	UNK0	0.000	
38	   H	-2.540	3.948	0.757	 H	1	UNK0	0.000	
39	   H	0.886	4.827	2.188	 H	1	UNK0	0.000	
40	   H	1.424	6.364	0.679	 H	1	UNK0	0.000	
41	   N	5.836	-1.358	0.456	N.2	1	UNK0	0.000	
42	   C	3.666	-1.427	2.496	C.2	1	UNK0	0.000	
43	   C	3.770	-2.256	1.340	C.2	1	UNK0	0.000	
44	   C	4.814	-2.087	0.240	C.2	1	UNK0	0.000	
45	   C	6.832	-1.353	-0.609	C.3	1	UNK0	0.000	
46	   H	4.438	-0.709	2.662	 H	1	UNK0	0.000	
47	   H	4.723	-2.710	-0.700	 H	1	UNK0	0.000	
48	   H	6.770	-2.158	-1.370	 H	1	UNK0	0.000	
49	   N	1.875	-0.959	5.610	N.2	1	UNK0	0.000	
50	   C	1.667	-2.660	3.273	C.2	1	UNK0	0.000	
51	   C	2.646	-1.664	3.451	C.2	1	UNK0	0.000	
52	   C	2.660	-0.779	4.653	C.2	1	UNK0	0.000	
53	   C	1.797	-0.049	6.718	C.3	1	UNK0	0.000	
54	   H	0.888	-2.799	3.958	 H	1	UNK0	0.000	
55	   H	3.454	-0.024	4.723	 H	1	UNK0	0.000	
56	   H	2.332	0.898	6.631	 H	1	UNK0	0.000	
57	   N	1.286	5.064	-1.385	N.2	1	UNK0	0.000	
58	   C	2.734	2.680	-2.088	C.2	1	UNK0	0.000	
59	   C	1.571	3.138	-2.718	C.2	1	UNK0	0.000	
60	   C	0.922	4.351	-2.361	C.2	1	UNK0	0.000	
61	   C	0.505	6.320	-1.113	C.3	1	UNK0	0.000	
62	   H	3.160	3.341	-1.332	 H	1	UNK0	0.000	
63	   H	0.034	4.672	-2.978	 H	1	UNK0	0.000	
64	   H	-0.556	6.480	-1.474	 H	1	UNK0	0.000	
65	   N	-5.921	-0.168	-0.262	N.2	1	UNK0	0.000	
66	   C	-3.890	-0.868	-2.290	C.2	1	UNK0	0.000	
67	   C	-4.100	-1.602	-1.059	C.2	1	UNK0	0.000	
68	   C	-5.211	-1.268	-0.196	C.2	1	UNK0	0.000	
69	   C	-6.984	0.024	0.715	C.3	1	UNK0	0.000	
70	   H	-4.580	-0.125	-2.566	 H	1	UNK0	0.000	
71	   H	-5.307	-2.017	0.632	 H	1	UNK0	0.000	
72	   H	-7.057	-0.697	1.487	 H	1	UNK0	0.000	
73	   N	-0.089	1.367	5.774	N.2	1	UNK0	0.000	
74	   C	-0.589	2.662	3.256	C.2	1	UNK0	0.000	
75	   C	-1.401	1.641	3.806	C.2	1	UNK0	0.000	
76	   C	-0.873	0.858	4.934	C.2	1	UNK0	0.000	
77	   C	0.286	0.498	6.903	C.3	1	UNK0	0.000	
78	   H	0.381	2.803	3.705	 H	1	UNK0	0.000	
79	   H	-1.299	-0.125	5.022	 H	1	UNK0	0.000	
80	   H	-0.386	-0.331	6.992	 H	1	UNK0	0.000	
81	   N	-1.621	-5.146	-0.411	N.2	1	UNK0	0.000	
82	   C	-3.346	-2.706	-0.690	C.2	1	UNK0	0.000	
83	   C	-2.371	-3.122	-1.591	C.2	1	UNK0	0.000	
84	   C	-1.562	-4.337	-1.401	C.2	1	UNK0	0.000	
85	   C	-0.838	-6.405	-0.327	C.3	1	UNK0	0.000	
86	   H	-3.407	-3.262	0.196	 H	1	UNK0	0.000	
87	   H	-0.933	-4.604	-2.310	 H	1	UNK0	0.000	
88	   H	-0.035	-6.419	-1.034	 H	1	UNK0	0.000	
89	   N	5.587	0.342	-2.116	N.2	1	UNK0	0.000	
90	   C	2.962	0.719	-3.517	C.2	1	UNK0	0.000	
91	   C	3.488	1.508	-2.428	C.2	1	UNK0	0.000	
92	   C	4.701	1.167	-1.724	C.2	1	UNK0	0.000	
93	   C	6.766	0.080	-1.224	C.3	1	UNK0	0.000	
94	   H	3.506	-0.121	-3.924	 H	1	UNK0	0.000	
95	   H	4.797	1.697	-0.757	 H	1	UNK0	0.000	
96	   H	6.824	0.783	-0.406	 H	1	UNK0	0.000	
@<TRIPOS>BOND
1 1 4 2
2 2 59 1
3 2 3 2
4 3 90 1
5 4 7 1
6 3 4 1
7 5 29 1
8 1 5 1
9 2 6 1
10 5 8 1
11 9 12 2
12 10 43 2
13 10 11 1
14 11 50 2
15 11 12 1
16 12 15 1
17 9 13 1
18 13 16 1
19 10 14 1
20 18 22 1
21 18 75 2
22 18 19 1
23 19 20 1
24 17 20 2
25 17 21 1
26 20 23 1
27 21 24 1
28 25 28 2
29 26 83 1
30 26 27 2
31 27 66 1
32 27 28 1
33 29 32 1
34 25 29 1
35 26 30 1
36 28 31 1
37 33 36 2
38 19 34 2
39 34 35 1
40 35 74 2
41 35 36 1
42 36 39 1
43 37 40 1
44 33 37 1
45 34 38 1
46 42 46 1
47 42 51 2
48 42 43 1
49 41 44 2
50 43 44 1
51 41 45 1
52 44 47 1
53 45 48 1
54 49 53 1
55 50 51 1
56 50 54 1
57 51 52 1
58 52 55 1
59 49 52 2
60 53 77 1
61 53 56 1
62 57 61 1
63 58 62 1
64 59 60 1
65 58 59 2
66 57 60 2
67 37 61 1
68 60 63 1
69 61 64 1
70 65 68 2
71 65 69 1
72 66 67 2
73 67 82 1
74 67 68 1
75 68 71 1
76 21 69 1
77 69 72 1
78 66 70 1
79 73 77 1
80 74 78 1
81 74 75 1
82 75 76 1
83 76 79 1
84 73 76 2
85 77 80 1
86 81 85 1
87 82 86 1
88 83 84 1
89 82 83 2
90 81 84 2
91 13 85 1
92 84 87 1
93 85 88 1
94 89 92 2
95 89 93 1
96 90 91 2
97 58 91 1
98 91 92 1
99 92 95 1
100 45 93 1
101 93 96 1
102 90 94 1
@<TRIPOS>SUBSTRUCTURE
1	UNK0	1	GROUP	1 ****	UNK
