# Supplementary material for: MoleQCage: Geometric High-Throughput Screening for Molecular Caging Prediction
Source: J Chem Inf Model. 2024 Dec 12;64(24):9034–9. doi: 10.1021/acs.jcim.4c01419 (PMC11684736; doi:10.1021/acs.jcim.4c01419)
Supplement: Supplementary file 2 — ci4c01419_si_002.zip [file ci4c01419_si_002.zip › CC3_conformations/CC3_097.mol2]

# created with PyMOL 2.4.1
@<TRIPOS>MOLECULE
frame296.xyz
96 102 1                
SMALL
USER_CHARGES
@<TRIPOS>ATOM
1	   N	0.375	0.760	-5.988	N.2	1	UNK0	0.000	
2	   C	1.072	2.407	-3.706	C.2	1	UNK0	0.000	
3	   C	1.726	1.185	-4.087	C.2	1	UNK0	0.000	
4	   C	1.327	0.384	-5.240	C.2	1	UNK0	0.000	
5	   C	-0.184	-0.043	-7.012	C.3	1	UNK0	0.000	
6	   H	0.241	2.749	-4.359	 H	1	UNK0	0.000	
7	   H	1.868	-0.526	-5.394	 H	1	UNK0	0.000	
8	   H	0.452	-0.914	-7.133	 H	1	UNK0	0.000	
9	   N	0.815	-5.749	1.169	N.2	1	UNK0	0.000	
10	   C	2.605	-3.255	1.009	C.2	1	UNK0	0.000	
11	   C	1.609	-3.534	2.011	C.2	1	UNK0	0.000	
12	   C	0.631	-4.658	1.840	C.2	1	UNK0	0.000	
13	   C	-0.240	-6.719	1.045	C.3	1	UNK0	0.000	
14	   H	2.646	-3.935	0.146	 H	1	UNK0	0.000	
15	   H	-0.274	-4.439	2.330	 H	1	UNK0	0.000	
16	   H	-0.970	-6.641	1.817	 H	1	UNK0	0.000	
17	   N	-5.458	1.439	2.211	N.2	1	UNK0	0.000	
18	   C	-2.697	1.743	3.410	C.2	1	UNK0	0.000	
19	   C	-3.257	2.495	2.354	C.2	1	UNK0	0.000	
20	   C	-4.468	2.077	1.716	C.2	1	UNK0	0.000	
21	   C	-6.702	1.296	1.469	C.3	1	UNK0	0.000	
22	   H	-3.260	0.939	3.864	 H	1	UNK0	0.000	
23	   H	-4.467	2.328	0.624	 H	1	UNK0	0.000	
24	   H	-6.842	2.019	0.647	 H	1	UNK0	0.000	
25	   N	-1.709	-1.331	-5.459	N.2	1	UNK0	0.000	
26	   C	-2.065	-2.823	-2.994	C.2	1	UNK0	0.000	
27	   C	-2.815	-1.661	-3.319	C.2	1	UNK0	0.000	
28	   C	-2.624	-1.015	-4.648	C.2	1	UNK0	0.000	
29	   C	-1.594	-0.516	-6.675	C.3	1	UNK0	0.000	
30	   H	-1.251	-3.157	-3.592	 H	1	UNK0	0.000	
31	   H	-3.390	-0.213	-4.795	 H	1	UNK0	0.000	
32	   H	-2.072	0.445	-6.614	 H	1	UNK0	0.000	
33	   N	-0.702	5.758	0.787	N.2	1	UNK0	0.000	
34	   C	-2.486	3.536	1.761	C.2	1	UNK0	0.000	
35	   C	-1.213	3.888	2.292	C.2	1	UNK0	0.000	
36	   C	-0.319	4.941	1.685	C.2	1	UNK0	0.000	
37	   C	0.335	6.788	0.357	C.3	1	UNK0	0.000	
38	   H	-2.788	4.065	0.838	 H	1	UNK0	0.000	
39	   H	0.602	5.074	2.241	 H	1	UNK0	0.000	
40	   H	1.268	6.740	0.866	 H	1	UNK0	0.000	
41	   N	5.646	-1.178	0.419	N.2	1	UNK0	0.000	
42	   C	3.545	-1.436	2.368	C.2	1	UNK0	0.000	
43	   C	3.601	-2.170	1.148	C.2	1	UNK0	0.000	
44	   C	4.725	-1.977	0.242	C.2	1	UNK0	0.000	
45	   C	6.683	-1.091	-0.606	C.3	1	UNK0	0.000	
46	   H	4.318	-0.635	2.523	 H	1	UNK0	0.000	
47	   H	4.596	-2.556	-0.717	 H	1	UNK0	0.000	
48	   H	6.539	-1.765	-1.467	 H	1	UNK0	0.000	
49	   N	1.855	-1.289	5.638	N.2	1	UNK0	0.000	
50	   C	1.640	-2.728	3.140	C.2	1	UNK0	0.000	
51	   C	2.573	-1.710	3.365	C.2	1	UNK0	0.000	
52	   C	2.565	-0.936	4.608	C.2	1	UNK0	0.000	
53	   C	1.829	-0.354	6.774	C.3	1	UNK0	0.000	
54	   H	0.952	-2.977	3.849	 H	1	UNK0	0.000	
55	   H	3.241	-0.059	4.665	 H	1	UNK0	0.000	
56	   H	2.622	0.354	6.689	 H	1	UNK0	0.000	
57	   N	1.274	5.345	-1.452	N.2	1	UNK0	0.000	
58	   C	2.714	2.803	-2.016	C.2	1	UNK0	0.000	
59	   C	1.558	3.230	-2.676	C.2	1	UNK0	0.000	
60	   C	0.854	4.512	-2.333	C.2	1	UNK0	0.000	
61	   C	0.668	6.613	-1.164	C.3	1	UNK0	0.000	
62	   H	3.044	3.471	-1.234	 H	1	UNK0	0.000	
63	   H	0.065	4.799	-2.948	 H	1	UNK0	0.000	
64	   H	-0.320	6.765	-1.693	 H	1	UNK0	0.000	
65	   N	-5.770	-0.261	-0.312	N.3	1	UNK0	0.000	
66	   C	-3.819	-1.196	-2.464	C.2	1	UNK0	0.000	
67	   C	-4.102	-1.827	-1.217	C.2	1	UNK0	0.000	
68	   C	-5.103	-1.348	-0.225	C.3	1	UNK0	0.000	
69	   C	-6.855	-0.088	0.750	C.3	1	UNK0	0.000	
70	   H	-4.265	-0.293	-2.667	 H	1	UNK0	0.000	
71	   H	-5.176	-2.050	0.602	 H	1	UNK0	0.000	
72	   H	-6.723	-0.929	1.441	 H	1	UNK0	0.000	
73	   N	0.281	1.289	5.544	N.3	1	UNK0	0.000	
74	   C	-0.721	3.089	3.412	C.2	1	UNK0	0.000	
75	   C	-1.489	2.086	4.028	C.2	1	UNK0	0.000	
76	   C	-0.918	1.271	5.159	C.3	1	UNK0	0.000	
77	   C	0.502	0.447	6.763	C.3	1	UNK0	0.000	
78	   H	0.275	3.290	3.806	 H	1	UNK0	0.000	
79	   H	-1.701	0.790	5.692	 H	1	UNK0	0.000	
80	   H	-0.289	-0.330	6.845	 H	1	UNK0	0.000	
81	   N	-1.674	-5.301	-0.389	N.2	1	UNK0	0.000	
82	   C	-3.382	-2.991	-0.899	C.2	1	UNK0	0.000	
83	   C	-2.358	-3.465	-1.775	C.2	1	UNK0	0.000	
84	   C	-1.588	-4.670	-1.501	C.2	1	UNK0	0.000	
85	   C	-1.014	-6.603	-0.275	C.3	1	UNK0	0.000	
86	   H	-3.513	-3.553	-0.011	 H	1	UNK0	0.000	
87	   H	-0.958	-4.995	-2.311	 H	1	UNK0	0.000	
88	   H	-0.351	-6.696	-1.144	 H	1	UNK0	0.000	
89	   N	5.532	0.363	-2.048	N.2	1	UNK0	0.000	
90	   C	2.800	0.735	-3.349	C.2	1	UNK0	0.000	
91	   C	3.437	1.619	-2.397	C.2	1	UNK0	0.000	
92	   C	4.703	1.259	-1.735	C.2	1	UNK0	0.000	
93	   C	6.748	0.247	-1.292	C.3	1	UNK0	0.000	
94	   H	3.325	-0.236	-3.590	 H	1	UNK0	0.000	
95	   H	4.833	1.820	-0.797	 H	1	UNK0	0.000	
96	   H	6.996	1.000	-0.571	 H	1	UNK0	0.000	
@<TRIPOS>BOND
1 1 4 2
2 2 59 1
3 2 3 2
4 3 90 1
5 3 4 1
6 5 29 1
7 1 5 1
8 2 6 1
9 4 7 1
10 5 8 1
11 9 12 2
12 10 43 2
13 10 11 1
14 11 50 2
15 11 12 1
16 12 15 1
17 9 13 1
18 13 16 1
19 10 14 1
20 18 22 1
21 18 75 1
22 18 19 2
23 17 20 2
24 19 20 1
25 17 21 1
26 20 23 1
27 21 24 1
28 25 28 2
29 26 83 1
30 26 27 2
31 27 66 1
32 27 28 1
33 29 32 1
34 25 29 1
35 26 30 1
36 28 31 1
37 33 36 2
38 34 35 2
39 19 34 1
40 35 74 1
41 36 39 1
42 35 36 1
43 33 37 1
44 37 40 1
45 34 38 1
46 42 46 1
47 42 51 2
48 42 43 1
49 41 44 2
50 43 44 1
51 41 45 1
52 44 47 1
53 45 48 1
54 49 53 1
55 50 51 1
56 50 54 1
57 51 52 1
58 52 55 1
59 49 52 2
60 53 56 1
61 57 61 1
62 58 62 1
63 59 60 1
64 58 59 2
65 57 60 2
66 37 61 1
67 60 63 1
68 61 64 1
69 65 68 1
70 65 69 1
71 66 67 2
72 67 82 1
73 67 68 1
74 68 71 1
75 69 72 1
76 21 69 1
77 66 70 1
78 73 77 1
79 74 78 1
80 74 75 2
81 75 76 1
82 73 76 1
83 76 79 1
84 53 77 1
85 77 80 1
86 81 85 1
87 82 86 1
88 83 84 1
89 82 83 2
90 81 84 2
91 13 85 1
92 84 87 1
93 85 88 1
94 89 92 2
95 89 93 1
96 90 91 2
97 58 91 1
98 91 92 1
99 92 95 1
100 45 93 1
101 93 96 1
102 90 94 1
@<TRIPOS>SUBSTRUCTURE
1	UNK0	1	GROUP	1 ****	UNK
