# Supplementary material for: MoleQCage: Geometric High-Throughput Screening for Molecular Caging Prediction
Source: J Chem Inf Model. 2024 Dec 12;64(24):9034–9. doi: 10.1021/acs.jcim.4c01419 (PMC11684736; doi:10.1021/acs.jcim.4c01419)
Supplement: Supplementary file 2 — ci4c01419_si_002.zip [file ci4c01419_si_002.zip › CC3_conformations/CC3_098.mol2]

# created with PyMOL 2.4.1
@<TRIPOS>MOLECULE
frame297.xyz
96 102 1                
SMALL
USER_CHARGES
@<TRIPOS>ATOM
1	   N	0.040	0.759	-5.583	N.2	1	UNK0	0.000	
2	   C	0.883	2.484	-3.406	C.2	1	UNK0	0.000	
3	   C	1.501	1.301	-3.765	C.2	1	UNK0	0.000	
4	   C	1.062	0.473	-4.896	C.2	1	UNK0	0.000	
5	   C	-0.327	-0.115	-6.694	C.3	1	UNK0	0.000	
6	   H	0.086	2.958	-3.976	 H	1	UNK0	0.000	
7	   H	1.596	-0.436	-5.113	 H	1	UNK0	0.000	
8	   H	0.299	-1.051	-6.692	 H	1	UNK0	0.000	
9	   N	1.038	-5.833	1.237	N.2	1	UNK0	0.000	
10	   C	2.570	-3.276	1.021	C.2	1	UNK0	0.000	
11	   C	1.548	-3.497	1.907	C.2	1	UNK0	0.000	
12	   C	0.657	-4.700	1.751	C.2	1	UNK0	0.000	
13	   C	-0.020	-6.825	1.052	C.3	1	UNK0	0.000	
14	   H	2.540	-3.843	0.085	 H	1	UNK0	0.000	
15	   H	-0.412	-4.403	1.959	 H	1	UNK0	0.000	
16	   H	-0.799	-6.769	1.872	 H	1	UNK0	0.000	
17	   N	-5.147	1.399	1.961	N.2	1	UNK0	0.000	
18	   C	-2.472	1.693	3.217	C.2	1	UNK0	0.000	
19	   C	-2.901	2.355	2.064	C.2	1	UNK0	0.000	
20	   C	-4.188	1.986	1.379	C.2	1	UNK0	0.000	
21	   C	-6.403	1.321	1.237	C.3	1	UNK0	0.000	
22	   H	-3.144	0.912	3.596	 H	1	UNK0	0.000	
23	   H	-4.385	2.244	0.346	 H	1	UNK0	0.000	
24	   H	-6.348	2.041	0.406	 H	1	UNK0	0.000	
25	   N	-2.138	-1.367	-5.509	N.2	1	UNK0	0.000	
26	   C	-2.110	-2.777	-2.930	C.2	1	UNK0	0.000	
27	   C	-2.787	-1.599	-3.157	C.2	1	UNK0	0.000	
28	   C	-2.435	-0.805	-4.385	C.2	1	UNK0	0.000	
29	   C	-1.856	-0.487	-6.607	C.3	1	UNK0	0.000	
30	   H	-1.348	-3.185	-3.604	 H	1	UNK0	0.000	
31	   H	-2.526	0.261	-4.280	 H	1	UNK0	0.000	
32	   H	-2.390	0.459	-6.584	 H	1	UNK0	0.000	
33	   N	-0.554	5.740	0.749	N.2	1	UNK0	0.000	
34	   C	-2.125	3.303	1.511	C.2	1	UNK0	0.000	
35	   C	-0.861	3.723	2.055	C.2	1	UNK0	0.000	
36	   C	-0.131	4.937	1.592	C.2	1	UNK0	0.000	
37	   C	0.336	6.753	0.347	C.3	1	UNK0	0.000	
38	   H	-2.376	3.807	0.587	 H	1	UNK0	0.000	
39	   H	0.895	4.927	1.986	 H	1	UNK0	0.000	
40	   H	1.311	6.556	0.788	 H	1	UNK0	0.000	
41	   N	5.662	-1.426	0.494	N.2	1	UNK0	0.000	
42	   C	3.319	-1.424	2.290	C.2	1	UNK0	0.000	
43	   C	3.495	-2.263	1.172	C.2	1	UNK0	0.000	
44	   C	4.644	-2.159	0.247	C.2	1	UNK0	0.000	
45	   C	6.603	-1.254	-0.611	C.3	1	UNK0	0.000	
46	   H	3.992	-0.558	2.485	 H	1	UNK0	0.000	
47	   H	4.554	-2.806	-0.672	 H	1	UNK0	0.000	
48	   H	6.466	-1.973	-1.381	 H	1	UNK0	0.000	
49	   N	1.376	-0.879	5.424	N.2	1	UNK0	0.000	
50	   C	1.328	-2.574	2.965	C.2	1	UNK0	0.000	
51	   C	2.249	-1.549	3.232	C.2	1	UNK0	0.000	
52	   C	2.218	-0.732	4.475	C.2	1	UNK0	0.000	
53	   C	1.644	-0.179	6.621	C.3	1	UNK0	0.000	
54	   H	0.486	-2.667	3.575	 H	1	UNK0	0.000	
55	   H	2.983	0.049	4.488	 H	1	UNK0	0.000	
56	   H	2.542	0.445	6.597	 H	1	UNK0	0.000	
57	   N	1.475	5.513	-1.521	N.2	1	UNK0	0.000	
58	   C	2.575	2.934	-1.714	C.2	1	UNK0	0.000	
59	   C	1.397	3.287	-2.389	C.2	1	UNK0	0.000	
60	   C	0.831	4.611	-2.115	C.2	1	UNK0	0.000	
61	   C	0.779	6.721	-1.208	C.3	1	UNK0	0.000	
62	   H	2.991	3.605	-1.005	 H	1	UNK0	0.000	
63	   H	-0.181	4.781	-2.510	 H	1	UNK0	0.000	
64	   H	-0.168	6.874	-1.845	 H	1	UNK0	0.000	
65	   N	-5.723	-0.413	-0.313	N.3	1	UNK0	0.000	
66	   C	-3.807	-1.136	-2.300	C.2	1	UNK0	0.000	
67	   C	-3.991	-1.931	-1.138	C.2	1	UNK0	0.000	
68	   C	-4.967	-1.417	-0.145	C.3	1	UNK0	0.000	
69	   C	-6.670	-0.081	0.701	C.3	1	UNK0	0.000	
70	   H	-4.323	-0.292	-2.590	 H	1	UNK0	0.000	
71	   H	-4.748	-1.833	0.817	 H	1	UNK0	0.000	
72	   H	-6.606	-0.763	1.600	 H	1	UNK0	0.000	
73	   N	0.083	1.678	5.902	N.3	1	UNK0	0.000	
74	   C	-0.453	3.072	3.280	C.2	1	UNK0	0.000	
75	   C	-1.270	2.026	3.832	C.2	1	UNK0	0.000	
76	   C	-0.866	1.271	5.102	C.3	1	UNK0	0.000	
77	   C	0.444	0.708	6.950	C.3	1	UNK0	0.000	
78	   H	0.383	3.320	3.909	 H	1	UNK0	0.000	
79	   H	-1.397	0.290	5.243	 H	1	UNK0	0.000	
80	   H	-0.368	-0.041	7.034	 H	1	UNK0	0.000	
81	   N	-1.354	-5.390	-0.361	N.2	1	UNK0	0.000	
82	   C	-3.209	-3.111	-0.855	C.2	1	UNK0	0.000	
83	   C	-2.279	-3.519	-1.776	C.2	1	UNK0	0.000	
84	   C	-1.550	-4.768	-1.526	C.2	1	UNK0	0.000	
85	   C	-0.671	-6.718	-0.312	C.3	1	UNK0	0.000	
86	   H	-3.318	-3.655	0.060	 H	1	UNK0	0.000	
87	   H	-1.107	-5.122	-2.501	 H	1	UNK0	0.000	
88	   H	0.133	-6.685	-1.003	 H	1	UNK0	0.000	
89	   N	5.311	0.418	-1.799	N.2	1	UNK0	0.000	
90	   C	2.744	0.955	-3.069	C.2	1	UNK0	0.000	
91	   C	3.313	1.776	-2.074	C.2	1	UNK0	0.000	
92	   C	4.588	1.403	-1.410	C.2	1	UNK0	0.000	
93	   C	6.540	0.185	-1.105	C.3	1	UNK0	0.000	
94	   H	3.151	-0.035	-3.309	 H	1	UNK0	0.000	
95	   H	4.805	1.991	-0.531	 H	1	UNK0	0.000	
96	   H	6.739	0.919	-0.314	 H	1	UNK0	0.000	
@<TRIPOS>BOND
1 1 4 2
2 2 59 1
3 2 3 2
4 3 90 1
5 3 4 1
6 5 8 1
7 5 29 1
8 1 5 1
9 2 6 1
10 4 7 1
11 9 12 2
12 10 43 2
13 10 11 1
14 11 50 2
15 11 12 1
16 12 15 1
17 9 13 1
18 13 16 1
19 10 14 1
20 18 22 1
21 18 75 1
22 18 19 2
23 17 20 2
24 19 20 1
25 17 21 1
26 20 23 1
27 21 24 1
28 25 28 2
29 26 83 1
30 26 27 2
31 27 66 1
32 28 31 1
33 27 28 1
34 29 32 1
35 25 29 1
36 26 30 1
37 33 36 2
38 34 35 2
39 19 34 1
40 35 74 1
41 36 39 1
42 35 36 1
43 33 37 1
44 37 40 1
45 34 38 1
46 42 46 1
47 42 51 2
48 42 43 1
49 41 44 2
50 43 44 1
51 41 45 1
52 44 47 1
53 45 48 1
54 49 53 1
55 50 51 1
56 50 54 1
57 51 52 1
58 52 55 1
59 49 52 2
60 53 77 1
61 53 56 1
62 57 61 1
63 58 62 1
64 59 60 1
65 58 59 2
66 57 60 2
67 37 61 1
68 60 63 1
69 61 64 1
70 65 68 1
71 65 69 1
72 66 67 2
73 67 82 1
74 67 68 1
75 68 71 1
76 21 69 1
77 69 72 1
78 66 70 1
79 73 77 1
80 74 75 2
81 74 78 1
82 75 76 1
83 76 79 1
84 73 76 1
85 77 80 1
86 81 85 1
87 82 86 1
88 83 84 1
89 82 83 2
90 81 84 2
91 13 85 1
92 84 87 1
93 85 88 1
94 89 92 2
95 89 93 1
96 90 91 2
97 58 91 1
98 91 92 1
99 92 95 1
100 45 93 1
101 93 96 1
102 90 94 1
@<TRIPOS>SUBSTRUCTURE
1	UNK0	1	GROUP	1 ****	UNK
