# Supplementary material for: MoleQCage: Geometric High-Throughput Screening for Molecular Caging Prediction
Source: J Chem Inf Model. 2024 Dec 12;64(24):9034–9. doi: 10.1021/acs.jcim.4c01419 (PMC11684736; doi:10.1021/acs.jcim.4c01419)
Supplement: Supplementary file 2 — ci4c01419_si_002.zip [file ci4c01419_si_002.zip › CC3_conformations/CC3_099.mol2]

# created with PyMOL 2.4.1
@<TRIPOS>MOLECULE
frame298.xyz
96 102 1                
SMALL
USER_CHARGES
@<TRIPOS>ATOM
1	   N	0.300	0.948	-5.958	N.2	1	UNK0	0.000	
2	   C	1.069	2.685	-3.698	C.2	1	UNK0	0.000	
3	   C	1.736	1.495	-4.088	C.2	1	UNK0	0.000	
4	   C	1.222	0.623	-5.155	C.2	1	UNK0	0.000	
5	   C	-0.226	0.018	-6.864	C.3	1	UNK0	0.000	
6	   H	0.180	3.094	-4.180	 H	1	UNK0	0.000	
7	   H	1.548	-0.415	-5.189	 H	1	UNK0	0.000	
8	   H	0.384	-0.890	-7.010	 H	1	UNK0	0.000	
9	   N	0.693	-5.673	1.070	N.2	1	UNK0	0.000	
10	   C	2.684	-3.571	1.105	C.2	1	UNK0	0.000	
11	   C	1.752	-3.760	2.166	C.2	1	UNK0	0.000	
12	   C	0.774	-4.906	2.095	C.2	1	UNK0	0.000	
13	   C	-0.322	-6.727	1.063	C.3	1	UNK0	0.000	
14	   H	2.822	-4.204	0.236	 H	1	UNK0	0.000	
15	   H	0.208	-5.140	2.994	 H	1	UNK0	0.000	
16	   H	-1.059	-6.453	1.775	 H	1	UNK0	0.000	
17	   N	-5.200	1.335	1.898	N.2	1	UNK0	0.000	
18	   C	-2.458	1.463	2.953	C.2	1	UNK0	0.000	
19	   C	-2.922	2.294	1.910	C.2	1	UNK0	0.000	
20	   C	-4.251	2.000	1.307	C.2	1	UNK0	0.000	
21	   C	-6.498	1.239	1.253	C.3	1	UNK0	0.000	
22	   H	-3.051	0.587	3.248	 H	1	UNK0	0.000	
23	   H	-4.332	2.435	0.286	 H	1	UNK0	0.000	
24	   H	-6.694	2.078	0.597	 H	1	UNK0	0.000	
25	   N	-1.780	-1.310	-5.454	N.2	1	UNK0	0.000	
26	   C	-1.932	-2.894	-2.862	C.2	1	UNK0	0.000	
27	   C	-2.593	-1.690	-3.160	C.2	1	UNK0	0.000	
28	   C	-2.285	-0.854	-4.380	C.2	1	UNK0	0.000	
29	   C	-1.690	-0.458	-6.552	C.3	1	UNK0	0.000	
30	   H	-1.263	-3.272	-3.609	 H	1	UNK0	0.000	
31	   H	-2.624	0.156	-4.303	 H	1	UNK0	0.000	
32	   H	-2.281	0.472	-6.456	 H	1	UNK0	0.000	
33	   N	-0.389	5.687	0.726	N.2	1	UNK0	0.000	
34	   C	-2.129	3.380	1.378	C.2	1	UNK0	0.000	
35	   C	-0.925	3.722	2.072	C.2	1	UNK0	0.000	
36	   C	-0.131	4.944	1.756	C.2	1	UNK0	0.000	
37	   C	0.452	6.813	0.431	C.3	1	UNK0	0.000	
38	   H	-2.415	3.918	0.531	 H	1	UNK0	0.000	
39	   H	0.742	5.221	2.315	 H	1	UNK0	0.000	
40	   H	1.418	6.751	0.971	 H	1	UNK0	0.000	
41	   N	5.490	-1.337	0.314	N.2	1	UNK0	0.000	
42	   C	3.566	-1.719	2.454	C.2	1	UNK0	0.000	
43	   C	3.636	-2.531	1.313	C.2	1	UNK0	0.000	
44	   C	4.726	-2.330	0.316	C.2	1	UNK0	0.000	
45	   C	6.478	-1.238	-0.779	C.3	1	UNK0	0.000	
46	   H	4.279	-0.994	2.563	 H	1	UNK0	0.000	
47	   H	4.764	-3.126	-0.486	 H	1	UNK0	0.000	
48	   H	6.142	-1.747	-1.699	 H	1	UNK0	0.000	
49	   N	1.789	-1.125	5.697	N.2	1	UNK0	0.000	
50	   C	1.666	-2.923	3.303	C.2	1	UNK0	0.000	
51	   C	2.601	-1.869	3.472	C.2	1	UNK0	0.000	
52	   C	2.552	-0.975	4.653	C.2	1	UNK0	0.000	
53	   C	1.770	-0.240	6.788	C.3	1	UNK0	0.000	
54	   H	0.941	-3.210	4.051	 H	1	UNK0	0.000	
55	   H	3.379	-0.269	4.728	 H	1	UNK0	0.000	
56	   H	2.632	0.489	6.708	 H	1	UNK0	0.000	
57	   N	1.435	5.539	-1.503	N.2	1	UNK0	0.000	
58	   C	2.724	3.087	-1.975	C.2	1	UNK0	0.000	
59	   C	1.544	3.441	-2.629	C.2	1	UNK0	0.000	
60	   C	0.898	4.744	-2.290	C.2	1	UNK0	0.000	
61	   C	0.720	6.807	-1.087	C.3	1	UNK0	0.000	
62	   H	3.052	3.723	-1.227	 H	1	UNK0	0.000	
63	   H	-0.072	5.014	-2.817	 H	1	UNK0	0.000	
64	   H	-0.301	6.834	-1.569	 H	1	UNK0	0.000	
65	   N	-5.694	-0.357	-0.377	N.2	1	UNK0	0.000	
66	   C	-3.574	-1.223	-2.279	C.2	1	UNK0	0.000	
67	   C	-3.906	-1.925	-1.107	C.2	1	UNK0	0.000	
68	   C	-5.021	-1.454	-0.275	C.2	1	UNK0	0.000	
69	   C	-6.740	-0.174	0.577	C.3	1	UNK0	0.000	
70	   H	-4.208	-0.532	-2.621	 H	1	UNK0	0.000	
71	   H	-5.337	-2.170	0.470	 H	1	UNK0	0.000	
72	   H	-6.813	-0.911	1.370	 H	1	UNK0	0.000	
73	   N	0.270	1.340	5.491	N.2	1	UNK0	0.000	
74	   C	-0.560	3.011	3.195	C.2	1	UNK0	0.000	
75	   C	-1.231	1.877	3.628	C.2	1	UNK0	0.000	
76	   C	-0.826	1.132	4.839	C.2	1	UNK0	0.000	
77	   C	0.457	0.575	6.797	C.3	1	UNK0	0.000	
78	   H	0.311	3.358	3.805	 H	1	UNK0	0.000	
79	   H	-1.608	0.435	5.196	 H	1	UNK0	0.000	
80	   H	-0.330	-0.109	6.907	 H	1	UNK0	0.000	
81	   N	-1.822	-5.625	-0.507	N.2	1	UNK0	0.000	
82	   C	-3.221	-3.131	-0.785	C.2	1	UNK0	0.000	
83	   C	-2.202	-3.627	-1.692	C.2	1	UNK0	0.000	
84	   C	-1.483	-4.825	-1.411	C.2	1	UNK0	0.000	
85	   C	-1.019	-6.826	-0.333	C.3	1	UNK0	0.000	
86	   H	-3.499	-3.718	0.104	 H	1	UNK0	0.000	
87	   H	-0.625	-5.153	-2.141	 H	1	UNK0	0.000	
88	   H	-0.273	-7.020	-1.137	 H	1	UNK0	0.000	
89	   N	5.339	0.603	-1.832	N.2	1	UNK0	0.000	
90	   C	2.946	1.111	-3.390	C.2	1	UNK0	0.000	
91	   C	3.396	1.920	-2.320	C.2	1	UNK0	0.000	
92	   C	4.648	1.646	-1.634	C.2	1	UNK0	0.000	
93	   C	6.589	0.280	-1.184	C.3	1	UNK0	0.000	
94	   H	3.520	0.315	-3.832	 H	1	UNK0	0.000	
95	   H	4.980	2.369	-0.888	 H	1	UNK0	0.000	
96	   H	6.689	0.860	-0.267	 H	1	UNK0	0.000	
@<TRIPOS>BOND
1 1 4 2
2 2 59 1
3 2 3 2
4 3 90 1
5 3 4 1
6 5 29 1
7 1 5 1
8 2 6 1
9 4 7 1
10 5 8 1
11 9 12 2
12 10 43 2
13 10 11 1
14 11 50 2
15 11 12 1
16 12 15 1
17 9 13 1
18 13 16 1
19 10 14 1
20 18 22 1
21 18 75 2
22 18 19 1
23 17 20 2
24 19 20 1
25 17 21 1
26 20 23 1
27 21 24 1
28 25 28 2
29 26 83 1
30 26 27 2
31 27 66 1
32 28 31 1
33 27 28 1
34 29 32 1
35 25 29 1
36 26 30 1
37 33 36 2
38 19 34 2
39 34 35 1
40 35 74 2
41 35 36 1
42 36 39 1
43 33 37 1
44 37 40 1
45 34 38 1
46 41 44 2
47 42 46 1
48 42 51 2
49 42 43 1
50 43 44 1
51 41 45 1
52 44 47 1
53 45 48 1
54 49 53 1
55 50 51 1
56 50 54 1
57 51 52 1
58 52 55 1
59 49 52 2
60 53 77 1
61 53 56 1
62 57 61 1
63 58 62 1
64 59 60 1
65 58 59 2
66 57 60 2
67 37 61 1
68 60 63 1
69 61 64 1
70 65 68 2
71 65 69 1
72 66 67 2
73 67 82 1
74 67 68 1
75 68 71 1
76 21 69 1
77 69 72 1
78 66 70 1
79 73 77 1
80 74 75 1
81 74 78 1
82 75 76 1
83 76 79 1
84 73 76 2
85 77 80 1
86 81 85 1
87 82 86 1
88 83 84 1
89 82 83 2
90 81 84 2
91 13 85 1
92 84 87 1
93 85 88 1
94 89 92 2
95 89 93 1
96 90 91 2
97 58 91 1
98 91 92 1
99 92 95 1
100 45 93 1
101 93 96 1
102 90 94 1
@<TRIPOS>SUBSTRUCTURE
1	UNK0	1	GROUP	1 ****	UNK
