# Supplementary material for: MoleQCage: Geometric High-Throughput Screening for Molecular Caging Prediction
Source: J Chem Inf Model. 2024 Dec 12;64(24):9034–9. doi: 10.1021/acs.jcim.4c01419 (PMC11684736; doi:10.1021/acs.jcim.4c01419)
Supplement: Supplementary file 2 — ci4c01419_si_002.zip [file ci4c01419_si_002.zip › CC3_conformations/CC3_100.mol2]

# created with PyMOL 2.4.1
@<TRIPOS>MOLECULE
frame299.xyz
96 102 1                
SMALL
USER_CHARGES
@<TRIPOS>ATOM
1	   N	-0.062	0.757	-5.678	N.2	1	UNK0	0.000	
2	   C	0.870	2.710	-3.547	C.2	1	UNK0	0.000	
3	   C	1.553	1.621	-4.061	C.2	1	UNK0	0.000	
4	   C	1.081	0.788	-5.170	C.2	1	UNK0	0.000	
5	   C	-0.277	0.033	-6.916	C.3	1	UNK0	0.000	
6	   H	-0.057	2.995	-3.995	 H	1	UNK0	0.000	
7	   H	1.796	0.082	-5.660	 H	1	UNK0	0.000	
8	   H	0.509	-0.651	-7.021	 H	1	UNK0	0.000	
9	   N	0.871	-5.897	1.283	N.2	1	UNK0	0.000	
10	   C	2.509	-3.537	1.222	C.2	1	UNK0	0.000	
11	   C	1.702	-3.894	2.277	C.2	1	UNK0	0.000	
12	   C	0.868	-5.132	2.269	C.2	1	UNK0	0.000	
13	   C	-0.145	-6.924	1.170	C.3	1	UNK0	0.000	
14	   H	2.380	-4.153	0.326	 H	1	UNK0	0.000	
15	   H	0.153	-5.182	3.059	 H	1	UNK0	0.000	
16	   H	-0.845	-6.843	2.020	 H	1	UNK0	0.000	
17	   N	-5.216	1.576	1.942	N.3	1	UNK0	0.000	
18	   C	-2.674	1.970	3.297	C.2	1	UNK0	0.000	
19	   C	-3.101	2.747	2.262	C.2	1	UNK0	0.000	
20	   C	-4.343	2.395	1.496	C.3	1	UNK0	0.000	
21	   C	-6.395	1.431	1.052	C.3	1	UNK0	0.000	
22	   H	-3.325	1.132	3.688	 H	1	UNK0	0.000	
23	   H	-4.668	3.009	0.619	 H	1	UNK0	0.000	
24	   H	-6.432	2.135	0.235	 H	1	UNK0	0.000	
25	   N	-1.748	-1.549	-5.711	N.2	1	UNK0	0.000	
26	   C	-1.923	-3.091	-3.017	C.2	1	UNK0	0.000	
27	   C	-2.598	-1.846	-3.338	C.2	1	UNK0	0.000	
28	   C	-2.406	-1.164	-4.680	C.2	1	UNK0	0.000	
29	   C	-1.666	-0.677	-6.855	C.3	1	UNK0	0.000	
30	   H	-1.300	-3.502	-3.761	 H	1	UNK0	0.000	
31	   H	-2.911	-0.223	-4.641	 H	1	UNK0	0.000	
32	   H	-2.441	0.072	-6.659	 H	1	UNK0	0.000	
33	   N	-0.416	5.778	0.942	N.2	1	UNK0	0.000	
34	   C	-2.316	3.780	1.822	C.2	1	UNK0	0.000	
35	   C	-1.099	4.072	2.464	C.2	1	UNK0	0.000	
36	   C	-0.216	5.149	2.030	C.2	1	UNK0	0.000	
37	   C	0.487	6.889	0.523	C.3	1	UNK0	0.000	
38	   H	-2.707	4.293	0.999	 H	1	UNK0	0.000	
39	   H	0.588	5.461	2.641	 H	1	UNK0	0.000	
40	   H	1.479	6.890	1.093	 H	1	UNK0	0.000	
41	   N	5.464	-1.381	0.385	N.2	1	UNK0	0.000	
42	   C	3.567	-1.735	2.603	C.2	1	UNK0	0.000	
43	   C	3.459	-2.442	1.343	C.2	1	UNK0	0.000	
44	   C	4.444	-2.162	0.319	C.2	1	UNK0	0.000	
45	   C	6.387	-1.402	-0.787	C.3	1	UNK0	0.000	
46	   H	4.296	-0.935	2.701	 H	1	UNK0	0.000	
47	   H	4.181	-2.619	-0.641	 H	1	UNK0	0.000	
48	   H	6.155	-2.094	-1.583	 H	1	UNK0	0.000	
49	   N	1.635	-1.150	5.669	N.2	1	UNK0	0.000	
50	   C	1.727	-3.147	3.474	C.2	1	UNK0	0.000	
51	   C	2.639	-2.084	3.644	C.2	1	UNK0	0.000	
52	   C	2.616	-1.145	4.836	C.2	1	UNK0	0.000	
53	   C	1.686	-0.200	6.766	C.3	1	UNK0	0.000	
54	   H	1.070	-3.402	4.288	 H	1	UNK0	0.000	
55	   H	3.486	-0.500	4.885	 H	1	UNK0	0.000	
56	   H	2.583	0.471	6.616	 H	1	UNK0	0.000	
57	   N	1.382	5.747	-1.498	N.2	1	UNK0	0.000	
58	   C	2.807	3.248	-2.091	C.2	1	UNK0	0.000	
59	   C	1.475	3.544	-2.549	C.2	1	UNK0	0.000	
60	   C	0.772	4.744	-1.967	C.2	1	UNK0	0.000	
61	   C	0.585	6.849	-1.026	C.3	1	UNK0	0.000	
62	   H	3.202	3.920	-1.391	 H	1	UNK0	0.000	
63	   H	-0.312	4.636	-1.988	 H	1	UNK0	0.000	
64	   H	-0.483	6.942	-1.409	 H	1	UNK0	0.000	
65	   N	-5.341	-0.321	-0.324	N.3	1	UNK0	0.000	
66	   C	-3.597	-1.334	-2.484	C.2	1	UNK0	0.000	
67	   C	-3.936	-2.053	-1.344	C.2	1	UNK0	0.000	
68	   C	-4.935	-1.500	-0.389	C.3	1	UNK0	0.000	
69	   C	-6.462	-0.038	0.552	C.3	1	UNK0	0.000	
70	   H	-4.018	-0.422	-2.725	 H	1	UNK0	0.000	
71	   H	-5.231	-2.213	0.420	 H	1	UNK0	0.000	
72	   H	-6.524	-0.698	1.435	 H	1	UNK0	0.000	
73	   N	0.141	1.471	5.668	N.2	1	UNK0	0.000	
74	   C	-0.587	3.248	3.476	C.2	1	UNK0	0.000	
75	   C	-1.419	2.156	3.909	C.2	1	UNK0	0.000	
76	   C	-0.967	1.383	5.034	C.2	1	UNK0	0.000	
77	   C	0.334	0.649	6.810	C.3	1	UNK0	0.000	
78	   H	0.387	3.431	3.968	 H	1	UNK0	0.000	
79	   H	-1.736	0.683	5.412	 H	1	UNK0	0.000	
80	   H	-0.475	-0.143	6.915	 H	1	UNK0	0.000	
81	   N	-1.605	-5.539	-0.373	N.2	1	UNK0	0.000	
82	   C	-3.245	-3.245	-1.045	C.2	1	UNK0	0.000	
83	   C	-2.217	-3.776	-1.852	C.2	1	UNK0	0.000	
84	   C	-1.587	-5.071	-1.525	C.2	1	UNK0	0.000	
85	   C	-0.876	-6.859	-0.178	C.3	1	UNK0	0.000	
86	   H	-3.480	-3.873	-0.177	 H	1	UNK0	0.000	
87	   H	-0.922	-5.477	-2.253	 H	1	UNK0	0.000	
88	   H	-0.143	-7.000	-0.962	 H	1	UNK0	0.000	
89	   N	5.306	0.483	-2.155	N.2	1	UNK0	0.000	
90	   C	2.807	1.257	-3.487	C.2	1	UNK0	0.000	
91	   C	3.441	2.059	-2.471	C.2	1	UNK0	0.000	
92	   C	4.654	1.544	-1.784	C.2	1	UNK0	0.000	
93	   C	6.505	0.124	-1.402	C.3	1	UNK0	0.000	
94	   H	3.398	0.372	-3.815	 H	1	UNK0	0.000	
95	   H	4.851	2.149	-0.947	 H	1	UNK0	0.000	
96	   H	6.741	0.827	-0.560	 H	1	UNK0	0.000	
@<TRIPOS>BOND
1 1 4 2
2 2 59 1
3 2 3 2
4 3 90 1
5 3 4 1
6 5 29 1
7 1 5 1
8 2 6 1
9 4 7 1
10 5 8 1
11 9 12 2
12 10 43 2
13 10 11 1
14 11 50 2
15 11 12 1
16 12 15 1
17 9 13 1
18 13 16 1
19 10 14 1
20 18 22 1
21 18 75 2
22 18 19 1
23 17 20 1
24 19 20 1
25 17 21 1
26 20 23 1
27 21 24 1
28 25 28 2
29 26 83 1
30 26 27 2
31 27 66 1
32 28 31 1
33 27 28 1
34 29 32 1
35 25 29 1
36 26 30 1
37 33 36 2
38 19 34 2
39 34 35 1
40 35 74 2
41 35 36 1
42 36 39 1
43 33 37 1
44 37 40 1
45 34 38 1
46 42 46 1
47 42 51 2
48 42 43 1
49 41 44 2
50 43 44 1
51 41 45 1
52 44 47 1
53 45 48 1
54 49 53 1
55 50 51 1
56 50 54 1
57 51 52 1
58 52 55 1
59 49 52 2
60 53 77 1
61 53 56 1
62 57 61 1
63 58 62 1
64 58 59 2
65 59 60 1
66 57 60 2
67 37 61 1
68 60 63 1
69 61 64 1
70 65 69 1
71 66 67 2
72 67 82 1
73 67 68 1
74 65 68 1
75 68 71 1
76 21 69 1
77 69 72 1
78 66 70 1
79 73 77 1
80 74 75 1
81 74 78 1
82 75 76 1
83 76 79 1
84 73 76 2
85 77 80 1
86 81 85 1
87 82 86 1
88 83 84 1
89 82 83 2
90 81 84 2
91 13 85 1
92 84 87 1
93 85 88 1
94 89 92 2
95 89 93 1
96 90 91 2
97 58 91 1
98 91 92 1
99 92 95 1
100 45 93 1
101 93 96 1
102 90 94 1
@<TRIPOS>SUBSTRUCTURE
1	UNK0	1	GROUP	1 ****	UNK
