# Supplementary material for: MoleQCage: Geometric High-Throughput Screening for Molecular Caging Prediction
Source: J Chem Inf Model. 2024 Dec 12;64(24):9034–9. doi: 10.1021/acs.jcim.4c01419 (PMC11684736; doi:10.1021/acs.jcim.4c01419)
Supplement: Supplementary file 2 — ci4c01419_si_002.zip [file ci4c01419_si_002.zip › CC3_conformations/CC3_101.mol2]

# created with PyMOL 2.4.1
@<TRIPOS>MOLECULE
frame300.xyz
96 102 1                
SMALL
USER_CHARGES
@<TRIPOS>ATOM
1	   N	-0.014	1.174	-5.970	N.2	1	UNK0	0.000	
2	   C	0.752	2.692	-3.524	C.2	1	UNK0	0.000	
3	   C	1.396	1.526	-3.931	C.2	1	UNK0	0.000	
4	   C	0.809	0.716	-5.098	C.2	1	UNK0	0.000	
5	   C	-0.430	0.341	-7.043	C.3	1	UNK0	0.000	
6	   H	-0.168	2.935	-3.952	 H	1	UNK0	0.000	
7	   H	1.190	-0.243	-5.225	 H	1	UNK0	0.000	
8	   H	0.391	-0.317	-7.292	 H	1	UNK0	0.000	
9	   N	0.712	-5.659	1.082	N.2	1	UNK0	0.000	
10	   C	2.294	-3.169	0.939	C.2	1	UNK0	0.000	
11	   C	1.243	-3.403	1.877	C.2	1	UNK0	0.000	
12	   C	0.412	-4.644	1.718	C.2	1	UNK0	0.000	
13	   C	-0.197	-6.808	1.096	C.3	1	UNK0	0.000	
14	   H	2.354	-3.850	0.134	 H	1	UNK0	0.000	
15	   H	-0.659	-4.649	2.179	 H	1	UNK0	0.000	
16	   H	-0.993	-6.683	1.884	 H	1	UNK0	0.000	
17	   N	-4.867	1.094	1.659	N.3	1	UNK0	0.000	
18	   C	-2.364	1.618	3.249	C.2	1	UNK0	0.000	
19	   C	-2.739	2.388	2.056	C.2	1	UNK0	0.000	
20	   C	-4.079	2.082	1.440	C.3	1	UNK0	0.000	
21	   C	-6.056	1.074	0.808	C.3	1	UNK0	0.000	
22	   H	-3.061	0.894	3.553	 H	1	UNK0	0.000	
23	   H	-4.405	2.784	0.675	 H	1	UNK0	0.000	
24	   H	-6.053	1.576	-0.210	 H	1	UNK0	0.000	
25	   N	-1.485	-1.372	-5.400	N.3	1	UNK0	0.000	
26	   C	-1.675	-3.101	-2.971	C.2	1	UNK0	0.000	
27	   C	-2.546	-2.023	-3.305	C.2	1	UNK0	0.000	
28	   C	-2.434	-1.350	-4.594	C.3	1	UNK0	0.000	
29	   C	-1.679	-0.505	-6.575	C.3	1	UNK0	0.000	
30	   H	-0.943	-3.586	-3.656	 H	1	UNK0	0.000	
31	   H	-3.450	-0.894	-4.807	 H	1	UNK0	0.000	
32	   H	-2.586	0.093	-6.473	 H	1	UNK0	0.000	
33	   N	-0.400	5.827	1.035	N.3	1	UNK0	0.000	
34	   C	-1.945	3.396	1.639	C.2	1	UNK0	0.000	
35	   C	-0.780	3.790	2.313	C.2	1	UNK0	0.000	
36	   C	-0.014	5.017	1.903	C.3	1	UNK0	0.000	
37	   C	0.560	6.839	0.695	C.3	1	UNK0	0.000	
38	   H	-2.212	3.899	0.656	 H	1	UNK0	0.000	
39	   H	1.035	5.013	2.246	 H	1	UNK0	0.000	
40	   H	1.509	6.698	1.095	 H	1	UNK0	0.000	
41	   N	5.436	-1.569	0.564	N.3	1	UNK0	0.000	
42	   C	3.035	-1.340	2.216	C.2	1	UNK0	0.000	
43	   C	3.213	-2.134	1.103	C.2	1	UNK0	0.000	
44	   C	4.295	-2.022	0.207	C.3	1	UNK0	0.000	
45	   C	6.387	-1.385	-0.569	C.3	1	UNK0	0.000	
46	   H	3.762	-0.584	2.356	 H	1	UNK0	0.000	
47	   H	4.147	-2.324	-0.827	 H	1	UNK0	0.000	
48	   H	6.204	-2.050	-1.415	 H	1	UNK0	0.000	
49	   N	1.327	-0.817	5.426	N.2	1	UNK0	0.000	
50	   C	1.125	-2.500	2.970	C.2	1	UNK0	0.000	
51	   C	2.045	-1.502	3.158	C.2	1	UNK0	0.000	
52	   C	2.128	-0.690	4.428	C.2	1	UNK0	0.000	
53	   C	1.579	0.021	6.617	C.3	1	UNK0	0.000	
54	   H	0.289	-2.610	3.696	 H	1	UNK0	0.000	
55	   H	2.918	0.105	4.466	 H	1	UNK0	0.000	
56	   H	2.354	0.813	6.447	 H	1	UNK0	0.000	
57	   N	1.370	5.553	-1.310	N.2	1	UNK0	0.000	
58	   C	2.446	2.982	-1.836	C.2	1	UNK0	0.000	
59	   C	1.269	3.428	-2.426	C.2	1	UNK0	0.000	
60	   C	0.646	4.681	-1.936	C.2	1	UNK0	0.000	
61	   C	0.760	6.866	-0.885	C.3	1	UNK0	0.000	
62	   H	2.930	3.542	-1.013	 H	1	UNK0	0.000	
63	   H	-0.454	4.818	-2.123	 H	1	UNK0	0.000	
64	   H	-0.212	6.974	-1.369	 H	1	UNK0	0.000	
65	   N	-5.680	-0.949	-0.543	N.2	1	UNK0	0.000	
66	   C	-3.425	-1.446	-2.415	C.2	1	UNK0	0.000	
67	   C	-3.666	-2.075	-1.158	C.2	1	UNK0	0.000	
68	   C	-4.565	-1.491	-0.171	C.2	1	UNK0	0.000	
69	   C	-6.537	-0.328	0.487	C.3	1	UNK0	0.000	
70	   H	-4.167	-0.678	-2.662	 H	1	UNK0	0.000	
71	   H	-4.354	-1.530	0.892	 H	1	UNK0	0.000	
72	   H	-6.620	-0.967	1.387	 H	1	UNK0	0.000	
73	   N	-0.067	1.738	6.035	N.3	1	UNK0	0.000	
74	   C	-0.461	3.106	3.494	C.2	1	UNK0	0.000	
75	   C	-1.193	2.007	3.964	C.2	1	UNK0	0.000	
76	   C	-0.727	1.249	5.068	C.3	1	UNK0	0.000	
77	   C	0.326	0.828	7.037	C.3	1	UNK0	0.000	
78	   H	0.314	3.485	4.016	 H	1	UNK0	0.000	
79	   H	-1.214	0.276	5.200	 H	1	UNK0	0.000	
80	   H	-0.503	0.059	7.168	 H	1	UNK0	0.000	
81	   N	-1.705	-5.771	-0.520	N.3	1	UNK0	0.000	
82	   C	-2.808	-3.179	-0.780	C.2	1	UNK0	0.000	
83	   C	-1.946	-3.760	-1.742	C.2	1	UNK0	0.000	
84	   C	-1.323	-5.017	-1.440	C.3	1	UNK0	0.000	
85	   C	-0.809	-6.926	-0.263	C.3	1	UNK0	0.000	
86	   H	-2.885	-3.659	0.176	 H	1	UNK0	0.000	
87	   H	-0.485	-5.156	-2.119	 H	1	UNK0	0.000	
88	   H	-0.091	-7.069	-1.102	 H	1	UNK0	0.000	
89	   N	4.950	0.211	-1.738	N.2	1	UNK0	0.000	
90	   C	2.530	1.030	-3.235	C.2	1	UNK0	0.000	
91	   C	3.098	1.808	-2.236	C.2	1	UNK0	0.000	
92	   C	4.351	1.270	-1.533	C.2	1	UNK0	0.000	
93	   C	6.283	0.044	-1.113	C.3	1	UNK0	0.000	
94	   H	2.990	0.108	-3.538	 H	1	UNK0	0.000	
95	   H	4.695	1.930	-0.753	 H	1	UNK0	0.000	
96	   H	6.553	0.661	-0.285	 H	1	UNK0	0.000	
@<TRIPOS>BOND
1 1 4 2
2 2 59 1
3 2 3 2
4 3 90 1
5 3 4 1
6 5 29 1
7 1 5 1
8 2 6 1
9 4 7 1
10 5 8 1
11 9 13 1
12 9 12 2
13 10 43 2
14 10 11 1
15 11 50 2
16 11 12 1
17 12 15 1
18 13 16 1
19 10 14 1
20 18 22 1
21 18 75 2
22 18 19 1
23 17 20 1
24 19 20 1
25 17 21 1
26 20 23 1
27 21 24 1
28 25 28 1
29 26 83 1
30 26 27 2
31 27 66 1
32 27 28 1
33 29 32 1
34 25 29 1
35 26 30 1
36 28 31 1
37 33 36 1
38 19 34 2
39 34 35 1
40 35 74 2
41 36 39 1
42 35 36 1
43 33 37 1
44 37 40 1
45 34 38 1
46 42 46 1
47 42 51 2
48 42 43 1
49 41 44 1
50 43 44 1
51 41 45 1
52 44 47 1
53 45 48 1
54 49 53 1
55 50 51 1
56 50 54 1
57 51 52 1
58 52 55 1
59 49 52 2
60 53 77 1
61 53 56 1
62 57 61 1
63 58 62 1
64 59 60 1
65 58 59 2
66 57 60 2
67 37 61 1
68 60 63 1
69 61 64 1
70 65 68 2
71 65 69 1
72 66 67 2
73 67 82 1
74 67 68 1
75 68 71 1
76 21 69 1
77 69 72 1
78 66 70 1
79 73 77 1
80 74 75 1
81 74 78 1
82 75 76 1
83 76 79 1
84 73 76 1
85 77 80 1
86 81 85 1
87 82 86 1
88 83 84 1
89 82 83 2
90 81 84 1
91 13 85 1
92 84 87 1
93 85 88 1
94 89 92 2
95 89 93 1
96 90 91 2
97 58 91 1
98 91 92 1
99 92 95 1
100 45 93 1
101 93 96 1
102 90 94 1
@<TRIPOS>SUBSTRUCTURE
1	UNK0	1	GROUP	1 ****	UNK
