# Supplementary material for: MoleQCage: Geometric High-Throughput Screening for Molecular Caging Prediction
Source: J Chem Inf Model. 2024 Dec 12;64(24):9034–9. doi: 10.1021/acs.jcim.4c01419 (PMC11684736; doi:10.1021/acs.jcim.4c01419)
Supplement: Supplementary file 2 — ci4c01419_si_002.zip [file ci4c01419_si_002.zip › CC3_conformations/CC3_102.mol2]

# created with PyMOL 2.4.1
@<TRIPOS>MOLECULE
frame301.xyz
96 102 1                
SMALL
USER_CHARGES
@<TRIPOS>ATOM
1	   N	-0.024	1.135	-5.825	N.2	1	UNK0	0.000	
2	   C	0.840	2.657	-3.525	C.2	1	UNK0	0.000	
3	   C	1.423	1.446	-3.970	C.2	1	UNK0	0.000	
4	   C	0.802	0.659	-5.050	C.2	1	UNK0	0.000	
5	   C	-0.399	0.267	-6.946	C.3	1	UNK0	0.000	
6	   H	0.059	3.038	-4.097	 H	1	UNK0	0.000	
7	   H	1.197	-0.350	-5.199	 H	1	UNK0	0.000	
8	   H	0.429	-0.359	-7.300	 H	1	UNK0	0.000	
9	   N	0.843	-5.752	1.308	N.2	1	UNK0	0.000	
10	   C	2.869	-3.505	1.380	C.2	1	UNK0	0.000	
11	   C	1.797	-3.692	2.276	C.2	1	UNK0	0.000	
12	   C	0.820	-4.807	2.158	C.2	1	UNK0	0.000	
13	   C	-0.317	-6.702	1.327	C.3	1	UNK0	0.000	
14	   H	3.082	-4.239	0.631	 H	1	UNK0	0.000	
15	   H	0.124	-4.712	2.968	 H	1	UNK0	0.000	
16	   H	-1.003	-6.411	2.140	 H	1	UNK0	0.000	
17	   N	-5.279	1.504	1.889	N.2	1	UNK0	0.000	
18	   C	-2.572	1.559	3.012	C.2	1	UNK0	0.000	
19	   C	-3.011	2.399	1.953	C.2	1	UNK0	0.000	
20	   C	-4.334	2.163	1.356	C.2	1	UNK0	0.000	
21	   C	-6.436	1.299	1.117	C.3	1	UNK0	0.000	
22	   H	-3.356	0.915	3.400	 H	1	UNK0	0.000	
23	   H	-4.521	2.720	0.472	 H	1	UNK0	0.000	
24	   H	-6.542	1.972	0.255	 H	1	UNK0	0.000	
25	   N	-1.401	-1.501	-5.540	N.3	1	UNK0	0.000	
26	   C	-1.831	-2.970	-3.008	C.2	1	UNK0	0.000	
27	   C	-2.247	-1.649	-3.246	C.2	1	UNK0	0.000	
28	   C	-2.035	-1.038	-4.524	C.3	1	UNK0	0.000	
29	   C	-1.585	-0.645	-6.772	C.3	1	UNK0	0.000	
30	   H	-1.227	-3.457	-3.780	 H	1	UNK0	0.000	
31	   H	-2.511	-0.140	-4.550	 H	1	UNK0	0.000	
32	   H	-2.456	0.016	-6.643	 H	1	UNK0	0.000	
33	   N	-0.437	5.659	0.817	N.2	1	UNK0	0.000	
34	   C	-2.159	3.342	1.401	C.2	1	UNK0	0.000	
35	   C	-0.894	3.619	1.951	C.2	1	UNK0	0.000	
36	   C	-0.071	4.669	1.488	C.2	1	UNK0	0.000	
37	   C	0.535	6.681	0.526	C.3	1	UNK0	0.000	
38	   H	-2.509	3.996	0.555	 H	1	UNK0	0.000	
39	   H	1.019	4.578	1.763	 H	1	UNK0	0.000	
40	   H	1.517	6.585	0.904	 H	1	UNK0	0.000	
41	   N	5.748	-1.296	0.507	N.3	1	UNK0	0.000	
42	   C	3.673	-1.487	2.572	C.2	1	UNK0	0.000	
43	   C	3.793	-2.420	1.495	C.2	1	UNK0	0.000	
44	   C	4.925	-2.257	0.550	C.3	1	UNK0	0.000	
45	   C	6.567	-1.216	-0.745	C.3	1	UNK0	0.000	
46	   H	4.349	-0.640	2.790	 H	1	UNK0	0.000	
47	   H	5.085	-3.054	-0.174	 H	1	UNK0	0.000	
48	   H	6.388	-1.974	-1.451	 H	1	UNK0	0.000	
49	   N	1.848	-1.063	5.726	N.2	1	UNK0	0.000	
50	   C	1.694	-2.805	3.319	C.2	1	UNK0	0.000	
51	   C	2.539	-1.716	3.493	C.2	1	UNK0	0.000	
52	   C	2.458	-0.794	4.648	C.2	1	UNK0	0.000	
53	   C	1.653	-0.107	6.806	C.3	1	UNK0	0.000	
54	   H	0.841	-2.920	3.945	 H	1	UNK0	0.000	
55	   H	3.046	0.161	4.504	 H	1	UNK0	0.000	
56	   H	2.376	0.743	6.714	 H	1	UNK0	0.000	
57	   N	1.453	5.604	-1.515	N.3	1	UNK0	0.000	
58	   C	2.501	2.894	-1.886	C.2	1	UNK0	0.000	
59	   C	1.375	3.451	-2.499	C.2	1	UNK0	0.000	
60	   C	0.753	4.726	-2.037	C.3	1	UNK0	0.000	
61	   C	0.686	6.785	-1.012	C.3	1	UNK0	0.000	
62	   H	3.004	3.425	-1.138	 H	1	UNK0	0.000	
63	   H	-0.272	4.879	-2.230	 H	1	UNK0	0.000	
64	   H	-0.400	6.982	-1.400	 H	1	UNK0	0.000	
65	   N	-5.295	-0.311	-0.461	N.2	1	UNK0	0.000	
66	   C	-3.070	-1.016	-2.300	C.2	1	UNK0	0.000	
67	   C	-3.462	-1.684	-1.082	C.2	1	UNK0	0.000	
68	   C	-4.422	-1.191	-0.152	C.2	1	UNK0	0.000	
69	   C	-6.398	-0.163	0.491	C.3	1	UNK0	0.000	
70	   H	-3.455	-0.008	-2.495	 H	1	UNK0	0.000	
71	   H	-4.550	-1.632	0.807	 H	1	UNK0	0.000	
72	   H	-6.397	-0.789	1.418	 H	1	UNK0	0.000	
73	   N	0.055	1.194	5.479	N.2	1	UNK0	0.000	
74	   C	-0.445	2.749	2.973	C.2	1	UNK0	0.000	
75	   C	-1.326	1.805	3.543	C.2	1	UNK0	0.000	
76	   C	-0.967	1.026	4.730	C.2	1	UNK0	0.000	
77	   C	0.172	0.435	6.734	C.3	1	UNK0	0.000	
78	   H	0.550	2.834	3.241	 H	1	UNK0	0.000	
79	   H	-1.798	0.442	5.085	 H	1	UNK0	0.000	
80	   H	-0.550	-0.412	6.739	 H	1	UNK0	0.000	
81	   N	-1.540	-5.438	-0.367	N.2	1	UNK0	0.000	
82	   C	-2.908	-2.976	-0.865	C.2	1	UNK0	0.000	
83	   C	-2.050	-3.584	-1.796	C.2	1	UNK0	0.000	
84	   C	-1.388	-4.841	-1.493	C.2	1	UNK0	0.000	
85	   C	-0.950	-6.709	-0.088	C.3	1	UNK0	0.000	
86	   H	-3.327	-3.521	-0.050	 H	1	UNK0	0.000	
87	   H	-0.678	-5.240	-2.176	 H	1	UNK0	0.000	
88	   H	-0.233	-7.079	-0.845	 H	1	UNK0	0.000	
89	   N	5.038	0.297	-1.936	N.2	1	UNK0	0.000	
90	   C	2.577	0.920	-3.379	C.2	1	UNK0	0.000	
91	   C	3.111	1.679	-2.272	C.2	1	UNK0	0.000	
92	   C	4.435	1.351	-1.666	C.2	1	UNK0	0.000	
93	   C	6.411	0.152	-1.419	C.3	1	UNK0	0.000	
94	   H	3.219	0.169	-3.819	 H	1	UNK0	0.000	
95	   H	4.864	2.144	-1.012	 H	1	UNK0	0.000	
96	   H	6.615	1.002	-0.728	 H	1	UNK0	0.000	
@<TRIPOS>BOND
1 1 4 2
2 2 59 1
3 2 3 2
4 3 90 1
5 3 4 1
6 5 29 1
7 1 5 1
8 2 6 1
9 4 7 1
10 5 8 1
11 9 13 1
12 9 12 2
13 10 43 2
14 10 11 1
15 11 50 2
16 11 12 1
17 12 15 1
18 13 16 1
19 10 14 1
20 18 22 1
21 18 75 1
22 18 19 2
23 17 20 2
24 19 20 1
25 17 21 1
26 20 23 1
27 21 24 1
28 25 28 1
29 26 83 1
30 26 27 2
31 27 66 1
32 27 28 1
33 29 32 1
34 25 29 1
35 26 30 1
36 28 31 1
37 33 36 2
38 34 35 2
39 19 34 1
40 35 74 1
41 36 39 1
42 35 36 1
43 33 37 1
44 37 40 1
45 34 38 1
46 41 44 1
47 42 46 1
48 42 51 2
49 42 43 1
50 43 44 1
51 41 45 1
52 44 47 1
53 45 48 1
54 49 53 1
55 50 51 1
56 50 54 1
57 51 52 1
58 49 52 2
59 52 55 1
60 53 56 1
61 57 61 1
62 58 62 1
63 59 60 1
64 58 59 2
65 57 60 1
66 37 61 1
67 60 63 1
68 61 64 1
69 65 68 2
70 65 69 1
71 66 67 2
72 67 82 1
73 67 68 1
74 68 71 1
75 21 69 1
76 69 72 1
77 66 70 1
78 73 77 1
79 74 78 1
80 74 75 2
81 75 76 1
82 76 79 1
83 73 76 2
84 77 80 1
85 53 77 1
86 81 85 1
87 82 86 1
88 83 84 1
89 82 83 2
90 81 84 2
91 13 85 1
92 84 87 1
93 85 88 1
94 89 92 2
95 89 93 1
96 90 91 2
97 58 91 1
98 91 92 1
99 92 95 1
100 45 93 1
101 93 96 1
102 90 94 1
@<TRIPOS>SUBSTRUCTURE
1	UNK0	1	GROUP	1 ****	UNK
