# Supplementary material for: MoleQCage: Geometric High-Throughput Screening for Molecular Caging Prediction
Source: J Chem Inf Model. 2024 Dec 12;64(24):9034–9. doi: 10.1021/acs.jcim.4c01419 (PMC11684736; doi:10.1021/acs.jcim.4c01419)
Supplement: Supplementary file 2 — ci4c01419_si_002.zip [file ci4c01419_si_002.zip › CC3_conformations/CC3_103.mol2]

# created with PyMOL 2.4.1
@<TRIPOS>MOLECULE
frame302.xyz
96 102 1                
SMALL
USER_CHARGES
@<TRIPOS>ATOM
1	   N	-0.019	1.141	-6.039	N.2	1	UNK0	0.000	
2	   C	0.952	2.893	-3.757	C.2	1	UNK0	0.000	
3	   C	1.612	1.750	-4.242	C.2	1	UNK0	0.000	
4	   C	1.106	0.978	-5.389	C.2	1	UNK0	0.000	
5	   C	-0.377	0.186	-7.072	C.3	1	UNK0	0.000	
6	   H	-0.004	3.180	-4.145	 H	1	UNK0	0.000	
7	   H	1.703	0.073	-5.672	 H	1	UNK0	0.000	
8	   H	0.459	-0.550	-7.251	 H	1	UNK0	0.000	
9	   N	0.713	-5.628	1.293	N.2	1	UNK0	0.000	
10	   C	2.392	-3.222	1.315	C.2	1	UNK0	0.000	
11	   C	1.491	-3.551	2.396	C.2	1	UNK0	0.000	
12	   C	0.661	-4.759	2.235	C.2	1	UNK0	0.000	
13	   C	-0.084	-6.780	1.259	C.3	1	UNK0	0.000	
14	   H	2.525	-3.816	0.423	 H	1	UNK0	0.000	
15	   H	0.047	-4.902	3.120	 H	1	UNK0	0.000	
16	   H	-0.946	-6.864	1.910	 H	1	UNK0	0.000	
17	   N	-4.962	1.214	1.700	N.3	1	UNK0	0.000	
18	   C	-2.536	1.544	3.308	C.2	1	UNK0	0.000	
19	   C	-2.914	2.344	2.169	C.2	1	UNK0	0.000	
20	   C	-4.264	2.279	1.651	C.3	1	UNK0	0.000	
21	   C	-6.172	1.271	0.854	C.3	1	UNK0	0.000	
22	   H	-3.185	0.733	3.713	 H	1	UNK0	0.000	
23	   H	-4.675	3.056	1.020	 H	1	UNK0	0.000	
24	   H	-6.008	1.960	0.010	 H	1	UNK0	0.000	
25	   N	-1.568	-1.532	-5.496	N.3	1	UNK0	0.000	
26	   C	-1.852	-3.131	-2.931	C.2	1	UNK0	0.000	
27	   C	-2.453	-1.887	-3.229	C.2	1	UNK0	0.000	
28	   C	-2.142	-1.043	-4.487	C.3	1	UNK0	0.000	
29	   C	-1.644	-0.667	-6.690	C.3	1	UNK0	0.000	
30	   H	-1.146	-3.477	-3.698	 H	1	UNK0	0.000	
31	   H	-2.466	-0.039	-4.490	 H	1	UNK0	0.000	
32	   H	-2.585	0.000	-6.738	 H	1	UNK0	0.000	
33	   N	-0.421	5.612	1.142	N.2	1	UNK0	0.000	
34	   C	-2.089	3.383	1.780	C.2	1	UNK0	0.000	
35	   C	-0.929	3.684	2.475	C.2	1	UNK0	0.000	
36	   C	-0.043	4.725	1.954	C.2	1	UNK0	0.000	
37	   C	0.551	6.666	0.793	C.3	1	UNK0	0.000	
38	   H	-2.435	3.958	0.837	 H	1	UNK0	0.000	
39	   H	0.956	4.685	2.354	 H	1	UNK0	0.000	
40	   H	1.533	6.482	1.306	 H	1	UNK0	0.000	
41	   N	5.037	-1.014	0.041	N.2	1	UNK0	0.000	
42	   C	2.996	-1.181	2.411	C.2	1	UNK0	0.000	
43	   C	3.167	-2.077	1.296	C.2	1	UNK0	0.000	
44	   C	4.123	-1.911	0.219	C.2	1	UNK0	0.000	
45	   C	6.027	-1.242	-1.029	C.3	1	UNK0	0.000	
46	   H	3.570	-0.283	2.370	 H	1	UNK0	0.000	
47	   H	4.006	-2.718	-0.585	 H	1	UNK0	0.000	
48	   H	5.663	-1.902	-1.812	 H	1	UNK0	0.000	
49	   N	1.507	-0.895	5.772	N.2	1	UNK0	0.000	
50	   C	1.297	-2.686	3.473	C.2	1	UNK0	0.000	
51	   C	2.131	-1.533	3.512	C.2	1	UNK0	0.000	
52	   C	2.074	-0.651	4.657	C.2	1	UNK0	0.000	
53	   C	1.628	0.047	6.839	C.3	1	UNK0	0.000	
54	   H	0.512	-2.983	4.158	 H	1	UNK0	0.000	
55	   H	2.655	0.301	4.530	 H	1	UNK0	0.000	
56	   H	2.409	0.830	6.722	 H	1	UNK0	0.000	
57	   N	1.340	5.413	-1.118	N.2	1	UNK0	0.000	
58	   C	2.743	3.111	-2.065	C.2	1	UNK0	0.000	
59	   C	1.548	3.600	-2.625	C.2	1	UNK0	0.000	
60	   C	0.923	4.829	-2.150	C.2	1	UNK0	0.000	
61	   C	0.700	6.702	-0.742	C.3	1	UNK0	0.000	
62	   H	3.181	3.613	-1.249	 H	1	UNK0	0.000	
63	   H	0.097	5.293	-2.799	 H	1	UNK0	0.000	
64	   H	-0.165	6.918	-1.424	 H	1	UNK0	0.000	
65	   N	-5.551	-0.465	-0.654	N.3	1	UNK0	0.000	
66	   C	-3.391	-1.358	-2.289	C.2	1	UNK0	0.000	
67	   C	-3.661	-1.945	-1.097	C.2	1	UNK0	0.000	
68	   C	-4.677	-1.360	-0.193	C.3	1	UNK0	0.000	
69	   C	-6.540	-0.067	0.314	C.3	1	UNK0	0.000	
70	   H	-3.984	-0.465	-2.602	 H	1	UNK0	0.000	
71	   H	-4.777	-1.710	0.853	 H	1	UNK0	0.000	
72	   H	-6.674	-0.719	1.199	 H	1	UNK0	0.000	
73	   N	-0.128	1.658	6.029	N.3	1	UNK0	0.000	
74	   C	-0.453	2.862	3.514	C.2	1	UNK0	0.000	
75	   C	-1.310	1.812	3.951	C.2	1	UNK0	0.000	
76	   C	-0.983	1.161	5.207	C.3	1	UNK0	0.000	
77	   C	0.205	0.774	7.148	C.3	1	UNK0	0.000	
78	   H	0.538	3.083	3.920	 H	1	UNK0	0.000	
79	   H	-1.553	0.278	5.361	 H	1	UNK0	0.000	
80	   H	-0.553	-0.005	7.428	 H	1	UNK0	0.000	
81	   N	-1.622	-5.961	-0.397	N.2	1	UNK0	0.000	
82	   C	-3.088	-3.216	-0.826	C.2	1	UNK0	0.000	
83	   C	-2.203	-3.836	-1.711	C.2	1	UNK0	0.000	
84	   C	-1.514	-5.165	-1.441	C.2	1	UNK0	0.000	
85	   C	-0.584	-6.956	-0.210	C.3	1	UNK0	0.000	
86	   H	-3.318	-3.638	0.117	 H	1	UNK0	0.000	
87	   H	-0.811	-5.412	-2.138	 H	1	UNK0	0.000	
88	   H	0.333	-6.852	-0.879	 H	1	UNK0	0.000	
89	   N	5.130	0.528	-2.428	N.2	1	UNK0	0.000	
90	   C	2.796	1.304	-3.641	C.2	1	UNK0	0.000	
91	   C	3.308	1.972	-2.561	C.2	1	UNK0	0.000	
92	   C	4.416	1.443	-1.882	C.2	1	UNK0	0.000	
93	   C	6.306	0.097	-1.731	C.3	1	UNK0	0.000	
94	   H	3.233	0.368	-3.964	 H	1	UNK0	0.000	
95	   H	4.709	1.871	-0.909	 H	1	UNK0	0.000	
96	   H	6.597	0.771	-0.918	 H	1	UNK0	0.000	
@<TRIPOS>BOND
1 1 4 2
2 2 59 1
3 2 3 2
4 3 90 1
5 3 4 1
6 5 29 1
7 1 5 1
8 2 6 1
9 4 7 1
10 5 8 1
11 9 12 2
12 10 11 1
13 11 50 2
14 11 12 1
15 12 15 1
16 9 13 1
17 13 16 1
18 10 14 1
19 18 22 1
20 18 75 2
21 18 19 1
22 17 20 1
23 19 20 1
24 17 21 1
25 20 23 1
26 21 24 1
27 25 28 1
28 26 83 1
29 26 27 2
30 27 66 1
31 27 28 1
32 25 29 1
33 26 30 1
34 28 31 1
35 29 32 1
36 33 36 2
37 19 34 2
38 34 35 1
39 35 74 2
40 36 39 1
41 35 36 1
42 33 37 1
43 37 40 1
44 34 38 1
45 41 44 2
46 42 51 2
47 10 43 2
48 42 43 1
49 43 44 1
50 41 45 1
51 42 46 1
52 44 47 1
53 45 48 1
54 49 53 1
55 50 51 1
56 50 54 1
57 51 52 1
58 49 52 2
59 53 77 1
60 52 55 1
61 53 56 1
62 57 61 1
63 58 62 1
64 59 60 1
65 58 59 2
66 57 60 2
67 37 61 1
68 60 63 1
69 61 64 1
70 65 68 1
71 65 69 1
72 66 67 2
73 67 82 1
74 67 68 1
75 68 71 1
76 21 69 1
77 69 72 1
78 66 70 1
79 73 77 1
80 74 78 1
81 74 75 1
82 75 76 1
83 76 79 1
84 73 76 1
85 77 80 1
86 81 85 1
87 82 86 1
88 83 84 1
89 82 83 2
90 81 84 2
91 13 85 1
92 84 87 1
93 85 88 1
94 89 92 2
95 89 93 1
96 90 91 2
97 58 91 1
98 91 92 1
99 92 95 1
100 45 93 1
101 93 96 1
102 90 94 1
@<TRIPOS>SUBSTRUCTURE
1	UNK0	1	GROUP	1 ****	UNK
