# Supplementary material for: MoleQCage: Geometric High-Throughput Screening for Molecular Caging Prediction
Source: J Chem Inf Model. 2024 Dec 12;64(24):9034–9. doi: 10.1021/acs.jcim.4c01419 (PMC11684736; doi:10.1021/acs.jcim.4c01419)
Supplement: Supplementary file 2 — ci4c01419_si_002.zip [file ci4c01419_si_002.zip › CC3_conformations/CC3_104.mol2]

# created with PyMOL 2.4.1
@<TRIPOS>MOLECULE
frame303.xyz
96 102 1                
SMALL
USER_CHARGES
@<TRIPOS>ATOM
1	   N	-0.417	1.014	-5.886	N.2	1	UNK0	0.000	
2	   C	0.593	2.834	-3.608	C.2	1	UNK0	0.000	
3	   C	1.030	1.539	-3.867	C.2	1	UNK0	0.000	
4	   C	0.569	0.778	-5.090	C.2	1	UNK0	0.000	
5	   C	-0.611	0.115	-7.031	C.3	1	UNK0	0.000	
6	   H	-0.147	3.348	-4.170	 H	1	UNK0	0.000	
7	   H	1.129	-0.135	-5.294	 H	1	UNK0	0.000	
8	   H	0.321	-0.434	-7.309	 H	1	UNK0	0.000	
9	   N	0.557	-5.458	1.111	N.2	1	UNK0	0.000	
10	   C	2.271	-3.220	1.308	C.2	1	UNK0	0.000	
11	   C	1.396	-3.607	2.326	C.2	1	UNK0	0.000	
12	   C	0.486	-4.776	2.206	C.2	1	UNK0	0.000	
13	   C	-0.277	-6.638	1.065	C.3	1	UNK0	0.000	
14	   H	2.250	-3.761	0.363	 H	1	UNK0	0.000	
15	   H	-0.148	-5.078	3.073	 H	1	UNK0	0.000	
16	   H	-1.120	-6.535	1.620	 H	1	UNK0	0.000	
17	   N	-4.800	1.092	1.553	N.3	1	UNK0	0.000	
18	   C	-2.471	1.676	3.208	C.2	1	UNK0	0.000	
19	   C	-2.720	2.331	1.992	C.2	1	UNK0	0.000	
20	   C	-3.973	2.006	1.151	C.3	1	UNK0	0.000	
21	   C	-6.029	1.000	0.776	C.3	1	UNK0	0.000	
22	   H	-3.196	0.923	3.537	 H	1	UNK0	0.000	
23	   H	-4.071	2.626	0.298	 H	1	UNK0	0.000	
24	   H	-6.007	1.579	-0.159	 H	1	UNK0	0.000	
25	   N	-1.642	-1.601	-5.717	N.2	1	UNK0	0.000	
26	   C	-1.555	-3.002	-3.026	C.2	1	UNK0	0.000	
27	   C	-2.303	-1.885	-3.315	C.2	1	UNK0	0.000	
28	   C	-2.251	-1.254	-4.690	C.2	1	UNK0	0.000	
29	   C	-1.887	-0.793	-6.911	C.3	1	UNK0	0.000	
30	   H	-0.846	-3.447	-3.761	 H	1	UNK0	0.000	
31	   H	-2.827	-0.240	-4.742	 H	1	UNK0	0.000	
32	   H	-2.778	-0.023	-6.842	 H	1	UNK0	0.000	
33	   N	-0.121	5.698	0.834	N.2	1	UNK0	0.000	
34	   C	-1.931	3.479	1.594	C.2	1	UNK0	0.000	
35	   C	-0.819	3.913	2.348	C.2	1	UNK0	0.000	
36	   C	0.029	5.077	1.938	C.2	1	UNK0	0.000	
37	   C	0.767	6.810	0.502	C.3	1	UNK0	0.000	
38	   H	-2.238	4.156	0.725	 H	1	UNK0	0.000	
39	   H	0.758	5.475	2.585	 H	1	UNK0	0.000	
40	   H	1.807	6.582	0.727	 H	1	UNK0	0.000	
41	   N	5.395	-1.484	0.602	N.3	1	UNK0	0.000	
42	   C	3.161	-1.468	2.643	C.2	1	UNK0	0.000	
43	   C	3.158	-2.147	1.405	C.2	1	UNK0	0.000	
44	   C	4.221	-1.921	0.391	C.3	1	UNK0	0.000	
45	   C	6.209	-1.292	-0.614	C.3	1	UNK0	0.000	
46	   H	3.821	-0.613	2.794	 H	1	UNK0	0.000	
47	   H	3.834	-2.152	-0.668	 H	1	UNK0	0.000	
48	   H	6.064	-2.030	-1.420	 H	1	UNK0	0.000	
49	   N	1.413	-1.095	5.917	N.2	1	UNK0	0.000	
50	   C	1.515	-2.928	3.560	C.2	1	UNK0	0.000	
51	   C	2.269	-1.762	3.672	C.2	1	UNK0	0.000	
52	   C	2.079	-0.900	4.839	C.2	1	UNK0	0.000	
53	   C	1.526	-0.134	7.042	C.3	1	UNK0	0.000	
54	   H	0.857	-3.284	4.382	 H	1	UNK0	0.000	
55	   H	2.606	0.081	4.779	 H	1	UNK0	0.000	
56	   H	2.384	0.525	6.845	 H	1	UNK0	0.000	
57	   N	1.456	5.824	-1.644	N.3	1	UNK0	0.000	
58	   C	2.287	3.131	-1.899	C.2	1	UNK0	0.000	
59	   C	1.160	3.662	-2.609	C.2	1	UNK0	0.000	
60	   C	0.713	5.043	-2.332	C.3	1	UNK0	0.000	
61	   C	0.825	6.944	-0.993	C.3	1	UNK0	0.000	
62	   H	2.753	3.695	-1.092	 H	1	UNK0	0.000	
63	   H	-0.315	5.251	-2.671	 H	1	UNK0	0.000	
64	   H	-0.191	7.158	-1.386	 H	1	UNK0	0.000	
65	   N	-5.472	-0.891	-0.612	N.2	1	UNK0	0.000	
66	   C	-3.221	-1.367	-2.375	C.2	1	UNK0	0.000	
67	   C	-3.383	-2.081	-1.197	C.2	1	UNK0	0.000	
68	   C	-4.467	-1.529	-0.208	C.2	1	UNK0	0.000	
69	   C	-6.395	-0.464	0.411	C.3	1	UNK0	0.000	
70	   H	-3.887	-0.514	-2.618	 H	1	UNK0	0.000	
71	   H	-4.277	-1.819	0.848	 H	1	UNK0	0.000	
72	   H	-6.417	-1.176	1.256	 H	1	UNK0	0.000	
73	   N	0.065	1.473	5.847	N.2	1	UNK0	0.000	
74	   C	-0.507	3.095	3.446	C.2	1	UNK0	0.000	
75	   C	-1.318	2.046	3.946	C.2	1	UNK0	0.000	
76	   C	-0.953	1.244	5.177	C.2	1	UNK0	0.000	
77	   C	0.234	0.733	7.096	C.3	1	UNK0	0.000	
78	   H	0.319	3.440	4.037	 H	1	UNK0	0.000	
79	   H	-1.620	0.519	5.507	 H	1	UNK0	0.000	
80	   H	-0.560	-0.006	7.361	 H	1	UNK0	0.000	
81	   N	-1.514	-5.902	-0.809	N.2	1	UNK0	0.000	
82	   C	-2.582	-3.206	-0.883	C.2	1	UNK0	0.000	
83	   C	-1.714	-3.698	-1.856	C.2	1	UNK0	0.000	
84	   C	-1.005	-4.967	-1.587	C.2	1	UNK0	0.000	
85	   C	-0.677	-6.987	-0.365	C.3	1	UNK0	0.000	
86	   H	-2.762	-3.675	0.108	 H	1	UNK0	0.000	
87	   H	0.043	-5.114	-2.016	 H	1	UNK0	0.000	
88	   H	0.197	-7.075	-1.014	 H	1	UNK0	0.000	
89	   N	4.742	0.279	-1.761	N.2	1	UNK0	0.000	
90	   C	2.142	1.010	-3.139	C.2	1	UNK0	0.000	
91	   C	2.860	1.849	-2.250	C.2	1	UNK0	0.000	
92	   C	4.132	1.419	-1.577	C.2	1	UNK0	0.000	
93	   C	6.104	0.129	-1.276	C.3	1	UNK0	0.000	
94	   H	2.557	0.004	-3.298	 H	1	UNK0	0.000	
95	   H	4.585	2.234	-0.937	 H	1	UNK0	0.000	
96	   H	6.312	0.829	-0.466	 H	1	UNK0	0.000	
@<TRIPOS>BOND
1 1 4 2
2 2 59 1
3 2 3 2
4 3 90 1
5 3 4 1
6 5 29 1
7 1 5 1
8 2 6 1
9 4 7 1
10 5 8 1
11 9 12 2
12 10 43 2
13 10 11 1
14 11 50 2
15 11 12 1
16 12 15 1
17 9 13 1
18 13 16 1
19 10 14 1
20 18 22 1
21 18 75 2
22 18 19 1
23 17 20 1
24 19 20 1
25 17 21 1
26 20 23 1
27 21 24 1
28 25 28 2
29 26 83 1
30 26 27 2
31 27 66 1
32 27 28 1
33 29 32 1
34 25 29 1
35 26 30 1
36 28 31 1
37 33 36 2
38 19 34 2
39 34 35 1
40 35 74 2
41 35 36 1
42 36 39 1
43 37 40 1
44 33 37 1
45 34 38 1
46 42 46 1
47 42 51 2
48 42 43 1
49 41 44 1
50 43 44 1
51 41 45 1
52 44 47 1
53 45 48 1
54 49 53 1
55 50 51 1
56 50 54 1
57 51 52 1
58 49 52 2
59 53 77 1
60 52 55 1
61 53 56 1
62 57 61 1
63 58 62 1
64 59 60 1
65 58 59 2
66 57 60 1
67 37 61 1
68 60 63 1
69 61 64 1
70 65 68 2
71 65 69 1
72 66 67 2
73 67 82 1
74 67 68 1
75 68 71 1
76 21 69 1
77 69 72 1
78 66 70 1
79 73 77 1
80 74 75 1
81 74 78 1
82 75 76 1
83 76 79 1
84 73 76 2
85 77 80 1
86 81 85 1
87 82 86 1
88 83 84 1
89 82 83 2
90 81 84 2
91 13 85 1
92 84 87 1
93 85 88 1
94 89 92 2
95 89 93 1
96 90 91 2
97 58 91 1
98 91 92 1
99 92 95 1
100 45 93 1
101 93 96 1
102 90 94 1
@<TRIPOS>SUBSTRUCTURE
1	UNK0	1	GROUP	1 ****	UNK
