# Supplementary material for: MoleQCage: Geometric High-Throughput Screening for Molecular Caging Prediction
Source: J Chem Inf Model. 2024 Dec 12;64(24):9034–9. doi: 10.1021/acs.jcim.4c01419 (PMC11684736; doi:10.1021/acs.jcim.4c01419)
Supplement: Supplementary file 2 — ci4c01419_si_002.zip [file ci4c01419_si_002.zip › CC3_conformations/CC3_105.mol2]

# created with PyMOL 2.4.1
@<TRIPOS>MOLECULE
frame304.xyz
96 102 1                
SMALL
USER_CHARGES
@<TRIPOS>ATOM
1	   N	-0.006	1.291	-6.081	N.2	1	UNK0	0.000	
2	   C	0.693	2.735	-3.537	C.2	1	UNK0	0.000	
3	   C	1.291	1.602	-4.074	C.2	1	UNK0	0.000	
4	   C	0.947	0.957	-5.297	C.2	1	UNK0	0.000	
5	   C	-0.401	0.330	-7.146	C.3	1	UNK0	0.000	
6	   H	-0.211	3.060	-4.026	 H	1	UNK0	0.000	
7	   H	1.602	0.062	-5.498	 H	1	UNK0	0.000	
8	   H	0.480	-0.366	-7.336	 H	1	UNK0	0.000	
9	   N	0.909	-5.857	1.709	N.3	1	UNK0	0.000	
10	   C	2.495	-3.319	1.423	C.2	1	UNK0	0.000	
11	   C	1.579	-3.592	2.448	C.2	1	UNK0	0.000	
12	   C	0.713	-4.805	2.410	C.3	1	UNK0	0.000	
13	   C	-0.094	-6.833	1.471	C.3	1	UNK0	0.000	
14	   H	2.694	-4.015	0.591	 H	1	UNK0	0.000	
15	   H	-0.113	-4.767	3.113	 H	1	UNK0	0.000	
16	   H	-1.029	-6.558	1.953	 H	1	UNK0	0.000	
17	   N	-4.873	1.250	1.518	N.2	1	UNK0	0.000	
18	   C	-2.187	1.563	2.978	C.2	1	UNK0	0.000	
19	   C	-2.639	2.243	1.801	C.2	1	UNK0	0.000	
20	   C	-3.944	2.006	1.137	C.2	1	UNK0	0.000	
21	   C	-6.073	1.226	0.748	C.3	1	UNK0	0.000	
22	   H	-2.825	0.790	3.335	 H	1	UNK0	0.000	
23	   H	-4.023	2.421	0.114	 H	1	UNK0	0.000	
24	   H	-6.067	1.787	-0.235	 H	1	UNK0	0.000	
25	   N	-1.473	-1.311	-5.630	N.3	1	UNK0	0.000	
26	   C	-1.674	-3.044	-3.057	C.2	1	UNK0	0.000	
27	   C	-2.498	-1.965	-3.462	C.2	1	UNK0	0.000	
28	   C	-2.466	-1.340	-4.856	C.3	1	UNK0	0.000	
29	   C	-1.653	-0.460	-6.811	C.3	1	UNK0	0.000	
30	   H	-0.969	-3.361	-3.803	 H	1	UNK0	0.000	
31	   H	-3.449	-0.902	-5.101	 H	1	UNK0	0.000	
32	   H	-2.427	0.322	-6.643	 H	1	UNK0	0.000	
33	   N	-0.336	5.923	1.092	N.2	1	UNK0	0.000	
34	   C	-1.880	3.325	1.424	C.2	1	UNK0	0.000	
35	   C	-0.621	3.680	1.996	C.2	1	UNK0	0.000	
36	   C	0.175	4.809	1.478	C.2	1	UNK0	0.000	
37	   C	0.574	6.961	0.649	C.3	1	UNK0	0.000	
38	   H	-2.297	3.833	0.598	 H	1	UNK0	0.000	
39	   H	1.297	4.703	1.376	 H	1	UNK0	0.000	
40	   H	1.599	6.852	1.018	 H	1	UNK0	0.000	
41	   N	5.180	-1.075	0.382	N.2	1	UNK0	0.000	
42	   C	3.258	-1.290	2.614	C.2	1	UNK0	0.000	
43	   C	3.370	-2.238	1.536	C.2	1	UNK0	0.000	
44	   C	4.311	-2.024	0.464	C.2	1	UNK0	0.000	
45	   C	6.129	-1.124	-0.731	C.3	1	UNK0	0.000	
46	   H	3.905	-0.457	2.751	 H	1	UNK0	0.000	
47	   H	4.240	-2.793	-0.289	 H	1	UNK0	0.000	
48	   H	5.683	-1.744	-1.535	 H	1	UNK0	0.000	
49	   N	2.003	-1.065	5.990	N.3	1	UNK0	0.000	
50	   C	1.467	-2.704	3.509	C.2	1	UNK0	0.000	
51	   C	2.295	-1.552	3.626	C.2	1	UNK0	0.000	
52	   C	2.337	-0.700	4.814	C.3	1	UNK0	0.000	
53	   C	1.822	-0.077	7.072	C.3	1	UNK0	0.000	
54	   H	0.802	-2.860	4.338	 H	1	UNK0	0.000	
55	   H	2.750	0.317	4.612	 H	1	UNK0	0.000	
56	   H	2.613	0.700	7.100	 H	1	UNK0	0.000	
57	   N	1.358	5.560	-1.314	N.2	1	UNK0	0.000	
58	   C	2.362	2.981	-1.789	C.2	1	UNK0	0.000	
59	   C	1.248	3.459	-2.467	C.2	1	UNK0	0.000	
60	   C	0.761	4.822	-2.142	C.2	1	UNK0	0.000	
61	   C	0.640	6.866	-0.899	C.3	1	UNK0	0.000	
62	   H	2.669	3.534	-0.994	 H	1	UNK0	0.000	
63	   H	-0.211	5.090	-2.577	 H	1	UNK0	0.000	
64	   H	-0.427	6.876	-1.185	 H	1	UNK0	0.000	
65	   N	-5.460	-0.883	-0.559	N.2	1	UNK0	0.000	
66	   C	-3.486	-1.596	-2.493	C.2	1	UNK0	0.000	
67	   C	-3.576	-2.246	-1.254	C.2	1	UNK0	0.000	
68	   C	-4.546	-1.745	-0.235	C.2	1	UNK0	0.000	
69	   C	-6.395	-0.290	0.425	C.3	1	UNK0	0.000	
70	   H	-4.187	-0.752	-2.643	 H	1	UNK0	0.000	
71	   H	-4.460	-2.259	0.758	 H	1	UNK0	0.000	
72	   H	-6.344	-0.743	1.469	 H	1	UNK0	0.000	
73	   N	0.235	1.450	5.773	N.3	1	UNK0	0.000	
74	   C	-0.111	2.886	3.088	C.2	1	UNK0	0.000	
75	   C	-0.963	1.896	3.632	C.2	1	UNK0	0.000	
76	   C	-0.595	1.114	4.881	C.3	1	UNK0	0.000	
77	   C	0.434	0.645	6.999	C.3	1	UNK0	0.000	
78	   H	0.873	3.073	3.511	 H	1	UNK0	0.000	
79	   H	-0.973	0.044	4.906	 H	1	UNK0	0.000	
80	   H	-0.330	-0.216	7.041	 H	1	UNK0	0.000	
81	   N	-1.021	-5.451	-0.367	N.3	1	UNK0	0.000	
82	   C	-2.701	-3.248	-0.853	C.2	1	UNK0	0.000	
83	   C	-1.785	-3.717	-1.788	C.2	1	UNK0	0.000	
84	   C	-1.016	-4.981	-1.550	C.3	1	UNK0	0.000	
85	   C	-0.556	-6.820	-0.019	C.3	1	UNK0	0.000	
86	   H	-2.876	-3.837	0.122	 H	1	UNK0	0.000	
87	   H	-0.390	-5.554	-2.227	 H	1	UNK0	0.000	
88	   H	0.355	-6.980	-0.607	 H	1	UNK0	0.000	
89	   N	4.988	0.592	-2.163	N.2	1	UNK0	0.000	
90	   C	2.378	1.134	-3.403	C.2	1	UNK0	0.000	
91	   C	2.918	1.790	-2.192	C.2	1	UNK0	0.000	
92	   C	4.110	1.231	-1.512	C.2	1	UNK0	0.000	
93	   C	6.220	0.246	-1.483	C.3	1	UNK0	0.000	
94	   H	2.815	0.244	-3.794	 H	1	UNK0	0.000	
95	   H	4.304	1.423	-0.440	 H	1	UNK0	0.000	
96	   H	6.451	0.964	-0.654	 H	1	UNK0	0.000	
@<TRIPOS>BOND
1 1 4 2
2 2 59 1
3 2 3 2
4 3 90 1
5 3 4 1
6 5 29 1
7 1 5 1
8 2 6 1
9 4 7 1
10 5 8 1
11 9 12 1
12 10 43 2
13 10 11 1
14 11 50 2
15 11 12 1
16 12 15 1
17 9 13 1
18 13 16 1
19 10 14 1
20 18 22 1
21 18 75 2
22 18 19 1
23 17 20 2
24 19 20 1
25 17 21 1
26 20 23 1
27 21 24 1
28 25 28 1
29 26 83 1
30 26 27 2
31 27 66 1
32 27 28 1
33 29 32 1
34 25 29 1
35 26 30 1
36 28 31 1
37 33 36 2
38 19 34 2
39 34 35 1
40 35 74 2
41 35 36 1
42 37 40 1
43 33 37 1
44 34 38 1
45 36 39 1
46 41 44 2
47 42 46 1
48 42 51 2
49 42 43 1
50 43 44 1
51 41 45 1
52 44 47 1
53 45 48 1
54 49 53 1
55 50 51 1
56 50 54 1
57 51 52 1
58 49 52 1
59 53 56 1
60 52 55 1
61 57 61 1
62 58 62 1
63 59 60 1
64 58 59 2
65 57 60 2
66 37 61 1
67 60 63 1
68 61 64 1
69 65 68 2
70 65 69 1
71 66 67 2
72 67 82 1
73 67 68 1
74 68 71 1
75 21 69 1
76 69 72 1
77 66 70 1
78 73 77 1
79 74 78 1
80 74 75 1
81 75 76 1
82 76 79 1
83 73 76 1
84 77 80 1
85 53 77 1
86 81 85 1
87 82 86 1
88 83 84 1
89 82 83 2
90 81 84 1
91 13 85 1
92 84 87 1
93 85 88 1
94 89 92 2
95 89 93 1
96 90 91 2
97 58 91 1
98 91 92 1
99 92 95 1
100 45 93 1
101 93 96 1
102 90 94 1
@<TRIPOS>SUBSTRUCTURE
1	UNK0	1	GROUP	1 ****	UNK
