# Supplementary material for: MoleQCage: Geometric High-Throughput Screening for Molecular Caging Prediction
Source: J Chem Inf Model. 2024 Dec 12;64(24):9034–9. doi: 10.1021/acs.jcim.4c01419 (PMC11684736; doi:10.1021/acs.jcim.4c01419)
Supplement: Supplementary file 2 — ci4c01419_si_002.zip [file ci4c01419_si_002.zip › CC3_conformations/CC3_106.mol2]

# created with PyMOL 2.4.1
@<TRIPOS>MOLECULE
frame305.xyz
96 102 1                
SMALL
USER_CHARGES
@<TRIPOS>ATOM
1	   N	-0.059	0.964	-5.904	N.3	1	UNK0	0.000	
2	   C	0.777	2.744	-3.769	C.2	1	UNK0	0.000	
3	   C	1.445	1.535	-4.139	C.2	1	UNK0	0.000	
4	   C	0.930	0.633	-5.175	C.3	1	UNK0	0.000	
5	   C	-0.433	-0.032	-6.881	C.3	1	UNK0	0.000	
6	   H	-0.224	2.931	-4.145	 H	1	UNK0	0.000	
7	   H	1.492	-0.312	-5.306	 H	1	UNK0	0.000	
8	   H	0.373	-0.859	-6.997	 H	1	UNK0	0.000	
9	   N	0.729	-5.725	1.241	N.2	1	UNK0	0.000	
10	   C	2.247	-3.239	1.054	C.2	1	UNK0	0.000	
11	   C	1.322	-3.513	2.104	C.2	1	UNK0	0.000	
12	   C	0.535	-4.756	2.045	C.2	1	UNK0	0.000	
13	   C	-0.168	-6.833	1.167	C.3	1	UNK0	0.000	
14	   H	2.298	-3.946	0.239	 H	1	UNK0	0.000	
15	   H	-0.249	-4.795	2.822	 H	1	UNK0	0.000	
16	   H	-0.983	-6.556	1.695	 H	1	UNK0	0.000	
17	   N	-5.017	1.104	1.878	N.3	1	UNK0	0.000	
18	   C	-2.497	1.615	3.218	C.2	1	UNK0	0.000	
19	   C	-2.857	2.234	1.997	C.2	1	UNK0	0.000	
20	   C	-4.159	1.933	1.386	C.3	1	UNK0	0.000	
21	   C	-6.295	1.034	1.132	C.3	1	UNK0	0.000	
22	   H	-3.008	0.820	3.738	 H	1	UNK0	0.000	
23	   H	-4.429	2.519	0.432	 H	1	UNK0	0.000	
24	   H	-6.193	1.680	0.255	 H	1	UNK0	0.000	
25	   N	-1.813	-1.477	-5.432	N.2	1	UNK0	0.000	
26	   C	-1.505	-2.898	-2.778	C.2	1	UNK0	0.000	
27	   C	-2.317	-1.722	-3.126	C.2	1	UNK0	0.000	
28	   C	-2.152	-1.026	-4.349	C.2	1	UNK0	0.000	
29	   C	-1.863	-0.646	-6.630	C.3	1	UNK0	0.000	
30	   H	-0.754	-3.226	-3.471	 H	1	UNK0	0.000	
31	   H	-2.415	0.016	-4.361	 H	1	UNK0	0.000	
32	   H	-2.664	0.067	-6.420	 H	1	UNK0	0.000	
33	   N	-0.388	5.638	0.737	N.2	1	UNK0	0.000	
34	   C	-2.089	3.302	1.496	C.2	1	UNK0	0.000	
35	   C	-0.976	3.758	2.231	C.2	1	UNK0	0.000	
36	   C	-0.189	4.875	1.741	C.2	1	UNK0	0.000	
37	   C	0.696	6.631	0.436	C.3	1	UNK0	0.000	
38	   H	-2.541	3.813	0.676	 H	1	UNK0	0.000	
39	   H	0.707	5.053	2.332	 H	1	UNK0	0.000	
40	   H	1.628	6.215	0.826	 H	1	UNK0	0.000	
41	   N	5.186	-1.166	0.392	N.3	1	UNK0	0.000	
42	   C	2.894	-1.131	2.190	C.2	1	UNK0	0.000	
43	   C	3.148	-2.150	1.179	C.2	1	UNK0	0.000	
44	   C	4.159	-1.980	0.195	C.3	1	UNK0	0.000	
45	   C	6.306	-1.168	-0.584	C.3	1	UNK0	0.000	
46	   H	3.544	-0.268	2.242	 H	1	UNK0	0.000	
47	   H	3.961	-2.448	-0.788	 H	1	UNK0	0.000	
48	   H	6.093	-1.919	-1.304	 H	1	UNK0	0.000	
49	   N	1.264	-0.852	5.411	N.3	1	UNK0	0.000	
50	   C	1.170	-2.626	3.194	C.2	1	UNK0	0.000	
51	   C	1.945	-1.413	3.193	C.2	1	UNK0	0.000	
52	   C	1.924	-0.580	4.395	C.3	1	UNK0	0.000	
53	   C	1.476	-0.071	6.646	C.3	1	UNK0	0.000	
54	   H	0.577	-2.881	4.018	 H	1	UNK0	0.000	
55	   H	2.498	0.391	4.261	 H	1	UNK0	0.000	
56	   H	2.280	0.682	6.500	 H	1	UNK0	0.000	
57	   N	1.327	5.726	-1.648	N.2	1	UNK0	0.000	
58	   C	2.600	3.219	-2.237	C.2	1	UNK0	0.000	
59	   C	1.363	3.649	-2.834	C.2	1	UNK0	0.000	
60	   C	0.732	4.902	-2.354	C.2	1	UNK0	0.000	
61	   C	0.794	6.950	-1.072	C.3	1	UNK0	0.000	
62	   H	2.954	3.750	-1.404	 H	1	UNK0	0.000	
63	   H	-0.269	5.112	-2.662	 H	1	UNK0	0.000	
64	   H	-0.202	7.248	-1.518	 H	1	UNK0	0.000	
65	   N	-5.489	-0.780	-0.454	N.3	1	UNK0	0.000	
66	   C	-3.282	-1.306	-2.219	C.2	1	UNK0	0.000	
67	   C	-3.539	-1.966	-1.000	C.2	1	UNK0	0.000	
68	   C	-4.595	-1.516	-0.009	C.3	1	UNK0	0.000	
69	   C	-6.516	-0.415	0.526	C.3	1	UNK0	0.000	
70	   H	-3.891	-0.444	-2.368	 H	1	UNK0	0.000	
71	   H	-4.515	-1.820	1.017	 H	1	UNK0	0.000	
72	   H	-6.642	-1.063	1.439	 H	1	UNK0	0.000	
73	   N	-0.082	1.735	5.927	N.3	1	UNK0	0.000	
74	   C	-0.656	3.190	3.516	C.2	1	UNK0	0.000	
75	   C	-1.421	2.095	3.984	C.2	1	UNK0	0.000	
76	   C	-0.921	1.328	5.111	C.3	1	UNK0	0.000	
77	   C	0.250	0.790	6.981	C.3	1	UNK0	0.000	
78	   H	0.148	3.716	4.092	 H	1	UNK0	0.000	
79	   H	-1.381	0.334	5.169	 H	1	UNK0	0.000	
80	   H	-0.552	0.070	7.170	 H	1	UNK0	0.000	
81	   N	-1.580	-5.741	-0.566	N.2	1	UNK0	0.000	
82	   C	-2.792	-3.097	-0.721	C.2	1	UNK0	0.000	
83	   C	-1.753	-3.516	-1.547	C.2	1	UNK0	0.000	
84	   C	-1.112	-4.851	-1.352	C.2	1	UNK0	0.000	
85	   C	-0.666	-6.925	-0.268	C.3	1	UNK0	0.000	
86	   H	-2.983	-3.619	0.218	 H	1	UNK0	0.000	
87	   H	-0.123	-4.971	-1.907	 H	1	UNK0	0.000	
88	   H	0.160	-6.958	-0.966	 H	1	UNK0	0.000	
89	   N	5.043	0.424	-2.017	N.2	1	UNK0	0.000	
90	   C	2.610	1.153	-3.538	C.2	1	UNK0	0.000	
91	   C	3.215	1.973	-2.574	C.2	1	UNK0	0.000	
92	   C	4.506	1.559	-1.944	C.2	1	UNK0	0.000	
93	   C	6.307	0.223	-1.355	C.3	1	UNK0	0.000	
94	   H	3.094	0.235	-3.778	 H	1	UNK0	0.000	
95	   H	5.056	2.358	-1.344	 H	1	UNK0	0.000	
96	   H	6.441	0.950	-0.547	 H	1	UNK0	0.000	
@<TRIPOS>BOND
1 1 4 1
2 2 59 1
3 2 3 2
4 3 90 1
5 3 4 1
6 5 29 1
7 1 5 1
8 2 6 1
9 4 7 1
10 5 8 1
11 9 12 2
12 10 43 2
13 10 11 1
14 11 50 2
15 11 12 1
16 12 15 1
17 9 13 1
18 13 16 1
19 10 14 1
20 18 22 1
21 18 75 2
22 18 19 1
23 17 20 1
24 19 20 1
25 17 21 1
26 20 23 1
27 21 24 1
28 25 28 2
29 26 83 1
30 26 27 2
31 27 66 1
32 27 28 1
33 29 32 1
34 25 29 1
35 26 30 1
36 28 31 1
37 33 36 2
38 19 34 2
39 34 35 1
40 35 74 2
41 35 36 1
42 36 39 1
43 33 37 1
44 37 40 1
45 34 38 1
46 42 46 1
47 42 51 2
48 42 43 1
49 41 44 1
50 43 44 1
51 41 45 1
52 44 47 1
53 45 48 1
54 49 53 1
55 50 54 1
56 50 51 1
57 51 52 1
58 49 52 1
59 53 77 1
60 52 55 1
61 53 56 1
62 57 61 1
63 58 62 1
64 59 60 1
65 58 59 2
66 57 60 2
67 37 61 1
68 60 63 1
69 61 64 1
70 65 68 1
71 65 69 1
72 66 67 2
73 67 82 1
74 67 68 1
75 68 71 1
76 21 69 1
77 69 72 1
78 66 70 1
79 73 77 1
80 74 75 1
81 74 78 1
82 75 76 1
83 76 79 1
84 73 76 1
85 77 80 1
86 81 85 1
87 82 86 1
88 83 84 1
89 82 83 2
90 81 84 2
91 13 85 1
92 84 87 1
93 85 88 1
94 89 92 2
95 89 93 1
96 90 91 2
97 58 91 1
98 91 92 1
99 92 95 1
100 45 93 1
101 93 96 1
102 90 94 1
@<TRIPOS>SUBSTRUCTURE
1	UNK0	1	GROUP	1 ****	UNK
