# Supplementary material for: MoleQCage: Geometric High-Throughput Screening for Molecular Caging Prediction
Source: J Chem Inf Model. 2024 Dec 12;64(24):9034–9. doi: 10.1021/acs.jcim.4c01419 (PMC11684736; doi:10.1021/acs.jcim.4c01419)
Supplement: Supplementary file 2 — ci4c01419_si_002.zip [file ci4c01419_si_002.zip › CC3_conformations/CC3_107.mol2]

# created with PyMOL 2.4.1
@<TRIPOS>MOLECULE
frame306.xyz
96 102 1                
SMALL
USER_CHARGES
@<TRIPOS>ATOM
1	   N	-0.316	1.000	-5.840	N.3	1	UNK0	0.000	
2	   C	0.514	2.609	-3.450	C.2	1	UNK0	0.000	
3	   C	1.106	1.374	-3.852	C.2	1	UNK0	0.000	
4	   C	0.685	0.618	-5.089	C.3	1	UNK0	0.000	
5	   C	-0.406	0.186	-7.019	C.3	1	UNK0	0.000	
6	   H	-0.282	2.977	-4.015	 H	1	UNK0	0.000	
7	   H	1.270	-0.293	-5.291	 H	1	UNK0	0.000	
8	   H	0.453	-0.500	-7.157	 H	1	UNK0	0.000	
9	   N	0.962	-5.603	1.115	N.2	1	UNK0	0.000	
10	   C	2.458	-3.287	1.332	C.2	1	UNK0	0.000	
11	   C	1.525	-3.648	2.300	C.2	1	UNK0	0.000	
12	   C	0.662	-4.777	2.053	C.2	1	UNK0	0.000	
13	   C	0.131	-6.826	1.008	C.3	1	UNK0	0.000	
14	   H	2.568	-3.856	0.372	 H	1	UNK0	0.000	
15	   H	-0.235	-4.975	2.688	 H	1	UNK0	0.000	
16	   H	-0.669	-6.741	1.702	 H	1	UNK0	0.000	
17	   N	-4.972	1.473	1.681	N.2	1	UNK0	0.000	
18	   C	-2.443	1.802	3.176	C.2	1	UNK0	0.000	
19	   C	-2.759	2.481	2.036	C.2	1	UNK0	0.000	
20	   C	-4.034	2.219	1.268	C.2	1	UNK0	0.000	
21	   C	-6.222	1.310	0.957	C.3	1	UNK0	0.000	
22	   H	-3.186	1.121	3.545	 H	1	UNK0	0.000	
23	   H	-4.040	2.664	0.247	 H	1	UNK0	0.000	
24	   H	-6.172	1.895	0.017	 H	1	UNK0	0.000	
25	   N	-1.587	-1.631	-5.732	N.2	1	UNK0	0.000	
26	   C	-1.645	-3.049	-2.996	C.2	1	UNK0	0.000	
27	   C	-2.404	-1.885	-3.432	C.2	1	UNK0	0.000	
28	   C	-2.244	-1.244	-4.733	C.2	1	UNK0	0.000	
29	   C	-1.625	-0.786	-6.942	C.3	1	UNK0	0.000	
30	   H	-0.836	-3.443	-3.641	 H	1	UNK0	0.000	
31	   H	-2.827	-0.274	-4.719	 H	1	UNK0	0.000	
32	   H	-2.698	-0.339	-6.902	 H	1	UNK0	0.000	
33	   N	-0.361	5.811	0.864	N.2	1	UNK0	0.000	
34	   C	-1.969	3.570	1.665	C.2	1	UNK0	0.000	
35	   C	-0.740	3.826	2.281	C.2	1	UNK0	0.000	
36	   C	0.019	4.964	1.752	C.2	1	UNK0	0.000	
37	   C	0.604	6.803	0.417	C.3	1	UNK0	0.000	
38	   H	-2.242	4.192	0.797	 H	1	UNK0	0.000	
39	   H	1.031	4.980	2.127	 H	1	UNK0	0.000	
40	   H	1.633	6.743	0.849	 H	1	UNK0	0.000	
41	   N	5.449	-1.281	0.505	N.2	1	UNK0	0.000	
42	   C	3.265	-1.480	2.598	C.2	1	UNK0	0.000	
43	   C	3.450	-2.295	1.498	C.2	1	UNK0	0.000	
44	   C	4.399	-1.959	0.400	C.2	1	UNK0	0.000	
45	   C	6.301	-1.215	-0.682	C.3	1	UNK0	0.000	
46	   H	3.991	-0.711	2.668	 H	1	UNK0	0.000	
47	   H	4.137	-2.381	-0.620	 H	1	UNK0	0.000	
48	   H	6.037	-1.987	-1.404	 H	1	UNK0	0.000	
49	   N	1.592	-1.119	5.907	N.2	1	UNK0	0.000	
50	   C	1.454	-2.829	3.437	C.2	1	UNK0	0.000	
51	   C	2.275	-1.682	3.569	C.2	1	UNK0	0.000	
52	   C	2.296	-0.906	4.846	C.2	1	UNK0	0.000	
53	   C	1.495	-0.173	7.095	C.3	1	UNK0	0.000	
54	   H	0.808	-3.281	4.179	 H	1	UNK0	0.000	
55	   H	2.947	-0.030	4.831	 H	1	UNK0	0.000	
56	   H	2.357	0.408	7.216	 H	1	UNK0	0.000	
57	   N	1.321	5.511	-1.434	N.2	1	UNK0	0.000	
58	   C	2.242	2.832	-1.691	C.2	1	UNK0	0.000	
59	   C	1.076	3.341	-2.349	C.2	1	UNK0	0.000	
60	   C	0.572	4.614	-1.939	C.2	1	UNK0	0.000	
61	   C	0.749	6.721	-1.062	C.3	1	UNK0	0.000	
62	   H	2.479	3.309	-0.806	 H	1	UNK0	0.000	
63	   H	-0.474	4.692	-2.121	 H	1	UNK0	0.000	
64	   H	-0.199	6.851	-1.587	 H	1	UNK0	0.000	
65	   N	-5.444	-0.533	-0.508	N.2	1	UNK0	0.000	
66	   C	-3.417	-1.407	-2.542	C.2	1	UNK0	0.000	
67	   C	-3.575	-1.979	-1.276	C.2	1	UNK0	0.000	
68	   C	-4.719	-1.532	-0.300	C.2	1	UNK0	0.000	
69	   C	-6.415	-0.173	0.565	C.3	1	UNK0	0.000	
70	   H	-4.030	-0.575	-2.775	 H	1	UNK0	0.000	
71	   H	-4.920	-2.100	0.614	 H	1	UNK0	0.000	
72	   H	-6.251	-0.695	1.489	 H	1	UNK0	0.000	
73	   N	0.190	1.543	5.727	N.3	1	UNK0	0.000	
74	   C	-0.322	3.044	3.354	C.2	1	UNK0	0.000	
75	   C	-1.200	2.061	3.839	C.2	1	UNK0	0.000	
76	   C	-0.875	1.307	5.007	C.3	1	UNK0	0.000	
77	   C	0.266	0.765	6.971	C.3	1	UNK0	0.000	
78	   H	0.660	3.155	3.744	 H	1	UNK0	0.000	
79	   H	-1.523	0.451	5.221	 H	1	UNK0	0.000	
80	   H	-0.575	0.114	7.104	 H	1	UNK0	0.000	
81	   N	-1.432	-5.744	-0.622	N.2	1	UNK0	0.000	
82	   C	-2.803	-3.104	-0.855	C.2	1	UNK0	0.000	
83	   C	-1.856	-3.637	-1.748	C.2	1	UNK0	0.000	
84	   C	-1.020	-4.857	-1.409	C.2	1	UNK0	0.000	
85	   C	-0.560	-6.985	-0.345	C.3	1	UNK0	0.000	
86	   H	-2.989	-3.562	0.082	 H	1	UNK0	0.000	
87	   H	-0.059	-5.016	-1.894	 H	1	UNK0	0.000	
88	   H	0.045	-7.143	-1.192	 H	1	UNK0	0.000	
89	   N	4.905	0.229	-2.046	N.2	1	UNK0	0.000	
90	   C	2.280	0.926	-3.229	C.2	1	UNK0	0.000	
91	   C	2.798	1.600	-2.128	C.2	1	UNK0	0.000	
92	   C	4.071	1.077	-1.518	C.2	1	UNK0	0.000	
93	   C	6.176	0.107	-1.417	C.3	1	UNK0	0.000	
94	   H	2.749	0.062	-3.621	 H	1	UNK0	0.000	
95	   H	4.341	1.503	-0.571	 H	1	UNK0	0.000	
96	   H	6.399	0.908	-0.684	 H	1	UNK0	0.000	
@<TRIPOS>BOND
1 1 4 1
2 2 59 1
3 2 3 2
4 3 90 1
5 3 4 1
6 5 29 1
7 1 5 1
8 2 6 1
9 4 7 1
10 5 8 1
11 9 12 2
12 10 43 2
13 10 11 1
14 11 50 2
15 11 12 1
16 12 15 1
17 9 13 1
18 13 16 1
19 10 14 1
20 18 22 1
21 18 75 2
22 18 19 1
23 17 20 2
24 19 20 1
25 17 21 1
26 20 23 1
27 21 24 1
28 25 28 2
29 26 83 1
30 26 27 2
31 27 66 1
32 28 31 1
33 27 28 1
34 29 32 1
35 25 29 1
36 26 30 1
37 33 36 2
38 19 34 2
39 34 35 1
40 35 74 2
41 36 39 1
42 35 36 1
43 37 40 1
44 33 37 1
45 34 38 1
46 42 46 1
47 42 51 2
48 42 43 1
49 41 44 2
50 43 44 1
51 41 45 1
52 44 47 1
53 45 48 1
54 49 53 1
55 50 51 1
56 50 54 1
57 51 52 1
58 49 52 2
59 53 56 1
60 52 55 1
61 57 61 1
62 58 62 1
63 59 60 1
64 58 59 2
65 57 60 2
66 37 61 1
67 60 63 1
68 61 64 1
69 65 68 2
70 65 69 1
71 66 67 2
72 67 82 1
73 67 68 1
74 68 71 1
75 21 69 1
76 69 72 1
77 66 70 1
78 73 77 1
79 74 78 1
80 74 75 1
81 75 76 1
82 76 79 1
83 73 76 1
84 53 77 1
85 77 80 1
86 81 85 1
87 82 86 1
88 83 84 1
89 82 83 2
90 81 84 2
91 13 85 1
92 84 87 1
93 85 88 1
94 89 92 2
95 89 93 1
96 90 91 2
97 58 91 1
98 91 92 1
99 92 95 1
100 93 96 1
101 45 93 1
102 90 94 1
@<TRIPOS>SUBSTRUCTURE
1	UNK0	1	GROUP	1 ****	UNK
