# Supplementary material for: MoleQCage: Geometric High-Throughput Screening for Molecular Caging Prediction
Source: J Chem Inf Model. 2024 Dec 12;64(24):9034–9. doi: 10.1021/acs.jcim.4c01419 (PMC11684736; doi:10.1021/acs.jcim.4c01419)
Supplement: Supplementary file 2 — ci4c01419_si_002.zip [file ci4c01419_si_002.zip › CC3_conformations/CC3_108.mol2]

# created with PyMOL 2.4.1
@<TRIPOS>MOLECULE
frame307.xyz
96 102 1                
SMALL
USER_CHARGES
@<TRIPOS>ATOM
1	   N	-0.105	0.978	-6.046	N.2	1	UNK0	0.000	
2	   C	0.743	2.662	-3.712	C.2	1	UNK0	0.000	
3	   C	1.431	1.556	-4.255	C.2	1	UNK0	0.000	
4	   C	0.898	0.713	-5.305	C.2	1	UNK0	0.000	
5	   C	-0.447	0.011	-7.107	C.3	1	UNK0	0.000	
6	   H	-0.213	2.800	-4.095	 H	1	UNK0	0.000	
7	   H	1.466	-0.216	-5.499	 H	1	UNK0	0.000	
8	   H	0.114	-0.866	-7.180	 H	1	UNK0	0.000	
9	   N	0.881	-6.035	1.464	N.3	1	UNK0	0.000	
10	   C	2.387	-3.395	1.410	C.2	1	UNK0	0.000	
11	   C	1.530	-3.853	2.378	C.2	1	UNK0	0.000	
12	   C	0.627	-5.067	2.245	C.3	1	UNK0	0.000	
13	   C	-0.201	-6.953	1.280	C.3	1	UNK0	0.000	
14	   H	2.428	-4.034	0.525	 H	1	UNK0	0.000	
15	   H	-0.276	-4.997	2.873	 H	1	UNK0	0.000	
16	   H	-1.015	-6.779	1.926	 H	1	UNK0	0.000	
17	   N	-4.874	1.567	1.944	N.2	1	UNK0	0.000	
18	   C	-2.164	1.616	3.064	C.2	1	UNK0	0.000	
19	   C	-2.571	2.410	1.968	C.2	1	UNK0	0.000	
20	   C	-3.947	2.230	1.362	C.2	1	UNK0	0.000	
21	   C	-6.121	1.374	1.173	C.3	1	UNK0	0.000	
22	   H	-2.756	0.781	3.382	 H	1	UNK0	0.000	
23	   H	-3.992	2.709	0.400	 H	1	UNK0	0.000	
24	   H	-6.181	2.079	0.320	 H	1	UNK0	0.000	
25	   N	-1.816	-1.296	-5.671	N.2	1	UNK0	0.000	
26	   C	-1.861	-3.016	-3.150	C.2	1	UNK0	0.000	
27	   C	-2.634	-1.820	-3.404	C.2	1	UNK0	0.000	
28	   C	-2.631	-1.116	-4.721	C.2	1	UNK0	0.000	
29	   C	-1.846	-0.582	-6.942	C.3	1	UNK0	0.000	
30	   H	-1.162	-3.396	-3.881	 H	1	UNK0	0.000	
31	   H	-3.385	-0.294	-4.781	 H	1	UNK0	0.000	
32	   H	-2.607	0.255	-7.034	 H	1	UNK0	0.000	
33	   N	-0.358	5.781	0.965	N.2	1	UNK0	0.000	
34	   C	-1.758	3.442	1.516	C.2	1	UNK0	0.000	
35	   C	-0.554	3.766	2.200	C.2	1	UNK0	0.000	
36	   C	0.184	4.873	1.629	C.2	1	UNK0	0.000	
37	   C	0.468	6.892	0.389	C.3	1	UNK0	0.000	
38	   H	-2.191	3.977	0.687	 H	1	UNK0	0.000	
39	   H	1.255	4.893	1.862	 H	1	UNK0	0.000	
40	   H	1.567	6.877	0.619	 H	1	UNK0	0.000	
41	   N	5.118	-1.164	0.489	N.2	1	UNK0	0.000	
42	   C	3.058	-1.472	2.610	C.2	1	UNK0	0.000	
43	   C	3.215	-2.298	1.487	C.2	1	UNK0	0.000	
44	   C	4.258	-2.092	0.451	C.2	1	UNK0	0.000	
45	   C	6.218	-1.098	-0.434	C.3	1	UNK0	0.000	
46	   H	3.828	-0.737	2.771	 H	1	UNK0	0.000	
47	   H	4.334	-2.859	-0.277	 H	1	UNK0	0.000	
48	   H	6.030	-1.835	-1.241	 H	1	UNK0	0.000	
49	   N	1.540	-1.184	5.863	N.3	1	UNK0	0.000	
50	   C	1.292	-2.880	3.441	C.2	1	UNK0	0.000	
51	   C	2.042	-1.738	3.572	C.2	1	UNK0	0.000	
52	   C	2.153	-0.939	4.797	C.3	1	UNK0	0.000	
53	   C	1.674	-0.129	6.903	C.3	1	UNK0	0.000	
54	   H	0.537	-3.144	4.177	 H	1	UNK0	0.000	
55	   H	2.663	-0.042	4.609	 H	1	UNK0	0.000	
56	   H	2.565	0.468	6.828	 H	1	UNK0	0.000	
57	   N	1.193	5.701	-1.658	N.2	1	UNK0	0.000	
58	   C	2.594	3.047	-2.198	C.2	1	UNK0	0.000	
59	   C	1.323	3.437	-2.697	C.2	1	UNK0	0.000	
60	   C	0.610	4.661	-2.180	C.2	1	UNK0	0.000	
61	   C	0.436	6.825	-1.180	C.3	1	UNK0	0.000	
62	   H	2.948	3.553	-1.324	 H	1	UNK0	0.000	
63	   H	-0.493	4.705	-2.303	 H	1	UNK0	0.000	
64	   H	-0.563	6.735	-1.598	 H	1	UNK0	0.000	
65	   N	-5.134	-0.433	-0.255	N.2	1	UNK0	0.000	
66	   C	-3.503	-1.447	-2.330	C.2	1	UNK0	0.000	
67	   C	-3.622	-2.116	-1.118	C.2	1	UNK0	0.000	
68	   C	-4.591	-1.597	-0.154	C.2	1	UNK0	0.000	
69	   C	-6.235	-0.146	0.621	C.3	1	UNK0	0.000	
70	   H	-4.087	-0.589	-2.472	 H	1	UNK0	0.000	
71	   H	-4.966	-2.264	0.569	 H	1	UNK0	0.000	
72	   H	-6.336	-0.913	1.426	 H	1	UNK0	0.000	
73	   N	0.200	1.462	5.743	N.2	1	UNK0	0.000	
74	   C	-0.141	2.978	3.294	C.2	1	UNK0	0.000	
75	   C	-0.969	1.916	3.739	C.2	1	UNK0	0.000	
76	   C	-0.717	1.196	4.953	C.2	1	UNK0	0.000	
77	   C	0.369	0.723	6.928	C.3	1	UNK0	0.000	
78	   H	0.679	3.332	3.889	 H	1	UNK0	0.000	
79	   H	-1.484	0.347	5.084	 H	1	UNK0	0.000	
80	   H	-0.481	0.056	7.062	 H	1	UNK0	0.000	
81	   N	-1.515	-5.679	-0.501	N.2	1	UNK0	0.000	
82	   C	-2.875	-3.291	-0.884	C.2	1	UNK0	0.000	
83	   C	-1.987	-3.760	-1.911	C.2	1	UNK0	0.000	
84	   C	-1.237	-5.021	-1.601	C.2	1	UNK0	0.000	
85	   C	-0.727	-6.898	-0.198	C.3	1	UNK0	0.000	
86	   H	-3.019	-3.766	0.014	 H	1	UNK0	0.000	
87	   H	-0.438	-5.484	-2.254	 H	1	UNK0	0.000	
88	   H	0.187	-6.959	-0.838	 H	1	UNK0	0.000	
89	   N	5.115	0.442	-2.006	N.3	1	UNK0	0.000	
90	   C	2.707	1.202	-3.719	C.2	1	UNK0	0.000	
91	   C	3.272	1.903	-2.645	C.2	1	UNK0	0.000	
92	   C	4.602	1.605	-1.993	C.3	1	UNK0	0.000	
93	   C	6.268	0.297	-1.100	C.3	1	UNK0	0.000	
94	   H	3.370	0.423	-4.091	 H	1	UNK0	0.000	
95	   H	4.973	2.362	-1.272	 H	1	UNK0	0.000	
96	   H	6.380	1.056	-0.361	 H	1	UNK0	0.000	
@<TRIPOS>BOND
1 1 4 2
2 2 59 2
3 3 90 2
4 2 3 1
5 3 4 1
6 5 29 1
7 1 5 1
8 2 6 1
9 4 7 1
10 5 8 1
11 9 12 1
12 10 43 2
13 10 11 1
14 11 50 2
15 11 12 1
16 12 15 1
17 9 13 1
18 13 16 1
19 10 14 1
20 18 22 1
21 18 75 2
22 18 19 1
23 17 20 2
24 19 20 1
25 17 21 1
26 20 23 1
27 21 24 1
28 25 28 2
29 26 83 1
30 26 27 2
31 27 66 1
32 27 28 1
33 25 29 1
34 26 30 1
35 28 31 1
36 29 32 1
37 33 36 2
38 19 34 2
39 34 35 1
40 35 74 2
41 36 39 1
42 35 36 1
43 37 40 1
44 33 37 1
45 34 38 1
46 42 46 1
47 42 51 2
48 42 43 1
49 41 44 2
50 43 44 1
51 41 45 1
52 44 47 1
53 45 48 1
54 49 53 1
55 50 51 1
56 50 54 1
57 51 52 1
58 49 52 1
59 53 77 1
60 52 55 1
61 53 56 1
62 57 61 1
63 58 62 1
64 58 59 1
65 59 60 1
66 57 60 2
67 37 61 1
68 60 63 1
69 61 64 1
70 65 68 2
71 65 69 1
72 66 67 2
73 67 82 1
74 67 68 1
75 68 71 1
76 21 69 1
77 69 72 1
78 66 70 1
79 73 77 1
80 74 75 1
81 74 78 1
82 75 76 1
83 76 79 1
84 73 76 2
85 77 80 1
86 81 85 1
87 82 86 1
88 83 84 1
89 82 83 2
90 81 84 2
91 13 85 1
92 84 87 1
93 85 88 1
94 89 92 1
95 89 93 1
96 90 91 1
97 58 91 2
98 91 92 1
99 92 95 1
100 45 93 1
101 93 96 1
102 90 94 1
@<TRIPOS>SUBSTRUCTURE
1	UNK0	1	GROUP	1 ****	UNK
