# Supplementary material for: MoleQCage: Geometric High-Throughput Screening for Molecular Caging Prediction
Source: J Chem Inf Model. 2024 Dec 12;64(24):9034–9. doi: 10.1021/acs.jcim.4c01419 (PMC11684736; doi:10.1021/acs.jcim.4c01419)
Supplement: Supplementary file 2 — ci4c01419_si_002.zip [file ci4c01419_si_002.zip › CC3_conformations/CC3_109.mol2]

# created with PyMOL 2.4.1
@<TRIPOS>MOLECULE
frame308.xyz
96 102 1                
SMALL
USER_CHARGES
@<TRIPOS>ATOM
1	   N	0.173	0.797	-6.176	N.2	1	UNK0	0.000	
2	   C	0.933	2.727	-3.963	C.2	1	UNK0	0.000	
3	   C	1.501	1.450	-4.265	C.2	1	UNK0	0.000	
4	   C	0.960	0.494	-5.218	C.2	1	UNK0	0.000	
5	   C	-0.247	-0.253	-7.146	C.3	1	UNK0	0.000	
6	   H	0.057	3.114	-4.506	 H	1	UNK0	0.000	
7	   H	1.312	-0.532	-5.090	 H	1	UNK0	0.000	
8	   H	0.389	-1.110	-7.117	 H	1	UNK0	0.000	
9	   N	0.615	-5.641	1.012	N.2	1	UNK0	0.000	
10	   C	2.735	-3.607	1.268	C.2	1	UNK0	0.000	
11	   C	1.729	-3.905	2.275	C.2	1	UNK0	0.000	
12	   C	0.726	-4.945	2.052	C.2	1	UNK0	0.000	
13	   C	-0.375	-6.735	1.005	C.3	1	UNK0	0.000	
14	   H	2.817	-4.280	0.431	 H	1	UNK0	0.000	
15	   H	0.023	-5.087	2.956	 H	1	UNK0	0.000	
16	   H	-1.173	-6.469	1.726	 H	1	UNK0	0.000	
17	   N	-5.056	1.548	2.086	N.2	1	UNK0	0.000	
18	   C	-2.491	2.091	3.422	C.2	1	UNK0	0.000	
19	   C	-2.834	2.648	2.207	C.2	1	UNK0	0.000	
20	   C	-4.127	2.267	1.560	C.2	1	UNK0	0.000	
21	   C	-6.193	1.338	1.283	C.3	1	UNK0	0.000	
22	   H	-3.108	1.302	3.876	 H	1	UNK0	0.000	
23	   H	-4.308	2.584	0.536	 H	1	UNK0	0.000	
24	   H	-6.290	2.077	0.405	 H	1	UNK0	0.000	
25	   N	-1.748	-1.515	-5.542	N.3	1	UNK0	0.000	
26	   C	-1.960	-3.085	-3.152	C.2	1	UNK0	0.000	
27	   C	-2.596	-1.824	-3.341	C.2	1	UNK0	0.000	
28	   C	-2.425	-1.022	-4.644	C.3	1	UNK0	0.000	
29	   C	-1.731	-0.692	-6.764	C.3	1	UNK0	0.000	
30	   H	-1.197	-3.451	-3.808	 H	1	UNK0	0.000	
31	   H	-2.836	-0.064	-4.626	 H	1	UNK0	0.000	
32	   H	-2.356	0.171	-6.656	 H	1	UNK0	0.000	
33	   N	-0.454	5.924	0.783	N.2	1	UNK0	0.000	
34	   C	-1.924	3.504	1.619	C.2	1	UNK0	0.000	
35	   C	-0.786	3.984	2.260	C.2	1	UNK0	0.000	
36	   C	-0.023	5.185	1.735	C.2	1	UNK0	0.000	
37	   C	0.433	6.968	0.272	C.3	1	UNK0	0.000	
38	   H	-2.161	4.024	0.642	 H	1	UNK0	0.000	
39	   H	0.949	5.457	2.130	 H	1	UNK0	0.000	
40	   H	1.415	6.871	0.754	 H	1	UNK0	0.000	
41	   N	5.430	-1.221	0.550	N.2	1	UNK0	0.000	
42	   C	3.394	-1.578	2.564	C.2	1	UNK0	0.000	
43	   C	3.542	-2.427	1.394	C.2	1	UNK0	0.000	
44	   C	4.605	-2.181	0.357	C.2	1	UNK0	0.000	
45	   C	6.429	-1.060	-0.404	C.3	1	UNK0	0.000	
46	   H	3.979	-0.684	2.544	 H	1	UNK0	0.000	
47	   H	4.801	-2.893	-0.377	 H	1	UNK0	0.000	
48	   H	6.362	-1.755	-1.274	 H	1	UNK0	0.000	
49	   N	1.313	-1.101	5.705	N.3	1	UNK0	0.000	
50	   C	1.688	-3.162	3.523	C.2	1	UNK0	0.000	
51	   C	2.441	-1.956	3.568	C.2	1	UNK0	0.000	
52	   C	2.238	-1.057	4.794	C.3	1	UNK0	0.000	
53	   C	1.490	-0.187	6.862	C.3	1	UNK0	0.000	
54	   H	0.920	-3.378	4.316	 H	1	UNK0	0.000	
55	   H	2.905	-0.266	4.751	 H	1	UNK0	0.000	
56	   H	2.302	0.518	6.659	 H	1	UNK0	0.000	
57	   N	1.115	5.433	-1.547	N.2	1	UNK0	0.000	
58	   C	2.505	3.087	-2.160	C.2	1	UNK0	0.000	
59	   C	1.405	3.527	-2.883	C.2	1	UNK0	0.000	
60	   C	0.670	4.718	-2.480	C.2	1	UNK0	0.000	
61	   C	0.646	6.806	-1.288	C.3	1	UNK0	0.000	
62	   H	2.878	3.635	-1.335	 H	1	UNK0	0.000	
63	   H	-0.243	4.939	-3.031	 H	1	UNK0	0.000	
64	   H	-0.394	6.951	-1.698	 H	1	UNK0	0.000	
65	   N	-5.229	-0.420	-0.134	N.2	1	UNK0	0.000	
66	   C	-3.516	-1.379	-2.411	C.2	1	UNK0	0.000	
67	   C	-3.763	-2.079	-1.203	C.2	1	UNK0	0.000	
68	   C	-4.823	-1.609	-0.300	C.2	1	UNK0	0.000	
69	   C	-6.233	-0.171	0.780	C.3	1	UNK0	0.000	
70	   H	-4.059	-0.552	-2.626	 H	1	UNK0	0.000	
71	   H	-5.123	-2.384	0.348	 H	1	UNK0	0.000	
72	   H	-6.021	-0.772	1.683	 H	1	UNK0	0.000	
73	   N	0.104	1.508	5.826	N.2	1	UNK0	0.000	
74	   C	-0.447	3.410	3.546	C.2	1	UNK0	0.000	
75	   C	-1.343	2.457	4.117	C.2	1	UNK0	0.000	
76	   C	-1.063	1.841	5.457	C.2	1	UNK0	0.000	
77	   C	0.238	0.659	7.009	C.3	1	UNK0	0.000	
78	   H	0.514	3.581	4.009	 H	1	UNK0	0.000	
79	   H	-1.894	1.535	6.107	 H	1	UNK0	0.000	
80	   H	-0.527	-0.092	7.091	 H	1	UNK0	0.000	
81	   N	-1.723	-5.787	-0.706	N.2	1	UNK0	0.000	
82	   C	-3.058	-3.287	-0.967	C.2	1	UNK0	0.000	
83	   C	-2.176	-3.811	-1.939	C.2	1	UNK0	0.000	
84	   C	-1.399	-5.038	-1.634	C.2	1	UNK0	0.000	
85	   C	-0.900	-6.941	-0.408	C.3	1	UNK0	0.000	
86	   H	-3.198	-3.790	-0.011	 H	1	UNK0	0.000	
87	   H	-0.598	-5.206	-2.318	 H	1	UNK0	0.000	
88	   H	-0.049	-7.102	-1.076	 H	1	UNK0	0.000	
89	   N	5.002	0.513	-1.880	N.2	1	UNK0	0.000	
90	   C	2.623	1.057	-3.458	C.2	1	UNK0	0.000	
91	   C	3.157	1.885	-2.428	C.2	1	UNK0	0.000	
92	   C	4.285	1.462	-1.580	C.2	1	UNK0	0.000	
93	   C	6.300	0.339	-1.194	C.3	1	UNK0	0.000	
94	   H	3.099	0.095	-3.747	 H	1	UNK0	0.000	
95	   H	4.622	2.126	-0.750	 H	1	UNK0	0.000	
96	   H	6.445	1.118	-0.531	 H	1	UNK0	0.000	
@<TRIPOS>BOND
1 1 4 2
2 2 59 1
3 2 3 2
4 3 90 1
5 4 7 1
6 3 4 1
7 5 8 1
8 5 29 1
9 1 5 1
10 2 6 1
11 9 12 2
12 10 43 2
13 10 11 1
14 11 50 2
15 11 12 1
16 12 15 1
17 9 13 1
18 13 16 1
19 10 14 1
20 18 22 1
21 18 75 2
22 18 19 1
23 17 20 2
24 19 20 1
25 17 21 1
26 20 23 1
27 21 24 1
28 25 28 1
29 26 83 1
30 26 27 2
31 27 66 1
32 28 31 1
33 27 28 1
34 29 32 1
35 25 29 1
36 26 30 1
37 33 36 2
38 19 34 2
39 34 35 1
40 35 74 2
41 36 39 1
42 35 36 1
43 37 40 1
44 33 37 1
45 34 38 1
46 42 51 2
47 42 43 1
48 41 44 2
49 43 44 1
50 41 45 1
51 42 46 1
52 44 47 1
53 45 48 1
54 49 53 1
55 50 51 1
56 50 54 1
57 51 52 1
58 49 52 1
59 53 77 1
60 52 55 1
61 53 56 1
62 57 61 1
63 58 62 1
64 59 60 1
65 58 59 2
66 57 60 2
67 37 61 1
68 60 63 1
69 61 64 1
70 65 69 1
71 66 67 2
72 67 82 1
73 67 68 1
74 65 68 2
75 68 71 1
76 21 69 1
77 69 72 1
78 66 70 1
79 73 77 1
80 74 78 1
81 74 75 1
82 75 76 1
83 73 76 2
84 76 79 1
85 77 80 1
86 81 85 1
87 82 86 1
88 83 84 1
89 82 83 2
90 81 84 2
91 13 85 1
92 84 87 1
93 85 88 1
94 89 92 2
95 89 93 1
96 90 91 2
97 58 91 1
98 91 92 1
99 92 95 1
100 93 96 1
101 45 93 1
102 90 94 1
@<TRIPOS>SUBSTRUCTURE
1	UNK0	1	GROUP	1 ****	UNK
