# Supplementary material for: MoleQCage: Geometric High-Throughput Screening for Molecular Caging Prediction
Source: J Chem Inf Model. 2024 Dec 12;64(24):9034–9. doi: 10.1021/acs.jcim.4c01419 (PMC11684736; doi:10.1021/acs.jcim.4c01419)
Supplement: Supplementary file 2 — ci4c01419_si_002.zip [file ci4c01419_si_002.zip › CC3_conformations/CC3_110.mol2]

# created with PyMOL 2.4.1
@<TRIPOS>MOLECULE
frame309.xyz
96 102 1                
SMALL
USER_CHARGES
@<TRIPOS>ATOM
1	   N	0.093	0.770	-5.811	N.2	1	UNK0	0.000	
2	   C	0.997	2.573	-3.640	C.2	1	UNK0	0.000	
3	   C	1.617	1.357	-3.977	C.2	1	UNK0	0.000	
4	   C	1.114	0.462	-5.108	C.2	1	UNK0	0.000	
5	   C	-0.266	-0.176	-6.896	C.3	1	UNK0	0.000	
6	   H	0.108	2.927	-4.121	 H	1	UNK0	0.000	
7	   H	1.785	-0.372	-5.456	 H	1	UNK0	0.000	
8	   H	0.455	-1.014	-7.014	 H	1	UNK0	0.000	
9	   N	0.900	-5.857	1.284	N.3	1	UNK0	0.000	
10	   C	2.562	-3.401	1.212	C.2	1	UNK0	0.000	
11	   C	1.503	-3.630	2.151	C.2	1	UNK0	0.000	
12	   C	0.506	-4.814	1.902	C.3	1	UNK0	0.000	
13	   C	-0.145	-6.800	0.973	C.3	1	UNK0	0.000	
14	   H	2.695	-4.013	0.355	 H	1	UNK0	0.000	
15	   H	-0.444	-4.669	2.342	 H	1	UNK0	0.000	
16	   H	-1.041	-6.651	1.664	 H	1	UNK0	0.000	
17	   N	-4.995	1.271	1.800	N.2	1	UNK0	0.000	
18	   C	-2.450	1.730	3.242	C.2	1	UNK0	0.000	
19	   C	-3.005	2.561	2.224	C.2	1	UNK0	0.000	
20	   C	-4.279	2.280	1.610	C.2	1	UNK0	0.000	
21	   C	-6.266	1.263	1.103	C.3	1	UNK0	0.000	
22	   H	-3.091	1.022	3.781	 H	1	UNK0	0.000	
23	   H	-4.609	3.114	1.010	 H	1	UNK0	0.000	
24	   H	-6.384	1.939	0.275	 H	1	UNK0	0.000	
25	   N	-1.875	-1.497	-5.506	N.2	1	UNK0	0.000	
26	   C	-2.205	-3.023	-3.055	C.2	1	UNK0	0.000	
27	   C	-2.818	-1.776	-3.341	C.2	1	UNK0	0.000	
28	   C	-2.592	-1.049	-4.561	C.2	1	UNK0	0.000	
29	   C	-1.753	-0.736	-6.680	C.3	1	UNK0	0.000	
30	   H	-1.584	-3.394	-3.861	 H	1	UNK0	0.000	
31	   H	-3.034	0.011	-4.633	 H	1	UNK0	0.000	
32	   H	-2.347	0.123	-6.635	 H	1	UNK0	0.000	
33	   N	-0.693	5.945	1.060	N.2	1	UNK0	0.000	
34	   C	-2.224	3.595	1.727	C.2	1	UNK0	0.000	
35	   C	-0.858	3.772	2.107	C.2	1	UNK0	0.000	
36	   C	-0.136	4.932	1.611	C.2	1	UNK0	0.000	
37	   C	0.135	6.916	0.376	C.3	1	UNK0	0.000	
38	   H	-2.611	4.241	0.953	 H	1	UNK0	0.000	
39	   H	0.935	4.965	1.735	 H	1	UNK0	0.000	
40	   H	1.067	7.075	1.034	 H	1	UNK0	0.000	
41	   N	5.558	-1.296	0.725	N.2	1	UNK0	0.000	
42	   C	3.295	-1.499	2.645	C.2	1	UNK0	0.000	
43	   C	3.380	-2.297	1.463	C.2	1	UNK0	0.000	
44	   C	4.476	-1.995	0.501	C.2	1	UNK0	0.000	
45	   C	6.550	-1.150	-0.356	C.3	1	UNK0	0.000	
46	   H	3.933	-0.660	2.759	 H	1	UNK0	0.000	
47	   H	4.434	-2.502	-0.532	 H	1	UNK0	0.000	
48	   H	6.493	-1.827	-1.170	 H	1	UNK0	0.000	
49	   N	1.651	-1.093	5.813	N.3	1	UNK0	0.000	
50	   C	1.345	-2.750	3.267	C.2	1	UNK0	0.000	
51	   C	2.298	-1.707	3.565	C.2	1	UNK0	0.000	
52	   C	2.173	-0.723	4.695	C.3	1	UNK0	0.000	
53	   C	1.791	-0.124	6.886	C.3	1	UNK0	0.000	
54	   H	0.524	-2.868	3.944	 H	1	UNK0	0.000	
55	   H	2.555	0.275	4.566	 H	1	UNK0	0.000	
56	   H	2.700	0.481	6.863	 H	1	UNK0	0.000	
57	   N	1.094	5.292	-1.246	N.3	1	UNK0	0.000	
58	   C	2.643	2.961	-1.895	C.2	1	UNK0	0.000	
59	   C	1.512	3.393	-2.609	C.2	1	UNK0	0.000	
60	   C	0.895	4.713	-2.350	C.3	1	UNK0	0.000	
61	   C	0.430	6.574	-1.125	C.3	1	UNK0	0.000	
62	   H	3.050	3.562	-1.093	 H	1	UNK0	0.000	
63	   H	0.310	5.216	-3.108	 H	1	UNK0	0.000	
64	   H	-0.563	6.558	-1.671	 H	1	UNK0	0.000	
65	   N	-5.632	-0.612	-0.356	N.2	1	UNK0	0.000	
66	   C	-3.659	-1.186	-2.399	C.2	1	UNK0	0.000	
67	   C	-3.862	-1.923	-1.182	C.2	1	UNK0	0.000	
68	   C	-4.715	-1.419	-0.067	C.2	1	UNK0	0.000	
69	   C	-6.604	-0.203	0.626	C.3	1	UNK0	0.000	
70	   H	-4.121	-0.239	-2.577	 H	1	UNK0	0.000	
71	   H	-4.556	-1.815	0.973	 H	1	UNK0	0.000	
72	   H	-6.578	-0.853	1.498	 H	1	UNK0	0.000	
73	   N	0.240	1.595	5.866	N.2	1	UNK0	0.000	
74	   C	-0.345	3.012	3.217	C.2	1	UNK0	0.000	
75	   C	-1.176	2.042	3.801	C.2	1	UNK0	0.000	
76	   C	-0.735	1.366	5.085	C.2	1	UNK0	0.000	
77	   C	0.554	0.821	7.047	C.3	1	UNK0	0.000	
78	   H	0.695	3.233	3.444	 H	1	UNK0	0.000	
79	   H	-1.339	0.503	5.456	 H	1	UNK0	0.000	
80	   H	-0.324	0.125	7.212	 H	1	UNK0	0.000	
81	   N	-1.560	-5.510	-0.503	N.2	1	UNK0	0.000	
82	   C	-3.267	-3.164	-0.937	C.2	1	UNK0	0.000	
83	   C	-2.391	-3.666	-1.866	C.2	1	UNK0	0.000	
84	   C	-1.632	-4.909	-1.597	C.2	1	UNK0	0.000	
85	   C	-0.664	-6.625	-0.484	C.3	1	UNK0	0.000	
86	   H	-3.415	-3.761	0.027	 H	1	UNK0	0.000	
87	   H	-1.036	-5.214	-2.457	 H	1	UNK0	0.000	
88	   H	0.215	-6.527	-1.096	 H	1	UNK0	0.000	
89	   N	5.296	0.398	-1.740	N.2	1	UNK0	0.000	
90	   C	2.780	0.927	-3.274	C.2	1	UNK0	0.000	
91	   C	3.244	1.701	-2.160	C.2	1	UNK0	0.000	
92	   C	4.498	1.358	-1.456	C.2	1	UNK0	0.000	
93	   C	6.579	0.265	-0.969	C.3	1	UNK0	0.000	
94	   H	3.341	0.051	-3.551	 H	1	UNK0	0.000	
95	   H	4.628	2.004	-0.567	 H	1	UNK0	0.000	
96	   H	6.621	0.913	-0.071	 H	1	UNK0	0.000	
@<TRIPOS>BOND
1 1 4 2
2 2 59 1
3 2 3 2
4 3 90 1
5 3 4 1
6 5 29 1
7 1 5 1
8 2 6 1
9 4 7 1
10 5 8 1
11 9 12 1
12 10 43 2
13 10 11 1
14 11 50 2
15 11 12 1
16 12 15 1
17 9 13 1
18 13 16 1
19 10 14 1
20 18 22 1
21 18 75 1
22 18 19 2
23 17 20 2
24 19 20 1
25 17 21 1
26 20 23 1
27 21 24 1
28 25 28 2
29 26 83 1
30 26 27 2
31 27 66 1
32 27 28 1
33 29 32 1
34 25 29 1
35 26 30 1
36 28 31 1
37 33 36 2
38 34 35 2
39 19 34 1
40 35 74 1
41 36 39 1
42 35 36 1
43 37 40 1
44 33 37 1
45 34 38 1
46 42 46 1
47 42 51 2
48 42 43 1
49 41 44 2
50 43 44 1
51 41 45 1
52 44 47 1
53 45 48 1
54 49 53 1
55 50 51 1
56 50 54 1
57 51 52 1
58 49 52 1
59 53 77 1
60 52 55 1
61 53 56 1
62 57 61 1
63 58 62 1
64 59 60 1
65 58 59 2
66 57 60 1
67 37 61 1
68 60 63 1
69 61 64 1
70 65 68 2
71 65 69 1
72 66 67 2
73 67 82 1
74 67 68 1
75 68 71 1
76 21 69 1
77 69 72 1
78 66 70 1
79 73 77 1
80 74 78 1
81 74 75 2
82 75 76 1
83 76 79 1
84 73 76 2
85 77 80 1
86 81 85 1
87 82 86 1
88 83 84 1
89 82 83 2
90 81 84 2
91 13 85 1
92 84 87 1
93 85 88 1
94 89 92 2
95 89 93 1
96 90 91 2
97 58 91 1
98 91 92 1
99 92 95 1
100 45 93 1
101 93 96 1
102 90 94 1
@<TRIPOS>SUBSTRUCTURE
1	UNK0	1	GROUP	1 ****	UNK
