# Supplementary material for: MoleQCage: Geometric High-Throughput Screening for Molecular Caging Prediction
Source: J Chem Inf Model. 2024 Dec 12;64(24):9034–9. doi: 10.1021/acs.jcim.4c01419 (PMC11684736; doi:10.1021/acs.jcim.4c01419)
Supplement: Supplementary file 2 — ci4c01419_si_002.zip [file ci4c01419_si_002.zip › CC3_conformations/CC3_111.mol2]

# created with PyMOL 2.4.1
@<TRIPOS>MOLECULE
frame310.xyz
96 102 1                
SMALL
USER_CHARGES
@<TRIPOS>ATOM
1	   N	0.296	0.534	-5.609	N.2	1	UNK0	0.000	
2	   C	1.108	2.517	-3.714	C.2	1	UNK0	0.000	
3	   C	1.672	1.261	-3.869	C.2	1	UNK0	0.000	
4	   C	1.231	0.292	-4.853	C.2	1	UNK0	0.000	
5	   C	-0.064	-0.254	-6.773	C.3	1	UNK0	0.000	
6	   H	0.124	2.713	-4.080	 H	1	UNK0	0.000	
7	   H	1.867	-0.549	-5.026	 H	1	UNK0	0.000	
8	   H	0.476	-1.119	-6.872	 H	1	UNK0	0.000	
9	   N	0.524	-5.556	0.971	N.2	1	UNK0	0.000	
10	   C	2.332	-3.241	1.046	C.2	1	UNK0	0.000	
11	   C	1.260	-3.457	1.874	C.2	1	UNK0	0.000	
12	   C	0.351	-4.584	1.735	C.2	1	UNK0	0.000	
13	   C	-0.445	-6.629	1.039	C.3	1	UNK0	0.000	
14	   H	2.516	-3.899	0.274	 H	1	UNK0	0.000	
15	   H	-0.482	-4.557	2.377	 H	1	UNK0	0.000	
16	   H	-1.212	-6.413	1.768	 H	1	UNK0	0.000	
17	   N	-5.047	1.382	2.053	N.2	1	UNK0	0.000	
18	   C	-2.505	1.965	3.231	C.2	1	UNK0	0.000	
19	   C	-3.082	2.727	2.181	C.2	1	UNK0	0.000	
20	   C	-4.309	2.262	1.512	C.2	1	UNK0	0.000	
21	   C	-6.411	1.070	1.449	C.3	1	UNK0	0.000	
22	   H	-3.061	1.078	3.582	 H	1	UNK0	0.000	
23	   H	-4.517	2.668	0.539	 H	1	UNK0	0.000	
24	   H	-6.610	1.563	0.549	 H	1	UNK0	0.000	
25	   N	-1.821	-1.440	-5.586	N.2	1	UNK0	0.000	
26	   C	-1.866	-2.935	-3.048	C.2	1	UNK0	0.000	
27	   C	-2.543	-1.700	-3.259	C.2	1	UNK0	0.000	
28	   C	-2.417	-0.982	-4.553	C.2	1	UNK0	0.000	
29	   C	-1.533	-0.624	-6.676	C.3	1	UNK0	0.000	
30	   H	-1.225	-3.328	-3.829	 H	1	UNK0	0.000	
31	   H	-2.821	0.018	-4.661	 H	1	UNK0	0.000	
32	   H	-2.068	0.318	-6.602	 H	1	UNK0	0.000	
33	   N	-0.391	5.847	0.495	N.2	1	UNK0	0.000	
34	   C	-2.314	3.795	1.600	C.2	1	UNK0	0.000	
35	   C	-0.960	3.986	2.007	C.2	1	UNK0	0.000	
36	   C	-0.029	5.046	1.444	C.2	1	UNK0	0.000	
37	   C	0.538	6.889	0.095	C.3	1	UNK0	0.000	
38	   H	-2.627	4.320	0.696	 H	1	UNK0	0.000	
39	   H	1.018	5.029	1.870	 H	1	UNK0	0.000	
40	   H	1.530	6.828	0.615	 H	1	UNK0	0.000	
41	   N	5.394	-1.304	0.588	N.2	1	UNK0	0.000	
42	   C	3.123	-1.396	2.313	C.2	1	UNK0	0.000	
43	   C	3.251	-2.215	1.168	C.2	1	UNK0	0.000	
44	   C	4.382	-2.042	0.200	C.2	1	UNK0	0.000	
45	   C	6.511	-1.142	-0.307	C.3	1	UNK0	0.000	
46	   H	3.843	-0.599	2.497	 H	1	UNK0	0.000	
47	   H	4.237	-2.532	-0.753	 H	1	UNK0	0.000	
48	   H	6.425	-1.819	-1.205	 H	1	UNK0	0.000	
49	   N	1.352	-0.989	5.449	N.2	1	UNK0	0.000	
50	   C	1.108	-2.582	2.960	C.2	1	UNK0	0.000	
51	   C	2.109	-1.646	3.242	C.2	1	UNK0	0.000	
52	   C	2.090	-0.751	4.436	C.2	1	UNK0	0.000	
53	   C	1.554	-0.201	6.656	C.3	1	UNK0	0.000	
54	   H	0.275	-2.553	3.601	 H	1	UNK0	0.000	
55	   H	2.761	0.151	4.354	 H	1	UNK0	0.000	
56	   H	2.470	0.381	6.503	 H	1	UNK0	0.000	
57	   N	1.425	5.607	-1.679	N.2	1	UNK0	0.000	
58	   C	2.924	3.089	-2.207	C.2	1	UNK0	0.000	
59	   C	1.641	3.414	-2.773	C.2	1	UNK0	0.000	
60	   C	0.934	4.701	-2.447	C.2	1	UNK0	0.000	
61	   C	0.746	6.829	-1.408	C.3	1	UNK0	0.000	
62	   H	3.380	3.860	-1.562	 H	1	UNK0	0.000	
63	   H	-0.039	4.967	-2.972	 H	1	UNK0	0.000	
64	   H	-0.291	6.849	-1.859	 H	1	UNK0	0.000	
65	   N	-5.517	-0.636	-0.164	N.2	1	UNK0	0.000	
66	   C	-3.345	-1.172	-2.216	C.2	1	UNK0	0.000	
67	   C	-3.668	-1.962	-1.080	C.2	1	UNK0	0.000	
68	   C	-4.542	-1.431	0.034	C.2	1	UNK0	0.000	
69	   C	-6.425	-0.359	0.944	C.3	1	UNK0	0.000	
70	   H	-3.756	-0.218	-2.423	 H	1	UNK0	0.000	
71	   H	-4.290	-1.818	1.005	 H	1	UNK0	0.000	
72	   H	-6.251	-0.928	1.894	 H	1	UNK0	0.000	
73	   N	0.198	1.784	5.704	N.3	1	UNK0	0.000	
74	   C	-0.444	3.274	3.160	C.2	1	UNK0	0.000	
75	   C	-1.165	2.231	3.745	C.2	1	UNK0	0.000	
76	   C	-0.675	1.415	4.903	C.3	1	UNK0	0.000	
77	   C	0.356	0.772	6.823	C.3	1	UNK0	0.000	
78	   H	0.479	3.539	3.634	 H	1	UNK0	0.000	
79	   H	-1.176	0.389	4.950	 H	1	UNK0	0.000	
80	   H	-0.543	0.106	6.908	 H	1	UNK0	0.000	
81	   N	-1.933	-5.771	-0.675	N.2	1	UNK0	0.000	
82	   C	-3.120	-3.214	-0.946	C.2	1	UNK0	0.000	
83	   C	-2.208	-3.698	-1.919	C.2	1	UNK0	0.000	
84	   C	-1.593	-4.988	-1.612	C.2	1	UNK0	0.000	
85	   C	-1.072	-6.912	-0.334	C.3	1	UNK0	0.000	
86	   H	-3.307	-3.765	-0.049	 H	1	UNK0	0.000	
87	   H	-0.734	-5.268	-2.250	 H	1	UNK0	0.000	
88	   H	-0.231	-7.105	-1.044	 H	1	UNK0	0.000	
89	   N	5.399	0.436	-1.843	N.3	1	UNK0	0.000	
90	   C	2.843	0.931	-3.235	C.2	1	UNK0	0.000	
91	   C	3.511	1.794	-2.347	C.2	1	UNK0	0.000	
92	   C	4.733	1.516	-1.619	C.3	1	UNK0	0.000	
93	   C	6.607	0.288	-0.977	C.3	1	UNK0	0.000	
94	   H	3.391	0.086	-3.508	 H	1	UNK0	0.000	
95	   H	4.995	2.247	-0.835	 H	1	UNK0	0.000	
96	   H	6.701	1.087	-0.250	 H	1	UNK0	0.000	
@<TRIPOS>BOND
1 1 4 2
2 2 59 1
3 2 3 2
4 3 90 1
5 3 4 1
6 5 29 1
7 1 5 1
8 2 6 1
9 4 7 1
10 5 8 1
11 9 13 1
12 9 12 2
13 10 43 2
14 10 11 1
15 11 50 2
16 11 12 1
17 12 15 1
18 13 16 1
19 10 14 1
20 18 22 1
21 18 75 1
22 18 19 2
23 17 20 2
24 19 20 1
25 17 21 1
26 20 23 1
27 21 24 1
28 25 28 2
29 26 83 1
30 26 27 2
31 27 66 1
32 27 28 1
33 29 32 1
34 25 29 1
35 26 30 1
36 28 31 1
37 33 36 2
38 34 35 2
39 19 34 1
40 35 74 1
41 36 39 1
42 35 36 1
43 33 37 1
44 37 40 1
45 34 38 1
46 42 46 1
47 42 51 2
48 42 43 1
49 41 44 2
50 43 44 1
51 41 45 1
52 44 47 1
53 45 48 1
54 49 53 1
55 50 51 1
56 50 54 1
57 51 52 1
58 49 52 2
59 53 77 1
60 52 55 1
61 53 56 1
62 57 61 1
63 58 62 1
64 59 60 1
65 58 59 2
66 57 60 2
67 37 61 1
68 60 63 1
69 61 64 1
70 65 68 2
71 65 69 1
72 66 67 2
73 67 82 1
74 67 68 1
75 68 71 1
76 21 69 1
77 69 72 1
78 66 70 1
79 73 77 1
80 74 78 1
81 74 75 2
82 75 76 1
83 76 79 1
84 73 76 1
85 77 80 1
86 81 85 1
87 82 86 1
88 83 84 1
89 82 83 2
90 81 84 2
91 13 85 1
92 84 87 1
93 85 88 1
94 89 92 1
95 89 93 1
96 90 91 2
97 58 91 1
98 91 92 1
99 92 95 1
100 45 93 1
101 93 96 1
102 90 94 1
@<TRIPOS>SUBSTRUCTURE
1	UNK0	1	GROUP	1 ****	UNK
