# Supplementary material for: MoleQCage: Geometric High-Throughput Screening for Molecular Caging Prediction
Source: J Chem Inf Model. 2024 Dec 12;64(24):9034–9. doi: 10.1021/acs.jcim.4c01419 (PMC11684736; doi:10.1021/acs.jcim.4c01419)
Supplement: Supplementary file 2 — ci4c01419_si_002.zip [file ci4c01419_si_002.zip › CC3_conformations/CC3_112.mol2]

# created with PyMOL 2.4.1
@<TRIPOS>MOLECULE
frame311.xyz
96 102 1                
SMALL
USER_CHARGES
@<TRIPOS>ATOM
1	   N	0.264	0.766	-5.710	N.2	1	UNK0	0.000	
2	   C	1.062	2.594	-3.534	C.2	1	UNK0	0.000	
3	   C	1.685	1.314	-3.845	C.2	1	UNK0	0.000	
4	   C	1.208	0.478	-4.979	C.2	1	UNK0	0.000	
5	   C	-0.150	-0.185	-6.711	C.3	1	UNK0	0.000	
6	   H	0.255	2.917	-4.209	 H	1	UNK0	0.000	
7	   H	1.782	-0.439	-5.179	 H	1	UNK0	0.000	
8	   H	0.328	-1.191	-6.720	 H	1	UNK0	0.000	
9	   N	0.766	-5.929	1.288	N.2	1	UNK0	0.000	
10	   C	2.716	-3.864	1.485	C.2	1	UNK0	0.000	
11	   C	1.561	-3.888	2.332	C.2	1	UNK0	0.000	
12	   C	0.483	-4.970	2.112	C.2	1	UNK0	0.000	
13	   C	-0.201	-6.955	1.056	C.3	1	UNK0	0.000	
14	   H	2.759	-4.497	0.647	 H	1	UNK0	0.000	
15	   H	-0.471	-4.925	2.673	 H	1	UNK0	0.000	
16	   H	-1.037	-6.976	1.780	 H	1	UNK0	0.000	
17	   N	-5.185	1.539	1.884	N.2	1	UNK0	0.000	
18	   C	-2.391	1.720	3.044	C.2	1	UNK0	0.000	
19	   C	-2.925	2.438	1.930	C.2	1	UNK0	0.000	
20	   C	-4.219	2.233	1.274	C.2	1	UNK0	0.000	
21	   C	-6.463	1.440	1.215	C.3	1	UNK0	0.000	
22	   H	-3.002	0.973	3.510	 H	1	UNK0	0.000	
23	   H	-4.458	2.817	0.440	 H	1	UNK0	0.000	
24	   H	-6.659	2.097	0.405	 H	1	UNK0	0.000	
25	   N	-1.857	-1.461	-5.548	N.3	1	UNK0	0.000	
26	   C	-2.122	-2.908	-3.026	C.2	1	UNK0	0.000	
27	   C	-2.777	-1.744	-3.265	C.2	1	UNK0	0.000	
28	   C	-2.472	-0.964	-4.550	C.3	1	UNK0	0.000	
29	   C	-1.639	-0.519	-6.577	C.3	1	UNK0	0.000	
30	   H	-1.431	-3.238	-3.777	 H	1	UNK0	0.000	
31	   H	-2.801	0.037	-4.633	 H	1	UNK0	0.000	
32	   H	-2.049	0.475	-6.445	 H	1	UNK0	0.000	
33	   N	-0.529	5.818	0.694	N.2	1	UNK0	0.000	
34	   C	-2.010	3.483	1.469	C.2	1	UNK0	0.000	
35	   C	-0.815	3.913	2.097	C.2	1	UNK0	0.000	
36	   C	-0.058	5.077	1.628	C.2	1	UNK0	0.000	
37	   C	0.093	6.989	0.175	C.3	1	UNK0	0.000	
38	   H	-2.304	4.102	0.626	 H	1	UNK0	0.000	
39	   H	0.879	5.302	2.103	 H	1	UNK0	0.000	
40	   H	1.013	7.268	0.768	 H	1	UNK0	0.000	
41	   N	5.463	-1.549	0.603	N.2	1	UNK0	0.000	
42	   C	3.527	-1.891	2.649	C.2	1	UNK0	0.000	
43	   C	3.595	-2.786	1.562	C.2	1	UNK0	0.000	
44	   C	4.788	-2.619	0.655	C.2	1	UNK0	0.000	
45	   C	6.452	-1.342	-0.421	C.3	1	UNK0	0.000	
46	   H	4.153	-1.022	2.626	 H	1	UNK0	0.000	
47	   H	4.980	-3.489	0.090	 H	1	UNK0	0.000	
48	   H	6.181	-1.999	-1.260	 H	1	UNK0	0.000	
49	   N	1.582	-0.936	5.560	N.2	1	UNK0	0.000	
50	   C	1.506	-3.014	3.486	C.2	1	UNK0	0.000	
51	   C	2.505	-2.014	3.622	C.2	1	UNK0	0.000	
52	   C	2.486	-0.933	4.623	C.2	1	UNK0	0.000	
53	   C	1.642	0.036	6.632	C.3	1	UNK0	0.000	
54	   H	0.741	-3.095	4.208	 H	1	UNK0	0.000	
55	   H	3.193	-0.144	4.624	 H	1	UNK0	0.000	
56	   H	2.389	0.863	6.343	 H	1	UNK0	0.000	
57	   N	1.378	5.649	-1.566	N.2	1	UNK0	0.000	
58	   C	2.697	3.076	-1.812	C.2	1	UNK0	0.000	
59	   C	1.521	3.401	-2.485	C.2	1	UNK0	0.000	
60	   C	0.775	4.592	-2.048	C.2	1	UNK0	0.000	
61	   C	0.510	6.830	-1.329	C.3	1	UNK0	0.000	
62	   H	3.023	3.534	-0.872	 H	1	UNK0	0.000	
63	   H	-0.313	4.678	-2.297	 H	1	UNK0	0.000	
64	   H	-0.388	6.841	-1.973	 H	1	UNK0	0.000	
65	   N	-5.695	-0.421	-0.393	N.2	1	UNK0	0.000	
66	   C	-3.724	-1.271	-2.340	C.2	1	UNK0	0.000	
67	   C	-3.859	-1.887	-1.090	C.2	1	UNK0	0.000	
68	   C	-4.927	-1.384	-0.178	C.2	1	UNK0	0.000	
69	   C	-6.710	0.040	0.578	C.3	1	UNK0	0.000	
70	   H	-4.360	-0.443	-2.529	 H	1	UNK0	0.000	
71	   H	-4.904	-1.932	0.771	 H	1	UNK0	0.000	
72	   H	-6.781	-0.639	1.517	 H	1	UNK0	0.000	
73	   N	0.104	1.727	5.685	N.2	1	UNK0	0.000	
74	   C	-0.428	3.216	3.217	C.2	1	UNK0	0.000	
75	   C	-1.146	2.036	3.610	C.2	1	UNK0	0.000	
76	   C	-0.611	1.228	4.747	C.2	1	UNK0	0.000	
77	   C	0.333	0.851	6.875	C.3	1	UNK0	0.000	
78	   H	0.469	3.538	3.801	 H	1	UNK0	0.000	
79	   H	-0.882	0.225	4.800	 H	1	UNK0	0.000	
80	   H	-0.569	0.196	7.071	 H	1	UNK0	0.000	
81	   N	-1.530	-5.514	-0.551	N.2	1	UNK0	0.000	
82	   C	-3.114	-3.034	-0.804	C.2	1	UNK0	0.000	
83	   C	-2.190	-3.582	-1.796	C.2	1	UNK0	0.000	
84	   C	-1.416	-4.830	-1.574	C.2	1	UNK0	0.000	
85	   C	-0.760	-6.810	-0.416	C.3	1	UNK0	0.000	
86	   H	-3.201	-3.443	0.170	 H	1	UNK0	0.000	
87	   H	-0.739	-5.204	-2.336	 H	1	UNK0	0.000	
88	   H	0.099	-6.819	-1.074	 H	1	UNK0	0.000	
89	   N	5.217	0.518	-1.592	N.2	1	UNK0	0.000	
90	   C	2.869	0.979	-3.122	C.2	1	UNK0	0.000	
91	   C	3.372	1.857	-2.101	C.2	1	UNK0	0.000	
92	   C	4.627	1.587	-1.349	C.2	1	UNK0	0.000	
93	   C	6.484	0.194	-0.935	C.3	1	UNK0	0.000	
94	   H	3.380	0.036	-3.398	 H	1	UNK0	0.000	
95	   H	4.889	2.272	-0.555	 H	1	UNK0	0.000	
96	   H	6.505	0.839	-0.009	 H	1	UNK0	0.000	
@<TRIPOS>BOND
1 1 4 2
2 2 59 1
3 2 3 2
4 3 90 1
5 3 4 1
6 5 29 1
7 1 5 1
8 2 6 1
9 4 7 1
10 5 8 1
11 9 12 2
12 10 43 2
13 10 11 1
14 11 50 2
15 11 12 1
16 12 15 1
17 9 13 1
18 13 16 1
19 10 14 1
20 18 22 1
21 18 75 2
22 18 19 1
23 17 20 2
24 19 20 1
25 17 21 1
26 20 23 1
27 21 24 1
28 25 28 1
29 26 83 1
30 26 27 2
31 27 66 1
32 27 28 1
33 29 32 1
34 25 29 1
35 26 30 1
36 28 31 1
37 33 36 2
38 19 34 2
39 34 35 1
40 35 74 2
41 35 36 1
42 36 39 1
43 33 37 1
44 37 40 1
45 34 38 1
46 41 44 2
47 42 51 2
48 42 43 1
49 43 44 1
50 41 45 1
51 42 46 1
52 44 47 1
53 45 48 1
54 49 53 1
55 50 51 1
56 50 54 1
57 51 52 1
58 52 55 1
59 49 52 2
60 53 77 1
61 53 56 1
62 57 61 1
63 58 62 1
64 59 60 1
65 58 59 2
66 57 60 2
67 37 61 1
68 60 63 1
69 61 64 1
70 65 68 2
71 65 69 1
72 66 67 2
73 67 82 1
74 67 68 1
75 68 71 1
76 21 69 1
77 69 72 1
78 66 70 1
79 73 77 1
80 74 75 1
81 74 78 1
82 75 76 1
83 76 79 1
84 73 76 2
85 77 80 1
86 81 85 1
87 82 86 1
88 83 84 1
89 82 83 2
90 81 84 2
91 13 85 1
92 84 87 1
93 85 88 1
94 89 92 2
95 89 93 1
96 90 91 2
97 58 91 1
98 91 92 1
99 92 95 1
100 45 93 1
101 93 96 1
102 90 94 1
@<TRIPOS>SUBSTRUCTURE
1	UNK0	1	GROUP	1 ****	UNK
