# Supplementary material for: MoleQCage: Geometric High-Throughput Screening for Molecular Caging Prediction
Source: J Chem Inf Model. 2024 Dec 12;64(24):9034–9. doi: 10.1021/acs.jcim.4c01419 (PMC11684736; doi:10.1021/acs.jcim.4c01419)
Supplement: Supplementary file 2 — ci4c01419_si_002.zip [file ci4c01419_si_002.zip › CC3_conformations/CC3_113.mol2]

# created with PyMOL 2.4.1
@<TRIPOS>MOLECULE
frame312.xyz
96 102 1                
SMALL
USER_CHARGES
@<TRIPOS>ATOM
1	   N	0.298	0.828	-5.995	N.2	1	UNK0	0.000	
2	   C	1.383	2.581	-3.791	C.2	1	UNK0	0.000	
3	   C	1.991	1.400	-4.154	C.2	1	UNK0	0.000	
4	   C	1.357	0.561	-5.253	C.2	1	UNK0	0.000	
5	   C	-0.121	-0.166	-7.012	C.3	1	UNK0	0.000	
6	   H	0.427	2.963	-4.236	 H	1	UNK0	0.000	
7	   H	1.836	-0.430	-5.403	 H	1	UNK0	0.000	
8	   H	0.597	-0.988	-7.114	 H	1	UNK0	0.000	
9	   N	0.679	-5.822	1.401	N.2	1	UNK0	0.000	
10	   C	2.644	-3.488	1.268	C.2	1	UNK0	0.000	
11	   C	1.492	-3.625	2.131	C.2	1	UNK0	0.000	
12	   C	0.501	-4.727	1.946	C.2	1	UNK0	0.000	
13	   C	-0.383	-6.768	1.135	C.3	1	UNK0	0.000	
14	   H	2.777	-4.152	0.430	 H	1	UNK0	0.000	
15	   H	-0.497	-4.501	2.344	 H	1	UNK0	0.000	
16	   H	-1.272	-6.629	1.795	 H	1	UNK0	0.000	
17	   N	-5.456	1.343	2.060	N.2	1	UNK0	0.000	
18	   C	-2.744	1.722	3.314	C.2	1	UNK0	0.000	
19	   C	-3.331	2.461	2.283	C.2	1	UNK0	0.000	
20	   C	-4.610	2.186	1.682	C.2	1	UNK0	0.000	
21	   C	-6.760	1.237	1.414	C.3	1	UNK0	0.000	
22	   H	-3.105	0.783	3.707	 H	1	UNK0	0.000	
23	   H	-4.928	2.751	0.809	 H	1	UNK0	0.000	
24	   H	-7.053	2.139	0.743	 H	1	UNK0	0.000	
25	   N	-1.747	-1.282	-5.448	N.2	1	UNK0	0.000	
26	   C	-1.918	-2.629	-2.819	C.2	1	UNK0	0.000	
27	   C	-2.635	-1.433	-3.185	C.2	1	UNK0	0.000	
28	   C	-2.322	-0.682	-4.484	C.2	1	UNK0	0.000	
29	   C	-1.570	-0.590	-6.794	C.3	1	UNK0	0.000	
30	   H	-1.019	-2.899	-3.427	 H	1	UNK0	0.000	
31	   H	-2.743	0.402	-4.628	 H	1	UNK0	0.000	
32	   H	-2.198	0.290	-7.006	 H	1	UNK0	0.000	
33	   N	-0.933	5.942	0.717	N.2	1	UNK0	0.000	
34	   C	-2.630	3.561	1.743	C.2	1	UNK0	0.000	
35	   C	-1.384	3.977	2.232	C.2	1	UNK0	0.000	
36	   C	-0.532	5.070	1.592	C.2	1	UNK0	0.000	
37	   C	0.021	6.913	0.239	C.3	1	UNK0	0.000	
38	   H	-3.046	4.057	0.903	 H	1	UNK0	0.000	
39	   H	0.493	5.138	1.939	 H	1	UNK0	0.000	
40	   H	0.936	6.986	0.927	 H	1	UNK0	0.000	
41	   N	5.651	-1.344	0.537	N.2	1	UNK0	0.000	
42	   C	3.423	-1.618	2.593	C.2	1	UNK0	0.000	
43	   C	3.632	-2.452	1.448	C.2	1	UNK0	0.000	
44	   C	4.797	-2.256	0.483	C.2	1	UNK0	0.000	
45	   C	6.691	-1.336	-0.555	C.3	1	UNK0	0.000	
46	   H	4.208	-0.811	2.708	 H	1	UNK0	0.000	
47	   H	4.803	-3.065	-0.259	 H	1	UNK0	0.000	
48	   H	6.440	-1.960	-1.435	 H	1	UNK0	0.000	
49	   N	1.583	-1.109	5.673	N.2	1	UNK0	0.000	
50	   C	1.298	-2.700	3.184	C.2	1	UNK0	0.000	
51	   C	2.297	-1.773	3.432	C.2	1	UNK0	0.000	
52	   C	2.224	-0.866	4.595	C.2	1	UNK0	0.000	
53	   C	1.676	-0.126	6.750	C.3	1	UNK0	0.000	
54	   H	0.354	-2.706	3.688	 H	1	UNK0	0.000	
55	   H	2.828	0.060	4.503	 H	1	UNK0	0.000	
56	   H	2.579	0.540	6.562	 H	1	UNK0	0.000	
57	   N	1.278	5.265	-1.204	N.3	1	UNK0	0.000	
58	   C	2.947	2.902	-1.890	C.2	1	UNK0	0.000	
59	   C	1.825	3.303	-2.637	C.2	1	UNK0	0.000	
60	   C	1.039	4.509	-2.164	C.3	1	UNK0	0.000	
61	   C	0.478	6.581	-1.212	C.3	1	UNK0	0.000	
62	   H	3.310	3.471	-1.031	 H	1	UNK0	0.000	
63	   H	0.268	4.791	-2.860	 H	1	UNK0	0.000	
64	   H	-0.456	6.481	-1.717	 H	1	UNK0	0.000	
65	   N	-5.772	-0.354	-0.401	N.3	1	UNK0	0.000	
66	   C	-3.579	-0.933	-2.294	C.2	1	UNK0	0.000	
67	   C	-3.873	-1.638	-1.135	C.2	1	UNK0	0.000	
68	   C	-4.871	-1.115	-0.143	C.3	1	UNK0	0.000	
69	   C	-6.722	-0.155	0.661	C.3	1	UNK0	0.000	
70	   H	-4.140	-0.068	-2.582	 H	1	UNK0	0.000	
71	   H	-4.766	-1.492	0.900	 H	1	UNK0	0.000	
72	   H	-6.546	-0.870	1.453	 H	1	UNK0	0.000	
73	   N	0.289	1.442	5.438	N.2	1	UNK0	0.000	
74	   C	-0.790	3.218	3.233	C.2	1	UNK0	0.000	
75	   C	-1.470	2.130	3.808	C.2	1	UNK0	0.000	
76	   C	-0.906	1.484	5.008	C.2	1	UNK0	0.000	
77	   C	0.477	0.784	6.751	C.3	1	UNK0	0.000	
78	   H	0.195	3.432	3.590	 H	1	UNK0	0.000	
79	   H	-1.582	0.865	5.660	 H	1	UNK0	0.000	
80	   H	-0.400	0.102	7.063	 H	1	UNK0	0.000	
81	   N	-1.715	-5.402	-0.449	N.2	1	UNK0	0.000	
82	   C	-3.197	-2.858	-0.838	C.2	1	UNK0	0.000	
83	   C	-2.195	-3.367	-1.670	C.2	1	UNK0	0.000	
84	   C	-1.454	-4.597	-1.391	C.2	1	UNK0	0.000	
85	   C	-0.924	-6.635	-0.301	C.3	1	UNK0	0.000	
86	   H	-3.367	-3.392	0.069	 H	1	UNK0	0.000	
87	   H	-0.753	-4.860	-2.118	 H	1	UNK0	0.000	
88	   H	-0.051	-6.679	-0.984	 H	1	UNK0	0.000	
89	   N	5.646	0.451	-1.915	N.2	1	UNK0	0.000	
90	   C	3.144	1.014	-3.422	C.2	1	UNK0	0.000	
91	   C	3.602	1.706	-2.267	C.2	1	UNK0	0.000	
92	   C	4.716	1.170	-1.494	C.2	1	UNK0	0.000	
93	   C	6.792	0.170	-1.075	C.3	1	UNK0	0.000	
94	   H	3.644	0.090	-3.676	 H	1	UNK0	0.000	
95	   H	4.621	1.505	-0.470	 H	1	UNK0	0.000	
96	   H	6.773	0.823	-0.144	 H	1	UNK0	0.000	
@<TRIPOS>BOND
1 1 4 2
2 2 59 1
3 2 3 2
4 3 90 1
5 3 4 1
6 5 29 1
7 1 5 1
8 2 6 1
9 4 7 1
10 5 8 1
11 9 12 2
12 10 43 2
13 10 11 1
14 11 50 2
15 11 12 1
16 12 15 1
17 9 13 1
18 13 16 1
19 10 14 1
20 18 22 1
21 18 75 1
22 18 19 2
23 17 20 2
24 19 20 1
25 17 21 1
26 20 23 1
27 21 24 1
28 25 28 2
29 26 83 1
30 26 27 2
31 27 66 1
32 27 28 1
33 25 29 1
34 26 30 1
35 28 31 1
36 29 32 1
37 33 36 2
38 34 35 2
39 19 34 1
40 35 74 1
41 36 39 1
42 35 36 1
43 33 37 1
44 37 40 1
45 34 38 1
46 42 46 1
47 42 51 2
48 42 43 1
49 41 44 2
50 43 44 1
51 41 45 1
52 44 47 1
53 45 48 1
54 49 53 1
55 50 51 1
56 50 54 1
57 51 52 1
58 49 52 2
59 53 77 1
60 52 55 1
61 53 56 1
62 58 62 1
63 59 60 1
64 58 59 2
65 57 60 1
66 57 61 1
67 37 61 1
68 60 63 1
69 61 64 1
70 65 68 1
71 65 69 1
72 66 67 2
73 67 82 1
74 67 68 1
75 68 71 1
76 21 69 1
77 69 72 1
78 66 70 1
79 73 77 1
80 74 78 1
81 74 75 2
82 75 76 1
83 73 76 2
84 76 79 1
85 77 80 1
86 81 85 1
87 82 86 1
88 83 84 1
89 82 83 2
90 81 84 2
91 13 85 1
92 84 87 1
93 85 88 1
94 89 92 2
95 89 93 1
96 90 91 2
97 58 91 1
98 91 92 1
99 92 95 1
100 45 93 1
101 93 96 1
102 90 94 1
@<TRIPOS>SUBSTRUCTURE
1	UNK0	1	GROUP	1 ****	UNK
