# Supplementary material for: MoleQCage: Geometric High-Throughput Screening for Molecular Caging Prediction
Source: J Chem Inf Model. 2024 Dec 12;64(24):9034–9. doi: 10.1021/acs.jcim.4c01419 (PMC11684736; doi:10.1021/acs.jcim.4c01419)
Supplement: Supplementary file 2 — ci4c01419_si_002.zip [file ci4c01419_si_002.zip › CC3_conformations/CC3_114.mol2]

# created with PyMOL 2.4.1
@<TRIPOS>MOLECULE
frame313.xyz
96 102 1                
SMALL
USER_CHARGES
@<TRIPOS>ATOM
1	   N	0.295	0.844	-5.844	N.2	1	UNK0	0.000	
2	   C	1.052	2.196	-3.446	C.2	1	UNK0	0.000	
3	   C	1.762	1.109	-3.916	C.2	1	UNK0	0.000	
4	   C	1.286	0.522	-5.158	C.2	1	UNK0	0.000	
5	   C	-0.116	-0.048	-6.881	C.3	1	UNK0	0.000	
6	   H	0.064	2.437	-3.914	 H	1	UNK0	0.000	
7	   H	1.748	-0.378	-5.479	 H	1	UNK0	0.000	
8	   H	0.313	-1.089	-6.855	 H	1	UNK0	0.000	
9	   N	0.887	-5.671	1.211	N.3	1	UNK0	0.000	
10	   C	2.619	-3.362	1.185	C.2	1	UNK0	0.000	
11	   C	1.585	-3.552	2.068	C.2	1	UNK0	0.000	
12	   C	0.623	-4.663	1.897	C.3	1	UNK0	0.000	
13	   C	-0.161	-6.670	1.204	C.3	1	UNK0	0.000	
14	   H	2.769	-4.083	0.371	 H	1	UNK0	0.000	
15	   H	-0.284	-4.581	2.523	 H	1	UNK0	0.000	
16	   H	-0.906	-6.543	2.031	 H	1	UNK0	0.000	
17	   N	-5.295	1.442	2.125	N.3	1	UNK0	0.000	
18	   C	-2.825	1.902	3.405	C.2	1	UNK0	0.000	
19	   C	-3.192	2.598	2.198	C.2	1	UNK0	0.000	
20	   C	-4.509	2.231	1.521	C.3	1	UNK0	0.000	
21	   C	-6.569	1.143	1.390	C.3	1	UNK0	0.000	
22	   H	-3.452	1.214	3.966	 H	1	UNK0	0.000	
23	   H	-4.689	2.668	0.453	 H	1	UNK0	0.000	
24	   H	-6.777	1.854	0.566	 H	1	UNK0	0.000	
25	   N	-1.974	-1.200	-5.656	N.2	1	UNK0	0.000	
26	   C	-2.086	-2.814	-3.060	C.2	1	UNK0	0.000	
27	   C	-2.794	-1.638	-3.304	C.2	1	UNK0	0.000	
28	   C	-2.450	-0.818	-4.533	C.2	1	UNK0	0.000	
29	   C	-1.610	-0.217	-6.749	C.3	1	UNK0	0.000	
30	   H	-1.298	-3.129	-3.745	 H	1	UNK0	0.000	
31	   H	-2.707	0.289	-4.412	 H	1	UNK0	0.000	
32	   H	-2.111	0.719	-6.625	 H	1	UNK0	0.000	
33	   N	-0.640	5.779	0.819	N.2	1	UNK0	0.000	
34	   C	-2.403	3.684	1.699	C.2	1	UNK0	0.000	
35	   C	-1.176	3.925	2.253	C.2	1	UNK0	0.000	
36	   C	-0.257	4.978	1.658	C.2	1	UNK0	0.000	
37	   C	0.306	6.758	0.253	C.3	1	UNK0	0.000	
38	   H	-2.732	4.232	0.831	 H	1	UNK0	0.000	
39	   H	0.677	4.933	2.175	 H	1	UNK0	0.000	
40	   H	1.247	6.760	0.819	 H	1	UNK0	0.000	
41	   N	5.613	-1.361	0.295	N.2	1	UNK0	0.000	
42	   C	3.487	-1.527	2.463	C.2	1	UNK0	0.000	
43	   C	3.610	-2.370	1.320	C.2	1	UNK0	0.000	
44	   C	4.618	-2.193	0.215	C.2	1	UNK0	0.000	
45	   C	6.687	-1.371	-0.708	C.3	1	UNK0	0.000	
46	   H	4.253	-0.840	2.673	 H	1	UNK0	0.000	
47	   H	4.438	-2.850	-0.715	 H	1	UNK0	0.000	
48	   H	6.701	-2.048	-1.534	 H	1	UNK0	0.000	
49	   N	1.669	-0.904	5.632	N.2	1	UNK0	0.000	
50	   C	1.450	-2.634	3.171	C.2	1	UNK0	0.000	
51	   C	2.428	-1.630	3.411	C.2	1	UNK0	0.000	
52	   C	2.314	-0.680	4.537	C.2	1	UNK0	0.000	
53	   C	1.778	0.117	6.674	C.3	1	UNK0	0.000	
54	   H	0.692	-2.786	3.963	 H	1	UNK0	0.000	
55	   H	2.906	0.190	4.446	 H	1	UNK0	0.000	
56	   H	2.447	0.955	6.394	 H	1	UNK0	0.000	
57	   N	1.367	5.131	-1.292	N.2	1	UNK0	0.000	
58	   C	2.802	2.654	-1.905	C.2	1	UNK0	0.000	
59	   C	1.604	3.019	-2.476	C.2	1	UNK0	0.000	
60	   C	0.968	4.311	-2.142	C.2	1	UNK0	0.000	
61	   C	0.612	6.413	-1.249	C.3	1	UNK0	0.000	
62	   H	3.260	3.255	-1.071	 H	1	UNK0	0.000	
63	   H	0.097	4.604	-2.740	 H	1	UNK0	0.000	
64	   H	-0.387	6.376	-1.706	 H	1	UNK0	0.000	
65	   N	-5.663	-0.415	-0.178	N.2	1	UNK0	0.000	
66	   C	-3.819	-1.172	-2.392	C.2	1	UNK0	0.000	
67	   C	-4.059	-1.901	-1.183	C.2	1	UNK0	0.000	
68	   C	-5.005	-1.483	-0.175	C.2	1	UNK0	0.000	
69	   C	-6.741	-0.312	0.845	C.3	1	UNK0	0.000	
70	   H	-4.300	-0.205	-2.527	 H	1	UNK0	0.000	
71	   H	-5.019	-2.247	0.616	 H	1	UNK0	0.000	
72	   H	-6.678	-1.062	1.710	 H	1	UNK0	0.000	
73	   N	0.039	1.461	5.749	N.2	1	UNK0	0.000	
74	   C	-0.719	3.176	3.352	C.2	1	UNK0	0.000	
75	   C	-1.546	2.151	3.944	C.2	1	UNK0	0.000	
76	   C	-1.093	1.425	5.172	C.2	1	UNK0	0.000	
77	   C	0.381	0.706	6.954	C.3	1	UNK0	0.000	
78	   H	0.270	3.343	3.785	 H	1	UNK0	0.000	
79	   H	-1.817	0.800	5.679	 H	1	UNK0	0.000	
80	   H	-0.265	-0.121	7.011	 H	1	UNK0	0.000	
81	   N	-1.467	-5.286	-0.429	N.2	1	UNK0	0.000	
82	   C	-3.375	-3.108	-1.017	C.2	1	UNK0	0.000	
83	   C	-2.315	-3.524	-1.882	C.2	1	UNK0	0.000	
84	   C	-1.518	-4.753	-1.607	C.2	1	UNK0	0.000	
85	   C	-0.814	-6.623	-0.228	C.3	1	UNK0	0.000	
86	   H	-3.599	-3.711	-0.183	 H	1	UNK0	0.000	
87	   H	-1.020	-5.248	-2.391	 H	1	UNK0	0.000	
88	   H	-0.060	-6.800	-1.015	 H	1	UNK0	0.000	
89	   N	5.722	0.391	-2.132	N.3	1	UNK0	0.000	
90	   C	3.012	0.764	-3.372	C.2	1	UNK0	0.000	
91	   C	3.554	1.517	-2.297	C.2	1	UNK0	0.000	
92	   C	4.808	1.120	-1.624	C.3	1	UNK0	0.000	
93	   C	6.787	0.059	-1.183	C.3	1	UNK0	0.000	
94	   H	3.516	-0.141	-3.702	 H	1	UNK0	0.000	
95	   H	4.889	1.454	-0.554	 H	1	UNK0	0.000	
96	   H	6.784	0.857	-0.351	 H	1	UNK0	0.000	
@<TRIPOS>BOND
1 1 4 2
2 2 59 1
3 2 3 2
4 3 90 1
5 3 4 1
6 5 8 1
7 5 29 1
8 1 5 1
9 2 6 1
10 4 7 1
11 9 12 1
12 10 43 2
13 10 11 1
14 11 50 2
15 11 12 1
16 12 15 1
17 9 13 1
18 13 16 1
19 10 14 1
20 18 75 2
21 18 22 1
22 18 19 1
23 17 20 1
24 19 20 1
25 17 21 1
26 20 23 1
27 21 24 1
28 25 28 2
29 26 83 1
30 26 27 2
31 27 66 1
32 28 31 1
33 27 28 1
34 29 32 1
35 25 29 1
36 26 30 1
37 33 36 2
38 19 34 2
39 34 35 1
40 35 74 2
41 36 39 1
42 35 36 1
43 37 40 1
44 33 37 1
45 34 38 1
46 42 46 1
47 42 51 2
48 42 43 1
49 41 44 2
50 43 44 1
51 41 45 1
52 44 47 1
53 45 48 1
54 49 53 1
55 50 51 1
56 50 54 1
57 51 52 1
58 49 52 2
59 53 77 1
60 52 55 1
61 53 56 1
62 57 61 1
63 58 62 1
64 59 60 1
65 58 59 2
66 57 60 2
67 37 61 1
68 60 63 1
69 61 64 1
70 65 68 2
71 65 69 1
72 66 67 2
73 67 82 1
74 67 68 1
75 68 71 1
76 21 69 1
77 69 72 1
78 66 70 1
79 73 77 1
80 74 78 1
81 74 75 1
82 75 76 1
83 76 79 1
84 73 76 2
85 77 80 1
86 81 85 1
87 82 86 1
88 83 84 1
89 82 83 2
90 81 84 2
91 13 85 1
92 84 87 1
93 85 88 1
94 89 92 1
95 89 93 1
96 90 91 2
97 58 91 1
98 91 92 1
99 92 95 1
100 45 93 1
101 93 96 1
102 90 94 1
@<TRIPOS>SUBSTRUCTURE
1	UNK0	1	GROUP	1 ****	UNK
