# Supplementary material for: MoleQCage: Geometric High-Throughput Screening for Molecular Caging Prediction
Source: J Chem Inf Model. 2024 Dec 12;64(24):9034–9. doi: 10.1021/acs.jcim.4c01419 (PMC11684736; doi:10.1021/acs.jcim.4c01419)
Supplement: Supplementary file 2 — ci4c01419_si_002.zip [file ci4c01419_si_002.zip › CC3_conformations/CC3_115.mol2]

# created with PyMOL 2.4.1
@<TRIPOS>MOLECULE
frame314.xyz
96 102 1                
SMALL
USER_CHARGES
@<TRIPOS>ATOM
1	   N	0.207	1.025	-5.992	N.2	1	UNK0	0.000	
2	   C	1.059	2.551	-3.744	C.2	1	UNK0	0.000	
3	   C	1.693	1.378	-4.148	C.2	1	UNK0	0.000	
4	   C	1.194	0.668	-5.272	C.2	1	UNK0	0.000	
5	   C	-0.227	0.083	-6.996	C.3	1	UNK0	0.000	
6	   H	0.158	2.920	-4.233	 H	1	UNK0	0.000	
7	   H	1.769	-0.203	-5.599	 H	1	UNK0	0.000	
8	   H	0.481	-0.734	-7.149	 H	1	UNK0	0.000	
9	   N	0.771	-5.589	1.240	N.2	1	UNK0	0.000	
10	   C	2.689	-3.520	1.370	C.2	1	UNK0	0.000	
11	   C	1.580	-3.639	2.311	C.2	1	UNK0	0.000	
12	   C	0.572	-4.654	2.078	C.2	1	UNK0	0.000	
13	   C	-0.174	-6.633	1.067	C.3	1	UNK0	0.000	
14	   H	2.785	-4.108	0.467	 H	1	UNK0	0.000	
15	   H	-0.422	-4.502	2.548	 H	1	UNK0	0.000	
16	   H	-1.002	-6.550	1.808	 H	1	UNK0	0.000	
17	   N	-5.151	1.178	2.116	N.2	1	UNK0	0.000	
18	   C	-2.365	1.447	3.074	C.2	1	UNK0	0.000	
19	   C	-2.951	2.200	2.021	C.2	1	UNK0	0.000	
20	   C	-4.271	1.833	1.492	C.2	1	UNK0	0.000	
21	   C	-6.508	1.171	1.498	C.3	1	UNK0	0.000	
22	   H	-2.786	0.549	3.320	 H	1	UNK0	0.000	
23	   H	-4.533	2.262	0.521	 H	1	UNK0	0.000	
24	   H	-6.573	2.003	0.808	 H	1	UNK0	0.000	
25	   N	-1.769	-1.120	-5.459	N.2	1	UNK0	0.000	
26	   C	-1.966	-2.667	-2.957	C.2	1	UNK0	0.000	
27	   C	-2.618	-1.456	-3.199	C.2	1	UNK0	0.000	
28	   C	-2.394	-0.648	-4.417	C.2	1	UNK0	0.000	
29	   C	-1.655	-0.429	-6.760	C.3	1	UNK0	0.000	
30	   H	-1.299	-3.007	-3.745	 H	1	UNK0	0.000	
31	   H	-2.843	0.346	-4.442	 H	1	UNK0	0.000	
32	   H	-2.387	0.367	-6.905	 H	1	UNK0	0.000	
33	   N	-0.523	5.445	0.553	N.2	1	UNK0	0.000	
34	   C	-2.249	3.310	1.553	C.2	1	UNK0	0.000	
35	   C	-1.102	3.815	2.200	C.2	1	UNK0	0.000	
36	   C	-0.287	4.991	1.635	C.2	1	UNK0	0.000	
37	   C	0.183	6.656	0.134	C.3	1	UNK0	0.000	
38	   H	-2.733	3.764	0.664	 H	1	UNK0	0.000	
39	   H	0.457	5.419	2.250	 H	1	UNK0	0.000	
40	   H	1.100	6.755	0.633	 H	1	UNK0	0.000	
41	   N	5.443	-1.415	0.603	N.3	1	UNK0	0.000	
42	   C	3.440	-1.631	2.698	C.2	1	UNK0	0.000	
43	   C	3.561	-2.492	1.595	C.2	1	UNK0	0.000	
44	   C	4.545	-2.283	0.563	C.3	1	UNK0	0.000	
45	   C	6.395	-1.501	-0.473	C.3	1	UNK0	0.000	
46	   H	4.123	-0.776	2.706	 H	1	UNK0	0.000	
47	   H	4.478	-2.972	-0.231	 H	1	UNK0	0.000	
48	   H	6.229	-2.211	-1.336	 H	1	UNK0	0.000	
49	   N	1.468	-0.852	5.635	N.2	1	UNK0	0.000	
50	   C	1.470	-2.837	3.475	C.2	1	UNK0	0.000	
51	   C	2.444	-1.813	3.671	C.2	1	UNK0	0.000	
52	   C	2.471	-0.879	4.812	C.2	1	UNK0	0.000	
53	   C	1.559	0.112	6.696	C.3	1	UNK0	0.000	
54	   H	0.713	-3.001	4.254	 H	1	UNK0	0.000	
55	   H	3.320	-0.149	4.846	 H	1	UNK0	0.000	
56	   H	2.381	0.912	6.576	 H	1	UNK0	0.000	
57	   N	1.484	5.445	-1.579	N.3	1	UNK0	0.000	
58	   C	2.768	2.808	-1.996	C.2	1	UNK0	0.000	
59	   C	1.595	3.256	-2.659	C.2	1	UNK0	0.000	
60	   C	0.956	4.542	-2.322	C.3	1	UNK0	0.000	
61	   C	0.588	6.587	-1.359	C.3	1	UNK0	0.000	
62	   H	3.179	3.304	-1.079	 H	1	UNK0	0.000	
63	   H	0.052	4.764	-2.883	 H	1	UNK0	0.000	
64	   H	-0.287	6.469	-1.926	 H	1	UNK0	0.000	
65	   N	-5.773	-0.370	-0.277	N.2	1	UNK0	0.000	
66	   C	-3.631	-1.089	-2.311	C.2	1	UNK0	0.000	
67	   C	-3.854	-1.772	-1.085	C.2	1	UNK0	0.000	
68	   C	-4.919	-1.337	-0.128	C.2	1	UNK0	0.000	
69	   C	-6.773	-0.134	0.777	C.3	1	UNK0	0.000	
70	   H	-4.337	-0.302	-2.630	 H	1	UNK0	0.000	
71	   H	-4.902	-2.006	0.740	 H	1	UNK0	0.000	
72	   H	-6.778	-0.976	1.426	 H	1	UNK0	0.000	
73	   N	-0.043	1.791	5.800	N.3	1	UNK0	0.000	
74	   C	-0.602	3.139	3.319	C.2	1	UNK0	0.000	
75	   C	-1.225	1.951	3.733	C.2	1	UNK0	0.000	
76	   C	-0.739	1.243	4.892	C.3	1	UNK0	0.000	
77	   C	0.243	0.886	6.912	C.3	1	UNK0	0.000	
78	   H	0.310	3.482	3.746	 H	1	UNK0	0.000	
79	   H	-1.145	0.217	5.011	 H	1	UNK0	0.000	
80	   H	-0.578	0.322	7.241	 H	1	UNK0	0.000	
81	   N	-1.586	-5.529	-0.598	N.2	1	UNK0	0.000	
82	   C	-3.102	-2.921	-0.734	C.2	1	UNK0	0.000	
83	   C	-2.142	-3.427	-1.699	C.2	1	UNK0	0.000	
84	   C	-1.252	-4.596	-1.417	C.2	1	UNK0	0.000	
85	   C	-0.669	-6.626	-0.386	C.3	1	UNK0	0.000	
86	   H	-3.234	-3.538	0.179	 H	1	UNK0	0.000	
87	   H	-0.253	-4.705	-1.981	 H	1	UNK0	0.000	
88	   H	0.228	-6.677	-1.082	 H	1	UNK0	0.000	
89	   N	5.199	0.135	-1.895	N.3	1	UNK0	0.000	
90	   C	2.779	0.863	-3.458	C.2	1	UNK0	0.000	
91	   C	3.393	1.636	-2.429	C.2	1	UNK0	0.000	
92	   C	4.655	1.244	-1.834	C.3	1	UNK0	0.000	
93	   C	6.456	-0.111	-1.127	C.3	1	UNK0	0.000	
94	   H	3.301	-0.044	-3.778	 H	1	UNK0	0.000	
95	   H	5.259	2.067	-1.431	 H	1	UNK0	0.000	
96	   H	6.687	0.635	-0.336	 H	1	UNK0	0.000	
@<TRIPOS>BOND
1 1 4 2
2 2 59 1
3 2 3 2
4 3 90 1
5 3 4 1
6 5 29 1
7 1 5 1
8 2 6 1
9 4 7 1
10 5 8 1
11 9 12 2
12 10 43 2
13 10 11 1
14 11 50 2
15 11 12 1
16 12 15 1
17 9 13 1
18 13 16 1
19 10 14 1
20 18 22 1
21 18 75 2
22 18 19 1
23 19 20 1
24 17 20 2
25 17 21 1
26 20 23 1
27 21 24 1
28 25 28 2
29 26 83 1
30 26 27 2
31 27 66 1
32 27 28 1
33 25 29 1
34 26 30 1
35 28 31 1
36 29 32 1
37 33 36 2
38 19 34 2
39 34 35 1
40 35 74 2
41 35 36 1
42 36 39 1
43 33 37 1
44 37 40 1
45 34 38 1
46 42 46 1
47 42 51 2
48 42 43 1
49 41 44 1
50 43 44 1
51 41 45 1
52 44 47 1
53 45 48 1
54 49 53 1
55 50 51 1
56 50 54 1
57 51 52 1
58 52 55 1
59 49 52 2
60 53 77 1
61 53 56 1
62 57 61 1
63 58 62 1
64 59 60 1
65 58 59 2
66 57 60 1
67 37 61 1
68 60 63 1
69 61 64 1
70 65 68 2
71 65 69 1
72 66 67 2
73 67 82 1
74 67 68 1
75 68 71 1
76 69 72 1
77 21 69 1
78 66 70 1
79 73 77 1
80 74 75 1
81 74 78 1
82 75 76 1
83 76 79 1
84 73 76 1
85 77 80 1
86 81 85 1
87 82 86 1
88 83 84 1
89 82 83 2
90 81 84 2
91 13 85 1
92 84 87 1
93 85 88 1
94 89 92 1
95 89 93 1
96 90 91 2
97 58 91 1
98 91 92 1
99 92 95 1
100 45 93 1
101 93 96 1
102 90 94 1
@<TRIPOS>SUBSTRUCTURE
1	UNK0	1	GROUP	1 ****	UNK
