# Supplementary material for: MoleQCage: Geometric High-Throughput Screening for Molecular Caging Prediction
Source: J Chem Inf Model. 2024 Dec 12;64(24):9034–9. doi: 10.1021/acs.jcim.4c01419 (PMC11684736; doi:10.1021/acs.jcim.4c01419)
Supplement: Supplementary file 2 — ci4c01419_si_002.zip [file ci4c01419_si_002.zip › CC3_conformations/CC3_116.mol2]

# created with PyMOL 2.4.1
@<TRIPOS>MOLECULE
frame315.xyz
96 102 1                
SMALL
USER_CHARGES
@<TRIPOS>ATOM
1	   N	0.293	0.881	-6.250	N.2	1	UNK0	0.000	
2	   C	0.854	2.496	-3.769	C.2	1	UNK0	0.000	
3	   C	1.436	1.267	-4.151	C.2	1	UNK0	0.000	
4	   C	0.982	0.442	-5.305	C.2	1	UNK0	0.000	
5	   C	-0.245	-0.020	-7.257	C.3	1	UNK0	0.000	
6	   H	-0.022	2.822	-4.193	 H	1	UNK0	0.000	
7	   H	1.372	-0.615	-5.312	 H	1	UNK0	0.000	
8	   H	0.353	-0.974	-7.278	 H	1	UNK0	0.000	
9	   N	0.732	-5.651	1.487	N.2	1	UNK0	0.000	
10	   C	2.636	-3.452	1.390	C.2	1	UNK0	0.000	
11	   C	1.645	-3.585	2.350	C.2	1	UNK0	0.000	
12	   C	0.620	-4.622	2.240	C.2	1	UNK0	0.000	
13	   C	-0.328	-6.612	1.338	C.3	1	UNK0	0.000	
14	   H	2.659	-4.120	0.543	 H	1	UNK0	0.000	
15	   H	-0.316	-4.427	2.839	 H	1	UNK0	0.000	
16	   H	-1.134	-6.231	1.924	 H	1	UNK0	0.000	
17	   N	-5.288	1.584	2.210	N.3	1	UNK0	0.000	
18	   C	-2.499	1.740	3.148	C.2	1	UNK0	0.000	
19	   C	-3.021	2.477	2.034	C.2	1	UNK0	0.000	
20	   C	-4.377	2.198	1.552	C.3	1	UNK0	0.000	
21	   C	-6.359	1.239	1.313	C.3	1	UNK0	0.000	
22	   H	-3.206	1.112	3.644	 H	1	UNK0	0.000	
23	   H	-4.521	2.528	0.523	 H	1	UNK0	0.000	
24	   H	-6.472	1.809	0.414	 H	1	UNK0	0.000	
25	   N	-1.698	-1.248	-5.679	N.2	1	UNK0	0.000	
26	   C	-1.747	-2.829	-3.115	C.2	1	UNK0	0.000	
27	   C	-2.387	-1.546	-3.333	C.2	1	UNK0	0.000	
28	   C	-2.125	-0.736	-4.605	C.2	1	UNK0	0.000	
29	   C	-1.689	-0.467	-6.887	C.3	1	UNK0	0.000	
30	   H	-1.061	-3.207	-3.843	 H	1	UNK0	0.000	
31	   H	-2.391	0.363	-4.588	 H	1	UNK0	0.000	
32	   H	-2.425	0.368	-6.798	 H	1	UNK0	0.000	
33	   N	-0.622	5.599	0.637	N.2	1	UNK0	0.000	
34	   C	-2.160	3.394	1.473	C.2	1	UNK0	0.000	
35	   C	-0.890	3.568	1.942	C.2	1	UNK0	0.000	
36	   C	-0.117	4.638	1.373	C.2	1	UNK0	0.000	
37	   C	0.337	6.677	0.219	C.3	1	UNK0	0.000	
38	   H	-2.471	3.811	0.553	 H	1	UNK0	0.000	
39	   H	0.978	4.562	1.613	 H	1	UNK0	0.000	
40	   H	1.268	6.507	0.745	 H	1	UNK0	0.000	
41	   N	5.175	-1.118	0.278	N.3	1	UNK0	0.000	
42	   C	3.358	-1.454	2.579	C.2	1	UNK0	0.000	
43	   C	3.479	-2.349	1.470	C.2	1	UNK0	0.000	
44	   C	4.418	-2.133	0.368	C.3	1	UNK0	0.000	
45	   C	6.273	-1.255	-0.670	C.3	1	UNK0	0.000	
46	   H	4.062	-0.700	2.707	 H	1	UNK0	0.000	
47	   H	4.388	-3.000	-0.397	 H	1	UNK0	0.000	
48	   H	6.199	-2.075	-1.424	 H	1	UNK0	0.000	
49	   N	1.705	-1.059	5.910	N.2	1	UNK0	0.000	
50	   C	1.598	-2.801	3.519	C.2	1	UNK0	0.000	
51	   C	2.440	-1.704	3.674	C.2	1	UNK0	0.000	
52	   C	2.367	-0.779	4.834	C.2	1	UNK0	0.000	
53	   C	1.659	-0.023	6.962	C.3	1	UNK0	0.000	
54	   H	0.792	-2.946	4.214	 H	1	UNK0	0.000	
55	   H	2.861	0.221	4.773	 H	1	UNK0	0.000	
56	   H	2.408	0.716	6.882	 H	1	UNK0	0.000	
57	   N	1.412	5.435	-1.679	N.2	1	UNK0	0.000	
58	   C	2.536	2.786	-1.992	C.2	1	UNK0	0.000	
59	   C	1.388	3.262	-2.700	C.2	1	UNK0	0.000	
60	   C	0.853	4.553	-2.429	C.2	1	UNK0	0.000	
61	   C	0.662	6.654	-1.262	C.3	1	UNK0	0.000	
62	   H	3.014	3.539	-1.306	 H	1	UNK0	0.000	
63	   H	-0.176	4.581	-2.813	 H	1	UNK0	0.000	
64	   H	-0.201	6.759	-1.860	 H	1	UNK0	0.000	
65	   N	-5.239	-0.331	-0.119	N.2	1	UNK0	0.000	
66	   C	-3.191	-1.012	-2.333	C.2	1	UNK0	0.000	
67	   C	-3.535	-1.785	-1.199	C.2	1	UNK0	0.000	
68	   C	-4.559	-1.412	-0.227	C.2	1	UNK0	0.000	
69	   C	-6.333	-0.218	0.873	C.3	1	UNK0	0.000	
70	   H	-3.524	-0.031	-2.481	 H	1	UNK0	0.000	
71	   H	-4.747	-2.191	0.507	 H	1	UNK0	0.000	
72	   H	-6.223	-0.726	1.814	 H	1	UNK0	0.000	
73	   N	0.133	1.434	5.664	N.2	1	UNK0	0.000	
74	   C	-0.399	2.903	3.111	C.2	1	UNK0	0.000	
75	   C	-1.265	1.939	3.707	C.2	1	UNK0	0.000	
76	   C	-0.872	1.194	4.962	C.2	1	UNK0	0.000	
77	   C	0.336	0.705	6.943	C.3	1	UNK0	0.000	
78	   H	0.555	3.211	3.524	 H	1	UNK0	0.000	
79	   H	-1.566	0.395	5.294	 H	1	UNK0	0.000	
80	   H	-0.390	-0.160	7.050	 H	1	UNK0	0.000	
81	   N	-1.260	-5.356	-0.409	N.2	1	UNK0	0.000	
82	   C	-2.778	-2.932	-1.023	C.2	1	UNK0	0.000	
83	   C	-1.948	-3.562	-1.891	C.2	1	UNK0	0.000	
84	   C	-1.201	-4.777	-1.557	C.2	1	UNK0	0.000	
85	   C	-0.664	-6.611	-0.185	C.3	1	UNK0	0.000	
86	   H	-2.756	-3.454	-0.094	 H	1	UNK0	0.000	
87	   H	-0.703	-5.293	-2.377	 H	1	UNK0	0.000	
88	   H	0.308	-6.732	-0.622	 H	1	UNK0	0.000	
89	   N	5.312	0.512	-2.256	N.2	1	UNK0	0.000	
90	   C	2.543	0.770	-3.362	C.2	1	UNK0	0.000	
91	   C	3.091	1.522	-2.266	C.2	1	UNK0	0.000	
92	   C	4.402	1.156	-1.720	C.2	1	UNK0	0.000	
93	   C	6.484	0.167	-1.355	C.3	1	UNK0	0.000	
94	   H	3.003	-0.179	-3.615	 H	1	UNK0	0.000	
95	   H	4.632	1.551	-0.728	 H	1	UNK0	0.000	
96	   H	6.653	1.024	-0.600	 H	1	UNK0	0.000	
@<TRIPOS>BOND
1 1 4 2
2 2 59 1
3 2 3 2
4 3 90 1
5 3 4 1
6 5 29 1
7 1 5 1
8 2 6 1
9 4 7 1
10 5 8 1
11 9 12 2
12 10 43 2
13 10 11 1
14 11 50 2
15 11 12 1
16 12 15 1
17 9 13 1
18 13 16 1
19 10 14 1
20 18 22 1
21 18 75 1
22 18 19 2
23 19 20 1
24 17 20 1
25 17 21 1
26 20 23 1
27 21 24 1
28 25 28 2
29 26 83 1
30 26 27 2
31 27 66 1
32 28 31 1
33 27 28 1
34 29 32 1
35 25 29 1
36 26 30 1
37 33 36 2
38 34 35 2
39 19 34 1
40 35 74 1
41 36 39 1
42 35 36 1
43 33 37 1
44 37 40 1
45 34 38 1
46 41 44 1
47 42 46 1
48 42 51 2
49 42 43 1
50 43 44 1
51 41 45 1
52 44 47 1
53 45 48 1
54 49 53 1
55 50 51 1
56 50 54 1
57 51 52 1
58 49 52 2
59 52 55 1
60 53 56 1
61 57 61 1
62 58 62 1
63 59 60 1
64 58 59 2
65 57 60 2
66 37 61 1
67 60 63 1
68 61 64 1
69 65 69 1
70 66 67 2
71 67 82 1
72 67 68 1
73 65 68 2
74 68 71 1
75 21 69 1
76 69 72 1
77 66 70 1
78 73 77 1
79 74 78 1
80 74 75 2
81 75 76 1
82 76 79 1
83 73 76 2
84 53 77 1
85 77 80 1
86 81 85 1
87 82 86 1
88 83 84 1
89 82 83 2
90 81 84 2
91 13 85 1
92 84 87 1
93 85 88 1
94 89 92 2
95 89 93 1
96 90 91 2
97 58 91 1
98 91 92 1
99 92 95 1
100 45 93 1
101 93 96 1
102 90 94 1
@<TRIPOS>SUBSTRUCTURE
1	UNK0	1	GROUP	1 ****	UNK
