# Supplementary material for: MoleQCage: Geometric High-Throughput Screening for Molecular Caging Prediction
Source: J Chem Inf Model. 2024 Dec 12;64(24):9034–9. doi: 10.1021/acs.jcim.4c01419 (PMC11684736; doi:10.1021/acs.jcim.4c01419)
Supplement: Supplementary file 2 — ci4c01419_si_002.zip [file ci4c01419_si_002.zip › CC3_conformations/CC3_117.mol2]

# created with PyMOL 2.4.1
@<TRIPOS>MOLECULE
frame316.xyz
96 102 1                
SMALL
USER_CHARGES
@<TRIPOS>ATOM
1	   N	-0.359	0.858	-5.922	N.2	1	UNK0	0.000	
2	   C	0.764	2.517	-3.717	C.2	1	UNK0	0.000	
3	   C	1.401	1.368	-4.173	C.2	1	UNK0	0.000	
4	   C	0.708	0.558	-5.242	C.2	1	UNK0	0.000	
5	   C	-0.707	0.109	-7.088	C.3	1	UNK0	0.000	
6	   H	-0.160	2.884	-4.165	 H	1	UNK0	0.000	
7	   H	1.240	-0.375	-5.481	 H	1	UNK0	0.000	
8	   H	0.058	-0.708	-7.309	 H	1	UNK0	0.000	
9	   N	0.774	-5.752	1.617	N.2	1	UNK0	0.000	
10	   C	2.416	-3.264	1.447	C.2	1	UNK0	0.000	
11	   C	1.376	-3.533	2.346	C.2	1	UNK0	0.000	
12	   C	0.426	-4.681	2.212	C.2	1	UNK0	0.000	
13	   C	-0.174	-6.781	1.233	C.3	1	UNK0	0.000	
14	   H	2.496	-4.039	0.674	 H	1	UNK0	0.000	
15	   H	-0.603	-4.496	2.589	 H	1	UNK0	0.000	
16	   H	-1.083	-6.875	1.821	 H	1	UNK0	0.000	
17	   N	-4.932	1.264	1.776	N.2	1	UNK0	0.000	
18	   C	-2.545	1.944	3.351	C.2	1	UNK0	0.000	
19	   C	-2.966	2.574	2.144	C.2	1	UNK0	0.000	
20	   C	-4.247	2.293	1.483	C.2	1	UNK0	0.000	
21	   C	-6.197	1.034	1.089	C.3	1	UNK0	0.000	
22	   H	-3.141	1.074	3.687	 H	1	UNK0	0.000	
23	   H	-4.623	2.971	0.761	 H	1	UNK0	0.000	
24	   H	-6.227	1.539	0.143	 H	1	UNK0	0.000	
25	   N	-1.934	-1.470	-5.636	N.2	1	UNK0	0.000	
26	   C	-1.760	-2.934	-3.070	C.2	1	UNK0	0.000	
27	   C	-2.562	-1.782	-3.333	C.2	1	UNK0	0.000	
28	   C	-2.644	-1.154	-4.597	C.2	1	UNK0	0.000	
29	   C	-2.078	-0.669	-6.893	C.3	1	UNK0	0.000	
30	   H	-1.130	-3.193	-3.864	 H	1	UNK0	0.000	
31	   H	-3.393	-0.338	-4.571	 H	1	UNK0	0.000	
32	   H	-2.914	0.056	-6.787	 H	1	UNK0	0.000	
33	   N	-0.479	5.776	0.612	N.3	1	UNK0	0.000	
34	   C	-2.166	3.584	1.530	C.2	1	UNK0	0.000	
35	   C	-0.932	3.942	2.182	C.2	1	UNK0	0.000	
36	   C	-0.098	5.016	1.559	C.3	1	UNK0	0.000	
37	   C	0.504	6.815	0.257	C.3	1	UNK0	0.000	
38	   H	-2.512	4.137	0.672	 H	1	UNK0	0.000	
39	   H	0.923	5.073	2.007	 H	1	UNK0	0.000	
40	   H	1.424	6.674	0.808	 H	1	UNK0	0.000	
41	   N	5.340	-1.046	0.688	N.2	1	UNK0	0.000	
42	   C	3.186	-1.362	2.667	C.2	1	UNK0	0.000	
43	   C	3.369	-2.217	1.611	C.2	1	UNK0	0.000	
44	   C	4.492	-2.017	0.672	C.2	1	UNK0	0.000	
45	   C	6.447	-1.147	-0.274	C.3	1	UNK0	0.000	
46	   H	3.829	-0.576	2.851	 H	1	UNK0	0.000	
47	   H	4.531	-2.810	-0.119	 H	1	UNK0	0.000	
48	   H	6.273	-1.959	-1.007	 H	1	UNK0	0.000	
49	   N	1.375	-0.901	5.718	N.2	1	UNK0	0.000	
50	   C	1.184	-2.596	3.372	C.2	1	UNK0	0.000	
51	   C	2.076	-1.479	3.533	C.2	1	UNK0	0.000	
52	   C	1.925	-0.584	4.653	C.2	1	UNK0	0.000	
53	   C	1.646	0.013	6.896	C.3	1	UNK0	0.000	
54	   H	0.429	-2.701	4.100	 H	1	UNK0	0.000	
55	   H	2.474	0.333	4.600	 H	1	UNK0	0.000	
56	   H	2.520	0.702	6.735	 H	1	UNK0	0.000	
57	   N	1.337	5.455	-1.559	N.2	1	UNK0	0.000	
58	   C	2.603	2.960	-2.238	C.2	1	UNK0	0.000	
59	   C	1.344	3.312	-2.754	C.2	1	UNK0	0.000	
60	   C	0.672	4.530	-2.266	C.2	1	UNK0	0.000	
61	   C	0.840	6.783	-1.189	C.3	1	UNK0	0.000	
62	   H	3.043	3.611	-1.485	 H	1	UNK0	0.000	
63	   H	-0.365	4.542	-2.583	 H	1	UNK0	0.000	
64	   H	-0.032	7.012	-1.811	 H	1	UNK0	0.000	
65	   N	-5.481	-0.775	-0.348	N.2	1	UNK0	0.000	
66	   C	-3.460	-1.352	-2.293	C.2	1	UNK0	0.000	
67	   C	-3.544	-2.002	-1.057	C.2	1	UNK0	0.000	
68	   C	-4.552	-1.579	-0.026	C.2	1	UNK0	0.000	
69	   C	-6.446	-0.434	0.649	C.3	1	UNK0	0.000	
70	   H	-4.041	-0.490	-2.504	 H	1	UNK0	0.000	
71	   H	-4.427	-1.958	0.971	 H	1	UNK0	0.000	
72	   H	-6.391	-1.107	1.506	 H	1	UNK0	0.000	
73	   N	0.123	1.766	6.038	N.2	1	UNK0	0.000	
74	   C	-0.499	3.278	3.402	C.2	1	UNK0	0.000	
75	   C	-1.356	2.273	4.013	C.2	1	UNK0	0.000	
76	   C	-0.914	1.544	5.264	C.2	1	UNK0	0.000	
77	   C	0.396	0.879	7.187	C.3	1	UNK0	0.000	
78	   H	0.482	3.508	3.874	 H	1	UNK0	0.000	
79	   H	-1.681	0.842	5.573	 H	1	UNK0	0.000	
80	   H	-0.304	0.089	7.225	 H	1	UNK0	0.000	
81	   N	-1.389	-5.603	-0.572	N.3	1	UNK0	0.000	
82	   C	-2.730	-3.141	-0.867	C.2	1	UNK0	0.000	
83	   C	-1.861	-3.576	-1.881	C.2	1	UNK0	0.000	
84	   C	-1.164	-4.915	-1.663	C.3	1	UNK0	0.000	
85	   C	-0.571	-6.785	-0.285	C.3	1	UNK0	0.000	
86	   H	-2.881	-3.709	0.053	 H	1	UNK0	0.000	
87	   H	-0.571	-5.286	-2.515	 H	1	UNK0	0.000	
88	   H	0.295	-6.765	-0.910	 H	1	UNK0	0.000	
89	   N	4.936	0.251	-1.900	N.2	1	UNK0	0.000	
90	   C	2.552	0.929	-3.438	C.2	1	UNK0	0.000	
91	   C	3.137	1.747	-2.484	C.2	1	UNK0	0.000	
92	   C	4.435	1.385	-1.923	C.2	1	UNK0	0.000	
93	   C	6.291	0.050	-1.294	C.3	1	UNK0	0.000	
94	   H	3.007	-0.012	-3.571	 H	1	UNK0	0.000	
95	   H	5.123	2.206	-1.535	 H	1	UNK0	0.000	
96	   H	6.666	0.913	-0.726	 H	1	UNK0	0.000	
@<TRIPOS>BOND
1 1 4 2
2 2 59 1
3 2 3 2
4 3 90 1
5 3 4 1
6 5 29 1
7 1 5 1
8 2 6 1
9 4 7 1
10 5 8 1
11 9 12 2
12 10 43 2
13 10 11 1
14 11 50 2
15 11 12 1
16 12 15 1
17 9 13 1
18 13 16 1
19 10 14 1
20 18 22 1
21 18 75 2
22 18 19 1
23 17 20 2
24 19 20 1
25 17 21 1
26 20 23 1
27 21 24 1
28 25 28 2
29 26 83 1
30 26 27 2
31 27 66 1
32 28 31 1
33 27 28 1
34 29 32 1
35 25 29 1
36 26 30 1
37 33 36 1
38 19 34 2
39 34 35 1
40 35 74 2
41 36 39 1
42 35 36 1
43 33 37 1
44 37 40 1
45 34 38 1
46 42 46 1
47 42 51 2
48 42 43 1
49 41 44 2
50 43 44 1
51 41 45 1
52 44 47 1
53 45 48 1
54 49 53 1
55 50 51 1
56 50 54 1
57 51 52 1
58 49 52 2
59 53 77 1
60 52 55 1
61 53 56 1
62 57 61 1
63 58 62 1
64 59 60 1
65 58 59 2
66 57 60 2
67 37 61 1
68 60 63 1
69 61 64 1
70 65 68 2
71 65 69 1
72 66 67 2
73 67 82 1
74 67 68 1
75 68 71 1
76 21 69 1
77 69 72 1
78 66 70 1
79 73 77 1
80 74 78 1
81 74 75 1
82 75 76 1
83 76 79 1
84 73 76 2
85 77 80 1
86 81 85 1
87 82 86 1
88 83 84 1
89 82 83 2
90 81 84 1
91 13 85 1
92 84 87 1
93 85 88 1
94 89 93 1
95 90 91 2
96 58 91 1
97 91 92 1
98 89 92 2
99 92 95 1
100 93 96 1
101 45 93 1
102 90 94 1
@<TRIPOS>SUBSTRUCTURE
1	UNK0	1	GROUP	1 ****	UNK
