# Supplementary material for: MoleQCage: Geometric High-Throughput Screening for Molecular Caging Prediction
Source: J Chem Inf Model. 2024 Dec 12;64(24):9034–9. doi: 10.1021/acs.jcim.4c01419 (PMC11684736; doi:10.1021/acs.jcim.4c01419)
Supplement: Supplementary file 2 — ci4c01419_si_002.zip [file ci4c01419_si_002.zip › CC3_conformations/CC3_118.mol2]

# created with PyMOL 2.4.1
@<TRIPOS>MOLECULE
frame317.xyz
96 102 1                
SMALL
USER_CHARGES
@<TRIPOS>ATOM
1	   N	-0.355	0.989	-5.793	N.2	1	UNK0	0.000	
2	   C	0.941	2.942	-3.894	C.2	1	UNK0	0.000	
3	   C	1.357	1.599	-4.071	C.2	1	UNK0	0.000	
4	   C	0.627	0.712	-4.992	C.2	1	UNK0	0.000	
5	   C	-0.610	0.058	-6.865	C.3	1	UNK0	0.000	
6	   H	0.064	3.436	-4.365	 H	1	UNK0	0.000	
7	   H	1.050	-0.286	-5.005	 H	1	UNK0	0.000	
8	   H	0.182	-0.731	-6.962	 H	1	UNK0	0.000	
9	   N	0.904	-5.754	1.316	N.2	1	UNK0	0.000	
10	   C	2.443	-3.313	1.340	C.2	1	UNK0	0.000	
11	   C	1.550	-3.664	2.380	C.2	1	UNK0	0.000	
12	   C	0.808	-4.861	2.262	C.2	1	UNK0	0.000	
13	   C	0.009	-6.835	1.265	C.3	1	UNK0	0.000	
14	   H	2.450	-3.922	0.477	 H	1	UNK0	0.000	
15	   H	0.174	-5.061	3.134	 H	1	UNK0	0.000	
16	   H	-0.754	-6.672	1.928	 H	1	UNK0	0.000	
17	   N	-4.722	1.251	1.313	N.2	1	UNK0	0.000	
18	   C	-2.298	1.745	2.912	C.2	1	UNK0	0.000	
19	   C	-2.666	2.559	1.801	C.2	1	UNK0	0.000	
20	   C	-3.964	2.280	1.040	C.2	1	UNK0	0.000	
21	   C	-6.088	1.044	0.819	C.3	1	UNK0	0.000	
22	   H	-2.952	0.930	3.188	 H	1	UNK0	0.000	
23	   H	-4.358	3.115	0.348	 H	1	UNK0	0.000	
24	   H	-6.242	1.455	-0.200	 H	1	UNK0	0.000	
25	   N	-1.874	-1.602	-5.581	N.3	1	UNK0	0.000	
26	   C	-1.705	-3.052	-2.935	C.2	1	UNK0	0.000	
27	   C	-2.537	-1.910	-3.179	C.2	1	UNK0	0.000	
28	   C	-2.431	-1.152	-4.503	C.3	1	UNK0	0.000	
29	   C	-1.955	-0.702	-6.743	C.3	1	UNK0	0.000	
30	   H	-1.080	-3.507	-3.641	 H	1	UNK0	0.000	
31	   H	-2.886	-0.133	-4.519	 H	1	UNK0	0.000	
32	   H	-2.836	-0.051	-6.575	 H	1	UNK0	0.000	
33	   N	-0.150	5.861	0.695	N.2	1	UNK0	0.000	
34	   C	-1.878	3.674	1.467	C.2	1	UNK0	0.000	
35	   C	-0.740	4.023	2.239	C.2	1	UNK0	0.000	
36	   C	0.070	5.189	1.781	C.2	1	UNK0	0.000	
37	   C	0.688	6.939	0.275	C.3	1	UNK0	0.000	
38	   H	-2.025	4.182	0.522	 H	1	UNK0	0.000	
39	   H	0.911	5.452	2.404	 H	1	UNK0	0.000	
40	   H	1.678	6.843	0.727	 H	1	UNK0	0.000	
41	   N	5.220	-1.205	0.435	N.3	1	UNK0	0.000	
42	   C	3.093	-1.345	2.624	C.2	1	UNK0	0.000	
43	   C	3.218	-2.105	1.464	C.2	1	UNK0	0.000	
44	   C	4.081	-1.807	0.348	C.3	1	UNK0	0.000	
45	   C	6.095	-1.282	-0.694	C.3	1	UNK0	0.000	
46	   H	3.756	-0.571	2.755	 H	1	UNK0	0.000	
47	   H	3.687	-2.105	-0.571	 H	1	UNK0	0.000	
48	   H	5.797	-2.062	-1.379	 H	1	UNK0	0.000	
49	   N	1.402	-1.119	5.933	N.2	1	UNK0	0.000	
50	   C	1.429	-2.855	3.538	C.2	1	UNK0	0.000	
51	   C	2.221	-1.669	3.709	C.2	1	UNK0	0.000	
52	   C	2.171	-0.863	4.927	C.2	1	UNK0	0.000	
53	   C	1.374	-0.141	7.030	C.3	1	UNK0	0.000	
54	   H	0.851	-3.189	4.390	 H	1	UNK0	0.000	
55	   H	2.803	0.056	4.980	 H	1	UNK0	0.000	
56	   H	2.200	0.472	6.981	 H	1	UNK0	0.000	
57	   N	1.654	5.904	-1.749	N.3	1	UNK0	0.000	
58	   C	2.710	3.249	-2.208	C.2	1	UNK0	0.000	
59	   C	1.588	3.766	-2.928	C.2	1	UNK0	0.000	
60	   C	1.187	5.146	-2.625	C.3	1	UNK0	0.000	
61	   C	0.893	7.049	-1.252	C.3	1	UNK0	0.000	
62	   H	3.167	3.896	-1.545	 H	1	UNK0	0.000	
63	   H	0.298	5.445	-3.125	 H	1	UNK0	0.000	
64	   H	-0.106	7.070	-1.758	 H	1	UNK0	0.000	
65	   N	-5.539	-0.967	-0.372	N.2	1	UNK0	0.000	
66	   C	-3.511	-1.506	-2.262	C.2	1	UNK0	0.000	
67	   C	-3.602	-2.119	-0.998	C.2	1	UNK0	0.000	
68	   C	-4.594	-1.715	0.010	C.2	1	UNK0	0.000	
69	   C	-6.431	-0.442	0.674	C.3	1	UNK0	0.000	
70	   H	-4.238	-0.697	-2.447	 H	1	UNK0	0.000	
71	   H	-4.405	-2.013	1.032	 H	1	UNK0	0.000	
72	   H	-6.255	-0.950	1.650	 H	1	UNK0	0.000	
73	   N	0.175	1.495	5.629	N.3	1	UNK0	0.000	
74	   C	-0.384	3.182	3.300	C.2	1	UNK0	0.000	
75	   C	-1.123	2.047	3.665	C.2	1	UNK0	0.000	
76	   C	-0.825	1.248	4.878	C.3	1	UNK0	0.000	
77	   C	0.124	0.742	6.905	C.3	1	UNK0	0.000	
78	   H	0.458	3.381	3.947	 H	1	UNK0	0.000	
79	   H	-1.477	0.422	5.063	 H	1	UNK0	0.000	
80	   H	-0.637	-0.032	7.028	 H	1	UNK0	0.000	
81	   N	-1.360	-5.872	-0.497	N.2	1	UNK0	0.000	
82	   C	-2.863	-3.342	-0.784	C.2	1	UNK0	0.000	
83	   C	-1.894	-3.760	-1.719	C.2	1	UNK0	0.000	
84	   C	-1.058	-4.961	-1.369	C.2	1	UNK0	0.000	
85	   C	-0.479	-6.962	-0.218	C.3	1	UNK0	0.000	
86	   H	-3.016	-3.960	0.153	 H	1	UNK0	0.000	
87	   H	-0.176	-5.027	-1.919	 H	1	UNK0	0.000	
88	   H	0.348	-7.230	-0.901	 H	1	UNK0	0.000	
89	   N	5.009	0.319	-2.087	N.3	1	UNK0	0.000	
90	   C	2.518	1.142	-3.372	C.2	1	UNK0	0.000	
91	   C	3.206	1.912	-2.449	C.2	1	UNK0	0.000	
92	   C	4.466	1.443	-1.833	C.3	1	UNK0	0.000	
93	   C	6.270	0.072	-1.384	C.3	1	UNK0	0.000	
94	   H	2.911	0.209	-3.544	 H	1	UNK0	0.000	
95	   H	4.906	2.205	-1.153	 H	1	UNK0	0.000	
96	   H	6.509	0.795	-0.629	 H	1	UNK0	0.000	
@<TRIPOS>BOND
1 1 4 2
2 2 59 1
3 2 3 2
4 3 90 1
5 3 4 1
6 5 29 1
7 1 5 1
8 2 6 1
9 4 7 1
10 5 8 1
11 9 12 2
12 10 43 2
13 10 11 1
14 11 50 2
15 11 12 1
16 12 15 1
17 9 13 1
18 13 16 1
19 10 14 1
20 18 22 1
21 18 75 2
22 18 19 1
23 17 20 2
24 19 20 1
25 17 21 1
26 20 23 1
27 21 24 1
28 25 28 1
29 26 83 1
30 26 27 2
31 27 66 1
32 27 28 1
33 29 32 1
34 25 29 1
35 26 30 1
36 28 31 1
37 33 36 2
38 19 34 2
39 34 35 1
40 35 74 2
41 35 36 1
42 36 39 1
43 33 37 1
44 37 40 1
45 34 38 1
46 42 46 1
47 42 51 2
48 42 43 1
49 41 44 1
50 43 44 1
51 41 45 1
52 44 47 1
53 45 48 1
54 49 53 1
55 50 51 1
56 50 54 1
57 51 52 1
58 52 55 1
59 49 52 2
60 53 56 1
61 57 61 1
62 58 62 1
63 59 60 1
64 58 59 2
65 57 60 1
66 37 61 1
67 60 63 1
68 61 64 1
69 65 68 2
70 65 69 1
71 66 67 2
72 67 82 1
73 67 68 1
74 68 71 1
75 21 69 1
76 69 72 1
77 66 70 1
78 73 77 1
79 74 75 1
80 74 78 1
81 75 76 1
82 76 79 1
83 73 76 1
84 77 80 1
85 53 77 1
86 81 85 1
87 82 86 1
88 83 84 1
89 82 83 2
90 81 84 2
91 13 85 1
92 84 87 1
93 85 88 1
94 89 92 1
95 89 93 1
96 90 91 2
97 58 91 1
98 91 92 1
99 92 95 1
100 45 93 1
101 93 96 1
102 90 94 1
@<TRIPOS>SUBSTRUCTURE
1	UNK0	1	GROUP	1 ****	UNK
