# Supplementary material for: MoleQCage: Geometric High-Throughput Screening for Molecular Caging Prediction
Source: J Chem Inf Model. 2024 Dec 12;64(24):9034–9. doi: 10.1021/acs.jcim.4c01419 (PMC11684736; doi:10.1021/acs.jcim.4c01419)
Supplement: Supplementary file 2 — ci4c01419_si_002.zip [file ci4c01419_si_002.zip › CC3_conformations/CC3_119.mol2]

# created with PyMOL 2.4.1
@<TRIPOS>MOLECULE
frame318.xyz
96 102 1                
SMALL
USER_CHARGES
@<TRIPOS>ATOM
1	   N	-0.054	1.125	-5.966	N.2	1	UNK0	0.000	
2	   C	0.706	2.553	-3.513	C.2	1	UNK0	0.000	
3	   C	1.405	1.413	-3.959	C.2	1	UNK0	0.000	
4	   C	0.780	0.661	-5.133	C.2	1	UNK0	0.000	
5	   C	-0.578	0.183	-6.990	C.3	1	UNK0	0.000	
6	   H	-0.196	2.830	-4.011	 H	1	UNK0	0.000	
7	   H	1.196	-0.355	-5.222	 H	1	UNK0	0.000	
8	   H	0.266	-0.434	-7.311	 H	1	UNK0	0.000	
9	   N	0.881	-5.748	1.519	N.2	1	UNK0	0.000	
10	   C	2.679	-3.521	1.492	C.2	1	UNK0	0.000	
11	   C	1.713	-3.711	2.482	C.2	1	UNK0	0.000	
12	   C	0.893	-4.950	2.505	C.2	1	UNK0	0.000	
13	   C	-0.029	-6.810	1.456	C.3	1	UNK0	0.000	
14	   H	2.970	-4.337	0.782	 H	1	UNK0	0.000	
15	   H	0.391	-5.109	3.397	 H	1	UNK0	0.000	
16	   H	-0.821	-6.680	2.072	 H	1	UNK0	0.000	
17	   N	-5.187	1.512	1.610	N.2	1	UNK0	0.000	
18	   C	-2.686	1.814	3.018	C.2	1	UNK0	0.000	
19	   C	-3.052	2.604	1.879	C.2	1	UNK0	0.000	
20	   C	-4.329	2.313	1.160	C.2	1	UNK0	0.000	
21	   C	-6.362	1.281	0.814	C.3	1	UNK0	0.000	
22	   H	-3.450	1.112	3.276	 H	1	UNK0	0.000	
23	   H	-4.536	2.806	0.237	 H	1	UNK0	0.000	
24	   H	-6.421	1.947	-0.092	 H	1	UNK0	0.000	
25	   N	-1.610	-1.390	-5.260	N.2	1	UNK0	0.000	
26	   C	-1.823	-3.062	-2.683	C.2	1	UNK0	0.000	
27	   C	-2.441	-1.846	-2.939	C.2	1	UNK0	0.000	
28	   C	-2.320	-1.112	-4.252	C.2	1	UNK0	0.000	
29	   C	-1.832	-0.635	-6.552	C.3	1	UNK0	0.000	
30	   H	-1.133	-3.384	-3.470	 H	1	UNK0	0.000	
31	   H	-2.895	-0.237	-4.412	 H	1	UNK0	0.000	
32	   H	-2.672	0.032	-6.417	 H	1	UNK0	0.000	
33	   N	-0.308	5.814	0.931	N.2	1	UNK0	0.000	
34	   C	-2.131	3.523	1.356	C.2	1	UNK0	0.000	
35	   C	-0.870	3.712	1.953	C.2	1	UNK0	0.000	
36	   C	0.073	4.738	1.529	C.2	1	UNK0	0.000	
37	   C	0.715	6.777	0.512	C.3	1	UNK0	0.000	
38	   H	-2.397	4.202	0.525	 H	1	UNK0	0.000	
39	   H	1.126	4.501	1.726	 H	1	UNK0	0.000	
40	   H	1.627	6.629	1.103	 H	1	UNK0	0.000	
41	   N	5.245	-1.297	0.036	N.2	1	UNK0	0.000	
42	   C	3.269	-1.321	2.215	C.2	1	UNK0	0.000	
43	   C	3.371	-2.326	1.261	C.2	1	UNK0	0.000	
44	   C	4.361	-2.177	0.112	C.2	1	UNK0	0.000	
45	   C	6.328	-1.257	-0.914	C.3	1	UNK0	0.000	
46	   H	3.849	-0.433	2.172	 H	1	UNK0	0.000	
47	   H	4.196	-3.027	-0.635	 H	1	UNK0	0.000	
48	   H	6.130	-1.901	-1.782	 H	1	UNK0	0.000	
49	   N	1.799	-0.834	5.474	N.2	1	UNK0	0.000	
50	   C	1.593	-2.678	3.435	C.2	1	UNK0	0.000	
51	   C	2.347	-1.457	3.300	C.2	1	UNK0	0.000	
52	   C	2.285	-0.486	4.378	C.2	1	UNK0	0.000	
53	   C	1.753	0.054	6.577	C.3	1	UNK0	0.000	
54	   H	0.900	-2.871	4.258	 H	1	UNK0	0.000	
55	   H	2.643	0.555	4.220	 H	1	UNK0	0.000	
56	   H	2.537	0.845	6.463	 H	1	UNK0	0.000	
57	   N	1.457	5.414	-1.357	N.2	1	UNK0	0.000	
58	   C	2.391	2.774	-1.721	C.2	1	UNK0	0.000	
59	   C	1.244	3.243	-2.407	C.2	1	UNK0	0.000	
60	   C	0.687	4.573	-1.954	C.2	1	UNK0	0.000	
61	   C	0.971	6.710	-1.031	C.3	1	UNK0	0.000	
62	   H	2.747	3.327	-0.849	 H	1	UNK0	0.000	
63	   H	-0.409	4.665	-2.051	 H	1	UNK0	0.000	
64	   H	0.078	6.974	-1.583	 H	1	UNK0	0.000	
65	   N	-5.517	-0.610	-0.332	N.2	1	UNK0	0.000	
66	   C	-3.294	-1.243	-1.950	C.2	1	UNK0	0.000	
67	   C	-3.637	-1.983	-0.815	C.2	1	UNK0	0.000	
68	   C	-4.680	-1.493	0.079	C.2	1	UNK0	0.000	
69	   C	-6.647	-0.184	0.494	C.3	1	UNK0	0.000	
70	   H	-3.729	-0.274	-2.291	 H	1	UNK0	0.000	
71	   H	-4.715	-1.951	1.061	 H	1	UNK0	0.000	
72	   H	-6.689	-0.766	1.406	 H	1	UNK0	0.000	
73	   N	-0.018	1.410	5.413	N.2	1	UNK0	0.000	
74	   C	-0.573	2.887	3.076	C.2	1	UNK0	0.000	
75	   C	-1.460	1.917	3.610	C.2	1	UNK0	0.000	
76	   C	-1.120	1.220	4.827	C.2	1	UNK0	0.000	
77	   C	0.366	0.692	6.619	C.3	1	UNK0	0.000	
78	   H	0.382	2.952	3.523	 H	1	UNK0	0.000	
79	   H	-1.866	0.451	5.102	 H	1	UNK0	0.000	
80	   H	-0.430	-0.064	6.815	 H	1	UNK0	0.000	
81	   N	-1.418	-5.594	-0.127	N.3	1	UNK0	0.000	
82	   C	-2.878	-3.121	-0.539	C.2	1	UNK0	0.000	
83	   C	-1.997	-3.717	-1.496	C.2	1	UNK0	0.000	
84	   C	-1.176	-4.964	-1.233	C.3	1	UNK0	0.000	
85	   C	-0.690	-6.837	0.035	C.3	1	UNK0	0.000	
86	   H	-3.027	-3.693	0.411	 H	1	UNK0	0.000	
87	   H	-0.335	-5.209	-1.934	 H	1	UNK0	0.000	
88	   H	0.117	-6.926	-0.640	 H	1	UNK0	0.000	
89	   N	5.299	0.716	-2.159	N.2	1	UNK0	0.000	
90	   C	2.625	0.974	-3.348	C.2	1	UNK0	0.000	
91	   C	3.112	1.674	-2.212	C.2	1	UNK0	0.000	
92	   C	4.337	1.214	-1.589	C.2	1	UNK0	0.000	
93	   C	6.447	0.229	-1.468	C.3	1	UNK0	0.000	
94	   H	3.185	0.162	-3.782	 H	1	UNK0	0.000	
95	   H	4.458	1.365	-0.514	 H	1	UNK0	0.000	
96	   H	6.580	0.866	-0.590	 H	1	UNK0	0.000	
@<TRIPOS>BOND
1 1 4 2
2 2 59 1
3 2 3 2
4 3 90 1
5 3 4 1
6 5 29 1
7 1 5 1
8 2 6 1
9 4 7 1
10 5 8 1
11 9 12 2
12 10 11 1
13 11 12 1
14 11 50 2
15 12 15 1
16 9 13 1
17 13 16 1
18 10 14 1
19 18 22 1
20 18 75 2
21 18 19 1
22 17 20 2
23 19 20 1
24 17 21 1
25 20 23 1
26 21 24 1
27 25 28 2
28 26 83 1
29 26 27 2
30 27 66 1
31 27 28 1
32 29 32 1
33 25 29 1
34 26 30 1
35 28 31 1
36 33 36 2
37 19 34 2
38 34 35 1
39 35 74 2
40 36 39 1
41 35 36 1
42 33 37 1
43 37 40 1
44 34 38 1
45 41 44 2
46 42 51 2
47 10 43 2
48 42 43 1
49 43 44 1
50 41 45 1
51 42 46 1
52 44 47 1
53 45 48 1
54 49 53 1
55 50 54 1
56 50 51 1
57 51 52 1
58 49 52 2
59 53 77 1
60 52 55 1
61 53 56 1
62 57 61 1
63 58 62 1
64 59 60 1
65 58 59 2
66 57 60 2
67 37 61 1
68 60 63 1
69 61 64 1
70 65 68 2
71 65 69 1
72 66 67 2
73 67 82 1
74 67 68 1
75 68 71 1
76 21 69 1
77 69 72 1
78 66 70 1
79 73 77 1
80 74 78 1
81 74 75 1
82 75 76 1
83 76 79 1
84 73 76 2
85 77 80 1
86 81 85 1
87 82 86 1
88 83 84 1
89 82 83 2
90 81 84 1
91 13 85 1
92 84 87 1
93 85 88 1
94 89 92 2
95 89 93 1
96 90 91 2
97 58 91 1
98 91 92 1
99 92 95 1
100 45 93 1
101 93 96 1
102 90 94 1
@<TRIPOS>SUBSTRUCTURE
1	UNK0	1	GROUP	1 ****	UNK
