# Supplementary material for: MoleQCage: Geometric High-Throughput Screening for Molecular Caging Prediction
Source: J Chem Inf Model. 2024 Dec 12;64(24):9034–9. doi: 10.1021/acs.jcim.4c01419 (PMC11684736; doi:10.1021/acs.jcim.4c01419)
Supplement: Supplementary file 2 — ci4c01419_si_002.zip [file ci4c01419_si_002.zip › CC3_conformations/CC3_120.mol2]

# created with PyMOL 2.4.1
@<TRIPOS>MOLECULE
frame319.xyz
96 102 1                
SMALL
USER_CHARGES
@<TRIPOS>ATOM
1	   N	-0.112	0.834	-5.600	N.2	1	UNK0	0.000	
2	   C	1.103	2.766	-3.668	C.2	1	UNK0	0.000	
3	   C	1.633	1.483	-4.091	C.2	1	UNK0	0.000	
4	   C	0.994	0.688	-5.064	C.2	1	UNK0	0.000	
5	   C	-0.424	-0.074	-6.693	C.3	1	UNK0	0.000	
6	   H	0.228	3.019	-4.207	 H	1	UNK0	0.000	
7	   H	1.607	-0.190	-5.341	 H	1	UNK0	0.000	
8	   H	0.245	-0.910	-6.800	 H	1	UNK0	0.000	
9	   N	0.788	-5.608	1.216	N.2	1	UNK0	0.000	
10	   C	2.654	-3.303	1.220	C.2	1	UNK0	0.000	
11	   C	1.633	-3.466	2.128	C.2	1	UNK0	0.000	
12	   C	0.694	-4.627	2.034	C.2	1	UNK0	0.000	
13	   C	-0.066	-6.714	1.454	C.3	1	UNK0	0.000	
14	   H	2.803	-3.988	0.329	 H	1	UNK0	0.000	
15	   H	-0.006	-4.563	2.899	 H	1	UNK0	0.000	
16	   H	-0.884	-6.503	2.130	 H	1	UNK0	0.000	
17	   N	-5.307	1.553	1.702	N.2	1	UNK0	0.000	
18	   C	-2.587	1.687	2.876	C.2	1	UNK0	0.000	
19	   C	-3.004	2.502	1.710	C.2	1	UNK0	0.000	
20	   C	-4.375	2.227	1.153	C.2	1	UNK0	0.000	
21	   C	-6.527	1.298	1.057	C.3	1	UNK0	0.000	
22	   H	-3.297	0.917	3.176	 H	1	UNK0	0.000	
23	   H	-4.467	2.707	0.200	 H	1	UNK0	0.000	
24	   H	-6.606	1.971	0.186	 H	1	UNK0	0.000	
25	   N	-1.896	-1.545	-5.339	N.2	1	UNK0	0.000	
26	   C	-1.860	-3.005	-2.600	C.2	1	UNK0	0.000	
27	   C	-2.721	-1.948	-3.070	C.2	1	UNK0	0.000	
28	   C	-2.522	-1.162	-4.307	C.2	1	UNK0	0.000	
29	   C	-1.810	-0.731	-6.488	C.3	1	UNK0	0.000	
30	   H	-1.000	-3.291	-3.274	 H	1	UNK0	0.000	
31	   H	-2.999	-0.183	-4.415	 H	1	UNK0	0.000	
32	   H	-2.482	0.145	-6.401	 H	1	UNK0	0.000	
33	   N	-0.343	5.860	0.825	N.2	1	UNK0	0.000	
34	   C	-2.067	3.584	1.380	C.2	1	UNK0	0.000	
35	   C	-0.839	3.853	2.022	C.2	1	UNK0	0.000	
36	   C	0.030	4.967	1.678	C.2	1	UNK0	0.000	
37	   C	0.571	6.879	0.369	C.3	1	UNK0	0.000	
38	   H	-2.342	4.221	0.553	 H	1	UNK0	0.000	
39	   H	1.016	4.825	2.106	 H	1	UNK0	0.000	
40	   H	1.472	6.905	1.018	 H	1	UNK0	0.000	
41	   N	5.484	-1.267	0.173	N.2	1	UNK0	0.000	
42	   C	3.467	-1.336	2.384	C.2	1	UNK0	0.000	
43	   C	3.639	-2.280	1.332	C.2	1	UNK0	0.000	
44	   C	4.619	-2.104	0.243	C.2	1	UNK0	0.000	
45	   C	6.462	-1.332	-0.857	C.3	1	UNK0	0.000	
46	   H	4.115	-0.477	2.304	 H	1	UNK0	0.000	
47	   H	4.544	-2.866	-0.570	 H	1	UNK0	0.000	
48	   H	6.144	-2.069	-1.638	 H	1	UNK0	0.000	
49	   N	1.567	-0.896	5.512	N.2	1	UNK0	0.000	
50	   C	1.502	-2.549	3.159	C.2	1	UNK0	0.000	
51	   C	2.453	-1.532	3.304	C.2	1	UNK0	0.000	
52	   C	2.328	-0.651	4.500	C.2	1	UNK0	0.000	
53	   C	1.535	-0.036	6.664	C.3	1	UNK0	0.000	
54	   H	0.702	-2.622	3.892	 H	1	UNK0	0.000	
55	   H	2.981	0.257	4.531	 H	1	UNK0	0.000	
56	   H	2.319	0.737	6.557	 H	1	UNK0	0.000	
57	   N	1.553	5.586	-1.375	N.2	1	UNK0	0.000	
58	   C	2.890	3.065	-2.098	C.2	1	UNK0	0.000	
59	   C	1.700	3.525	-2.671	C.2	1	UNK0	0.000	
60	   C	1.132	4.819	-2.313	C.2	1	UNK0	0.000	
61	   C	0.837	6.852	-1.118	C.3	1	UNK0	0.000	
62	   H	3.455	3.661	-1.380	 H	1	UNK0	0.000	
63	   H	0.197	5.094	-2.810	 H	1	UNK0	0.000	
64	   H	-0.050	7.032	-1.654	 H	1	UNK0	0.000	
65	   N	-5.612	-0.517	-0.322	N.3	1	UNK0	0.000	
66	   C	-3.732	-1.551	-2.205	C.2	1	UNK0	0.000	
67	   C	-4.007	-2.147	-0.974	C.2	1	UNK0	0.000	
68	   C	-5.022	-1.630	-0.038	C.3	1	UNK0	0.000	
69	   C	-6.667	-0.131	0.617	C.3	1	UNK0	0.000	
70	   H	-4.286	-0.589	-2.397	 H	1	UNK0	0.000	
71	   H	-5.173	-2.195	0.874	 H	1	UNK0	0.000	
72	   H	-6.693	-0.808	1.495	 H	1	UNK0	0.000	
73	   N	-0.172	1.635	5.701	N.3	1	UNK0	0.000	
74	   C	-0.509	2.996	3.093	C.2	1	UNK0	0.000	
75	   C	-1.391	2.024	3.600	C.2	1	UNK0	0.000	
76	   C	-1.017	1.306	4.841	C.3	1	UNK0	0.000	
77	   C	0.150	0.624	6.798	C.3	1	UNK0	0.000	
78	   H	0.369	3.246	3.635	 H	1	UNK0	0.000	
79	   H	-1.672	0.457	5.100	 H	1	UNK0	0.000	
80	   H	-0.598	-0.214	6.772	 H	1	UNK0	0.000	
81	   N	-1.652	-5.676	-0.185	N.2	1	UNK0	0.000	
82	   C	-3.202	-3.279	-0.608	C.2	1	UNK0	0.000	
83	   C	-2.122	-3.697	-1.406	C.2	1	UNK0	0.000	
84	   C	-1.215	-4.822	-1.058	C.2	1	UNK0	0.000	
85	   C	-0.772	-6.864	0.056	C.3	1	UNK0	0.000	
86	   H	-3.475	-3.928	0.292	 H	1	UNK0	0.000	
87	   H	-0.292	-4.933	-1.644	 H	1	UNK0	0.000	
88	   H	-0.134	-6.997	-0.840	 H	1	UNK0	0.000	
89	   N	5.255	0.242	-2.174	N.2	1	UNK0	0.000	
90	   C	2.735	0.989	-3.450	C.2	1	UNK0	0.000	
91	   C	3.417	1.783	-2.476	C.2	1	UNK0	0.000	
92	   C	4.630	1.305	-1.774	C.2	1	UNK0	0.000	
93	   C	6.554	0.011	-1.585	C.3	1	UNK0	0.000	
94	   H	3.095	0.037	-3.735	 H	1	UNK0	0.000	
95	   H	5.055	1.943	-0.978	 H	1	UNK0	0.000	
96	   H	6.811	0.732	-0.836	 H	1	UNK0	0.000	
@<TRIPOS>BOND
1 1 4 2
2 2 59 1
3 2 3 2
4 3 90 1
5 3 4 1
6 5 29 1
7 1 5 1
8 2 6 1
9 4 7 1
10 5 8 1
11 9 13 1
12 9 12 2
13 10 43 2
14 10 11 1
15 11 50 2
16 11 12 1
17 12 15 1
18 13 16 1
19 10 14 1
20 18 22 1
21 18 75 2
22 18 19 1
23 17 20 2
24 19 20 1
25 17 21 1
26 20 23 1
27 21 24 1
28 25 28 2
29 26 83 1
30 26 27 2
31 27 66 1
32 27 28 1
33 29 32 1
34 25 29 1
35 26 30 1
36 28 31 1
37 33 36 2
38 19 34 2
39 34 35 1
40 35 74 2
41 35 36 1
42 36 39 1
43 33 37 1
44 37 40 1
45 34 38 1
46 41 44 2
47 42 51 2
48 42 43 1
49 43 44 1
50 41 45 1
51 42 46 1
52 44 47 1
53 45 48 1
54 49 53 1
55 50 51 1
56 50 54 1
57 51 52 1
58 52 55 1
59 49 52 2
60 53 77 1
61 53 56 1
62 57 61 1
63 58 62 1
64 59 60 1
65 58 59 2
66 57 60 2
67 37 61 1
68 60 63 1
69 61 64 1
70 65 68 1
71 65 69 1
72 66 67 2
73 67 82 1
74 67 68 1
75 68 71 1
76 21 69 1
77 69 72 1
78 66 70 1
79 73 77 1
80 74 75 1
81 74 78 1
82 75 76 1
83 76 79 1
84 73 76 1
85 77 80 1
86 81 85 1
87 82 86 1
88 83 84 1
89 82 83 2
90 81 84 2
91 13 85 1
92 84 87 1
93 85 88 1
94 89 92 2
95 89 93 1
96 90 91 2
97 58 91 1
98 91 92 1
99 92 95 1
100 45 93 1
101 93 96 1
102 90 94 1
@<TRIPOS>SUBSTRUCTURE
1	UNK0	1	GROUP	1 ****	UNK
