# Supplementary material for: MoleQCage: Geometric High-Throughput Screening for Molecular Caging Prediction
Source: J Chem Inf Model. 2024 Dec 12;64(24):9034–9. doi: 10.1021/acs.jcim.4c01419 (PMC11684736; doi:10.1021/acs.jcim.4c01419)
Supplement: Supplementary file 2 — ci4c01419_si_002.zip [file ci4c01419_si_002.zip › CC3_conformations/CC3_121.mol2]

# created with PyMOL 2.4.1
@<TRIPOS>MOLECULE
frame320.xyz
96 102 1                
SMALL
USER_CHARGES
@<TRIPOS>ATOM
1	   N	-0.241	0.772	-5.439	N.3	1	UNK0	0.000	
2	   C	1.059	2.845	-3.566	C.2	1	UNK0	0.000	
3	   C	1.548	1.582	-3.980	C.2	1	UNK0	0.000	
4	   C	0.928	0.783	-5.011	C.3	1	UNK0	0.000	
5	   C	-0.448	-0.155	-6.616	C.3	1	UNK0	0.000	
6	   H	0.167	3.188	-4.041	 H	1	UNK0	0.000	
7	   H	1.631	0.063	-5.434	 H	1	UNK0	0.000	
8	   H	0.198	-1.016	-6.679	 H	1	UNK0	0.000	
9	   N	0.888	-5.533	1.384	N.2	1	UNK0	0.000	
10	   C	2.777	-3.283	1.262	C.2	1	UNK0	0.000	
11	   C	1.738	-3.434	2.200	C.2	1	UNK0	0.000	
12	   C	0.736	-4.587	2.175	C.2	1	UNK0	0.000	
13	   C	-0.035	-6.702	1.458	C.3	1	UNK0	0.000	
14	   H	2.739	-3.928	0.363	 H	1	UNK0	0.000	
15	   H	-0.011	-4.623	2.998	 H	1	UNK0	0.000	
16	   H	-0.655	-6.727	2.381	 H	1	UNK0	0.000	
17	   N	-5.545	1.564	1.860	N.2	1	UNK0	0.000	
18	   C	-2.795	1.642	3.120	C.2	1	UNK0	0.000	
19	   C	-3.175	2.242	1.928	C.2	1	UNK0	0.000	
20	   C	-4.519	2.021	1.356	C.2	1	UNK0	0.000	
21	   C	-6.744	1.359	1.069	C.3	1	UNK0	0.000	
22	   H	-3.487	0.971	3.652	 H	1	UNK0	0.000	
23	   H	-4.439	2.378	0.359	 H	1	UNK0	0.000	
24	   H	-6.876	2.032	0.250	 H	1	UNK0	0.000	
25	   N	-2.098	-1.769	-5.363	N.2	1	UNK0	0.000	
26	   C	-2.139	-3.118	-2.649	C.2	1	UNK0	0.000	
27	   C	-2.835	-1.967	-3.016	C.2	1	UNK0	0.000	
28	   C	-2.701	-1.298	-4.369	C.2	1	UNK0	0.000	
29	   C	-1.901	-0.864	-6.528	C.3	1	UNK0	0.000	
30	   H	-1.377	-3.592	-3.306	 H	1	UNK0	0.000	
31	   H	-3.240	-0.363	-4.456	 H	1	UNK0	0.000	
32	   H	-2.741	-0.156	-6.622	 H	1	UNK0	0.000	
33	   N	-0.282	5.745	0.939	N.2	1	UNK0	0.000	
34	   C	-2.324	3.288	1.343	C.2	1	UNK0	0.000	
35	   C	-1.027	3.561	1.792	C.2	1	UNK0	0.000	
36	   C	-0.004	4.556	1.223	C.2	1	UNK0	0.000	
37	   C	0.831	6.698	0.616	C.3	1	UNK0	0.000	
38	   H	-2.674	3.917	0.504	 H	1	UNK0	0.000	
39	   H	1.040	4.174	1.241	 H	1	UNK0	0.000	
40	   H	1.698	6.365	1.222	 H	1	UNK0	0.000	
41	   N	5.561	-1.078	0.206	N.2	1	UNK0	0.000	
42	   C	3.684	-1.369	2.513	C.2	1	UNK0	0.000	
43	   C	3.796	-2.308	1.397	C.2	1	UNK0	0.000	
44	   C	4.800	-2.122	0.364	C.2	1	UNK0	0.000	
45	   C	6.507	-1.151	-0.867	C.3	1	UNK0	0.000	
46	   H	4.480	-0.661	2.630	 H	1	UNK0	0.000	
47	   H	4.860	-2.980	-0.313	 H	1	UNK0	0.000	
48	   H	6.203	-1.877	-1.633	 H	1	UNK0	0.000	
49	   N	1.521	-0.548	5.327	N.3	1	UNK0	0.000	
50	   C	1.656	-2.499	3.314	C.2	1	UNK0	0.000	
51	   C	2.602	-1.419	3.388	C.2	1	UNK0	0.000	
52	   C	2.382	-0.415	4.415	C.3	1	UNK0	0.000	
53	   C	1.667	0.321	6.436	C.3	1	UNK0	0.000	
54	   H	0.780	-2.573	3.955	 H	1	UNK0	0.000	
55	   H	3.014	0.467	4.362	 H	1	UNK0	0.000	
56	   H	2.408	1.114	6.387	 H	1	UNK0	0.000	
57	   N	1.709	5.480	-1.254	N.2	1	UNK0	0.000	
58	   C	2.997	3.100	-2.194	C.2	1	UNK0	0.000	
59	   C	1.751	3.583	-2.645	C.2	1	UNK0	0.000	
60	   C	1.127	4.817	-2.169	C.2	1	UNK0	0.000	
61	   C	1.082	6.736	-0.909	C.3	1	UNK0	0.000	
62	   H	3.517	3.611	-1.386	 H	1	UNK0	0.000	
63	   H	0.204	5.093	-2.676	 H	1	UNK0	0.000	
64	   H	0.134	6.896	-1.407	 H	1	UNK0	0.000	
65	   N	-5.830	-0.497	-0.322	N.2	1	UNK0	0.000	
66	   C	-3.989	-1.540	-2.254	C.2	1	UNK0	0.000	
67	   C	-4.159	-2.084	-1.005	C.2	1	UNK0	0.000	
68	   C	-5.264	-1.620	-0.098	C.2	1	UNK0	0.000	
69	   C	-6.916	-0.066	0.532	C.3	1	UNK0	0.000	
70	   H	-4.673	-0.735	-2.630	 H	1	UNK0	0.000	
71	   H	-5.528	-2.166	0.802	 H	1	UNK0	0.000	
72	   H	-6.889	-0.710	1.429	 H	1	UNK0	0.000	
73	   N	-0.233	1.771	5.567	N.2	1	UNK0	0.000	
74	   C	-0.659	2.844	2.965	C.2	1	UNK0	0.000	
75	   C	-1.535	1.974	3.647	C.2	1	UNK0	0.000	
76	   C	-1.268	1.378	4.963	C.2	1	UNK0	0.000	
77	   C	0.197	0.961	6.701	C.3	1	UNK0	0.000	
78	   H	0.329	3.012	3.472	 H	1	UNK0	0.000	
79	   H	-1.923	0.622	5.417	 H	1	UNK0	0.000	
80	   H	-0.359	0.024	6.842	 H	1	UNK0	0.000	
81	   N	-1.661	-5.534	0.084	N.3	1	UNK0	0.000	
82	   C	-3.417	-3.221	-0.580	C.2	1	UNK0	0.000	
83	   C	-2.450	-3.759	-1.429	C.2	1	UNK0	0.000	
84	   C	-1.605	-4.970	-1.107	C.3	1	UNK0	0.000	
85	   C	-0.879	-6.734	0.207	C.3	1	UNK0	0.000	
86	   H	-3.630	-3.780	0.303	 H	1	UNK0	0.000	
87	   H	-0.938	-5.341	-1.833	 H	1	UNK0	0.000	
88	   H	-0.099	-6.690	-0.544	 H	1	UNK0	0.000	
89	   N	5.490	0.630	-2.481	N.2	1	UNK0	0.000	
90	   C	2.793	1.104	-3.436	C.2	1	UNK0	0.000	
91	   C	3.465	1.812	-2.505	C.2	1	UNK0	0.000	
92	   C	4.625	1.280	-1.877	C.2	1	UNK0	0.000	
93	   C	6.666	0.169	-1.684	C.3	1	UNK0	0.000	
94	   H	3.170	0.117	-3.658	 H	1	UNK0	0.000	
95	   H	4.732	1.535	-0.784	 H	1	UNK0	0.000	
96	   H	7.079	0.957	-1.098	 H	1	UNK0	0.000	
@<TRIPOS>BOND
1 1 4 1
2 2 59 1
3 2 3 2
4 3 90 1
5 3 4 1
6 5 29 1
7 1 5 1
8 2 6 1
9 4 7 1
10 5 8 1
11 9 13 1
12 9 12 2
13 10 43 2
14 10 11 1
15 11 50 2
16 11 12 1
17 12 15 1
18 13 16 1
19 10 14 1
20 18 75 1
21 18 22 1
22 18 19 2
23 17 20 2
24 19 20 1
25 17 21 1
26 20 23 1
27 21 24 1
28 25 28 2
29 26 83 1
30 26 27 2
31 27 66 1
32 27 28 1
33 25 29 1
34 26 30 1
35 28 31 1
36 29 32 1
37 33 36 2
38 34 35 2
39 19 34 1
40 35 74 1
41 36 39 1
42 35 36 1
43 33 37 1
44 37 40 1
45 34 38 1
46 41 44 2
47 42 46 1
48 42 51 2
49 42 43 1
50 43 44 1
51 41 45 1
52 44 47 1
53 45 48 1
54 49 53 1
55 50 51 1
56 50 54 1
57 51 52 1
58 49 52 1
59 53 77 1
60 52 55 1
61 53 56 1
62 57 61 1
63 58 62 1
64 58 59 2
65 59 60 1
66 57 60 2
67 37 61 1
68 60 63 1
69 61 64 1
70 65 68 2
71 65 69 1
72 66 67 2
73 67 82 1
74 67 68 1
75 68 71 1
76 21 69 1
77 69 72 1
78 66 70 1
79 73 77 1
80 74 78 1
81 74 75 2
82 75 76 1
83 76 79 1
84 73 76 2
85 77 80 1
86 81 85 1
87 82 86 1
88 83 84 1
89 82 83 2
90 81 84 1
91 13 85 1
92 84 87 1
93 85 88 1
94 89 92 2
95 89 93 1
96 90 91 2
97 58 91 1
98 91 92 1
99 92 95 1
100 93 96 1
101 45 93 1
102 90 94 1
@<TRIPOS>SUBSTRUCTURE
1	UNK0	1	GROUP	1 ****	UNK
