# Supplementary material for: MoleQCage: Geometric High-Throughput Screening for Molecular Caging Prediction
Source: J Chem Inf Model. 2024 Dec 12;64(24):9034–9. doi: 10.1021/acs.jcim.4c01419 (PMC11684736; doi:10.1021/acs.jcim.4c01419)
Supplement: Supplementary file 2 — ci4c01419_si_002.zip [file ci4c01419_si_002.zip › CC3_conformations/CC3_122.mol2]

# created with PyMOL 2.4.1
@<TRIPOS>MOLECULE
frame321.xyz
96 102 1                
SMALL
USER_CHARGES
@<TRIPOS>ATOM
1	   N	-0.028	0.970	-5.800	N.3	1	UNK0	0.000	
2	   C	0.978	2.543	-3.536	C.2	1	UNK0	0.000	
3	   C	1.535	1.353	-3.997	C.2	1	UNK0	0.000	
4	   C	0.948	0.563	-5.055	C.3	1	UNK0	0.000	
5	   C	-0.443	0.041	-6.802	C.3	1	UNK0	0.000	
6	   H	0.082	2.841	-3.979	 H	1	UNK0	0.000	
7	   H	1.401	-0.424	-5.149	 H	1	UNK0	0.000	
8	   H	0.300	-0.775	-6.982	 H	1	UNK0	0.000	
9	   N	0.776	-5.607	1.138	N.3	1	UNK0	0.000	
10	   C	2.791	-3.442	1.123	C.2	1	UNK0	0.000	
11	   C	1.841	-3.680	2.154	C.2	1	UNK0	0.000	
12	   C	0.990	-4.884	2.166	C.3	1	UNK0	0.000	
13	   C	-0.237	-6.655	1.320	C.3	1	UNK0	0.000	
14	   H	2.941	-4.122	0.328	 H	1	UNK0	0.000	
15	   H	0.473	-5.084	3.072	 H	1	UNK0	0.000	
16	   H	-0.888	-6.418	2.170	 H	1	UNK0	0.000	
17	   N	-5.194	1.346	1.552	N.3	1	UNK0	0.000	
18	   C	-2.584	1.717	2.871	C.2	1	UNK0	0.000	
19	   C	-3.028	2.338	1.699	C.2	1	UNK0	0.000	
20	   C	-4.251	1.987	1.010	C.3	1	UNK0	0.000	
21	   C	-6.413	1.342	0.734	C.3	1	UNK0	0.000	
22	   H	-3.101	0.870	3.282	 H	1	UNK0	0.000	
23	   H	-4.328	2.308	-0.061	 H	1	UNK0	0.000	
24	   H	-6.262	1.730	-0.357	 H	1	UNK0	0.000	
25	   N	-1.646	-1.436	-5.180	N.3	1	UNK0	0.000	
26	   C	-1.832	-2.856	-2.533	C.2	1	UNK0	0.000	
27	   C	-2.542	-1.726	-2.886	C.2	1	UNK0	0.000	
28	   C	-2.401	-1.084	-4.212	C.3	1	UNK0	0.000	
29	   C	-1.757	-0.596	-6.351	C.3	1	UNK0	0.000	
30	   H	-1.122	-3.312	-3.251	 H	1	UNK0	0.000	
31	   H	-3.038	-0.185	-4.377	 H	1	UNK0	0.000	
32	   H	-2.313	0.335	-6.196	 H	1	UNK0	0.000	
33	   N	-0.605	5.835	0.698	N.2	1	UNK0	0.000	
34	   C	-2.223	3.426	1.272	C.2	1	UNK0	0.000	
35	   C	-1.091	3.821	2.004	C.2	1	UNK0	0.000	
36	   C	-0.360	5.027	1.623	C.2	1	UNK0	0.000	
37	   C	0.340	6.845	0.362	C.3	1	UNK0	0.000	
38	   H	-2.498	4.044	0.433	 H	1	UNK0	0.000	
39	   H	0.514	5.232	2.188	 H	1	UNK0	0.000	
40	   H	1.319	6.800	0.909	 H	1	UNK0	0.000	
41	   N	5.854	-1.703	0.332	N.2	1	UNK0	0.000	
42	   C	3.687	-1.517	2.350	C.2	1	UNK0	0.000	
43	   C	3.752	-2.388	1.237	C.2	1	UNK0	0.000	
44	   C	4.711	-2.308	0.165	C.2	1	UNK0	0.000	
45	   C	6.721	-1.463	-0.764	C.3	1	UNK0	0.000	
46	   H	4.393	-0.689	2.457	 H	1	UNK0	0.000	
47	   H	4.472	-2.751	-0.771	 H	1	UNK0	0.000	
48	   H	6.396	-2.058	-1.609	 H	1	UNK0	0.000	
49	   N	1.794	-0.942	5.416	N.2	1	UNK0	0.000	
50	   C	1.778	-2.787	3.244	C.2	1	UNK0	0.000	
51	   C	2.648	-1.665	3.282	C.2	1	UNK0	0.000	
52	   C	2.576	-0.779	4.436	C.2	1	UNK0	0.000	
53	   C	1.788	0.076	6.496	C.3	1	UNK0	0.000	
54	   H	1.156	-2.992	4.070	 H	1	UNK0	0.000	
55	   H	3.293	0.079	4.320	 H	1	UNK0	0.000	
56	   H	2.474	0.861	6.276	 H	1	UNK0	0.000	
57	   N	1.430	5.501	-1.314	N.2	1	UNK0	0.000	
58	   C	2.787	2.793	-1.825	C.2	1	UNK0	0.000	
59	   C	1.597	3.311	-2.445	C.2	1	UNK0	0.000	
60	   C	0.924	4.556	-2.002	C.2	1	UNK0	0.000	
61	   C	0.680	6.733	-1.080	C.3	1	UNK0	0.000	
62	   H	3.167	3.460	-1.079	 H	1	UNK0	0.000	
63	   H	-0.107	4.633	-2.291	 H	1	UNK0	0.000	
64	   H	-0.274	6.805	-1.618	 H	1	UNK0	0.000	
65	   N	-5.819	-0.716	-0.486	N.2	1	UNK0	0.000	
66	   C	-3.490	-1.163	-2.039	C.2	1	UNK0	0.000	
67	   C	-3.717	-1.865	-0.852	C.2	1	UNK0	0.000	
68	   C	-4.832	-1.382	0.014	C.2	1	UNK0	0.000	
69	   C	-6.807	-0.208	0.417	C.3	1	UNK0	0.000	
70	   H	-4.151	-0.322	-2.353	 H	1	UNK0	0.000	
71	   H	-4.762	-1.548	1.055	 H	1	UNK0	0.000	
72	   H	-6.839	-0.822	1.360	 H	1	UNK0	0.000	
73	   N	0.001	1.545	5.569	N.2	1	UNK0	0.000	
74	   C	-0.676	3.171	3.153	C.2	1	UNK0	0.000	
75	   C	-1.361	2.024	3.542	C.2	1	UNK0	0.000	
76	   C	-0.863	1.178	4.685	C.2	1	UNK0	0.000	
77	   C	0.327	0.639	6.682	C.3	1	UNK0	0.000	
78	   H	0.350	3.372	3.605	 H	1	UNK0	0.000	
79	   H	-1.329	0.181	4.765	 H	1	UNK0	0.000	
80	   H	-0.323	-0.220	6.657	 H	1	UNK0	0.000	
81	   N	-1.874	-5.664	-0.237	N.2	1	UNK0	0.000	
82	   C	-2.966	-2.942	-0.430	C.2	1	UNK0	0.000	
83	   C	-2.031	-3.522	-1.307	C.2	1	UNK0	0.000	
84	   C	-1.356	-4.789	-1.020	C.2	1	UNK0	0.000	
85	   C	-1.140	-6.801	0.104	C.3	1	UNK0	0.000	
86	   H	-3.163	-3.509	0.484	 H	1	UNK0	0.000	
87	   H	-0.336	-5.003	-1.357	 H	1	UNK0	0.000	
88	   H	-0.576	-7.187	-0.739	 H	1	UNK0	0.000	
89	   N	5.390	0.335	-2.074	N.2	1	UNK0	0.000	
90	   C	2.788	0.936	-3.422	C.2	1	UNK0	0.000	
91	   C	3.352	1.635	-2.338	C.2	1	UNK0	0.000	
92	   C	4.602	1.217	-1.559	C.2	1	UNK0	0.000	
93	   C	6.701	0.003	-1.293	C.3	1	UNK0	0.000	
94	   H	3.265	0.036	-3.754	 H	1	UNK0	0.000	
95	   H	4.786	1.656	-0.535	 H	1	UNK0	0.000	
96	   H	6.821	0.706	-0.444	 H	1	UNK0	0.000	
@<TRIPOS>BOND
1 1 4 1
2 2 59 1
3 2 3 2
4 3 90 1
5 3 4 1
6 5 29 1
7 1 5 1
8 2 6 1
9 4 7 1
10 5 8 1
11 9 13 1
12 9 12 1
13 10 43 2
14 10 11 1
15 11 12 1
16 11 50 2
17 12 15 1
18 13 16 1
19 10 14 1
20 18 22 1
21 18 75 2
22 18 19 1
23 17 20 1
24 19 20 1
25 17 21 1
26 20 23 1
27 21 24 1
28 25 28 1
29 26 83 1
30 26 27 2
31 27 66 1
32 27 28 1
33 29 32 1
34 25 29 1
35 26 30 1
36 28 31 1
37 33 36 2
38 19 34 2
39 34 35 1
40 35 74 2
41 35 36 1
42 36 39 1
43 33 37 1
44 37 40 1
45 34 38 1
46 42 46 1
47 42 51 2
48 42 43 1
49 41 44 2
50 43 44 1
51 41 45 1
52 44 47 1
53 45 48 1
54 49 53 1
55 50 51 1
56 50 54 1
57 51 52 1
58 49 52 2
59 53 77 1
60 52 55 1
61 53 56 1
62 57 61 1
63 58 62 1
64 59 60 1
65 58 59 2
66 57 60 2
67 37 61 1
68 60 63 1
69 61 64 1
70 65 68 2
71 65 69 1
72 66 67 2
73 67 82 1
74 67 68 1
75 68 71 1
76 21 69 1
77 69 72 1
78 66 70 1
79 73 77 1
80 74 75 1
81 74 78 1
82 75 76 1
83 76 79 1
84 73 76 2
85 77 80 1
86 81 85 1
87 82 86 1
88 83 84 1
89 82 83 2
90 81 84 2
91 13 85 1
92 84 87 1
93 85 88 1
94 89 92 2
95 89 93 1
96 90 91 2
97 58 91 1
98 91 92 1
99 92 95 1
100 45 93 1
101 93 96 1
102 90 94 1
@<TRIPOS>SUBSTRUCTURE
1	UNK0	1	GROUP	1 ****	UNK
