# Supplementary material for: MoleQCage: Geometric High-Throughput Screening for Molecular Caging Prediction
Source: J Chem Inf Model. 2024 Dec 12;64(24):9034–9. doi: 10.1021/acs.jcim.4c01419 (PMC11684736; doi:10.1021/acs.jcim.4c01419)
Supplement: Supplementary file 2 — ci4c01419_si_002.zip [file ci4c01419_si_002.zip › CC3_conformations/CC3_123.mol2]

# created with PyMOL 2.4.1
@<TRIPOS>MOLECULE
frame322.xyz
96 102 1                
SMALL
USER_CHARGES
@<TRIPOS>ATOM
1	   N	-0.094	0.831	-5.675	N.3	1	UNK0	0.000	
2	   C	0.959	2.759	-3.566	C.2	1	UNK0	0.000	
3	   C	1.505	1.511	-3.905	C.2	1	UNK0	0.000	
4	   C	0.908	0.587	-4.861	C.3	1	UNK0	0.000	
5	   C	-0.282	-0.161	-6.728	C.3	1	UNK0	0.000	
6	   H	0.046	2.970	-3.989	 H	1	UNK0	0.000	
7	   H	1.428	-0.367	-4.929	 H	1	UNK0	0.000	
8	   H	0.529	-0.871	-6.860	 H	1	UNK0	0.000	
9	   N	0.639	-5.599	1.066	N.2	1	UNK0	0.000	
10	   C	2.631	-3.374	1.160	C.2	1	UNK0	0.000	
11	   C	1.645	-3.611	2.102	C.2	1	UNK0	0.000	
12	   C	0.763	-4.843	2.059	C.2	1	UNK0	0.000	
13	   C	-0.265	-6.833	1.264	C.3	1	UNK0	0.000	
14	   H	2.668	-4.072	0.390	 H	1	UNK0	0.000	
15	   H	0.232	-5.016	3.007	 H	1	UNK0	0.000	
16	   H	-0.933	-6.886	2.146	 H	1	UNK0	0.000	
17	   N	-5.085	1.291	1.679	N.2	1	UNK0	0.000	
18	   C	-2.616	1.903	3.114	C.2	1	UNK0	0.000	
19	   C	-3.073	2.596	1.946	C.2	1	UNK0	0.000	
20	   C	-4.361	2.322	1.373	C.2	1	UNK0	0.000	
21	   C	-6.416	1.292	1.133	C.3	1	UNK0	0.000	
22	   H	-3.259	1.076	3.442	 H	1	UNK0	0.000	
23	   H	-4.778	3.061	0.745	 H	1	UNK0	0.000	
24	   H	-6.456	1.983	0.295	 H	1	UNK0	0.000	
25	   N	-1.603	-1.701	-5.283	N.3	1	UNK0	0.000	
26	   C	-1.924	-3.040	-2.632	C.2	1	UNK0	0.000	
27	   C	-2.624	-1.885	-3.033	C.2	1	UNK0	0.000	
28	   C	-2.294	-1.195	-4.356	C.3	1	UNK0	0.000	
29	   C	-1.640	-0.942	-6.539	C.3	1	UNK0	0.000	
30	   H	-1.057	-3.256	-3.146	 H	1	UNK0	0.000	
31	   H	-2.856	-0.275	-4.529	 H	1	UNK0	0.000	
32	   H	-2.450	-0.215	-6.757	 H	1	UNK0	0.000	
33	   N	-0.556	6.025	0.750	N.2	1	UNK0	0.000	
34	   C	-2.284	3.540	1.379	C.2	1	UNK0	0.000	
35	   C	-0.989	3.877	1.967	C.2	1	UNK0	0.000	
36	   C	-0.246	5.059	1.515	C.2	1	UNK0	0.000	
37	   C	0.436	7.041	0.454	C.3	1	UNK0	0.000	
38	   H	-2.629	4.016	0.423	 H	1	UNK0	0.000	
39	   H	0.786	5.102	1.951	 H	1	UNK0	0.000	
40	   H	1.407	6.943	1.026	 H	1	UNK0	0.000	
41	   N	5.402	-1.103	0.222	N.3	1	UNK0	0.000	
42	   C	3.154	-1.309	2.253	C.2	1	UNK0	0.000	
43	   C	3.443	-2.214	1.269	C.2	1	UNK0	0.000	
44	   C	4.501	-2.053	0.253	C.3	1	UNK0	0.000	
45	   C	6.410	-1.276	-0.834	C.3	1	UNK0	0.000	
46	   H	3.686	-0.381	2.233	 H	1	UNK0	0.000	
47	   H	4.399	-2.804	-0.596	 H	1	UNK0	0.000	
48	   H	5.985	-1.970	-1.556	 H	1	UNK0	0.000	
49	   N	1.487	-0.820	5.448	N.2	1	UNK0	0.000	
50	   C	1.419	-2.707	3.139	C.2	1	UNK0	0.000	
51	   C	2.250	-1.566	3.274	C.2	1	UNK0	0.000	
52	   C	2.248	-0.674	4.443	C.2	1	UNK0	0.000	
53	   C	1.653	0.081	6.554	C.3	1	UNK0	0.000	
54	   H	0.706	-2.913	3.916	 H	1	UNK0	0.000	
55	   H	2.966	0.197	4.440	 H	1	UNK0	0.000	
56	   H	2.457	0.816	6.396	 H	1	UNK0	0.000	
57	   N	1.625	5.846	-1.405	N.2	1	UNK0	0.000	
58	   C	2.794	3.126	-1.975	C.2	1	UNK0	0.000	
59	   C	1.622	3.580	-2.562	C.2	1	UNK0	0.000	
60	   C	1.048	4.914	-2.114	C.2	1	UNK0	0.000	
61	   C	0.885	7.008	-1.032	C.3	1	UNK0	0.000	
62	   H	3.199	3.714	-1.209	 H	1	UNK0	0.000	
63	   H	0.023	5.201	-2.467	 H	1	UNK0	0.000	
64	   H	-0.034	7.075	-1.633	 H	1	UNK0	0.000	
65	   N	-5.782	-0.582	-0.406	N.2	1	UNK0	0.000	
66	   C	-3.677	-1.395	-2.245	C.2	1	UNK0	0.000	
67	   C	-3.970	-2.108	-1.037	C.2	1	UNK0	0.000	
68	   C	-5.091	-1.627	-0.184	C.2	1	UNK0	0.000	
69	   C	-6.751	-0.170	0.667	C.3	1	UNK0	0.000	
70	   H	-4.204	-0.451	-2.430	 H	1	UNK0	0.000	
71	   H	-5.374	-2.253	0.644	 H	1	UNK0	0.000	
72	   H	-6.646	-0.790	1.545	 H	1	UNK0	0.000	
73	   N	0.060	1.845	5.589	N.2	1	UNK0	0.000	
74	   C	-0.543	3.150	3.108	C.2	1	UNK0	0.000	
75	   C	-1.378	2.168	3.697	C.2	1	UNK0	0.000	
76	   C	-0.907	1.431	4.867	C.2	1	UNK0	0.000	
77	   C	0.414	0.986	6.770	C.3	1	UNK0	0.000	
78	   H	0.371	3.299	3.694	 H	1	UNK0	0.000	
79	   H	-1.399	0.437	5.067	 H	1	UNK0	0.000	
80	   H	-0.410	0.298	7.020	 H	1	UNK0	0.000	
81	   N	-1.957	-5.769	-0.201	N.3	1	UNK0	0.000	
82	   C	-3.276	-3.252	-0.728	C.2	1	UNK0	0.000	
83	   C	-2.259	-3.744	-1.508	C.2	1	UNK0	0.000	
84	   C	-1.607	-5.010	-1.195	C.3	1	UNK0	0.000	
85	   C	-1.110	-6.993	-0.011	C.3	1	UNK0	0.000	
86	   H	-3.586	-3.718	0.277	 H	1	UNK0	0.000	
87	   H	-0.819	-5.264	-1.883	 H	1	UNK0	0.000	
88	   H	-0.423	-7.134	-0.816	 H	1	UNK0	0.000	
89	   N	5.283	0.335	-2.225	N.2	1	UNK0	0.000	
90	   C	2.660	0.979	-3.287	C.2	1	UNK0	0.000	
91	   C	3.348	1.847	-2.361	C.2	1	UNK0	0.000	
92	   C	4.691	1.426	-1.896	C.2	1	UNK0	0.000	
93	   C	6.602	0.098	-1.580	C.3	1	UNK0	0.000	
94	   H	3.103	0.042	-3.616	 H	1	UNK0	0.000	
95	   H	5.274	2.120	-1.300	 H	1	UNK0	0.000	
96	   H	6.856	0.954	-0.836	 H	1	UNK0	0.000	
@<TRIPOS>BOND
1 1 4 1
2 2 59 1
3 2 3 2
4 3 90 1
5 3 4 1
6 5 29 1
7 1 5 1
8 2 6 1
9 4 7 1
10 5 8 1
11 9 13 1
12 9 12 2
13 10 43 2
14 10 11 1
15 11 50 2
16 11 12 1
17 12 15 1
18 13 16 1
19 10 14 1
20 18 22 1
21 18 75 2
22 18 19 1
23 17 20 2
24 19 20 1
25 17 21 1
26 20 23 1
27 21 24 1
28 25 28 1
29 26 83 1
30 26 27 2
31 27 66 1
32 27 28 1
33 25 29 1
34 26 30 1
35 28 31 1
36 29 32 1
37 33 36 2
38 19 34 2
39 34 35 1
40 35 74 2
41 36 39 1
42 35 36 1
43 33 37 1
44 37 40 1
45 34 38 1
46 41 44 1
47 42 51 2
48 42 43 1
49 43 44 1
50 41 45 1
51 42 46 1
52 44 47 1
53 45 48 1
54 49 53 1
55 50 51 1
56 50 54 1
57 51 52 1
58 49 52 2
59 53 77 1
60 52 55 1
61 53 56 1
62 57 61 1
63 58 62 1
64 59 60 1
65 58 59 2
66 57 60 2
67 37 61 1
68 60 63 1
69 61 64 1
70 65 68 2
71 65 69 1
72 66 67 2
73 67 82 1
74 67 68 1
75 68 71 1
76 21 69 1
77 69 72 1
78 66 70 1
79 73 77 1
80 74 78 1
81 74 75 1
82 75 76 1
83 76 79 1
84 73 76 2
85 77 80 1
86 81 85 1
87 82 86 1
88 83 84 1
89 82 83 2
90 81 84 1
91 13 85 1
92 84 87 1
93 85 88 1
94 89 92 2
95 89 93 1
96 90 91 2
97 58 91 1
98 91 92 1
99 92 95 1
100 93 96 1
101 45 93 1
102 90 94 1
@<TRIPOS>SUBSTRUCTURE
1	UNK0	1	GROUP	1 ****	UNK
