# Supplementary material for: MoleQCage: Geometric High-Throughput Screening for Molecular Caging Prediction
Source: J Chem Inf Model. 2024 Dec 12;64(24):9034–9. doi: 10.1021/acs.jcim.4c01419 (PMC11684736; doi:10.1021/acs.jcim.4c01419)
Supplement: Supplementary file 2 — ci4c01419_si_002.zip [file ci4c01419_si_002.zip › CC3_conformations/CC3_124.mol2]

# created with PyMOL 2.4.1
@<TRIPOS>MOLECULE
frame323.xyz
96 102 1                
SMALL
USER_CHARGES
@<TRIPOS>ATOM
1	   N	0.080	0.659	-5.747	N.2	1	UNK0	0.000	
2	   C	1.020	2.623	-3.695	C.2	1	UNK0	0.000	
3	   C	1.783	1.537	-4.181	C.2	1	UNK0	0.000	
4	   C	1.295	0.717	-5.405	C.2	1	UNK0	0.000	
5	   C	-0.278	-0.217	-6.847	C.3	1	UNK0	0.000	
6	   H	0.118	2.785	-4.161	 H	1	UNK0	0.000	
7	   H	2.102	0.090	-5.803	 H	1	UNK0	0.000	
8	   H	0.355	-1.023	-7.002	 H	1	UNK0	0.000	
9	   N	0.714	-5.829	1.111	N.2	1	UNK0	0.000	
10	   C	2.585	-3.453	1.053	C.2	1	UNK0	0.000	
11	   C	1.620	-3.683	2.050	C.2	1	UNK0	0.000	
12	   C	0.481	-4.690	1.698	C.2	1	UNK0	0.000	
13	   C	-0.336	-6.906	1.115	C.3	1	UNK0	0.000	
14	   H	2.565	-3.975	0.119	 H	1	UNK0	0.000	
15	   H	-0.582	-4.384	2.038	 H	1	UNK0	0.000	
16	   H	-1.066	-6.692	1.904	 H	1	UNK0	0.000	
17	   N	-5.175	1.653	1.780	N.2	1	UNK0	0.000	
18	   C	-2.721	2.100	3.402	C.2	1	UNK0	0.000	
19	   C	-3.095	2.791	2.247	C.2	1	UNK0	0.000	
20	   C	-4.327	2.498	1.486	C.2	1	UNK0	0.000	
21	   C	-6.372	1.482	0.994	C.3	1	UNK0	0.000	
22	   H	-3.418	1.355	3.753	 H	1	UNK0	0.000	
23	   H	-4.533	3.096	0.637	 H	1	UNK0	0.000	
24	   H	-6.284	1.976	0.019	 H	1	UNK0	0.000	
25	   N	-1.761	-1.614	-5.368	N.2	1	UNK0	0.000	
26	   C	-2.126	-3.270	-2.839	C.2	1	UNK0	0.000	
27	   C	-2.799	-2.037	-3.131	C.2	1	UNK0	0.000	
28	   C	-2.627	-1.332	-4.429	C.2	1	UNK0	0.000	
29	   C	-1.703	-0.762	-6.597	C.3	1	UNK0	0.000	
30	   H	-1.605	-3.801	-3.582	 H	1	UNK0	0.000	
31	   H	-3.308	-0.476	-4.558	 H	1	UNK0	0.000	
32	   H	-2.409	0.029	-6.623	 H	1	UNK0	0.000	
33	   N	-0.437	5.867	0.723	N.2	1	UNK0	0.000	
34	   C	-2.287	3.874	1.704	C.2	1	UNK0	0.000	
35	   C	-0.974	4.143	2.246	C.2	1	UNK0	0.000	
36	   C	-0.097	5.208	1.763	C.2	1	UNK0	0.000	
37	   C	0.513	6.943	0.274	C.3	1	UNK0	0.000	
38	   H	-2.671	4.388	0.843	 H	1	UNK0	0.000	
39	   H	0.822	5.447	2.412	 H	1	UNK0	0.000	
40	   H	1.546	6.925	0.643	 H	1	UNK0	0.000	
41	   N	5.427	-1.341	0.292	N.2	1	UNK0	0.000	
42	   C	3.521	-1.652	2.372	C.2	1	UNK0	0.000	
43	   C	3.480	-2.427	1.172	C.2	1	UNK0	0.000	
44	   C	4.422	-2.096	0.121	C.2	1	UNK0	0.000	
45	   C	6.463	-1.209	-0.774	C.3	1	UNK0	0.000	
46	   H	4.334	-0.890	2.514	 H	1	UNK0	0.000	
47	   H	4.275	-2.611	-0.889	 H	1	UNK0	0.000	
48	   H	6.308	-1.944	-1.603	 H	1	UNK0	0.000	
49	   N	1.758	-0.988	5.545	N.2	1	UNK0	0.000	
50	   C	1.591	-2.837	3.234	C.2	1	UNK0	0.000	
51	   C	2.551	-1.827	3.391	C.2	1	UNK0	0.000	
52	   C	2.550	-0.886	4.535	C.2	1	UNK0	0.000	
53	   C	1.774	0.029	6.654	C.3	1	UNK0	0.000	
54	   H	0.800	-2.933	3.940	 H	1	UNK0	0.000	
55	   H	3.209	-0.056	4.524	 H	1	UNK0	0.000	
56	   H	2.422	0.878	6.500	 H	1	UNK0	0.000	
57	   N	1.348	5.451	-1.571	N.2	1	UNK0	0.000	
58	   C	2.601	2.971	-1.943	C.2	1	UNK0	0.000	
59	   C	1.434	3.362	-2.583	C.2	1	UNK0	0.000	
60	   C	0.691	4.540	-2.079	C.2	1	UNK0	0.000	
61	   C	0.697	6.742	-1.290	C.3	1	UNK0	0.000	
62	   H	2.943	3.546	-1.066	 H	1	UNK0	0.000	
63	   H	-0.342	4.654	-2.345	 H	1	UNK0	0.000	
64	   H	-0.250	6.879	-1.834	 H	1	UNK0	0.000	
65	   N	-5.566	-0.569	-0.178	N.2	1	UNK0	0.000	
66	   C	-3.759	-1.596	-2.204	C.2	1	UNK0	0.000	
67	   C	-3.964	-2.205	-0.979	C.2	1	UNK0	0.000	
68	   C	-4.950	-1.713	-0.015	C.2	1	UNK0	0.000	
69	   C	-6.504	-0.041	0.878	C.3	1	UNK0	0.000	
70	   H	-4.243	-0.635	-2.341	 H	1	UNK0	0.000	
71	   H	-5.079	-2.293	0.929	 H	1	UNK0	0.000	
72	   H	-6.314	-0.504	1.847	 H	1	UNK0	0.000	
73	   N	0.083	1.545	5.677	N.2	1	UNK0	0.000	
74	   C	-0.637	3.312	3.382	C.2	1	UNK0	0.000	
75	   C	-1.466	2.360	3.999	C.2	1	UNK0	0.000	
76	   C	-1.101	1.600	5.208	C.2	1	UNK0	0.000	
77	   C	0.362	0.757	6.873	C.3	1	UNK0	0.000	
78	   H	0.366	3.489	3.791	 H	1	UNK0	0.000	
79	   H	-1.911	1.064	5.755	 H	1	UNK0	0.000	
80	   H	-0.473	0.116	7.089	 H	1	UNK0	0.000	
81	   N	-1.895	-5.852	-0.285	N.3	1	UNK0	0.000	
82	   C	-3.289	-3.396	-0.649	C.2	1	UNK0	0.000	
83	   C	-2.430	-3.909	-1.630	C.2	1	UNK0	0.000	
84	   C	-1.810	-5.237	-1.381	C.3	1	UNK0	0.000	
85	   C	-1.036	-7.051	-0.243	C.3	1	UNK0	0.000	
86	   H	-3.542	-3.865	0.277	 H	1	UNK0	0.000	
87	   H	-1.250	-5.640	-2.164	 H	1	UNK0	0.000	
88	   H	-0.266	-7.138	-1.077	 H	1	UNK0	0.000	
89	   N	5.344	0.649	-2.055	N.2	1	UNK0	0.000	
90	   C	3.012	1.209	-3.571	C.2	1	UNK0	0.000	
91	   C	3.439	1.882	-2.401	C.2	1	UNK0	0.000	
92	   C	4.556	1.523	-1.639	C.2	1	UNK0	0.000	
93	   C	6.526	0.261	-1.242	C.3	1	UNK0	0.000	
94	   H	3.721	0.464	-3.951	 H	1	UNK0	0.000	
95	   H	4.684	2.040	-0.698	 H	1	UNK0	0.000	
96	   H	6.645	0.909	-0.445	 H	1	UNK0	0.000	
@<TRIPOS>BOND
1 1 4 2
2 2 59 1
3 2 3 2
4 3 90 1
5 3 4 1
6 5 29 1
7 1 5 1
8 2 6 1
9 4 7 1
10 5 8 1
11 9 13 1
12 9 12 2
13 10 43 2
14 10 11 1
15 11 50 2
16 12 15 1
17 11 12 1
18 13 16 1
19 10 14 1
20 18 22 1
21 18 75 1
22 18 19 2
23 17 20 2
24 19 20 1
25 17 21 1
26 20 23 1
27 21 24 1
28 25 28 2
29 26 83 1
30 26 27 2
31 27 66 1
32 27 28 1
33 25 29 1
34 26 30 1
35 28 31 1
36 29 32 1
37 33 36 2
38 34 35 2
39 19 34 1
40 35 74 1
41 35 36 1
42 36 39 1
43 37 40 1
44 33 37 1
45 34 38 1
46 42 46 1
47 42 51 2
48 42 43 1
49 41 44 2
50 43 44 1
51 41 45 1
52 44 47 1
53 45 48 1
54 49 53 1
55 50 51 1
56 50 54 1
57 51 52 1
58 49 52 2
59 53 77 1
60 52 55 1
61 53 56 1
62 57 61 1
63 58 62 1
64 59 60 1
65 58 59 2
66 57 60 2
67 37 61 1
68 60 63 1
69 61 64 1
70 65 68 2
71 65 69 1
72 66 67 2
73 67 82 1
74 67 68 1
75 68 71 1
76 21 69 1
77 69 72 1
78 66 70 1
79 73 77 1
80 74 78 1
81 74 75 2
82 75 76 1
83 73 76 2
84 76 79 1
85 77 80 1
86 81 85 1
87 82 86 1
88 83 84 1
89 82 83 2
90 81 84 1
91 13 85 1
92 84 87 1
93 85 88 1
94 89 92 2
95 89 93 1
96 90 91 2
97 58 91 1
98 91 92 1
99 92 95 1
100 45 93 1
101 93 96 1
102 90 94 1
@<TRIPOS>SUBSTRUCTURE
1	UNK0	1	GROUP	1 ****	UNK
