# Supplementary material for: MoleQCage: Geometric High-Throughput Screening for Molecular Caging Prediction
Source: J Chem Inf Model. 2024 Dec 12;64(24):9034–9. doi: 10.1021/acs.jcim.4c01419 (PMC11684736; doi:10.1021/acs.jcim.4c01419)
Supplement: Supplementary file 2 — ci4c01419_si_002.zip [file ci4c01419_si_002.zip › CC3_conformations/CC3_125.mol2]

# created with PyMOL 2.4.1
@<TRIPOS>MOLECULE
frame324.xyz
96 102 1                
SMALL
USER_CHARGES
@<TRIPOS>ATOM
1	   N	-0.032	0.824	-5.706	N.2	1	UNK0	0.000	
2	   C	0.917	2.615	-3.550	C.2	1	UNK0	0.000	
3	   C	1.519	1.447	-3.936	C.2	1	UNK0	0.000	
4	   C	0.978	0.583	-4.948	C.2	1	UNK0	0.000	
5	   C	-0.338	-0.070	-6.766	C.3	1	UNK0	0.000	
6	   H	-0.121	2.799	-3.780	 H	1	UNK0	0.000	
7	   H	1.601	-0.304	-5.100	 H	1	UNK0	0.000	
8	   H	0.369	-0.886	-6.850	 H	1	UNK0	0.000	
9	   N	0.741	-5.991	1.344	N.2	1	UNK0	0.000	
10	   C	2.599	-3.820	1.323	C.2	1	UNK0	0.000	
11	   C	1.678	-3.992	2.335	C.2	1	UNK0	0.000	
12	   C	0.652	-5.061	2.227	C.2	1	UNK0	0.000	
13	   C	-0.398	-6.915	1.214	C.3	1	UNK0	0.000	
14	   H	2.585	-4.491	0.471	 H	1	UNK0	0.000	
15	   H	-0.256	-4.906	2.853	 H	1	UNK0	0.000	
16	   H	-1.237	-6.540	1.839	 H	1	UNK0	0.000	
17	   N	-4.974	1.432	1.876	N.3	1	UNK0	0.000	
18	   C	-2.383	1.974	3.127	C.2	1	UNK0	0.000	
19	   C	-2.871	2.728	2.016	C.2	1	UNK0	0.000	
20	   C	-4.246	2.405	1.510	C.3	1	UNK0	0.000	
21	   C	-6.290	1.346	1.133	C.3	1	UNK0	0.000	
22	   H	-3.019	1.275	3.549	 H	1	UNK0	0.000	
23	   H	-4.606	3.193	0.798	 H	1	UNK0	0.000	
24	   H	-6.308	1.881	0.230	 H	1	UNK0	0.000	
25	   N	-1.592	-1.431	-5.234	N.3	1	UNK0	0.000	
26	   C	-1.724	-2.899	-2.662	C.2	1	UNK0	0.000	
27	   C	-2.519	-1.784	-3.058	C.2	1	UNK0	0.000	
28	   C	-2.333	-1.042	-4.282	C.3	1	UNK0	0.000	
29	   C	-1.708	-0.646	-6.441	C.3	1	UNK0	0.000	
30	   H	-0.945	-3.283	-3.419	 H	1	UNK0	0.000	
31	   H	-2.754	-0.084	-4.336	 H	1	UNK0	0.000	
32	   H	-2.369	0.193	-6.414	 H	1	UNK0	0.000	
33	   N	-0.474	5.974	0.660	N.2	1	UNK0	0.000	
34	   C	-1.945	3.687	1.450	C.2	1	UNK0	0.000	
35	   C	-0.688	4.044	2.020	C.2	1	UNK0	0.000	
36	   C	0.088	5.160	1.423	C.2	1	UNK0	0.000	
37	   C	0.335	7.049	0.196	C.3	1	UNK0	0.000	
38	   H	-2.374	4.179	0.610	 H	1	UNK0	0.000	
39	   H	1.149	5.216	1.688	 H	1	UNK0	0.000	
40	   H	1.373	7.030	0.509	 H	1	UNK0	0.000	
41	   N	5.418	-1.495	0.462	N.2	1	UNK0	0.000	
42	   C	3.644	-1.919	2.495	C.2	1	UNK0	0.000	
43	   C	3.491	-2.701	1.330	C.2	1	UNK0	0.000	
44	   C	4.506	-2.356	0.265	C.2	1	UNK0	0.000	
45	   C	6.515	-1.366	-0.597	C.3	1	UNK0	0.000	
46	   H	4.479	-1.181	2.570	 H	1	UNK0	0.000	
47	   H	4.393	-2.877	-0.710	 H	1	UNK0	0.000	
48	   H	6.492	-2.091	-1.361	 H	1	UNK0	0.000	
49	   N	1.651	-0.940	5.415	N.2	1	UNK0	0.000	
50	   C	1.666	-3.028	3.355	C.2	1	UNK0	0.000	
51	   C	2.658	-2.003	3.428	C.2	1	UNK0	0.000	
52	   C	2.635	-1.053	4.581	C.2	1	UNK0	0.000	
53	   C	1.650	-0.039	6.580	C.3	1	UNK0	0.000	
54	   H	0.848	-3.025	4.023	 H	1	UNK0	0.000	
55	   H	3.514	-0.428	4.826	 H	1	UNK0	0.000	
56	   H	2.487	0.653	6.396	 H	1	UNK0	0.000	
57	   N	1.318	5.752	-1.628	N.2	1	UNK0	0.000	
58	   C	2.804	3.115	-2.042	C.2	1	UNK0	0.000	
59	   C	1.525	3.494	-2.537	C.2	1	UNK0	0.000	
60	   C	0.797	4.739	-2.218	C.2	1	UNK0	0.000	
61	   C	0.514	6.949	-1.358	C.3	1	UNK0	0.000	
62	   H	3.246	3.825	-1.357	 H	1	UNK0	0.000	
63	   H	-0.246	4.800	-2.563	 H	1	UNK0	0.000	
64	   H	-0.552	6.921	-1.724	 H	1	UNK0	0.000	
65	   N	-5.640	-0.528	-0.258	N.2	1	UNK0	0.000	
66	   C	-3.538	-1.348	-2.172	C.2	1	UNK0	0.000	
67	   C	-3.838	-2.079	-0.988	C.2	1	UNK0	0.000	
68	   C	-4.971	-1.610	-0.110	C.2	1	UNK0	0.000	
69	   C	-6.585	-0.142	0.730	C.3	1	UNK0	0.000	
70	   H	-4.080	-0.471	-2.362	 H	1	UNK0	0.000	
71	   H	-5.192	-2.240	0.779	 H	1	UNK0	0.000	
72	   H	-6.622	-0.718	1.653	 H	1	UNK0	0.000	
73	   N	0.293	1.586	5.627	N.2	1	UNK0	0.000	
74	   C	-0.300	3.305	3.197	C.2	1	UNK0	0.000	
75	   C	-1.119	2.241	3.714	C.2	1	UNK0	0.000	
76	   C	-0.748	1.424	4.856	C.2	1	UNK0	0.000	
77	   C	0.421	0.781	6.779	C.3	1	UNK0	0.000	
78	   H	0.649	3.483	3.700	 H	1	UNK0	0.000	
79	   H	-1.539	0.678	5.025	 H	1	UNK0	0.000	
80	   H	-0.344	0.052	6.925	 H	1	UNK0	0.000	
81	   N	-1.573	-5.722	-0.457	N.2	1	UNK0	0.000	
82	   C	-3.146	-3.349	-0.785	C.2	1	UNK0	0.000	
83	   C	-2.046	-3.681	-1.586	C.2	1	UNK0	0.000	
84	   C	-1.301	-4.957	-1.465	C.2	1	UNK0	0.000	
85	   C	-0.835	-6.916	-0.255	C.3	1	UNK0	0.000	
86	   H	-3.418	-3.927	0.020	 H	1	UNK0	0.000	
87	   H	-0.574	-5.234	-2.206	 H	1	UNK0	0.000	
88	   H	0.071	-6.997	-0.945	 H	1	UNK0	0.000	
89	   N	5.104	0.240	-1.865	N.2	1	UNK0	0.000	
90	   C	2.750	1.139	-3.392	C.2	1	UNK0	0.000	
91	   C	3.395	1.872	-2.397	C.2	1	UNK0	0.000	
92	   C	4.614	1.390	-1.690	C.2	1	UNK0	0.000	
93	   C	6.397	0.008	-1.306	C.3	1	UNK0	0.000	
94	   H	3.200	0.197	-3.545	 H	1	UNK0	0.000	
95	   H	5.055	2.179	-1.033	 H	1	UNK0	0.000	
96	   H	6.642	0.631	-0.444	 H	1	UNK0	0.000	
@<TRIPOS>BOND
1 1 4 2
2 2 59 1
3 2 3 2
4 3 90 1
5 3 4 1
6 5 29 1
7 1 5 1
8 2 6 1
9 4 7 1
10 5 8 1
11 9 12 2
12 10 43 2
13 10 11 1
14 11 50 2
15 11 12 1
16 12 15 1
17 9 13 1
18 13 16 1
19 10 14 1
20 18 22 1
21 18 75 2
22 18 19 1
23 17 20 1
24 19 20 1
25 17 21 1
26 20 23 1
27 21 24 1
28 25 28 1
29 26 83 1
30 26 27 2
31 27 66 1
32 27 28 1
33 29 32 1
34 25 29 1
35 26 30 1
36 28 31 1
37 33 36 2
38 19 34 2
39 34 35 1
40 35 74 2
41 36 39 1
42 35 36 1
43 37 40 1
44 33 37 1
45 34 38 1
46 42 46 1
47 42 51 2
48 42 43 1
49 41 44 2
50 43 44 1
51 41 45 1
52 44 47 1
53 45 48 1
54 49 53 1
55 50 51 1
56 50 54 1
57 51 52 1
58 52 55 1
59 49 52 2
60 53 77 1
61 53 56 1
62 57 61 1
63 58 62 1
64 59 60 1
65 58 59 2
66 57 60 2
67 37 61 1
68 60 63 1
69 61 64 1
70 65 68 2
71 65 69 1
72 66 67 2
73 67 82 1
74 67 68 1
75 68 71 1
76 21 69 1
77 69 72 1
78 66 70 1
79 73 77 1
80 74 78 1
81 74 75 1
82 75 76 1
83 76 79 1
84 73 76 2
85 77 80 1
86 81 85 1
87 82 86 1
88 83 84 1
89 82 83 2
90 81 84 2
91 13 85 1
92 84 87 1
93 85 88 1
94 89 92 2
95 89 93 1
96 90 91 2
97 58 91 1
98 91 92 1
99 92 95 1
100 45 93 1
101 93 96 1
102 90 94 1
@<TRIPOS>SUBSTRUCTURE
1	UNK0	1	GROUP	1 ****	UNK
