# Supplementary material for: MoleQCage: Geometric High-Throughput Screening for Molecular Caging Prediction
Source: J Chem Inf Model. 2024 Dec 12;64(24):9034–9. doi: 10.1021/acs.jcim.4c01419 (PMC11684736; doi:10.1021/acs.jcim.4c01419)
Supplement: Supplementary file 2 — ci4c01419_si_002.zip [file ci4c01419_si_002.zip › CC3_conformations/CC3_126.mol2]

# created with PyMOL 2.4.1
@<TRIPOS>MOLECULE
frame325.xyz
96 102 1                
SMALL
USER_CHARGES
@<TRIPOS>ATOM
1	   N	-0.049	0.746	-5.649	N.3	1	UNK0	0.000	
2	   C	1.006	2.573	-3.602	C.2	1	UNK0	0.000	
3	   C	1.518	1.308	-3.883	C.2	1	UNK0	0.000	
4	   C	0.924	0.416	-4.891	C.3	1	UNK0	0.000	
5	   C	-0.314	-0.251	-6.737	C.3	1	UNK0	0.000	
6	   H	0.041	2.937	-3.891	 H	1	UNK0	0.000	
7	   H	1.477	-0.523	-4.924	 H	1	UNK0	0.000	
8	   H	0.400	-1.052	-6.689	 H	1	UNK0	0.000	
9	   N	0.636	-5.634	1.030	N.2	1	UNK0	0.000	
10	   C	2.306	-3.261	1.100	C.2	1	UNK0	0.000	
11	   C	1.323	-3.563	2.109	C.2	1	UNK0	0.000	
12	   C	0.488	-4.755	1.967	C.2	1	UNK0	0.000	
13	   C	-0.244	-6.810	0.990	C.3	1	UNK0	0.000	
14	   H	2.549	-3.866	0.259	 H	1	UNK0	0.000	
15	   H	-0.328	-4.777	2.709	 H	1	UNK0	0.000	
16	   H	-0.968	-6.881	1.846	 H	1	UNK0	0.000	
17	   N	-5.089	1.563	2.078	N.3	1	UNK0	0.000	
18	   C	-2.266	1.744	2.925	C.2	1	UNK0	0.000	
19	   C	-2.815	2.551	1.892	C.2	1	UNK0	0.000	
20	   C	-4.212	2.201	1.372	C.3	1	UNK0	0.000	
21	   C	-6.378	1.396	1.376	C.3	1	UNK0	0.000	
22	   H	-2.861	0.934	3.255	 H	1	UNK0	0.000	
23	   H	-4.325	2.485	0.353	 H	1	UNK0	0.000	
24	   H	-6.560	2.059	0.552	 H	1	UNK0	0.000	
25	   N	-1.991	-1.565	-5.347	N.2	1	UNK0	0.000	
26	   C	-2.201	-3.091	-2.848	C.2	1	UNK0	0.000	
27	   C	-2.758	-1.788	-3.091	C.2	1	UNK0	0.000	
28	   C	-2.443	-0.951	-4.340	C.2	1	UNK0	0.000	
29	   C	-1.728	-0.903	-6.651	C.3	1	UNK0	0.000	
30	   H	-1.414	-3.448	-3.552	 H	1	UNK0	0.000	
31	   H	-2.671	0.131	-4.305	 H	1	UNK0	0.000	
32	   H	-2.441	-0.104	-6.690	 H	1	UNK0	0.000	
33	   N	-0.638	6.000	0.703	N.2	1	UNK0	0.000	
34	   C	-2.060	3.692	1.484	C.2	1	UNK0	0.000	
35	   C	-0.826	4.075	2.008	C.2	1	UNK0	0.000	
36	   C	-0.094	5.204	1.480	C.2	1	UNK0	0.000	
37	   C	0.175	7.053	0.212	C.3	1	UNK0	0.000	
38	   H	-2.432	4.288	0.650	 H	1	UNK0	0.000	
39	   H	0.934	5.259	1.811	 H	1	UNK0	0.000	
40	   H	1.034	7.250	0.927	 H	1	UNK0	0.000	
41	   N	5.377	-1.457	0.505	N.2	1	UNK0	0.000	
42	   C	3.181	-1.418	2.362	C.2	1	UNK0	0.000	
43	   C	3.249	-2.267	1.178	C.2	1	UNK0	0.000	
44	   C	4.346	-2.095	0.227	C.2	1	UNK0	0.000	
45	   C	6.431	-1.377	-0.577	C.3	1	UNK0	0.000	
46	   H	3.917	-0.643	2.434	 H	1	UNK0	0.000	
47	   H	4.212	-2.628	-0.656	 H	1	UNK0	0.000	
48	   H	6.167	-2.112	-1.366	 H	1	UNK0	0.000	
49	   N	1.627	-0.912	5.623	N.2	1	UNK0	0.000	
50	   C	1.253	-2.682	3.254	C.2	1	UNK0	0.000	
51	   C	2.224	-1.625	3.401	C.2	1	UNK0	0.000	
52	   C	2.398	-0.816	4.623	C.2	1	UNK0	0.000	
53	   C	1.842	0.029	6.698	C.3	1	UNK0	0.000	
54	   H	0.628	-2.911	4.121	 H	1	UNK0	0.000	
55	   H	3.221	-0.152	4.584	 H	1	UNK0	0.000	
56	   H	2.789	0.520	6.670	 H	1	UNK0	0.000	
57	   N	1.466	5.507	-1.379	N.2	1	UNK0	0.000	
58	   C	2.742	2.946	-1.894	C.2	1	UNK0	0.000	
59	   C	1.625	3.390	-2.603	C.2	1	UNK0	0.000	
60	   C	1.059	4.717	-2.276	C.2	1	UNK0	0.000	
61	   C	0.798	6.798	-1.212	C.3	1	UNK0	0.000	
62	   H	3.237	3.704	-1.271	 H	1	UNK0	0.000	
63	   H	0.138	5.009	-2.824	 H	1	UNK0	0.000	
64	   H	0.063	6.909	-2.004	 H	1	UNK0	0.000	
65	   N	-5.645	-0.364	-0.161	N.3	1	UNK0	0.000	
66	   C	-3.716	-1.292	-2.156	C.2	1	UNK0	0.000	
67	   C	-4.047	-1.964	-1.026	C.2	1	UNK0	0.000	
68	   C	-5.028	-1.469	-0.020	C.3	1	UNK0	0.000	
69	   C	-6.641	-0.039	0.882	C.3	1	UNK0	0.000	
70	   H	-4.087	-0.329	-2.359	 H	1	UNK0	0.000	
71	   H	-5.059	-1.984	0.942	 H	1	UNK0	0.000	
72	   H	-6.544	-0.621	1.791	 H	1	UNK0	0.000	
73	   N	0.467	1.796	5.452	N.2	1	UNK0	0.000	
74	   C	-0.316	3.266	3.059	C.2	1	UNK0	0.000	
75	   C	-1.077	2.166	3.586	C.2	1	UNK0	0.000	
76	   C	-0.603	1.520	4.747	C.2	1	UNK0	0.000	
77	   C	0.637	1.048	6.710	C.3	1	UNK0	0.000	
78	   H	0.648	3.494	3.523	 H	1	UNK0	0.000	
79	   H	-1.331	0.770	5.067	 H	1	UNK0	0.000	
80	   H	-0.324	0.641	6.989	 H	1	UNK0	0.000	
81	   N	-2.066	-5.820	-0.437	N.3	1	UNK0	0.000	
82	   C	-3.430	-3.195	-0.777	C.2	1	UNK0	0.000	
83	   C	-2.486	-3.750	-1.616	C.2	1	UNK0	0.000	
84	   C	-1.704	-4.911	-1.279	C.3	1	UNK0	0.000	
85	   C	-1.106	-6.931	-0.331	C.3	1	UNK0	0.000	
86	   H	-3.732	-3.743	0.036	 H	1	UNK0	0.000	
87	   H	-0.798	-5.031	-1.800	 H	1	UNK0	0.000	
88	   H	-0.497	-6.972	-1.217	 H	1	UNK0	0.000	
89	   N	5.206	0.336	-1.880	N.2	1	UNK0	0.000	
90	   C	2.697	0.832	-3.233	C.2	1	UNK0	0.000	
91	   C	3.341	1.738	-2.318	C.2	1	UNK0	0.000	
92	   C	4.588	1.390	-1.626	C.2	1	UNK0	0.000	
93	   C	6.476	0.060	-1.205	C.3	1	UNK0	0.000	
94	   H	3.139	-0.137	-3.536	 H	1	UNK0	0.000	
95	   H	5.012	2.118	-0.959	 H	1	UNK0	0.000	
96	   H	6.610	0.782	-0.346	 H	1	UNK0	0.000	
@<TRIPOS>BOND
1 1 4 1
2 2 59 1
3 2 3 2
4 3 90 1
5 3 4 1
6 5 8 1
7 5 29 1
8 1 5 1
9 2 6 1
10 4 7 1
11 9 12 2
12 10 43 2
13 10 11 1
14 11 50 2
15 11 12 1
16 12 15 1
17 9 13 1
18 13 16 1
19 10 14 1
20 18 22 1
21 18 75 2
22 18 19 1
23 19 20 1
24 17 20 1
25 17 21 1
26 20 23 1
27 21 24 1
28 25 28 2
29 26 83 1
30 26 27 2
31 27 66 1
32 28 31 1
33 27 28 1
34 25 29 1
35 26 30 1
36 29 32 1
37 33 36 2
38 19 34 2
39 34 35 1
40 35 74 2
41 36 39 1
42 35 36 1
43 33 37 1
44 37 40 1
45 34 38 1
46 42 46 1
47 42 51 2
48 42 43 1
49 41 44 2
50 43 44 1
51 41 45 1
52 44 47 1
53 45 48 1
54 49 53 1
55 50 51 1
56 50 54 1
57 51 52 1
58 49 52 2
59 53 77 1
60 52 55 1
61 53 56 1
62 57 61 1
63 58 62 1
64 59 60 1
65 58 59 2
66 57 60 2
67 37 61 1
68 60 63 1
69 61 64 1
70 65 68 1
71 65 69 1
72 66 67 2
73 67 82 1
74 67 68 1
75 68 71 1
76 21 69 1
77 69 72 1
78 66 70 1
79 73 77 1
80 74 78 1
81 74 75 1
82 75 76 1
83 76 79 1
84 73 76 2
85 77 80 1
86 81 85 1
87 82 86 1
88 83 84 1
89 82 83 2
90 81 84 1
91 13 85 1
92 84 87 1
93 85 88 1
94 89 92 2
95 89 93 1
96 90 91 2
97 58 91 1
98 91 92 1
99 92 95 1
100 45 93 1
101 93 96 1
102 90 94 1
@<TRIPOS>SUBSTRUCTURE
1	UNK0	1	GROUP	1 ****	UNK
