# Supplementary material for: MoleQCage: Geometric High-Throughput Screening for Molecular Caging Prediction
Source: J Chem Inf Model. 2024 Dec 12;64(24):9034–9. doi: 10.1021/acs.jcim.4c01419 (PMC11684736; doi:10.1021/acs.jcim.4c01419)
Supplement: Supplementary file 2 — ci4c01419_si_002.zip [file ci4c01419_si_002.zip › CC3_conformations/CC3_127.mol2]

# created with PyMOL 2.4.1
@<TRIPOS>MOLECULE
frame326.xyz
96 102 1                
SMALL
USER_CHARGES
@<TRIPOS>ATOM
1	   N	0.091	0.664	-5.885	N.2	1	UNK0	0.000	
2	   C	0.820	2.357	-3.551	C.2	1	UNK0	0.000	
3	   C	1.384	1.106	-3.887	C.2	1	UNK0	0.000	
4	   C	1.008	0.343	-5.112	C.2	1	UNK0	0.000	
5	   C	-0.470	-0.165	-6.958	C.3	1	UNK0	0.000	
6	   H	0.042	2.842	-4.121	 H	1	UNK0	0.000	
7	   H	1.493	-0.574	-5.230	 H	1	UNK0	0.000	
8	   H	0.246	-0.994	-7.138	 H	1	UNK0	0.000	
9	   N	0.832	-6.015	1.240	N.2	1	UNK0	0.000	
10	   C	2.338	-3.459	0.938	C.2	1	UNK0	0.000	
11	   C	1.401	-3.817	1.943	C.2	1	UNK0	0.000	
12	   C	0.550	-5.014	1.946	C.2	1	UNK0	0.000	
13	   C	-0.186	-6.962	1.057	C.3	1	UNK0	0.000	
14	   H	2.516	-4.158	0.084	 H	1	UNK0	0.000	
15	   H	-0.361	-4.943	2.598	 H	1	UNK0	0.000	
16	   H	-1.108	-6.731	1.624	 H	1	UNK0	0.000	
17	   N	-5.180	2.079	2.133	N.2	1	UNK0	0.000	
18	   C	-2.470	2.101	3.299	C.2	1	UNK0	0.000	
19	   C	-2.899	2.759	2.166	C.2	1	UNK0	0.000	
20	   C	-4.155	2.423	1.485	C.2	1	UNK0	0.000	
21	   C	-6.262	1.567	1.370	C.3	1	UNK0	0.000	
22	   H	-3.120	1.277	3.616	 H	1	UNK0	0.000	
23	   H	-4.120	2.481	0.383	 H	1	UNK0	0.000	
24	   H	-6.337	2.012	0.330	 H	1	UNK0	0.000	
25	   N	-1.954	-1.635	-5.578	N.3	1	UNK0	0.000	
26	   C	-1.815	-2.978	-2.968	C.2	1	UNK0	0.000	
27	   C	-2.551	-1.796	-3.232	C.2	1	UNK0	0.000	
28	   C	-2.476	-1.149	-4.537	C.3	1	UNK0	0.000	
29	   C	-1.877	-0.691	-6.687	C.3	1	UNK0	0.000	
30	   H	-1.239	-3.509	-3.697	 H	1	UNK0	0.000	
31	   H	-2.868	-0.134	-4.537	 H	1	UNK0	0.000	
32	   H	-2.477	0.149	-6.515	 H	1	UNK0	0.000	
33	   N	-0.356	5.751	0.567	N.2	1	UNK0	0.000	
34	   C	-2.091	3.757	1.660	C.2	1	UNK0	0.000	
35	   C	-0.862	4.140	2.245	C.2	1	UNK0	0.000	
36	   C	-0.076	5.214	1.693	C.2	1	UNK0	0.000	
37	   C	0.454	6.849	0.071	C.3	1	UNK0	0.000	
38	   H	-2.545	4.161	0.743	 H	1	UNK0	0.000	
39	   H	0.876	5.409	2.226	 H	1	UNK0	0.000	
40	   H	1.422	6.793	0.515	 H	1	UNK0	0.000	
41	   N	5.319	-1.436	0.380	N.2	1	UNK0	0.000	
42	   C	3.056	-1.522	2.246	C.2	1	UNK0	0.000	
43	   C	3.229	-2.375	1.156	C.2	1	UNK0	0.000	
44	   C	4.347	-2.181	0.117	C.2	1	UNK0	0.000	
45	   C	6.474	-1.439	-0.549	C.3	1	UNK0	0.000	
46	   H	3.714	-0.782	2.434	 H	1	UNK0	0.000	
47	   H	4.181	-2.698	-0.861	 H	1	UNK0	0.000	
48	   H	6.376	-2.165	-1.417	 H	1	UNK0	0.000	
49	   N	1.433	-0.951	5.483	N.2	1	UNK0	0.000	
50	   C	1.242	-2.935	3.054	C.2	1	UNK0	0.000	
51	   C	2.088	-1.804	3.212	C.2	1	UNK0	0.000	
52	   C	2.107	-0.882	4.395	C.2	1	UNK0	0.000	
53	   C	1.706	0.088	6.547	C.3	1	UNK0	0.000	
54	   H	0.463	-3.129	3.754	 H	1	UNK0	0.000	
55	   H	2.732	-0.019	4.323	 H	1	UNK0	0.000	
56	   H	2.513	0.788	6.273	 H	1	UNK0	0.000	
57	   N	1.393	5.410	-1.607	N.2	1	UNK0	0.000	
58	   C	2.581	2.703	-1.922	C.2	1	UNK0	0.000	
59	   C	1.441	3.141	-2.567	C.2	1	UNK0	0.000	
60	   C	0.866	4.451	-2.201	C.2	1	UNK0	0.000	
61	   C	0.617	6.602	-1.416	C.3	1	UNK0	0.000	
62	   H	3.174	3.368	-1.237	 H	1	UNK0	0.000	
63	   H	-0.152	4.529	-2.606	 H	1	UNK0	0.000	
64	   H	-0.292	6.650	-2.052	 H	1	UNK0	0.000	
65	   N	-5.078	-0.243	0.043	N.3	1	UNK0	0.000	
66	   C	-3.440	-1.270	-2.254	C.2	1	UNK0	0.000	
67	   C	-3.532	-1.863	-0.950	C.2	1	UNK0	0.000	
68	   C	-4.445	-1.367	0.156	C.3	1	UNK0	0.000	
69	   C	-6.159	0.056	1.100	C.3	1	UNK0	0.000	
70	   H	-4.009	-0.448	-2.528	 H	1	UNK0	0.000	
71	   H	-4.473	-1.880	1.109	 H	1	UNK0	0.000	
72	   H	-6.059	-0.439	2.041	 H	1	UNK0	0.000	
73	   N	0.233	1.849	5.796	N.2	1	UNK0	0.000	
74	   C	-0.452	3.482	3.394	C.2	1	UNK0	0.000	
75	   C	-1.241	2.414	3.902	C.2	1	UNK0	0.000	
76	   C	-0.807	1.622	5.062	C.2	1	UNK0	0.000	
77	   C	0.449	0.967	6.869	C.3	1	UNK0	0.000	
78	   H	0.491	3.738	3.916	 H	1	UNK0	0.000	
79	   H	-1.394	0.741	5.370	 H	1	UNK0	0.000	
80	   H	-0.391	0.269	6.982	 H	1	UNK0	0.000	
81	   N	-1.480	-5.574	-0.396	N.2	1	UNK0	0.000	
82	   C	-2.656	-2.956	-0.710	C.2	1	UNK0	0.000	
83	   C	-1.918	-3.576	-1.728	C.2	1	UNK0	0.000	
84	   C	-1.325	-4.849	-1.483	C.2	1	UNK0	0.000	
85	   C	-0.807	-6.838	-0.390	C.3	1	UNK0	0.000	
86	   H	-2.790	-3.468	0.245	 H	1	UNK0	0.000	
87	   H	-0.627	-5.300	-2.249	 H	1	UNK0	0.000	
88	   H	0.050	-6.839	-1.072	 H	1	UNK0	0.000	
89	   N	5.361	0.170	-2.042	N.2	1	UNK0	0.000	
90	   C	2.495	0.626	-3.135	C.2	1	UNK0	0.000	
91	   C	3.170	1.481	-2.210	C.2	1	UNK0	0.000	
92	   C	4.430	0.962	-1.574	C.2	1	UNK0	0.000	
93	   C	6.518	-0.032	-1.183	C.3	1	UNK0	0.000	
94	   H	2.873	-0.391	-3.476	 H	1	UNK0	0.000	
95	   H	4.483	1.463	-0.606	 H	1	UNK0	0.000	
96	   H	6.521	0.668	-0.307	 H	1	UNK0	0.000	
@<TRIPOS>BOND
1 1 4 2
2 2 59 1
3 2 3 2
4 3 90 1
5 3 4 1
6 5 29 1
7 1 5 1
8 2 6 1
9 4 7 1
10 5 8 1
11 9 12 2
12 10 43 2
13 10 11 1
14 11 12 1
15 11 50 2
16 12 15 1
17 9 13 1
18 13 16 1
19 10 14 1
20 18 22 1
21 18 75 2
22 18 19 1
23 17 20 2
24 19 20 1
25 17 21 1
26 20 23 1
27 21 24 1
28 25 28 1
29 26 83 1
30 26 27 2
31 27 66 1
32 28 31 1
33 27 28 1
34 29 32 1
35 25 29 1
36 26 30 1
37 33 36 2
38 19 34 2
39 34 35 1
40 35 74 2
41 36 39 1
42 35 36 1
43 37 40 1
44 33 37 1
45 34 38 1
46 42 46 1
47 42 51 2
48 42 43 1
49 41 44 2
50 43 44 1
51 41 45 1
52 44 47 1
53 45 48 1
54 49 53 1
55 50 51 1
56 50 54 1
57 51 52 1
58 49 52 2
59 53 77 1
60 52 55 1
61 53 56 1
62 57 61 1
63 58 62 1
64 59 60 1
65 58 59 2
66 57 60 2
67 37 61 1
68 60 63 1
69 61 64 1
70 65 68 1
71 65 69 1
72 66 67 2
73 67 82 1
74 67 68 1
75 68 71 1
76 21 69 1
77 69 72 1
78 66 70 1
79 73 77 1
80 74 75 1
81 74 78 1
82 75 76 1
83 76 79 1
84 73 76 2
85 77 80 1
86 81 85 1
87 82 86 1
88 83 84 1
89 82 83 2
90 81 84 2
91 13 85 1
92 84 87 1
93 85 88 1
94 89 92 2
95 89 93 1
96 90 91 2
97 58 91 1
98 91 92 1
99 92 95 1
100 45 93 1
101 93 96 1
102 90 94 1
@<TRIPOS>SUBSTRUCTURE
1	UNK0	1	GROUP	1 ****	UNK
