# Supplementary material for: MoleQCage: Geometric High-Throughput Screening for Molecular Caging Prediction
Source: J Chem Inf Model. 2024 Dec 12;64(24):9034–9. doi: 10.1021/acs.jcim.4c01419 (PMC11684736; doi:10.1021/acs.jcim.4c01419)
Supplement: Supplementary file 2 — ci4c01419_si_002.zip [file ci4c01419_si_002.zip › CC3_conformations/CC3_128.mol2]

# created with PyMOL 2.4.1
@<TRIPOS>MOLECULE
frame327.xyz
96 102 1                
SMALL
USER_CHARGES
@<TRIPOS>ATOM
1	   N	0.217	0.878	-5.877	N.2	1	UNK0	0.000	
2	   C	0.915	2.587	-3.625	C.2	1	UNK0	0.000	
3	   C	1.543	1.357	-3.935	C.2	1	UNK0	0.000	
4	   C	1.023	0.501	-5.029	C.2	1	UNK0	0.000	
5	   C	-0.249	-0.007	-6.919	C.3	1	UNK0	0.000	
6	   H	0.120	3.010	-4.258	 H	1	UNK0	0.000	
7	   H	1.267	-0.511	-5.054	 H	1	UNK0	0.000	
8	   H	0.212	-0.989	-6.906	 H	1	UNK0	0.000	
9	   N	0.707	-5.758	1.107	N.2	1	UNK0	0.000	
10	   C	2.386	-3.521	1.380	C.2	1	UNK0	0.000	
11	   C	1.350	-3.750	2.320	C.2	1	UNK0	0.000	
12	   C	0.481	-4.897	2.036	C.2	1	UNK0	0.000	
13	   C	-0.278	-6.804	0.891	C.3	1	UNK0	0.000	
14	   H	2.443	-4.071	0.415	 H	1	UNK0	0.000	
15	   H	-0.422	-4.995	2.691	 H	1	UNK0	0.000	
16	   H	-1.203	-6.587	1.479	 H	1	UNK0	0.000	
17	   N	-4.826	1.330	2.127	N.2	1	UNK0	0.000	
18	   C	-2.158	1.782	3.086	C.2	1	UNK0	0.000	
19	   C	-2.735	2.473	1.989	C.2	1	UNK0	0.000	
20	   C	-4.063	2.049	1.510	C.2	1	UNK0	0.000	
21	   C	-6.164	1.293	1.645	C.3	1	UNK0	0.000	
22	   H	-2.602	0.954	3.577	 H	1	UNK0	0.000	
23	   H	-4.326	2.492	0.561	 H	1	UNK0	0.000	
24	   H	-6.365	1.934	0.777	 H	1	UNK0	0.000	
25	   N	-1.826	-1.219	-5.299	N.2	1	UNK0	0.000	
26	   C	-1.898	-2.676	-2.898	C.2	1	UNK0	0.000	
27	   C	-2.716	-1.491	-3.131	C.2	1	UNK0	0.000	
28	   C	-2.467	-0.715	-4.330	C.2	1	UNK0	0.000	
29	   C	-1.741	-0.403	-6.624	C.3	1	UNK0	0.000	
30	   H	-1.101	-2.847	-3.619	 H	1	UNK0	0.000	
31	   H	-2.969	0.303	-4.431	 H	1	UNK0	0.000	
32	   H	-2.349	0.466	-6.643	 H	1	UNK0	0.000	
33	   N	-0.528	5.854	0.325	N.2	1	UNK0	0.000	
34	   C	-2.125	3.583	1.412	C.2	1	UNK0	0.000	
35	   C	-0.866	3.981	1.872	C.2	1	UNK0	0.000	
36	   C	-0.153	5.161	1.295	C.2	1	UNK0	0.000	
37	   C	0.248	7.001	-0.107	C.3	1	UNK0	0.000	
38	   H	-2.632	4.126	0.573	 H	1	UNK0	0.000	
39	   H	0.803	5.406	1.776	 H	1	UNK0	0.000	
40	   H	1.176	7.023	0.469	 H	1	UNK0	0.000	
41	   N	5.334	-1.507	0.567	N.2	1	UNK0	0.000	
42	   C	3.219	-1.636	2.580	C.2	1	UNK0	0.000	
43	   C	3.303	-2.475	1.480	C.2	1	UNK0	0.000	
44	   C	4.418	-2.362	0.503	C.2	1	UNK0	0.000	
45	   C	6.366	-1.615	-0.414	C.3	1	UNK0	0.000	
46	   H	3.911	-0.882	2.641	 H	1	UNK0	0.000	
47	   H	4.308	-3.114	-0.286	 H	1	UNK0	0.000	
48	   H	6.174	-2.465	-1.115	 H	1	UNK0	0.000	
49	   N	1.627	-0.931	5.775	N.2	1	UNK0	0.000	
50	   C	1.330	-2.919	3.467	C.2	1	UNK0	0.000	
51	   C	2.253	-1.848	3.639	C.2	1	UNK0	0.000	
52	   C	2.446	-0.947	4.813	C.2	1	UNK0	0.000	
53	   C	1.721	0.123	6.852	C.3	1	UNK0	0.000	
54	   H	0.743	-3.162	4.258	 H	1	UNK0	0.000	
55	   H	3.356	-0.302	4.787	 H	1	UNK0	0.000	
56	   H	2.639	0.691	6.850	 H	1	UNK0	0.000	
57	   N	1.517	5.639	-1.872	N.3	1	UNK0	0.000	
58	   C	2.640	2.881	-1.968	C.2	1	UNK0	0.000	
59	   C	1.483	3.346	-2.632	C.2	1	UNK0	0.000	
60	   C	0.853	4.608	-2.220	C.3	1	UNK0	0.000	
61	   C	0.692	6.857	-1.591	C.3	1	UNK0	0.000	
62	   H	2.963	3.395	-1.096	 H	1	UNK0	0.000	
63	   H	-0.247	4.667	-2.192	 H	1	UNK0	0.000	
64	   H	-0.187	6.769	-2.237	 H	1	UNK0	0.000	
65	   N	-5.485	-0.403	-0.079	N.3	1	UNK0	0.000	
66	   C	-3.727	-1.176	-2.179	C.2	1	UNK0	0.000	
67	   C	-3.832	-1.916	-0.958	C.2	1	UNK0	0.000	
68	   C	-4.760	-1.421	0.093	C.3	1	UNK0	0.000	
69	   C	-6.433	-0.148	1.079	C.3	1	UNK0	0.000	
70	   H	-4.083	-0.129	-2.272	 H	1	UNK0	0.000	
71	   H	-4.921	-2.095	0.929	 H	1	UNK0	0.000	
72	   H	-6.335	-0.844	1.890	 H	1	UNK0	0.000	
73	   N	0.576	1.688	5.443	N.3	1	UNK0	0.000	
74	   C	-0.196	3.214	2.924	C.2	1	UNK0	0.000	
75	   C	-0.915	2.174	3.570	C.2	1	UNK0	0.000	
76	   C	-0.411	1.419	4.721	C.3	1	UNK0	0.000	
77	   C	0.578	1.060	6.696	C.3	1	UNK0	0.000	
78	   H	0.789	3.452	3.332	 H	1	UNK0	0.000	
79	   H	-0.938	0.520	4.970	 H	1	UNK0	0.000	
80	   H	-0.368	0.454	6.881	 H	1	UNK0	0.000	
81	   N	-1.814	-5.712	-0.811	N.3	1	UNK0	0.000	
82	   C	-3.095	-3.111	-0.794	C.2	1	UNK0	0.000	
83	   C	-2.095	-3.498	-1.748	C.2	1	UNK0	0.000	
84	   C	-1.313	-4.693	-1.461	C.3	1	UNK0	0.000	
85	   C	-0.805	-6.776	-0.538	C.3	1	UNK0	0.000	
86	   H	-3.222	-3.643	0.157	 H	1	UNK0	0.000	
87	   H	-0.319	-4.654	-1.831	 H	1	UNK0	0.000	
88	   H	-0.048	-6.903	-1.311	 H	1	UNK0	0.000	
89	   N	5.153	-0.006	-1.988	N.3	1	UNK0	0.000	
90	   C	2.744	0.993	-3.350	C.2	1	UNK0	0.000	
91	   C	3.330	1.695	-2.313	C.2	1	UNK0	0.000	
92	   C	4.542	1.141	-1.684	C.3	1	UNK0	0.000	
93	   C	6.352	-0.249	-1.189	C.3	1	UNK0	0.000	
94	   H	3.345	0.211	-3.781	 H	1	UNK0	0.000	
95	   H	5.051	1.788	-0.932	 H	1	UNK0	0.000	
96	   H	6.565	0.559	-0.435	 H	1	UNK0	0.000	
@<TRIPOS>BOND
1 1 4 2
2 2 59 1
3 2 3 2
4 3 90 1
5 3 4 1
6 5 8 1
7 5 29 1
8 1 5 1
9 2 6 1
10 4 7 1
11 9 12 2
12 10 43 2
13 10 11 1
14 11 50 2
15 11 12 1
16 12 15 1
17 9 13 1
18 13 16 1
19 10 14 1
20 18 75 1
21 18 22 1
22 18 19 2
23 19 20 1
24 17 20 2
25 17 21 1
26 20 23 1
27 21 24 1
28 25 28 2
29 26 83 1
30 26 27 2
31 27 66 1
32 27 28 1
33 25 29 1
34 26 30 1
35 28 31 1
36 29 32 1
37 33 36 2
38 34 35 2
39 19 34 1
40 35 74 1
41 36 39 1
42 35 36 1
43 33 37 1
44 37 40 1
45 34 38 1
46 42 46 1
47 42 51 2
48 42 43 1
49 41 44 2
50 43 44 1
51 41 45 1
52 44 47 1
53 45 48 1
54 49 53 1
55 50 51 1
56 50 54 1
57 51 52 1
58 49 52 2
59 52 55 1
60 53 56 1
61 57 61 1
62 58 62 1
63 59 60 1
64 58 59 2
65 60 63 1
66 57 60 1
67 37 61 1
68 61 64 1
69 65 68 1
70 65 69 1
71 66 67 2
72 67 82 1
73 67 68 1
74 68 71 1
75 21 69 1
76 69 72 1
77 66 70 1
78 73 77 1
79 74 78 1
80 74 75 2
81 75 76 1
82 76 79 1
83 73 76 1
84 53 77 1
85 77 80 1
86 81 85 1
87 82 86 1
88 83 84 1
89 82 83 2
90 81 84 1
91 13 85 1
92 84 87 1
93 85 88 1
94 89 92 1
95 89 93 1
96 90 91 2
97 58 91 1
98 91 92 1
99 92 95 1
100 93 96 1
101 45 93 1
102 90 94 1
@<TRIPOS>SUBSTRUCTURE
1	UNK0	1	GROUP	1 ****	UNK
