# Supplementary material for: MoleQCage: Geometric High-Throughput Screening for Molecular Caging Prediction
Source: J Chem Inf Model. 2024 Dec 12;64(24):9034–9. doi: 10.1021/acs.jcim.4c01419 (PMC11684736; doi:10.1021/acs.jcim.4c01419)
Supplement: Supplementary file 2 — ci4c01419_si_002.zip [file ci4c01419_si_002.zip › CC3_conformations/CC3_129.mol2]

# created with PyMOL 2.4.1
@<TRIPOS>MOLECULE
frame328.xyz
96 102 1                
SMALL
USER_CHARGES
@<TRIPOS>ATOM
1	   N	0.153	0.753	-5.726	N.2	1	UNK0	0.000	
2	   C	1.063	2.483	-3.678	C.2	1	UNK0	0.000	
3	   C	1.682	1.218	-3.965	C.2	1	UNK0	0.000	
4	   C	1.099	0.390	-5.040	C.2	1	UNK0	0.000	
5	   C	-0.389	-0.136	-6.769	C.3	1	UNK0	0.000	
6	   H	0.088	2.717	-4.053	 H	1	UNK0	0.000	
7	   H	1.667	-0.557	-5.263	 H	1	UNK0	0.000	
8	   H	0.150	-1.065	-6.825	 H	1	UNK0	0.000	
9	   N	0.504	-5.693	1.143	N.2	1	UNK0	0.000	
10	   C	2.292	-3.413	1.093	C.2	1	UNK0	0.000	
11	   C	1.208	-3.643	2.058	C.2	1	UNK0	0.000	
12	   C	0.302	-4.752	2.022	C.2	1	UNK0	0.000	
13	   C	-0.436	-6.741	0.992	C.3	1	UNK0	0.000	
14	   H	2.375	-4.132	0.350	 H	1	UNK0	0.000	
15	   H	-0.515	-4.848	2.699	 H	1	UNK0	0.000	
16	   H	-1.245	-6.700	1.707	 H	1	UNK0	0.000	
17	   N	-5.078	1.404	2.074	N.2	1	UNK0	0.000	
18	   C	-2.391	1.729	3.127	C.2	1	UNK0	0.000	
19	   C	-2.897	2.396	1.958	C.2	1	UNK0	0.000	
20	   C	-4.253	2.182	1.472	C.2	1	UNK0	0.000	
21	   C	-6.436	1.181	1.533	C.3	1	UNK0	0.000	
22	   H	-2.882	0.898	3.547	 H	1	UNK0	0.000	
23	   H	-4.571	2.662	0.576	 H	1	UNK0	0.000	
24	   H	-6.656	1.709	0.598	 H	1	UNK0	0.000	
25	   N	-1.998	-1.374	-5.289	N.2	1	UNK0	0.000	
26	   C	-1.988	-2.736	-2.868	C.2	1	UNK0	0.000	
27	   C	-2.619	-1.478	-2.966	C.2	1	UNK0	0.000	
28	   C	-2.442	-0.723	-4.251	C.2	1	UNK0	0.000	
29	   C	-1.865	-0.615	-6.589	C.3	1	UNK0	0.000	
30	   H	-1.311	-3.122	-3.684	 H	1	UNK0	0.000	
31	   H	-2.711	0.382	-4.316	 H	1	UNK0	0.000	
32	   H	-2.443	0.376	-6.657	 H	1	UNK0	0.000	
33	   N	-0.525	5.750	0.320	N.2	1	UNK0	0.000	
34	   C	-2.160	3.432	1.400	C.2	1	UNK0	0.000	
35	   C	-1.004	3.947	1.996	C.2	1	UNK0	0.000	
36	   C	-0.268	5.072	1.390	C.2	1	UNK0	0.000	
37	   C	0.361	6.806	-0.057	C.3	1	UNK0	0.000	
38	   H	-2.533	4.042	0.562	 H	1	UNK0	0.000	
39	   H	0.550	5.425	1.972	 H	1	UNK0	0.000	
40	   H	1.321	6.682	0.553	 H	1	UNK0	0.000	
41	   N	5.367	-1.336	0.617	N.2	1	UNK0	0.000	
42	   C	3.051	-1.518	2.307	C.2	1	UNK0	0.000	
43	   C	3.211	-2.375	1.253	C.2	1	UNK0	0.000	
44	   C	4.324	-2.035	0.327	C.2	1	UNK0	0.000	
45	   C	6.471	-1.375	-0.327	C.3	1	UNK0	0.000	
46	   H	3.735	-0.647	2.360	 H	1	UNK0	0.000	
47	   H	4.166	-2.520	-0.691	 H	1	UNK0	0.000	
48	   H	6.359	-2.205	-0.984	 H	1	UNK0	0.000	
49	   N	1.347	-0.873	5.420	N.3	1	UNK0	0.000	
50	   C	1.111	-2.757	3.161	C.2	1	UNK0	0.000	
51	   C	1.999	-1.662	3.216	C.2	1	UNK0	0.000	
52	   C	2.043	-0.777	4.341	C.3	1	UNK0	0.000	
53	   C	1.768	0.022	6.498	C.3	1	UNK0	0.000	
54	   H	0.311	-2.891	3.809	 H	1	UNK0	0.000	
55	   H	2.905	-0.078	4.259	 H	1	UNK0	0.000	
56	   H	2.752	0.391	6.265	 H	1	UNK0	0.000	
57	   N	1.546	5.519	-1.784	N.2	1	UNK0	0.000	
58	   C	2.775	2.833	-1.950	C.2	1	UNK0	0.000	
59	   C	1.604	3.266	-2.665	C.2	1	UNK0	0.000	
60	   C	0.952	4.522	-2.352	C.2	1	UNK0	0.000	
61	   C	0.842	6.726	-1.549	C.3	1	UNK0	0.000	
62	   H	3.186	3.529	-1.179	 H	1	UNK0	0.000	
63	   H	-0.094	4.593	-2.514	 H	1	UNK0	0.000	
64	   H	-0.160	6.797	-1.975	 H	1	UNK0	0.000	
65	   N	-5.598	-0.593	0.058	N.2	1	UNK0	0.000	
66	   C	-3.512	-1.103	-1.932	C.2	1	UNK0	0.000	
67	   C	-3.611	-1.780	-0.709	C.2	1	UNK0	0.000	
68	   C	-4.636	-1.413	0.276	C.2	1	UNK0	0.000	
69	   C	-6.591	-0.301	1.140	C.3	1	UNK0	0.000	
70	   H	-4.035	-0.158	-2.036	 H	1	UNK0	0.000	
71	   H	-4.552	-1.900	1.196	 H	1	UNK0	0.000	
72	   H	-6.300	-0.835	2.037	 H	1	UNK0	0.000	
73	   N	0.336	1.782	5.438	N.2	1	UNK0	0.000	
74	   C	-0.539	3.356	3.195	C.2	1	UNK0	0.000	
75	   C	-1.253	2.240	3.744	C.2	1	UNK0	0.000	
76	   C	-0.797	1.543	4.937	C.2	1	UNK0	0.000	
77	   C	0.664	1.144	6.693	C.3	1	UNK0	0.000	
78	   H	0.419	3.673	3.664	 H	1	UNK0	0.000	
79	   H	-1.386	0.764	5.328	 H	1	UNK0	0.000	
80	   H	-0.195	0.570	7.129	 H	1	UNK0	0.000	
81	   N	-1.763	-5.558	-0.681	N.2	1	UNK0	0.000	
82	   C	-2.844	-2.927	-0.533	C.2	1	UNK0	0.000	
83	   C	-2.057	-3.420	-1.641	C.2	1	UNK0	0.000	
84	   C	-1.304	-4.622	-1.428	C.2	1	UNK0	0.000	
85	   C	-1.026	-6.769	-0.460	C.3	1	UNK0	0.000	
86	   H	-2.841	-3.495	0.421	 H	1	UNK0	0.000	
87	   H	-0.358	-4.619	-1.885	 H	1	UNK0	0.000	
88	   H	-0.191	-6.830	-1.176	 H	1	UNK0	0.000	
89	   N	5.421	0.093	-1.971	N.2	1	UNK0	0.000	
90	   C	2.814	0.777	-3.272	C.2	1	UNK0	0.000	
91	   C	3.338	1.548	-2.209	C.2	1	UNK0	0.000	
92	   C	4.597	1.008	-1.531	C.2	1	UNK0	0.000	
93	   C	6.623	-0.111	-1.198	C.3	1	UNK0	0.000	
94	   H	3.240	-0.189	-3.327	 H	1	UNK0	0.000	
95	   H	4.780	1.402	-0.543	 H	1	UNK0	0.000	
96	   H	6.811	0.725	-0.490	 H	1	UNK0	0.000	
@<TRIPOS>BOND
1 1 4 2
2 2 59 1
3 2 3 2
4 3 90 1
5 3 4 1
6 5 29 1
7 1 5 1
8 2 6 1
9 4 7 1
10 5 8 1
11 9 12 2
12 10 43 2
13 10 11 1
14 11 50 2
15 11 12 1
16 12 15 1
17 9 13 1
18 13 16 1
19 10 14 1
20 18 22 1
21 18 75 2
22 18 19 1
23 19 20 1
24 17 20 2
25 17 21 1
26 20 23 1
27 21 24 1
28 25 28 2
29 26 83 1
30 26 27 2
31 27 66 1
32 27 28 1
33 25 29 1
34 26 30 1
35 28 31 1
36 29 32 1
37 33 36 2
38 19 34 2
39 34 35 1
40 35 74 2
41 36 39 1
42 35 36 1
43 33 37 1
44 37 40 1
45 34 38 1
46 42 46 1
47 42 51 2
48 42 43 1
49 41 44 2
50 43 44 1
51 41 45 1
52 44 47 1
53 45 48 1
54 49 53 1
55 50 51 1
56 50 54 1
57 51 52 1
58 49 52 1
59 53 77 1
60 52 55 1
61 53 56 1
62 57 61 1
63 58 62 1
64 59 60 1
65 58 59 2
66 57 60 2
67 37 61 1
68 60 63 1
69 61 64 1
70 65 68 2
71 65 69 1
72 66 67 2
73 67 82 1
74 67 68 1
75 68 71 1
76 21 69 1
77 69 72 1
78 66 70 1
79 73 77 1
80 74 78 1
81 74 75 1
82 75 76 1
83 76 79 1
84 73 76 2
85 77 80 1
86 81 85 1
87 82 86 1
88 83 84 1
89 82 83 2
90 81 84 2
91 13 85 1
92 84 87 1
93 85 88 1
94 89 92 2
95 89 93 1
96 90 91 2
97 58 91 1
98 91 92 1
99 92 95 1
100 93 96 1
101 45 93 1
102 90 94 1
@<TRIPOS>SUBSTRUCTURE
1	UNK0	1	GROUP	1 ****	UNK
