# Supplementary material for: MoleQCage: Geometric High-Throughput Screening for Molecular Caging Prediction
Source: J Chem Inf Model. 2024 Dec 12;64(24):9034–9. doi: 10.1021/acs.jcim.4c01419 (PMC11684736; doi:10.1021/acs.jcim.4c01419)
Supplement: Supplementary file 2 — ci4c01419_si_002.zip [file ci4c01419_si_002.zip › CC3_conformations/CC3_130.mol2]

# created with PyMOL 2.4.1
@<TRIPOS>MOLECULE
frame329.xyz
96 102 1                
SMALL
USER_CHARGES
@<TRIPOS>ATOM
1	   N	0.206	0.874	-5.765	N.2	1	UNK0	0.000	
2	   C	1.005	2.331	-3.290	C.2	1	UNK0	0.000	
3	   C	1.589	1.098	-3.769	C.2	1	UNK0	0.000	
4	   C	0.931	0.362	-4.867	C.2	1	UNK0	0.000	
5	   C	-0.400	0.099	-6.852	C.3	1	UNK0	0.000	
6	   H	0.122	2.681	-3.786	 H	1	UNK0	0.000	
7	   H	0.971	-0.820	-4.854	 H	1	UNK0	0.000	
8	   H	0.062	-0.878	-6.921	 H	1	UNK0	0.000	
9	   N	0.788	-5.805	1.085	N.2	1	UNK0	0.000	
10	   C	2.429	-3.414	1.251	C.2	1	UNK0	0.000	
11	   C	1.439	-3.644	2.096	C.2	1	UNK0	0.000	
12	   C	0.605	-4.838	1.859	C.2	1	UNK0	0.000	
13	   C	-0.233	-6.873	1.035	C.3	1	UNK0	0.000	
14	   H	2.479	-3.969	0.405	 H	1	UNK0	0.000	
15	   H	-0.223	-4.782	2.584	 H	1	UNK0	0.000	
16	   H	-1.024	-6.762	1.765	 H	1	UNK0	0.000	
17	   N	-5.065	1.340	1.803	N.2	1	UNK0	0.000	
18	   C	-2.550	1.997	3.148	C.2	1	UNK0	0.000	
19	   C	-3.080	2.673	2.029	C.2	1	UNK0	0.000	
20	   C	-4.377	2.313	1.408	C.2	1	UNK0	0.000	
21	   C	-6.350	1.099	1.211	C.3	1	UNK0	0.000	
22	   H	-3.117	1.188	3.722	 H	1	UNK0	0.000	
23	   H	-4.685	2.905	0.543	 H	1	UNK0	0.000	
24	   H	-6.545	1.602	0.240	 H	1	UNK0	0.000	
25	   N	-1.983	-1.161	-5.358	N.3	1	UNK0	0.000	
26	   C	-1.901	-2.686	-2.804	C.2	1	UNK0	0.000	
27	   C	-2.726	-1.544	-3.043	C.2	1	UNK0	0.000	
28	   C	-2.684	-0.770	-4.334	C.3	1	UNK0	0.000	
29	   C	-1.873	-0.283	-6.492	C.3	1	UNK0	0.000	
30	   H	-1.273	-3.094	-3.586	 H	1	UNK0	0.000	
31	   H	-3.383	0.064	-4.465	 H	1	UNK0	0.000	
32	   H	-2.500	0.605	-6.363	 H	1	UNK0	0.000	
33	   N	-0.596	5.868	0.438	N.2	1	UNK0	0.000	
34	   C	-2.323	3.768	1.479	C.2	1	UNK0	0.000	
35	   C	-1.030	4.088	2.021	C.2	1	UNK0	0.000	
36	   C	-0.196	5.151	1.418	C.2	1	UNK0	0.000	
37	   C	0.300	6.874	-0.003	C.3	1	UNK0	0.000	
38	   H	-2.815	4.365	0.664	 H	1	UNK0	0.000	
39	   H	0.794	5.296	1.952	 H	1	UNK0	0.000	
40	   H	1.166	7.049	0.627	 H	1	UNK0	0.000	
41	   N	5.575	-1.699	0.562	N.2	1	UNK0	0.000	
42	   C	3.290	-1.440	2.363	C.2	1	UNK0	0.000	
43	   C	3.401	-2.404	1.326	C.2	1	UNK0	0.000	
44	   C	4.540	-2.423	0.389	C.2	1	UNK0	0.000	
45	   C	6.629	-1.644	-0.482	C.3	1	UNK0	0.000	
46	   H	3.909	-0.533	2.395	 H	1	UNK0	0.000	
47	   H	4.438	-3.117	-0.444	 H	1	UNK0	0.000	
48	   H	6.287	-2.320	-1.268	 H	1	UNK0	0.000	
49	   N	1.528	-0.790	5.493	N.2	1	UNK0	0.000	
50	   C	1.271	-2.784	3.182	C.2	1	UNK0	0.000	
51	   C	2.191	-1.651	3.311	C.2	1	UNK0	0.000	
52	   C	2.172	-0.724	4.408	C.2	1	UNK0	0.000	
53	   C	1.745	0.212	6.560	C.3	1	UNK0	0.000	
54	   H	0.582	-2.936	4.054	 H	1	UNK0	0.000	
55	   H	2.741	0.229	4.187	 H	1	UNK0	0.000	
56	   H	2.503	0.936	6.250	 H	1	UNK0	0.000	
57	   N	1.711	5.467	-1.492	N.3	1	UNK0	0.000	
58	   C	2.916	2.703	-1.896	C.2	1	UNK0	0.000	
59	   C	1.684	3.182	-2.400	C.2	1	UNK0	0.000	
60	   C	1.131	4.505	-2.051	C.3	1	UNK0	0.000	
61	   C	0.929	6.630	-1.420	C.3	1	UNK0	0.000	
62	   H	3.424	3.365	-1.121	 H	1	UNK0	0.000	
63	   H	0.072	4.634	-2.427	 H	1	UNK0	0.000	
64	   H	0.134	6.748	-2.160	 H	1	UNK0	0.000	
65	   N	-5.808	-0.866	-0.187	N.3	1	UNK0	0.000	
66	   C	-3.622	-1.185	-2.075	C.2	1	UNK0	0.000	
67	   C	-3.697	-1.864	-0.887	C.2	1	UNK0	0.000	
68	   C	-4.678	-1.323	0.100	C.3	1	UNK0	0.000	
69	   C	-6.603	-0.390	0.969	C.3	1	UNK0	0.000	
70	   H	-4.186	-0.283	-2.238	 H	1	UNK0	0.000	
71	   H	-4.323	-1.349	1.119	 H	1	UNK0	0.000	
72	   H	-6.255	-0.970	1.850	 H	1	UNK0	0.000	
73	   N	0.122	1.912	5.614	N.2	1	UNK0	0.000	
74	   C	-0.543	3.333	3.123	C.2	1	UNK0	0.000	
75	   C	-1.344	2.332	3.711	C.2	1	UNK0	0.000	
76	   C	-0.898	1.615	4.937	C.2	1	UNK0	0.000	
77	   C	0.427	1.066	6.780	C.3	1	UNK0	0.000	
78	   H	0.443	3.515	3.512	 H	1	UNK0	0.000	
79	   H	-1.571	0.844	5.197	 H	1	UNK0	0.000	
80	   H	-0.404	0.373	6.995	 H	1	UNK0	0.000	
81	   N	-1.790	-5.719	-0.534	N.2	1	UNK0	0.000	
82	   C	-2.966	-3.021	-0.631	C.2	1	UNK0	0.000	
83	   C	-2.121	-3.510	-1.653	C.2	1	UNK0	0.000	
84	   C	-1.417	-4.797	-1.386	C.2	1	UNK0	0.000	
85	   C	-0.933	-6.892	-0.333	C.3	1	UNK0	0.000	
86	   H	-3.148	-3.606	0.270	 H	1	UNK0	0.000	
87	   H	-0.458	-5.036	-1.929	 H	1	UNK0	0.000	
88	   H	-0.193	-6.914	-1.103	 H	1	UNK0	0.000	
89	   N	5.398	-0.011	-1.880	N.2	1	UNK0	0.000	
90	   C	2.765	0.587	-3.096	C.2	1	UNK0	0.000	
91	   C	3.441	1.448	-2.229	C.2	1	UNK0	0.000	
92	   C	4.748	1.021	-1.572	C.2	1	UNK0	0.000	
93	   C	6.639	-0.281	-1.173	C.3	1	UNK0	0.000	
94	   H	3.284	-0.287	-3.474	 H	1	UNK0	0.000	
95	   H	5.130	1.765	-0.826	 H	1	UNK0	0.000	
96	   H	6.713	0.447	-0.338	 H	1	UNK0	0.000	
@<TRIPOS>BOND
1 1 4 2
2 2 59 1
3 2 3 2
4 3 90 1
5 4 7 1
6 3 4 1
7 5 29 1
8 1 5 1
9 2 6 1
10 5 8 1
11 9 12 2
12 10 43 2
13 10 11 1
14 11 50 2
15 11 12 1
16 12 15 1
17 9 13 1
18 13 16 1
19 10 14 1
20 18 75 1
21 18 22 1
22 18 19 2
23 17 20 2
24 19 20 1
25 17 21 1
26 20 23 1
27 21 24 1
28 25 28 1
29 26 83 1
30 26 27 2
31 27 66 1
32 27 28 1
33 29 32 1
34 25 29 1
35 26 30 1
36 28 31 1
37 33 36 2
38 34 35 2
39 19 34 1
40 35 74 1
41 36 39 1
42 35 36 1
43 33 37 1
44 37 40 1
45 34 38 1
46 42 46 1
47 42 51 2
48 42 43 1
49 41 44 2
50 43 44 1
51 41 45 1
52 44 47 1
53 45 48 1
54 49 53 1
55 50 51 1
56 50 54 1
57 51 52 1
58 49 52 2
59 53 77 1
60 52 55 1
61 53 56 1
62 57 61 1
63 58 62 1
64 59 60 1
65 58 59 2
66 57 60 1
67 37 61 1
68 60 63 1
69 61 64 1
70 65 68 1
71 65 69 1
72 66 67 2
73 67 82 1
74 67 68 1
75 68 71 1
76 21 69 1
77 69 72 1
78 66 70 1
79 73 77 1
80 74 78 1
81 74 75 2
82 75 76 1
83 76 79 1
84 73 76 2
85 77 80 1
86 81 85 1
87 82 86 1
88 83 84 1
89 82 83 2
90 81 84 2
91 13 85 1
92 84 87 1
93 85 88 1
94 89 92 2
95 89 93 1
96 90 91 2
97 58 91 1
98 91 92 1
99 92 95 1
100 45 93 1
101 93 96 1
102 90 94 1
@<TRIPOS>SUBSTRUCTURE
1	UNK0	1	GROUP	1 ****	UNK
