# Supplementary material for: MoleQCage: Geometric High-Throughput Screening for Molecular Caging Prediction
Source: J Chem Inf Model. 2024 Dec 12;64(24):9034–9. doi: 10.1021/acs.jcim.4c01419 (PMC11684736; doi:10.1021/acs.jcim.4c01419)
Supplement: Supplementary file 2 — ci4c01419_si_002.zip [file ci4c01419_si_002.zip › CC3_conformations/CC3_131.mol2]

# created with PyMOL 2.4.1
@<TRIPOS>MOLECULE
frame330.xyz
96 102 1                
SMALL
USER_CHARGES
@<TRIPOS>ATOM
1	   N	0.244	0.791	-5.865	N.2	1	UNK0	0.000	
2	   C	1.117	2.471	-3.530	C.2	1	UNK0	0.000	
3	   C	1.734	1.271	-3.909	C.2	1	UNK0	0.000	
4	   C	1.094	0.432	-5.030	C.2	1	UNK0	0.000	
5	   C	-0.269	-0.121	-6.845	C.3	1	UNK0	0.000	
6	   H	0.253	2.813	-4.039	 H	1	UNK0	0.000	
7	   H	1.441	-0.574	-5.010	 H	1	UNK0	0.000	
8	   H	0.293	-1.069	-6.852	 H	1	UNK0	0.000	
9	   N	0.624	-5.716	1.017	N.3	1	UNK0	0.000	
10	   C	2.690	-3.619	1.267	C.2	1	UNK0	0.000	
11	   C	1.530	-3.647	2.088	C.2	1	UNK0	0.000	
12	   C	0.550	-4.797	1.938	C.3	1	UNK0	0.000	
13	   C	-0.396	-6.719	1.113	C.3	1	UNK0	0.000	
14	   H	2.974	-4.385	0.622	 H	1	UNK0	0.000	
15	   H	-0.251	-4.804	2.687	 H	1	UNK0	0.000	
16	   H	-1.203	-6.456	1.757	 H	1	UNK0	0.000	
17	   N	-5.293	1.713	2.039	N.2	1	UNK0	0.000	
18	   C	-2.528	1.819	2.933	C.2	1	UNK0	0.000	
19	   C	-2.959	2.584	1.842	C.2	1	UNK0	0.000	
20	   C	-4.413	2.383	1.367	C.2	1	UNK0	0.000	
21	   C	-6.573	1.416	1.460	C.3	1	UNK0	0.000	
22	   H	-3.227	1.124	3.307	 H	1	UNK0	0.000	
23	   H	-4.618	2.833	0.382	 H	1	UNK0	0.000	
24	   H	-6.871	1.987	0.604	 H	1	UNK0	0.000	
25	   N	-1.769	-1.267	-5.266	N.2	1	UNK0	0.000	
26	   C	-1.909	-2.733	-2.826	C.2	1	UNK0	0.000	
27	   C	-2.595	-1.526	-3.008	C.2	1	UNK0	0.000	
28	   C	-2.438	-0.778	-4.290	C.2	1	UNK0	0.000	
29	   C	-1.756	-0.542	-6.517	C.3	1	UNK0	0.000	
30	   H	-1.156	-3.054	-3.531	 H	1	UNK0	0.000	
31	   H	-3.064	0.189	-4.352	 H	1	UNK0	0.000	
32	   H	-2.180	0.464	-6.423	 H	1	UNK0	0.000	
33	   N	-0.484	5.786	0.414	N.2	1	UNK0	0.000	
34	   C	-2.103	3.513	1.224	C.2	1	UNK0	0.000	
35	   C	-0.866	3.790	1.766	C.2	1	UNK0	0.000	
36	   C	-0.012	4.934	1.281	C.2	1	UNK0	0.000	
37	   C	0.376	6.916	0.075	C.3	1	UNK0	0.000	
38	   H	-2.454	4.005	0.259	 H	1	UNK0	0.000	
39	   H	0.973	5.072	1.735	 H	1	UNK0	0.000	
40	   H	1.183	7.005	0.850	 H	1	UNK0	0.000	
41	   N	5.606	-1.372	0.504	N.3	1	UNK0	0.000	
42	   C	3.251	-1.543	2.459	C.2	1	UNK0	0.000	
43	   C	3.556	-2.459	1.437	C.2	1	UNK0	0.000	
44	   C	4.760	-2.351	0.553	C.3	1	UNK0	0.000	
45	   C	6.582	-1.491	-0.585	C.3	1	UNK0	0.000	
46	   H	4.088	-0.835	2.622	 H	1	UNK0	0.000	
47	   H	4.775	-3.164	-0.180	 H	1	UNK0	0.000	
48	   H	6.205	-2.195	-1.382	 H	1	UNK0	0.000	
49	   N	1.533	-0.869	5.549	N.2	1	UNK0	0.000	
50	   C	1.300	-2.722	3.088	C.2	1	UNK0	0.000	
51	   C	2.179	-1.638	3.304	C.2	1	UNK0	0.000	
52	   C	2.104	-0.706	4.423	C.2	1	UNK0	0.000	
53	   C	1.698	0.138	6.588	C.3	1	UNK0	0.000	
54	   H	0.297	-2.820	3.588	 H	1	UNK0	0.000	
55	   H	2.709	0.212	4.271	 H	1	UNK0	0.000	
56	   H	2.519	0.795	6.328	 H	1	UNK0	0.000	
57	   N	1.766	5.495	-1.443	N.3	1	UNK0	0.000	
58	   C	2.876	2.786	-1.837	C.2	1	UNK0	0.000	
59	   C	1.720	3.230	-2.497	C.2	1	UNK0	0.000	
60	   C	1.170	4.606	-2.088	C.3	1	UNK0	0.000	
61	   C	0.983	6.753	-1.362	C.3	1	UNK0	0.000	
62	   H	3.415	3.483	-1.215	 H	1	UNK0	0.000	
63	   H	0.230	4.731	-2.455	 H	1	UNK0	0.000	
64	   H	0.175	6.953	-2.109	 H	1	UNK0	0.000	
65	   N	-5.780	-0.330	-0.117	N.3	1	UNK0	0.000	
66	   C	-3.524	-1.041	-2.068	C.2	1	UNK0	0.000	
67	   C	-3.793	-1.749	-0.900	C.2	1	UNK0	0.000	
68	   C	-4.853	-1.197	0.068	C.3	1	UNK0	0.000	
69	   C	-6.613	-0.065	1.055	C.3	1	UNK0	0.000	
70	   H	-4.128	-0.160	-2.321	 H	1	UNK0	0.000	
71	   H	-4.701	-1.673	1.002	 H	1	UNK0	0.000	
72	   H	-6.200	-0.606	1.885	 H	1	UNK0	0.000	
73	   N	0.083	1.757	5.427	N.2	1	UNK0	0.000	
74	   C	-0.403	3.003	2.867	C.2	1	UNK0	0.000	
75	   C	-1.207	2.016	3.464	C.2	1	UNK0	0.000	
76	   C	-0.760	1.239	4.655	C.2	1	UNK0	0.000	
77	   C	0.397	0.998	6.647	C.3	1	UNK0	0.000	
78	   H	0.533	3.208	3.396	 H	1	UNK0	0.000	
79	   H	-1.231	0.231	4.893	 H	1	UNK0	0.000	
80	   H	-0.400	0.289	6.897	 H	1	UNK0	0.000	
81	   N	-1.774	-5.616	-0.594	N.2	1	UNK0	0.000	
82	   C	-3.008	-2.878	-0.653	C.2	1	UNK0	0.000	
83	   C	-2.084	-3.384	-1.602	C.2	1	UNK0	0.000	
84	   C	-1.318	-4.650	-1.283	C.2	1	UNK0	0.000	
85	   C	-1.023	-6.769	-0.296	C.3	1	UNK0	0.000	
86	   H	-3.097	-3.416	0.288	 H	1	UNK0	0.000	
87	   H	-0.311	-4.816	-1.686	 H	1	UNK0	0.000	
88	   H	-0.152	-6.892	-0.936	 H	1	UNK0	0.000	
89	   N	5.375	0.114	-1.910	N.2	1	UNK0	0.000	
90	   C	2.862	0.859	-3.213	C.2	1	UNK0	0.000	
91	   C	3.430	1.554	-2.137	C.2	1	UNK0	0.000	
92	   C	4.734	1.168	-1.526	C.2	1	UNK0	0.000	
93	   C	6.713	-0.138	-1.271	C.3	1	UNK0	0.000	
94	   H	3.404	-0.067	-3.402	 H	1	UNK0	0.000	
95	   H	5.088	1.804	-0.678	 H	1	UNK0	0.000	
96	   H	6.944	0.693	-0.597	 H	1	UNK0	0.000	
@<TRIPOS>BOND
1 1 4 2
2 2 59 1
3 2 3 2
4 3 90 1
5 4 7 1
6 3 4 1
7 5 29 1
8 1 5 1
9 2 6 1
10 5 8 1
11 9 13 1
12 9 12 1
13 10 43 2
14 10 11 1
15 11 50 2
16 11 12 1
17 12 15 1
18 13 16 1
19 10 14 1
20 18 22 1
21 18 75 1
22 18 19 2
23 19 20 1
24 17 20 2
25 17 21 1
26 20 23 1
27 21 24 1
28 25 28 2
29 26 83 1
30 26 27 2
31 27 66 1
32 27 28 1
33 29 32 1
34 25 29 1
35 26 30 1
36 28 31 1
37 33 36 2
38 34 35 2
39 19 34 1
40 35 74 1
41 36 39 1
42 35 36 1
43 33 37 1
44 37 40 1
45 34 38 1
46 41 44 1
47 42 46 1
48 42 51 2
49 42 43 1
50 43 44 1
51 41 45 1
52 44 47 1
53 45 48 1
54 49 53 1
55 50 51 1
56 50 54 1
57 51 52 1
58 49 52 2
59 53 77 1
60 52 55 1
61 53 56 1
62 57 61 1
63 58 62 1
64 59 60 1
65 58 59 2
66 57 60 1
67 37 61 1
68 60 63 1
69 61 64 1
70 65 68 1
71 65 69 1
72 66 67 2
73 67 82 1
74 67 68 1
75 68 71 1
76 21 69 1
77 69 72 1
78 66 70 1
79 73 77 1
80 74 78 1
81 74 75 2
82 75 76 1
83 76 79 1
84 73 76 2
85 77 80 1
86 81 85 1
87 82 86 1
88 83 84 1
89 82 83 2
90 81 84 2
91 13 85 1
92 84 87 1
93 85 88 1
94 89 92 2
95 89 93 1
96 90 91 2
97 58 91 1
98 91 92 1
99 92 95 1
100 93 96 1
101 45 93 1
102 90 94 1
@<TRIPOS>SUBSTRUCTURE
1	UNK0	1	GROUP	1 ****	UNK
