# Supplementary material for: MoleQCage: Geometric High-Throughput Screening for Molecular Caging Prediction
Source: J Chem Inf Model. 2024 Dec 12;64(24):9034–9. doi: 10.1021/acs.jcim.4c01419 (PMC11684736; doi:10.1021/acs.jcim.4c01419)
Supplement: Supplementary file 2 — ci4c01419_si_002.zip [file ci4c01419_si_002.zip › CC3_conformations/CC3_132.mol2]

# created with PyMOL 2.4.1
@<TRIPOS>MOLECULE
frame331.xyz
96 102 1                
SMALL
USER_CHARGES
@<TRIPOS>ATOM
1	   N	0.043	0.648	-5.512	N.2	1	UNK0	0.000	
2	   C	1.291	2.444	-3.602	C.2	1	UNK0	0.000	
3	   C	1.918	1.203	-4.017	C.2	1	UNK0	0.000	
4	   C	1.248	0.485	-5.090	C.2	1	UNK0	0.000	
5	   C	-0.515	-0.171	-6.631	C.3	1	UNK0	0.000	
6	   H	0.373	2.734	-4.162	 H	1	UNK0	0.000	
7	   H	1.840	-0.371	-5.365	 H	1	UNK0	0.000	
8	   H	0.039	-1.040	-6.755	 H	1	UNK0	0.000	
9	   N	0.586	-5.769	1.197	N.2	1	UNK0	0.000	
10	   C	2.429	-3.605	1.135	C.2	1	UNK0	0.000	
11	   C	1.492	-3.776	2.142	C.2	1	UNK0	0.000	
12	   C	0.458	-4.900	2.118	C.2	1	UNK0	0.000	
13	   C	-0.249	-6.937	1.172	C.3	1	UNK0	0.000	
14	   H	2.334	-4.232	0.273	 H	1	UNK0	0.000	
15	   H	-0.310	-4.844	2.883	 H	1	UNK0	0.000	
16	   H	-0.986	-6.981	1.999	 H	1	UNK0	0.000	
17	   N	-5.491	1.834	1.995	N.2	1	UNK0	0.000	
18	   C	-2.784	1.985	3.185	C.2	1	UNK0	0.000	
19	   C	-3.250	2.732	2.122	C.2	1	UNK0	0.000	
20	   C	-4.456	2.362	1.495	C.2	1	UNK0	0.000	
21	   C	-6.582	1.524	1.125	C.3	1	UNK0	0.000	
22	   H	-3.395	1.323	3.695	 H	1	UNK0	0.000	
23	   H	-4.589	2.691	0.425	 H	1	UNK0	0.000	
24	   H	-6.530	2.120	0.176	 H	1	UNK0	0.000	
25	   N	-2.278	-1.351	-5.223	N.2	1	UNK0	0.000	
26	   C	-1.953	-2.985	-2.659	C.2	1	UNK0	0.000	
27	   C	-2.551	-1.695	-2.865	C.2	1	UNK0	0.000	
28	   C	-2.192	-0.925	-4.026	C.2	1	UNK0	0.000	
29	   C	-1.984	-0.491	-6.341	C.3	1	UNK0	0.000	
30	   H	-1.275	-3.409	-3.410	 H	1	UNK0	0.000	
31	   H	-1.839	0.125	-3.805	 H	1	UNK0	0.000	
32	   H	-2.569	0.410	-6.173	 H	1	UNK0	0.000	
33	   N	-0.603	5.781	0.455	N.2	1	UNK0	0.000	
34	   C	-2.518	3.757	1.515	C.2	1	UNK0	0.000	
35	   C	-1.296	4.074	2.052	C.2	1	UNK0	0.000	
36	   C	-0.356	5.107	1.563	C.2	1	UNK0	0.000	
37	   C	0.288	6.805	0.081	C.3	1	UNK0	0.000	
38	   H	-2.958	4.230	0.607	 H	1	UNK0	0.000	
39	   H	0.532	5.217	2.118	 H	1	UNK0	0.000	
40	   H	1.187	6.744	0.668	 H	1	UNK0	0.000	
41	   N	5.364	-1.570	0.132	N.2	1	UNK0	0.000	
42	   C	3.221	-1.581	2.260	C.2	1	UNK0	0.000	
43	   C	3.362	-2.522	1.212	C.2	1	UNK0	0.000	
44	   C	4.526	-2.518	0.291	C.2	1	UNK0	0.000	
45	   C	6.568	-1.625	-0.707	C.3	1	UNK0	0.000	
46	   H	3.878	-0.773	2.206	 H	1	UNK0	0.000	
47	   H	4.738	-3.495	-0.186	 H	1	UNK0	0.000	
48	   H	6.547	-2.226	-1.637	 H	1	UNK0	0.000	
49	   N	1.421	-0.719	5.423	N.2	1	UNK0	0.000	
50	   C	1.334	-2.841	3.148	C.2	1	UNK0	0.000	
51	   C	2.176	-1.702	3.235	C.2	1	UNK0	0.000	
52	   C	2.151	-0.697	4.312	C.2	1	UNK0	0.000	
53	   C	1.818	0.259	6.446	C.3	1	UNK0	0.000	
54	   H	0.510	-3.049	3.862	 H	1	UNK0	0.000	
55	   H	2.932	0.062	4.188	 H	1	UNK0	0.000	
56	   H	2.696	0.865	6.105	 H	1	UNK0	0.000	
57	   N	1.543	5.351	-1.545	N.2	1	UNK0	0.000	
58	   C	3.121	2.868	-2.054	C.2	1	UNK0	0.000	
59	   C	1.846	3.196	-2.568	C.2	1	UNK0	0.000	
60	   C	1.037	4.402	-2.181	C.2	1	UNK0	0.000	
61	   C	0.817	6.609	-1.332	C.3	1	UNK0	0.000	
62	   H	3.582	3.495	-1.286	 H	1	UNK0	0.000	
63	   H	-0.041	4.477	-2.442	 H	1	UNK0	0.000	
64	   H	-0.041	6.661	-1.948	 H	1	UNK0	0.000	
65	   N	-5.634	-0.386	-0.091	N.2	1	UNK0	0.000	
66	   C	-3.583	-1.223	-2.037	C.2	1	UNK0	0.000	
67	   C	-3.921	-1.907	-0.859	C.2	1	UNK0	0.000	
68	   C	-4.820	-1.395	0.137	C.2	1	UNK0	0.000	
69	   C	-6.688	-0.010	0.912	C.3	1	UNK0	0.000	
70	   H	-4.030	-0.277	-2.152	 H	1	UNK0	0.000	
71	   H	-4.885	-1.978	1.097	 H	1	UNK0	0.000	
72	   H	-6.584	-0.550	1.837	 H	1	UNK0	0.000	
73	   N	0.108	1.802	5.441	N.2	1	UNK0	0.000	
74	   C	-0.799	3.336	3.140	C.2	1	UNK0	0.000	
75	   C	-1.515	2.304	3.756	C.2	1	UNK0	0.000	
76	   C	-1.054	1.629	4.971	C.2	1	UNK0	0.000	
77	   C	0.605	1.201	6.688	C.3	1	UNK0	0.000	
78	   H	0.191	3.471	3.545	 H	1	UNK0	0.000	
79	   H	-1.775	1.070	5.575	 H	1	UNK0	0.000	
80	   H	-0.145	0.614	7.173	 H	1	UNK0	0.000	
81	   N	-1.873	-5.860	-0.365	N.2	1	UNK0	0.000	
82	   C	-3.307	-3.175	-0.623	C.2	1	UNK0	0.000	
83	   C	-2.326	-3.724	-1.506	C.2	1	UNK0	0.000	
84	   C	-1.593	-4.964	-1.276	C.2	1	UNK0	0.000	
85	   C	-1.037	-7.024	-0.222	C.3	1	UNK0	0.000	
86	   H	-3.523	-3.773	0.206	 H	1	UNK0	0.000	
87	   H	-0.722	-5.105	-1.997	 H	1	UNK0	0.000	
88	   H	-0.283	-7.017	-1.010	 H	1	UNK0	0.000	
89	   N	5.655	0.217	-2.123	N.2	1	UNK0	0.000	
90	   C	3.174	0.816	-3.457	C.2	1	UNK0	0.000	
91	   C	3.782	1.686	-2.470	C.2	1	UNK0	0.000	
92	   C	4.981	1.214	-1.786	C.2	1	UNK0	0.000	
93	   C	6.769	-0.206	-1.259	C.3	1	UNK0	0.000	
94	   H	3.751	-0.060	-3.787	 H	1	UNK0	0.000	
95	   H	5.205	1.676	-0.788	 H	1	UNK0	0.000	
96	   H	7.019	0.524	-0.452	 H	1	UNK0	0.000	
@<TRIPOS>BOND
1 1 4 2
2 2 59 1
3 2 3 2
4 3 90 1
5 3 4 1
6 5 29 1
7 1 5 1
8 2 6 1
9 4 7 1
10 5 8 1
11 9 12 2
12 10 43 2
13 10 11 1
14 11 50 2
15 11 12 1
16 12 15 1
17 9 13 1
18 13 16 1
19 10 14 1
20 18 22 1
21 18 75 1
22 18 19 2
23 17 20 2
24 19 20 1
25 17 21 1
26 20 23 1
27 21 24 1
28 25 28 2
29 26 83 1
30 26 27 2
31 27 66 1
32 28 31 1
33 27 28 1
34 29 32 1
35 25 29 1
36 26 30 1
37 33 36 2
38 34 35 2
39 19 34 1
40 35 74 1
41 35 36 1
42 36 39 1
43 33 37 1
44 37 40 1
45 34 38 1
46 41 44 2
47 42 51 2
48 42 43 1
49 43 44 1
50 41 45 1
51 42 46 1
52 44 47 1
53 45 48 1
54 49 53 1
55 50 51 1
56 50 54 1
57 51 52 1
58 49 52 2
59 53 77 1
60 52 55 1
61 53 56 1
62 57 61 1
63 58 62 1
64 59 60 1
65 58 59 2
66 57 60 2
67 37 61 1
68 60 63 1
69 61 64 1
70 65 68 2
71 65 69 1
72 66 67 2
73 67 82 1
74 67 68 1
75 68 71 1
76 21 69 1
77 69 72 1
78 66 70 1
79 73 77 1
80 74 78 1
81 74 75 2
82 75 76 1
83 73 76 2
84 76 79 1
85 77 80 1
86 81 85 1
87 82 86 1
88 83 84 1
89 82 83 2
90 81 84 2
91 13 85 1
92 84 87 1
93 85 88 1
94 89 92 2
95 89 93 1
96 90 91 2
97 58 91 1
98 91 92 1
99 92 95 1
100 45 93 1
101 93 96 1
102 90 94 1
@<TRIPOS>SUBSTRUCTURE
1	UNK0	1	GROUP	1 ****	UNK
