# Supplementary material for: MoleQCage: Geometric High-Throughput Screening for Molecular Caging Prediction
Source: J Chem Inf Model. 2024 Dec 12;64(24):9034–9. doi: 10.1021/acs.jcim.4c01419 (PMC11684736; doi:10.1021/acs.jcim.4c01419)
Supplement: Supplementary file 2 — ci4c01419_si_002.zip [file ci4c01419_si_002.zip › CC3_conformations/CC3_133.mol2]

# created with PyMOL 2.4.1
@<TRIPOS>MOLECULE
frame332.xyz
96 102 1                
SMALL
USER_CHARGES
@<TRIPOS>ATOM
1	   N	0.181	0.674	-5.653	N.2	1	UNK0	0.000	
2	   C	1.180	2.415	-3.543	C.2	1	UNK0	0.000	
3	   C	1.827	1.228	-3.907	C.2	1	UNK0	0.000	
4	   C	1.158	0.381	-4.921	C.2	1	UNK0	0.000	
5	   C	-0.306	-0.189	-6.660	C.3	1	UNK0	0.000	
6	   H	0.218	2.730	-3.862	 H	1	UNK0	0.000	
7	   H	1.701	-0.608	-5.103	 H	1	UNK0	0.000	
8	   H	0.269	-1.036	-6.839	 H	1	UNK0	0.000	
9	   N	0.584	-5.636	1.255	N.2	1	UNK0	0.000	
10	   C	2.701	-3.580	1.284	C.2	1	UNK0	0.000	
11	   C	1.715	-3.687	2.241	C.2	1	UNK0	0.000	
12	   C	0.685	-4.766	2.185	C.2	1	UNK0	0.000	
13	   C	-0.335	-6.711	1.338	C.3	1	UNK0	0.000	
14	   H	2.669	-4.286	0.451	 H	1	UNK0	0.000	
15	   H	-0.010	-4.743	3.009	 H	1	UNK0	0.000	
16	   H	-1.181	-6.627	2.014	 H	1	UNK0	0.000	
17	   N	-5.201	1.464	1.850	N.3	1	UNK0	0.000	
18	   C	-2.496	2.057	2.969	C.2	1	UNK0	0.000	
19	   C	-3.019	2.741	1.852	C.2	1	UNK0	0.000	
20	   C	-4.433	2.354	1.286	C.3	1	UNK0	0.000	
21	   C	-6.485	1.328	1.255	C.3	1	UNK0	0.000	
22	   H	-2.984	1.186	3.363	 H	1	UNK0	0.000	
23	   H	-4.670	2.820	0.386	 H	1	UNK0	0.000	
24	   H	-6.660	1.918	0.365	 H	1	UNK0	0.000	
25	   N	-2.039	-1.402	-5.343	N.2	1	UNK0	0.000	
26	   C	-2.084	-2.858	-2.687	C.2	1	UNK0	0.000	
27	   C	-2.855	-1.715	-3.005	C.2	1	UNK0	0.000	
28	   C	-2.714	-1.026	-4.301	C.2	1	UNK0	0.000	
29	   C	-1.808	-0.483	-6.435	C.3	1	UNK0	0.000	
30	   H	-1.322	-3.207	-3.418	 H	1	UNK0	0.000	
31	   H	-3.152	-0.065	-4.260	 H	1	UNK0	0.000	
32	   H	-2.248	0.452	-6.210	 H	1	UNK0	0.000	
33	   N	-0.505	5.905	0.327	N.2	1	UNK0	0.000	
34	   C	-2.225	3.830	1.260	C.2	1	UNK0	0.000	
35	   C	-1.018	4.128	1.906	C.2	1	UNK0	0.000	
36	   C	-0.220	5.262	1.363	C.2	1	UNK0	0.000	
37	   C	0.350	7.011	-0.033	C.3	1	UNK0	0.000	
38	   H	-2.657	4.398	0.465	 H	1	UNK0	0.000	
39	   H	0.580	5.531	2.071	 H	1	UNK0	0.000	
40	   H	1.253	7.067	0.615	 H	1	UNK0	0.000	
41	   N	5.615	-1.483	0.421	N.2	1	UNK0	0.000	
42	   C	3.589	-1.579	2.395	C.2	1	UNK0	0.000	
43	   C	3.655	-2.484	1.314	C.2	1	UNK0	0.000	
44	   C	4.634	-2.277	0.314	C.2	1	UNK0	0.000	
45	   C	6.532	-1.492	-0.690	C.3	1	UNK0	0.000	
46	   H	4.349	-0.828	2.513	 H	1	UNK0	0.000	
47	   H	4.528	-2.923	-0.537	 H	1	UNK0	0.000	
48	   H	6.193	-2.280	-1.370	 H	1	UNK0	0.000	
49	   N	1.719	-0.778	5.361	N.2	1	UNK0	0.000	
50	   C	1.590	-2.704	3.217	C.2	1	UNK0	0.000	
51	   C	2.556	-1.693	3.337	C.2	1	UNK0	0.000	
52	   C	2.673	-0.873	4.552	C.2	1	UNK0	0.000	
53	   C	1.742	0.134	6.498	C.3	1	UNK0	0.000	
54	   H	0.665	-2.772	3.796	 H	1	UNK0	0.000	
55	   H	3.631	-0.325	4.778	 H	1	UNK0	0.000	
56	   H	2.382	0.960	6.334	 H	1	UNK0	0.000	
57	   N	1.701	5.576	-1.600	N.2	1	UNK0	0.000	
58	   C	3.003	2.969	-1.964	C.2	1	UNK0	0.000	
59	   C	1.768	3.285	-2.587	C.2	1	UNK0	0.000	
60	   C	1.165	4.573	-2.262	C.2	1	UNK0	0.000	
61	   C	0.976	6.791	-1.495	C.3	1	UNK0	0.000	
62	   H	3.533	3.677	-1.374	 H	1	UNK0	0.000	
63	   H	0.182	4.746	-2.752	 H	1	UNK0	0.000	
64	   H	0.153	6.800	-2.207	 H	1	UNK0	0.000	
65	   N	-5.885	-0.662	-0.179	N.2	1	UNK0	0.000	
66	   C	-3.951	-1.367	-2.150	C.2	1	UNK0	0.000	
67	   C	-4.150	-2.130	-0.990	C.2	1	UNK0	0.000	
68	   C	-5.145	-1.726	-0.030	C.2	1	UNK0	0.000	
69	   C	-6.762	-0.171	0.921	C.3	1	UNK0	0.000	
70	   H	-4.622	-0.571	-2.309	 H	1	UNK0	0.000	
71	   H	-5.279	-2.330	0.873	 H	1	UNK0	0.000	
72	   H	-6.422	-0.674	1.823	 H	1	UNK0	0.000	
73	   N	0.156	1.756	5.511	N.2	1	UNK0	0.000	
74	   C	-0.507	3.377	2.991	C.2	1	UNK0	0.000	
75	   C	-1.270	2.307	3.528	C.2	1	UNK0	0.000	
76	   C	-0.803	1.498	4.718	C.2	1	UNK0	0.000	
77	   C	0.345	0.834	6.645	C.3	1	UNK0	0.000	
78	   H	0.447	3.633	3.472	 H	1	UNK0	0.000	
79	   H	-1.423	0.645	4.841	 H	1	UNK0	0.000	
80	   H	-0.461	0.087	6.663	 H	1	UNK0	0.000	
81	   N	-1.899	-5.664	-0.288	N.2	1	UNK0	0.000	
82	   C	-3.307	-3.200	-0.664	C.2	1	UNK0	0.000	
83	   C	-2.356	-3.637	-1.545	C.2	1	UNK0	0.000	
84	   C	-1.588	-4.852	-1.217	C.2	1	UNK0	0.000	
85	   C	-1.113	-6.809	-0.031	C.3	1	UNK0	0.000	
86	   H	-3.507	-3.702	0.310	 H	1	UNK0	0.000	
87	   H	-0.708	-5.097	-1.851	 H	1	UNK0	0.000	
88	   H	-0.390	-6.962	-0.838	 H	1	UNK0	0.000	
89	   N	5.445	0.248	-2.106	N.2	1	UNK0	0.000	
90	   C	3.029	0.871	-3.307	C.2	1	UNK0	0.000	
91	   C	3.606	1.726	-2.353	C.2	1	UNK0	0.000	
92	   C	4.829	1.281	-1.697	C.2	1	UNK0	0.000	
93	   C	6.688	-0.134	-1.374	C.3	1	UNK0	0.000	
94	   H	3.439	-0.054	-3.697	 H	1	UNK0	0.000	
95	   H	5.180	1.781	-0.763	 H	1	UNK0	0.000	
96	   H	6.957	0.508	-0.550	 H	1	UNK0	0.000	
@<TRIPOS>BOND
1 1 4 2
2 2 59 1
3 2 3 2
4 3 90 1
5 3 4 1
6 5 29 1
7 1 5 1
8 2 6 1
9 4 7 1
10 5 8 1
11 9 13 1
12 9 12 2
13 10 43 2
14 10 11 1
15 11 50 2
16 11 12 1
17 12 15 1
18 13 16 1
19 10 14 1
20 18 22 1
21 18 75 2
22 18 19 1
23 17 20 1
24 19 20 1
25 17 21 1
26 20 23 1
27 21 24 1
28 25 28 2
29 26 83 1
30 26 27 2
31 27 66 1
32 28 31 1
33 27 28 1
34 29 32 1
35 25 29 1
36 26 30 1
37 33 36 2
38 19 34 2
39 34 35 1
40 35 74 2
41 35 36 1
42 36 39 1
43 33 37 1
44 37 40 1
45 34 38 1
46 42 46 1
47 42 51 2
48 42 43 1
49 41 44 2
50 43 44 1
51 41 45 1
52 44 47 1
53 45 48 1
54 49 53 1
55 50 51 1
56 50 54 1
57 51 52 1
58 52 55 1
59 49 52 2
60 53 77 1
61 53 56 1
62 57 61 1
63 58 62 1
64 59 60 1
65 58 59 2
66 57 60 2
67 37 61 1
68 60 63 1
69 61 64 1
70 65 68 2
71 65 69 1
72 66 67 2
73 67 82 1
74 67 68 1
75 68 71 1
76 21 69 1
77 69 72 1
78 66 70 1
79 73 77 1
80 74 78 1
81 74 75 1
82 75 76 1
83 76 79 1
84 73 76 2
85 77 80 1
86 81 85 1
87 82 86 1
88 83 84 1
89 82 83 2
90 81 84 2
91 13 85 1
92 84 87 1
93 85 88 1
94 89 92 2
95 89 93 1
96 90 91 2
97 58 91 1
98 91 92 1
99 92 95 1
100 45 93 1
101 93 96 1
102 90 94 1
@<TRIPOS>SUBSTRUCTURE
1	UNK0	1	GROUP	1 ****	UNK
