# Supplementary material for: MoleQCage: Geometric High-Throughput Screening for Molecular Caging Prediction
Source: J Chem Inf Model. 2024 Dec 12;64(24):9034–9. doi: 10.1021/acs.jcim.4c01419 (PMC11684736; doi:10.1021/acs.jcim.4c01419)
Supplement: Supplementary file 2 — ci4c01419_si_002.zip [file ci4c01419_si_002.zip › CC3_conformations/CC3_134.mol2]

# created with PyMOL 2.4.1
@<TRIPOS>MOLECULE
frame333.xyz
96 102 1                
SMALL
USER_CHARGES
@<TRIPOS>ATOM
1	   N	0.120	0.625	-5.674	N.2	1	UNK0	0.000	
2	   C	0.949	2.375	-3.596	C.2	1	UNK0	0.000	
3	   C	1.556	1.138	-3.836	C.2	1	UNK0	0.000	
4	   C	0.945	0.237	-4.816	C.2	1	UNK0	0.000	
5	   C	-0.328	-0.346	-6.698	C.3	1	UNK0	0.000	
6	   H	-0.097	2.465	-3.892	 H	1	UNK0	0.000	
7	   H	1.276	-0.846	-4.613	 H	1	UNK0	0.000	
8	   H	0.371	-1.120	-6.698	 H	1	UNK0	0.000	
9	   N	0.800	-5.794	1.156	N.2	1	UNK0	0.000	
10	   C	2.650	-3.564	1.149	C.2	1	UNK0	0.000	
11	   C	1.697	-3.782	2.200	C.2	1	UNK0	0.000	
12	   C	0.718	-4.877	2.044	C.2	1	UNK0	0.000	
13	   C	-0.198	-6.889	1.120	C.3	1	UNK0	0.000	
14	   H	2.638	-4.276	0.370	 H	1	UNK0	0.000	
15	   H	-0.108	-4.740	2.796	 H	1	UNK0	0.000	
16	   H	-0.925	-6.698	1.961	 H	1	UNK0	0.000	
17	   N	-5.259	1.833	1.837	N.2	1	UNK0	0.000	
18	   C	-2.669	1.947	3.012	C.2	1	UNK0	0.000	
19	   C	-3.113	2.826	1.995	C.2	1	UNK0	0.000	
20	   C	-4.390	2.629	1.389	C.2	1	UNK0	0.000	
21	   C	-6.538	1.642	1.217	C.3	1	UNK0	0.000	
22	   H	-3.406	1.263	3.401	 H	1	UNK0	0.000	
23	   H	-4.701	3.251	0.518	 H	1	UNK0	0.000	
24	   H	-6.438	2.268	0.278	 H	1	UNK0	0.000	
25	   N	-1.782	-1.491	-5.146	N.2	1	UNK0	0.000	
26	   C	-1.923	-2.829	-2.553	C.2	1	UNK0	0.000	
27	   C	-2.735	-1.697	-2.855	C.2	1	UNK0	0.000	
28	   C	-2.543	-1.083	-4.217	C.2	1	UNK0	0.000	
29	   C	-1.757	-0.851	-6.452	C.3	1	UNK0	0.000	
30	   H	-1.144	-3.140	-3.242	 H	1	UNK0	0.000	
31	   H	-3.199	-0.200	-4.357	 H	1	UNK0	0.000	
32	   H	-2.435	-0.050	-6.572	 H	1	UNK0	0.000	
33	   N	-0.275	5.748	0.575	N.2	1	UNK0	0.000	
34	   C	-2.209	3.783	1.484	C.2	1	UNK0	0.000	
35	   C	-0.999	3.971	2.103	C.2	1	UNK0	0.000	
36	   C	-0.022	4.890	1.482	C.2	1	UNK0	0.000	
37	   C	0.664	6.753	0.099	C.3	1	UNK0	0.000	
38	   H	-2.478	4.304	0.608	 H	1	UNK0	0.000	
39	   H	0.968	4.812	1.922	 H	1	UNK0	0.000	
40	   H	1.701	6.501	0.476	 H	1	UNK0	0.000	
41	   N	5.338	-1.272	0.109	N.2	1	UNK0	0.000	
42	   C	3.457	-1.526	2.295	C.2	1	UNK0	0.000	
43	   C	3.542	-2.457	1.166	C.2	1	UNK0	0.000	
44	   C	4.618	-2.282	0.213	C.2	1	UNK0	0.000	
45	   C	6.472	-1.266	-0.910	C.3	1	UNK0	0.000	
46	   H	3.913	-0.562	2.454	 H	1	UNK0	0.000	
47	   H	4.910	-3.136	-0.392	 H	1	UNK0	0.000	
48	   H	6.199	-1.833	-1.789	 H	1	UNK0	0.000	
49	   N	1.661	-0.967	5.417	N.2	1	UNK0	0.000	
50	   C	1.617	-2.829	3.240	C.2	1	UNK0	0.000	
51	   C	2.452	-1.718	3.245	C.2	1	UNK0	0.000	
52	   C	2.300	-0.754	4.398	C.2	1	UNK0	0.000	
53	   C	1.740	0.005	6.478	C.3	1	UNK0	0.000	
54	   H	0.856	-2.945	3.949	 H	1	UNK0	0.000	
55	   H	2.783	0.252	4.217	 H	1	UNK0	0.000	
56	   H	2.617	0.660	6.357	 H	1	UNK0	0.000	
57	   N	1.469	5.429	-1.750	N.2	1	UNK0	0.000	
58	   C	2.729	2.898	-2.019	C.2	1	UNK0	0.000	
59	   C	1.500	3.256	-2.649	C.2	1	UNK0	0.000	
60	   C	0.845	4.598	-2.442	C.2	1	UNK0	0.000	
61	   C	0.882	6.685	-1.401	C.3	1	UNK0	0.000	
62	   H	3.184	3.644	-1.380	 H	1	UNK0	0.000	
63	   H	-0.128	4.806	-2.817	 H	1	UNK0	0.000	
64	   H	-0.201	6.808	-1.786	 H	1	UNK0	0.000	
65	   N	-5.740	-0.324	-0.217	N.2	1	UNK0	0.000	
66	   C	-3.635	-1.155	-1.988	C.2	1	UNK0	0.000	
67	   C	-3.962	-1.832	-0.832	C.2	1	UNK0	0.000	
68	   C	-5.013	-1.289	0.106	C.2	1	UNK0	0.000	
69	   C	-6.706	0.161	0.812	C.3	1	UNK0	0.000	
70	   H	-4.232	-0.303	-2.226	 H	1	UNK0	0.000	
71	   H	-4.957	-1.760	1.060	 H	1	UNK0	0.000	
72	   H	-6.638	-0.505	1.684	 H	1	UNK0	0.000	
73	   N	0.171	1.650	5.497	N.2	1	UNK0	0.000	
74	   C	-0.576	3.241	3.172	C.2	1	UNK0	0.000	
75	   C	-1.401	2.175	3.711	C.2	1	UNK0	0.000	
76	   C	-0.919	1.463	4.898	C.2	1	UNK0	0.000	
77	   C	0.404	0.840	6.669	C.3	1	UNK0	0.000	
78	   H	0.407	3.405	3.632	 H	1	UNK0	0.000	
79	   H	-1.582	0.695	5.268	 H	1	UNK0	0.000	
80	   H	-0.366	0.110	6.898	 H	1	UNK0	0.000	
81	   N	-1.799	-5.646	-0.250	N.2	1	UNK0	0.000	
82	   C	-3.271	-3.050	-0.566	C.2	1	UNK0	0.000	
83	   C	-2.228	-3.532	-1.376	C.2	1	UNK0	0.000	
84	   C	-1.421	-4.748	-1.087	C.2	1	UNK0	0.000	
85	   C	-1.099	-6.904	-0.183	C.3	1	UNK0	0.000	
86	   H	-3.608	-3.625	0.275	 H	1	UNK0	0.000	
87	   H	-0.588	-4.839	-1.752	 H	1	UNK0	0.000	
88	   H	-0.392	-7.099	-0.978	 H	1	UNK0	0.000	
89	   N	5.571	0.640	-2.187	N.2	1	UNK0	0.000	
90	   C	2.795	0.859	-3.216	C.2	1	UNK0	0.000	
91	   C	3.373	1.747	-2.307	C.2	1	UNK0	0.000	
92	   C	4.722	1.484	-1.718	C.2	1	UNK0	0.000	
93	   C	6.708	0.179	-1.397	C.3	1	UNK0	0.000	
94	   H	3.306	-0.075	-3.506	 H	1	UNK0	0.000	
95	   H	4.830	2.033	-0.773	 H	1	UNK0	0.000	
96	   H	6.820	0.901	-0.574	 H	1	UNK0	0.000	
@<TRIPOS>BOND
1 1 4 2
2 2 59 1
3 2 3 2
4 3 90 1
5 4 7 1
6 3 4 1
7 5 8 1
8 5 29 1
9 1 5 1
10 2 6 1
11 9 12 2
12 10 43 2
13 10 11 1
14 11 50 2
15 11 12 1
16 12 15 1
17 9 13 1
18 13 16 1
19 10 14 1
20 18 22 1
21 18 75 2
22 18 19 1
23 17 20 2
24 19 20 1
25 17 21 1
26 20 23 1
27 21 24 1
28 25 28 2
29 26 83 1
30 26 27 2
31 27 66 1
32 27 28 1
33 25 29 1
34 26 30 1
35 28 31 1
36 29 32 1
37 33 36 2
38 19 34 2
39 34 35 1
40 35 74 2
41 36 39 1
42 35 36 1
43 37 40 1
44 33 37 1
45 34 38 1
46 41 44 2
47 42 46 1
48 42 51 2
49 42 43 1
50 43 44 1
51 41 45 1
52 44 47 1
53 45 48 1
54 49 53 1
55 50 51 1
56 50 54 1
57 51 52 1
58 49 52 2
59 53 77 1
60 52 55 1
61 53 56 1
62 57 61 1
63 58 62 1
64 59 60 1
65 58 59 2
66 57 60 2
67 37 61 1
68 60 63 1
69 61 64 1
70 65 68 2
71 65 69 1
72 66 67 2
73 67 82 1
74 67 68 1
75 68 71 1
76 21 69 1
77 69 72 1
78 66 70 1
79 73 77 1
80 74 78 1
81 74 75 1
82 75 76 1
83 76 79 1
84 73 76 2
85 77 80 1
86 81 85 1
87 82 86 1
88 83 84 1
89 82 83 2
90 81 84 2
91 13 85 1
92 84 87 1
93 85 88 1
94 89 92 2
95 89 93 1
96 90 91 2
97 58 91 1
98 91 92 1
99 92 95 1
100 45 93 1
101 93 96 1
102 90 94 1
@<TRIPOS>SUBSTRUCTURE
1	UNK0	1	GROUP	1 ****	UNK
