# Supplementary material for: MoleQCage: Geometric High-Throughput Screening for Molecular Caging Prediction
Source: J Chem Inf Model. 2024 Dec 12;64(24):9034–9. doi: 10.1021/acs.jcim.4c01419 (PMC11684736; doi:10.1021/acs.jcim.4c01419)
Supplement: Supplementary file 2 — ci4c01419_si_002.zip [file ci4c01419_si_002.zip › CC3_conformations/CC3_135.mol2]

# created with PyMOL 2.4.1
@<TRIPOS>MOLECULE
frame334.xyz
96 102 1                
SMALL
USER_CHARGES
@<TRIPOS>ATOM
1	   N	0.251	0.603	-5.838	N.2	1	UNK0	0.000	
2	   C	0.833	2.426	-3.456	C.2	1	UNK0	0.000	
3	   C	1.470	1.138	-3.778	C.2	1	UNK0	0.000	
4	   C	0.906	0.190	-4.739	C.2	1	UNK0	0.000	
5	   C	-0.342	-0.370	-6.793	C.3	1	UNK0	0.000	
6	   H	-0.120	2.651	-3.935	 H	1	UNK0	0.000	
7	   H	0.999	-0.875	-4.476	 H	1	UNK0	0.000	
8	   H	0.299	-1.276	-6.831	 H	1	UNK0	0.000	
9	   N	0.813	-5.808	1.268	N.2	1	UNK0	0.000	
10	   C	2.631	-3.480	0.911	C.2	1	UNK0	0.000	
11	   C	1.608	-3.636	1.931	C.2	1	UNK0	0.000	
12	   C	0.580	-4.697	1.856	C.2	1	UNK0	0.000	
13	   C	-0.155	-6.938	1.387	C.3	1	UNK0	0.000	
14	   H	2.704	-4.213	0.097	 H	1	UNK0	0.000	
15	   H	-0.342	-4.469	2.361	 H	1	UNK0	0.000	
16	   H	-0.772	-6.881	2.302	 H	1	UNK0	0.000	
17	   N	-4.984	1.558	1.765	N.2	1	UNK0	0.000	
18	   C	-2.435	2.064	3.137	C.2	1	UNK0	0.000	
19	   C	-2.887	2.723	1.989	C.2	1	UNK0	0.000	
20	   C	-4.151	2.424	1.355	C.2	1	UNK0	0.000	
21	   C	-6.328	1.541	1.116	C.3	1	UNK0	0.000	
22	   H	-3.100	1.343	3.608	 H	1	UNK0	0.000	
23	   H	-4.352	3.121	0.539	 H	1	UNK0	0.000	
24	   H	-6.409	2.145	0.172	 H	1	UNK0	0.000	
25	   N	-1.685	-1.542	-5.126	N.3	1	UNK0	0.000	
26	   C	-2.134	-3.022	-2.614	C.2	1	UNK0	0.000	
27	   C	-2.747	-1.806	-2.983	C.2	1	UNK0	0.000	
28	   C	-2.423	-1.049	-4.232	C.3	1	UNK0	0.000	
29	   C	-1.796	-0.765	-6.376	C.3	1	UNK0	0.000	
30	   H	-1.396	-3.451	-3.274	 H	1	UNK0	0.000	
31	   H	-2.823	-0.063	-4.255	 H	1	UNK0	0.000	
32	   H	-2.365	0.126	-6.439	 H	1	UNK0	0.000	
33	   N	-0.184	5.929	0.533	N.2	1	UNK0	0.000	
34	   C	-2.024	3.700	1.389	C.2	1	UNK0	0.000	
35	   C	-0.831	4.073	1.994	C.2	1	UNK0	0.000	
36	   C	0.019	5.187	1.537	C.2	1	UNK0	0.000	
37	   C	0.683	6.999	0.144	C.3	1	UNK0	0.000	
38	   H	-2.323	4.337	0.558	 H	1	UNK0	0.000	
39	   H	0.913	5.302	2.080	 H	1	UNK0	0.000	
40	   H	1.650	6.993	0.581	 H	1	UNK0	0.000	
41	   N	5.816	-1.547	0.395	N.3	1	UNK0	0.000	
42	   C	3.572	-1.652	2.288	C.2	1	UNK0	0.000	
43	   C	3.610	-2.410	1.109	C.2	1	UNK0	0.000	
44	   C	4.753	-2.218	0.221	C.3	1	UNK0	0.000	
45	   C	6.682	-1.440	-0.792	C.3	1	UNK0	0.000	
46	   H	4.335	-0.825	2.532	 H	1	UNK0	0.000	
47	   H	4.627	-2.856	-0.621	 H	1	UNK0	0.000	
48	   H	6.324	-2.100	-1.644	 H	1	UNK0	0.000	
49	   N	1.532	-0.906	5.291	N.2	1	UNK0	0.000	
50	   C	1.579	-2.777	3.037	C.2	1	UNK0	0.000	
51	   C	2.596	-1.832	3.262	C.2	1	UNK0	0.000	
52	   C	2.590	-0.964	4.531	C.2	1	UNK0	0.000	
53	   C	1.504	-0.110	6.542	C.3	1	UNK0	0.000	
54	   H	0.768	-2.958	3.793	 H	1	UNK0	0.000	
55	   H	3.463	-0.369	4.761	 H	1	UNK0	0.000	
56	   H	2.281	0.676	6.499	 H	1	UNK0	0.000	
57	   N	1.550	5.580	-1.685	N.2	1	UNK0	0.000	
58	   C	2.629	2.919	-1.924	C.2	1	UNK0	0.000	
59	   C	1.417	3.319	-2.514	C.2	1	UNK0	0.000	
60	   C	0.830	4.645	-2.188	C.2	1	UNK0	0.000	
61	   C	0.905	6.912	-1.353	C.3	1	UNK0	0.000	
62	   H	3.109	3.630	-1.234	 H	1	UNK0	0.000	
63	   H	-0.276	4.643	-2.355	 H	1	UNK0	0.000	
64	   H	-0.087	6.854	-1.833	 H	1	UNK0	0.000	
65	   N	-5.874	-0.361	-0.273	N.2	1	UNK0	0.000	
66	   C	-3.787	-1.348	-2.188	C.2	1	UNK0	0.000	
67	   C	-4.085	-1.946	-0.880	C.2	1	UNK0	0.000	
68	   C	-5.062	-1.271	0.002	C.2	1	UNK0	0.000	
69	   C	-6.824	0.128	0.747	C.3	1	UNK0	0.000	
70	   H	-4.263	-0.447	-2.503	 H	1	UNK0	0.000	
71	   H	-5.083	-1.714	0.953	 H	1	UNK0	0.000	
72	   H	-6.886	-0.539	1.579	 H	1	UNK0	0.000	
73	   N	0.134	1.676	5.650	N.2	1	UNK0	0.000	
74	   C	-0.351	3.377	3.115	C.2	1	UNK0	0.000	
75	   C	-1.189	2.352	3.706	C.2	1	UNK0	0.000	
76	   C	-0.850	1.539	4.867	C.2	1	UNK0	0.000	
77	   C	0.266	0.725	6.747	C.3	1	UNK0	0.000	
78	   H	0.605	3.565	3.568	 H	1	UNK0	0.000	
79	   H	-1.543	0.650	5.050	 H	1	UNK0	0.000	
80	   H	-0.558	0.042	6.821	 H	1	UNK0	0.000	
81	   N	-1.889	-5.665	-0.024	N.2	1	UNK0	0.000	
82	   C	-3.443	-3.107	-0.531	C.2	1	UNK0	0.000	
83	   C	-2.431	-3.635	-1.391	C.2	1	UNK0	0.000	
84	   C	-1.706	-4.917	-1.047	C.2	1	UNK0	0.000	
85	   C	-1.160	-6.935	0.155	C.3	1	UNK0	0.000	
86	   H	-3.645	-3.614	0.450	 H	1	UNK0	0.000	
87	   H	-0.937	-5.159	-1.732	 H	1	UNK0	0.000	
88	   H	-0.539	-7.145	-0.776	 H	1	UNK0	0.000	
89	   N	5.272	0.231	-1.882	N.2	1	UNK0	0.000	
90	   C	2.635	0.795	-3.041	C.2	1	UNK0	0.000	
91	   C	3.250	1.658	-2.146	C.2	1	UNK0	0.000	
92	   C	4.591	1.271	-1.492	C.2	1	UNK0	0.000	
93	   C	6.563	0.018	-1.309	C.3	1	UNK0	0.000	
94	   H	3.091	-0.184	-3.296	 H	1	UNK0	0.000	
95	   H	4.928	1.949	-0.720	 H	1	UNK0	0.000	
96	   H	6.785	0.669	-0.382	 H	1	UNK0	0.000	
@<TRIPOS>BOND
1 1 4 2
2 2 59 1
3 2 3 2
4 3 90 1
5 4 7 1
6 3 4 1
7 5 29 1
8 1 5 1
9 2 6 1
10 5 8 1
11 9 13 1
12 9 12 2
13 10 43 2
14 10 11 1
15 11 50 2
16 11 12 1
17 12 15 1
18 13 16 1
19 10 14 1
20 18 22 1
21 18 75 2
22 18 19 1
23 17 20 2
24 19 20 1
25 17 21 1
26 20 23 1
27 21 24 1
28 25 28 1
29 26 83 1
30 26 27 2
31 27 66 1
32 27 28 1
33 25 29 1
34 26 30 1
35 28 31 1
36 29 32 1
37 33 36 2
38 19 34 2
39 34 35 1
40 35 74 2
41 35 36 1
42 36 39 1
43 33 37 1
44 37 40 1
45 34 38 1
46 42 46 1
47 42 51 2
48 42 43 1
49 41 44 1
50 43 44 1
51 41 45 1
52 44 47 1
53 45 48 1
54 49 53 1
55 50 51 1
56 50 54 1
57 51 52 1
58 52 55 1
59 49 52 2
60 53 77 1
61 53 56 1
62 57 61 1
63 58 62 1
64 59 60 1
65 58 59 2
66 57 60 2
67 37 61 1
68 60 63 1
69 61 64 1
70 65 68 2
71 65 69 1
72 66 67 2
73 67 82 1
74 67 68 1
75 68 71 1
76 21 69 1
77 69 72 1
78 66 70 1
79 73 77 1
80 74 78 1
81 74 75 1
82 75 76 1
83 76 79 1
84 73 76 2
85 77 80 1
86 81 85 1
87 82 86 1
88 83 84 1
89 82 83 2
90 81 84 2
91 13 85 1
92 84 87 1
93 85 88 1
94 89 92 2
95 89 93 1
96 90 91 2
97 58 91 1
98 91 92 1
99 92 95 1
100 45 93 1
101 93 96 1
102 90 94 1
@<TRIPOS>SUBSTRUCTURE
1	UNK0	1	GROUP	1 ****	UNK
