# Supplementary material for: MoleQCage: Geometric High-Throughput Screening for Molecular Caging Prediction
Source: J Chem Inf Model. 2024 Dec 12;64(24):9034–9. doi: 10.1021/acs.jcim.4c01419 (PMC11684736; doi:10.1021/acs.jcim.4c01419)
Supplement: Supplementary file 2 — ci4c01419_si_002.zip [file ci4c01419_si_002.zip › CC3_conformations/CC3_136.mol2]

# created with PyMOL 2.4.1
@<TRIPOS>MOLECULE
frame335.xyz
96 102 1                
SMALL
USER_CHARGES
@<TRIPOS>ATOM
1	   N	-0.089	0.449	-5.439	N.2	1	UNK0	0.000	
2	   C	0.972	2.501	-3.527	C.2	1	UNK0	0.000	
3	   C	1.541	1.265	-3.829	C.2	1	UNK0	0.000	
4	   C	1.010	0.331	-4.886	C.2	1	UNK0	0.000	
5	   C	-0.409	-0.578	-6.491	C.3	1	UNK0	0.000	
6	   H	0.139	2.840	-4.078	 H	1	UNK0	0.000	
7	   H	1.639	-0.550	-5.103	 H	1	UNK0	0.000	
8	   H	0.083	-1.545	-6.336	 H	1	UNK0	0.000	
9	   N	0.942	-5.858	1.002	N.3	1	UNK0	0.000	
10	   C	2.762	-3.515	1.054	C.2	1	UNK0	0.000	
11	   C	1.715	-3.749	1.931	C.2	1	UNK0	0.000	
12	   C	0.807	-4.904	1.868	C.3	1	UNK0	0.000	
13	   C	-0.071	-6.880	1.173	C.3	1	UNK0	0.000	
14	   H	2.918	-4.236	0.245	 H	1	UNK0	0.000	
15	   H	0.118	-4.924	2.783	 H	1	UNK0	0.000	
16	   H	-0.584	-6.700	2.104	 H	1	UNK0	0.000	
17	   N	-5.202	1.847	1.813	N.2	1	UNK0	0.000	
18	   C	-2.299	1.695	2.779	C.2	1	UNK0	0.000	
19	   C	-2.872	2.539	1.806	C.2	1	UNK0	0.000	
20	   C	-4.181	2.278	1.225	C.2	1	UNK0	0.000	
21	   C	-6.471	1.780	1.096	C.3	1	UNK0	0.000	
22	   H	-2.816	0.825	3.102	 H	1	UNK0	0.000	
23	   H	-4.355	2.639	0.219	 H	1	UNK0	0.000	
24	   H	-6.519	2.339	0.199	 H	1	UNK0	0.000	
25	   N	-2.082	-1.724	-5.107	N.2	1	UNK0	0.000	
26	   C	-2.254	-3.034	-2.513	C.2	1	UNK0	0.000	
27	   C	-2.857	-1.790	-2.811	C.2	1	UNK0	0.000	
28	   C	-2.643	-1.160	-4.105	C.2	1	UNK0	0.000	
29	   C	-1.906	-0.911	-6.315	C.3	1	UNK0	0.000	
30	   H	-1.520	-3.432	-3.174	 H	1	UNK0	0.000	
31	   H	-2.932	-0.107	-4.298	 H	1	UNK0	0.000	
32	   H	-2.443	-0.004	-6.209	 H	1	UNK0	0.000	
33	   N	-0.281	5.809	0.559	N.3	1	UNK0	0.000	
34	   C	-2.011	3.632	1.372	C.2	1	UNK0	0.000	
35	   C	-0.723	3.865	1.899	C.2	1	UNK0	0.000	
36	   C	0.097	4.990	1.446	C.3	1	UNK0	0.000	
37	   C	0.737	6.807	0.257	C.3	1	UNK0	0.000	
38	   H	-2.566	4.351	0.713	 H	1	UNK0	0.000	
39	   H	1.110	5.011	1.868	 H	1	UNK0	0.000	
40	   H	1.767	6.704	0.665	 H	1	UNK0	0.000	
41	   N	5.752	-1.298	0.200	N.2	1	UNK0	0.000	
42	   C	3.394	-1.501	2.239	C.2	1	UNK0	0.000	
43	   C	3.655	-2.402	1.199	C.2	1	UNK0	0.000	
44	   C	4.848	-2.194	0.241	C.2	1	UNK0	0.000	
45	   C	6.671	-1.057	-0.878	C.3	1	UNK0	0.000	
46	   H	4.072	-0.631	2.446	 H	1	UNK0	0.000	
47	   H	4.948	-2.967	-0.568	 H	1	UNK0	0.000	
48	   H	6.250	-1.629	-1.703	 H	1	UNK0	0.000	
49	   N	1.648	-1.188	5.418	N.2	1	UNK0	0.000	
50	   C	1.483	-2.756	2.959	C.2	1	UNK0	0.000	
51	   C	2.325	-1.661	3.145	C.2	1	UNK0	0.000	
52	   C	2.335	-0.838	4.350	C.2	1	UNK0	0.000	
53	   C	1.633	-0.312	6.559	C.3	1	UNK0	0.000	
54	   H	0.624	-2.760	3.657	 H	1	UNK0	0.000	
55	   H	2.876	0.072	4.299	 H	1	UNK0	0.000	
56	   H	2.498	0.321	6.617	 H	1	UNK0	0.000	
57	   N	1.593	5.710	-1.803	N.2	1	UNK0	0.000	
58	   C	2.836	2.945	-1.983	C.2	1	UNK0	0.000	
59	   C	1.645	3.371	-2.605	C.2	1	UNK0	0.000	
60	   C	1.030	4.729	-2.346	C.2	1	UNK0	0.000	
61	   C	0.876	6.902	-1.347	C.3	1	UNK0	0.000	
62	   H	3.386	3.643	-1.395	 H	1	UNK0	0.000	
63	   H	-0.084	4.805	-2.596	 H	1	UNK0	0.000	
64	   H	-0.143	6.873	-1.682	 H	1	UNK0	0.000	
65	   N	-5.792	-0.106	-0.221	N.2	1	UNK0	0.000	
66	   C	-3.737	-1.216	-1.916	C.2	1	UNK0	0.000	
67	   C	-4.128	-1.809	-0.708	C.2	1	UNK0	0.000	
68	   C	-5.124	-1.122	0.193	C.2	1	UNK0	0.000	
69	   C	-6.789	0.396	0.672	C.3	1	UNK0	0.000	
70	   H	-4.131	-0.183	-2.170	 H	1	UNK0	0.000	
71	   H	-5.304	-1.612	1.178	 H	1	UNK0	0.000	
72	   H	-7.009	-0.242	1.517	 H	1	UNK0	0.000	
73	   N	0.273	1.476	5.421	N.3	1	UNK0	0.000	
74	   C	-0.264	3.014	2.882	C.2	1	UNK0	0.000	
75	   C	-1.000	1.979	3.371	C.2	1	UNK0	0.000	
76	   C	-0.572	1.125	4.519	C.3	1	UNK0	0.000	
77	   C	0.343	0.571	6.608	C.3	1	UNK0	0.000	
78	   H	0.642	3.153	3.419	 H	1	UNK0	0.000	
79	   H	-1.076	0.115	4.587	 H	1	UNK0	0.000	
80	   H	-0.581	-0.031	6.716	 H	1	UNK0	0.000	
81	   N	-1.923	-5.544	0.092	N.2	1	UNK0	0.000	
82	   C	-3.514	-3.054	-0.384	C.2	1	UNK0	0.000	
83	   C	-2.623	-3.641	-1.295	C.2	1	UNK0	0.000	
84	   C	-1.972	-4.911	-1.041	C.2	1	UNK0	0.000	
85	   C	-1.215	-6.831	0.156	C.3	1	UNK0	0.000	
86	   H	-3.639	-3.489	0.585	 H	1	UNK0	0.000	
87	   H	-1.520	-5.333	-1.887	 H	1	UNK0	0.000	
88	   H	-0.644	-7.091	-0.783	 H	1	UNK0	0.000	
89	   N	5.445	0.491	-2.073	N.3	1	UNK0	0.000	
90	   C	2.710	0.808	-3.186	C.2	1	UNK0	0.000	
91	   C	3.329	1.658	-2.228	C.2	1	UNK0	0.000	
92	   C	4.592	1.280	-1.602	C.3	1	UNK0	0.000	
93	   C	6.674	0.396	-1.315	C.3	1	UNK0	0.000	
94	   H	3.175	-0.168	-3.404	 H	1	UNK0	0.000	
95	   H	4.758	1.775	-0.651	 H	1	UNK0	0.000	
96	   H	6.690	1.054	-0.449	 H	1	UNK0	0.000	
@<TRIPOS>BOND
1 1 4 2
2 2 59 1
3 2 3 2
4 3 90 1
5 3 4 1
6 5 8 1
7 5 29 1
8 1 5 1
9 2 6 1
10 4 7 1
11 9 13 1
12 9 12 1
13 10 43 2
14 10 11 1
15 11 50 2
16 11 12 1
17 12 15 1
18 13 16 1
19 10 14 1
20 18 22 1
21 18 75 2
22 18 19 1
23 19 20 1
24 17 20 2
25 17 21 1
26 20 23 1
27 21 24 1
28 25 28 2
29 26 83 1
30 26 27 2
31 27 66 1
32 27 28 1
33 29 32 1
34 25 29 1
35 26 30 1
36 28 31 1
37 33 36 1
38 19 34 2
39 34 35 1
40 35 74 2
41 36 39 1
42 35 36 1
43 33 37 1
44 37 40 1
45 34 38 1
46 41 44 2
47 42 46 1
48 42 51 2
49 42 43 1
50 43 44 1
51 41 45 1
52 44 47 1
53 45 48 1
54 49 53 1
55 50 51 1
56 50 54 1
57 51 52 1
58 49 52 2
59 53 77 1
60 53 56 1
61 52 55 1
62 57 61 1
63 58 62 1
64 59 60 1
65 58 59 2
66 57 60 2
67 37 61 1
68 60 63 1
69 61 64 1
70 65 68 2
71 65 69 1
72 66 67 2
73 67 82 1
74 67 68 1
75 68 71 1
76 21 69 1
77 69 72 1
78 66 70 1
79 73 77 1
80 74 75 1
81 74 78 1
82 75 76 1
83 76 79 1
84 73 76 1
85 77 80 1
86 81 85 1
87 82 86 1
88 83 84 1
89 82 83 2
90 81 84 2
91 13 85 1
92 84 87 1
93 85 88 1
94 89 92 1
95 89 93 1
96 90 91 2
97 58 91 1
98 91 92 1
99 92 95 1
100 45 93 1
101 93 96 1
102 90 94 1
@<TRIPOS>SUBSTRUCTURE
1	UNK0	1	GROUP	1 ****	UNK
