# Supplementary material for: MoleQCage: Geometric High-Throughput Screening for Molecular Caging Prediction
Source: J Chem Inf Model. 2024 Dec 12;64(24):9034–9. doi: 10.1021/acs.jcim.4c01419 (PMC11684736; doi:10.1021/acs.jcim.4c01419)
Supplement: Supplementary file 2 — ci4c01419_si_002.zip [file ci4c01419_si_002.zip › CC3_conformations/CC3_137.mol2]

# created with PyMOL 2.4.1
@<TRIPOS>MOLECULE
frame336.xyz
96 102 1                
SMALL
USER_CHARGES
@<TRIPOS>ATOM
1	   N	0.069	0.446	-5.515	N.2	1	UNK0	0.000	
2	   C	0.918	2.479	-3.560	C.2	1	UNK0	0.000	
3	   C	1.618	1.329	-3.937	C.2	1	UNK0	0.000	
4	   C	1.159	0.334	-4.892	C.2	1	UNK0	0.000	
5	   C	-0.192	-0.613	-6.572	C.3	1	UNK0	0.000	
6	   H	-0.005	2.659	-4.095	 H	1	UNK0	0.000	
7	   H	1.859	-0.523	-5.137	 H	1	UNK0	0.000	
8	   H	0.409	-1.530	-6.483	 H	1	UNK0	0.000	
9	   N	0.778	-5.672	0.905	N.3	1	UNK0	0.000	
10	   C	2.730	-3.409	0.906	C.2	1	UNK0	0.000	
11	   C	1.671	-3.589	1.863	C.2	1	UNK0	0.000	
12	   C	0.828	-4.753	1.808	C.3	1	UNK0	0.000	
13	   C	-0.233	-6.751	1.165	C.3	1	UNK0	0.000	
14	   H	2.701	-4.130	0.097	 H	1	UNK0	0.000	
15	   H	0.085	-4.699	2.574	 H	1	UNK0	0.000	
16	   H	-0.625	-6.609	2.123	 H	1	UNK0	0.000	
17	   N	-5.318	1.836	1.826	N.2	1	UNK0	0.000	
18	   C	-2.560	1.880	2.981	C.2	1	UNK0	0.000	
19	   C	-3.024	2.737	1.984	C.2	1	UNK0	0.000	
20	   C	-4.339	2.490	1.349	C.2	1	UNK0	0.000	
21	   C	-6.521	1.770	1.072	C.3	1	UNK0	0.000	
22	   H	-3.155	1.061	3.404	 H	1	UNK0	0.000	
23	   H	-4.495	2.964	0.390	 H	1	UNK0	0.000	
24	   H	-6.614	2.466	0.264	 H	1	UNK0	0.000	
25	   N	-1.986	-1.725	-5.168	N.2	1	UNK0	0.000	
26	   C	-2.092	-2.875	-2.417	C.2	1	UNK0	0.000	
27	   C	-2.705	-1.696	-2.812	C.2	1	UNK0	0.000	
28	   C	-2.439	-1.086	-4.127	C.2	1	UNK0	0.000	
29	   C	-1.670	-1.114	-6.448	C.3	1	UNK0	0.000	
30	   H	-1.354	-3.359	-3.092	 H	1	UNK0	0.000	
31	   H	-2.835	-0.042	-4.080	 H	1	UNK0	0.000	
32	   H	-2.243	-0.209	-6.574	 H	1	UNK0	0.000	
33	   N	-0.268	5.792	0.639	N.2	1	UNK0	0.000	
34	   C	-2.099	3.724	1.479	C.2	1	UNK0	0.000	
35	   C	-0.836	3.951	2.083	C.2	1	UNK0	0.000	
36	   C	0.018	5.071	1.630	C.2	1	UNK0	0.000	
37	   C	0.643	6.784	0.199	C.3	1	UNK0	0.000	
38	   H	-2.334	4.373	0.568	 H	1	UNK0	0.000	
39	   H	1.032	5.114	2.161	 H	1	UNK0	0.000	
40	   H	1.673	6.545	0.462	 H	1	UNK0	0.000	
41	   N	5.481	-1.284	0.048	N.2	1	UNK0	0.000	
42	   C	3.441	-1.427	2.134	C.2	1	UNK0	0.000	
43	   C	3.636	-2.359	1.071	C.2	1	UNK0	0.000	
44	   C	4.807	-2.315	0.162	C.2	1	UNK0	0.000	
45	   C	6.515	-1.218	-0.958	C.3	1	UNK0	0.000	
46	   H	4.180	-0.569	2.133	 H	1	UNK0	0.000	
47	   H	4.842	-3.195	-0.488	 H	1	UNK0	0.000	
48	   H	6.204	-1.755	-1.826	 H	1	UNK0	0.000	
49	   N	1.726	-1.168	5.301	N.2	1	UNK0	0.000	
50	   C	1.511	-2.678	2.887	C.2	1	UNK0	0.000	
51	   C	2.449	-1.640	3.113	C.2	1	UNK0	0.000	
52	   C	2.562	-0.903	4.369	C.2	1	UNK0	0.000	
53	   C	1.791	-0.301	6.441	C.3	1	UNK0	0.000	
54	   H	0.824	-2.850	3.725	 H	1	UNK0	0.000	
55	   H	3.339	-0.151	4.458	 H	1	UNK0	0.000	
56	   H	2.620	0.356	6.476	 H	1	UNK0	0.000	
57	   N	1.382	5.503	-1.783	N.2	1	UNK0	0.000	
58	   C	2.670	2.930	-1.925	C.2	1	UNK0	0.000	
59	   C	1.457	3.264	-2.489	C.2	1	UNK0	0.000	
60	   C	0.774	4.464	-2.118	C.2	1	UNK0	0.000	
61	   C	0.714	6.750	-1.369	C.3	1	UNK0	0.000	
62	   H	2.917	3.679	-1.239	 H	1	UNK0	0.000	
63	   H	-0.332	4.431	-2.075	 H	1	UNK0	0.000	
64	   H	-0.328	6.833	-1.743	 H	1	UNK0	0.000	
65	   N	-5.687	-0.071	-0.307	N.2	1	UNK0	0.000	
66	   C	-3.725	-1.128	-2.022	C.2	1	UNK0	0.000	
67	   C	-4.024	-1.708	-0.793	C.2	1	UNK0	0.000	
68	   C	-5.183	-1.193	-0.027	C.2	1	UNK0	0.000	
69	   C	-6.798	0.387	0.536	C.3	1	UNK0	0.000	
70	   H	-4.233	-0.185	-2.403	 H	1	UNK0	0.000	
71	   H	-5.683	-1.923	0.684	 H	1	UNK0	0.000	
72	   H	-7.006	-0.225	1.459	 H	1	UNK0	0.000	
73	   N	0.214	1.506	5.543	N.2	1	UNK0	0.000	
74	   C	-0.465	3.170	3.227	C.2	1	UNK0	0.000	
75	   C	-1.328	2.148	3.648	C.2	1	UNK0	0.000	
76	   C	-0.824	1.270	4.786	C.2	1	UNK0	0.000	
77	   C	0.506	0.503	6.647	C.3	1	UNK0	0.000	
78	   H	0.605	3.273	3.565	 H	1	UNK0	0.000	
79	   H	-1.391	0.327	4.894	 H	1	UNK0	0.000	
80	   H	-0.316	-0.240	6.814	 H	1	UNK0	0.000	
81	   N	-2.219	-5.571	0.095	N.2	1	UNK0	0.000	
82	   C	-3.448	-2.931	-0.368	C.2	1	UNK0	0.000	
83	   C	-2.462	-3.469	-1.145	C.2	1	UNK0	0.000	
84	   C	-1.812	-4.696	-0.716	C.2	1	UNK0	0.000	
85	   C	-1.443	-6.765	0.209	C.3	1	UNK0	0.000	
86	   H	-3.750	-3.443	0.512	 H	1	UNK0	0.000	
87	   H	-0.992	-5.004	-1.354	 H	1	UNK0	0.000	
88	   H	-1.003	-7.025	-0.725	 H	1	UNK0	0.000	
89	   N	5.534	0.659	-2.191	N.2	1	UNK0	0.000	
90	   C	2.837	0.999	-3.249	C.2	1	UNK0	0.000	
91	   C	3.363	1.801	-2.234	C.2	1	UNK0	0.000	
92	   C	4.718	1.517	-1.640	C.2	1	UNK0	0.000	
93	   C	6.703	0.258	-1.395	C.3	1	UNK0	0.000	
94	   H	3.333	0.104	-3.515	 H	1	UNK0	0.000	
95	   H	5.076	2.037	-0.743	 H	1	UNK0	0.000	
96	   H	6.951	0.824	-0.496	 H	1	UNK0	0.000	
@<TRIPOS>BOND
1 1 4 2
2 2 59 1
3 2 3 2
4 3 90 1
5 3 4 1
6 5 8 1
7 5 29 1
8 1 5 1
9 2 6 1
10 4 7 1
11 9 13 1
12 9 12 1
13 10 43 2
14 10 11 1
15 11 50 2
16 11 12 1
17 12 15 1
18 13 16 1
19 10 14 1
20 18 22 1
21 18 75 2
22 18 19 1
23 17 20 2
24 19 20 1
25 17 21 1
26 20 23 1
27 21 24 1
28 25 28 2
29 26 83 1
30 26 27 2
31 27 66 1
32 28 31 1
33 27 28 1
34 25 29 1
35 26 30 1
36 29 32 1
37 33 36 2
38 19 34 2
39 34 35 1
40 35 74 2
41 35 36 1
42 36 39 1
43 37 40 1
44 33 37 1
45 34 38 1
46 41 44 2
47 42 51 2
48 42 43 1
49 43 44 1
50 41 45 1
51 42 46 1
52 44 47 1
53 45 48 1
54 49 53 1
55 50 51 1
56 50 54 1
57 51 52 1
58 52 55 1
59 49 52 2
60 53 56 1
61 53 77 1
62 57 61 1
63 58 62 1
64 59 60 1
65 58 59 2
66 60 63 1
67 57 60 2
68 37 61 1
69 61 64 1
70 65 68 2
71 65 69 1
72 66 67 2
73 67 82 1
74 67 68 1
75 68 71 1
76 21 69 1
77 69 72 1
78 66 70 1
79 73 77 1
80 74 78 1
81 74 75 1
82 75 76 1
83 76 79 1
84 73 76 2
85 77 80 1
86 81 85 1
87 82 86 1
88 83 84 1
89 82 83 2
90 81 84 2
91 13 85 1
92 84 87 1
93 85 88 1
94 89 92 2
95 89 93 1
96 90 91 2
97 58 91 1
98 91 92 1
99 92 95 1
100 45 93 1
101 93 96 1
102 90 94 1
@<TRIPOS>SUBSTRUCTURE
1	UNK0	1	GROUP	1 ****	UNK
