# Supplementary material for: MoleQCage: Geometric High-Throughput Screening for Molecular Caging Prediction
Source: J Chem Inf Model. 2024 Dec 12;64(24):9034–9. doi: 10.1021/acs.jcim.4c01419 (PMC11684736; doi:10.1021/acs.jcim.4c01419)
Supplement: Supplementary file 2 — ci4c01419_si_002.zip [file ci4c01419_si_002.zip › CC3_conformations/CC3_138.mol2]

# created with PyMOL 2.4.1
@<TRIPOS>MOLECULE
frame337.xyz
96 102 1                
SMALL
USER_CHARGES
@<TRIPOS>ATOM
1	   N	-0.106	0.627	-5.473	N.2	1	UNK0	0.000	
2	   C	0.926	2.437	-3.428	C.2	1	UNK0	0.000	
3	   C	1.573	1.256	-3.773	C.2	1	UNK0	0.000	
4	   C	0.857	0.348	-4.760	C.2	1	UNK0	0.000	
5	   C	-0.399	-0.337	-6.584	C.3	1	UNK0	0.000	
6	   H	-0.044	2.673	-3.844	 H	1	UNK0	0.000	
7	   H	1.252	-0.601	-4.869	 H	1	UNK0	0.000	
8	   H	0.155	-1.277	-6.504	 H	1	UNK0	0.000	
9	   N	0.646	-5.853	1.190	N.2	1	UNK0	0.000	
10	   C	2.605	-3.505	0.961	C.2	1	UNK0	0.000	
11	   C	1.550	-3.616	1.890	C.2	1	UNK0	0.000	
12	   C	0.615	-4.737	1.865	C.2	1	UNK0	0.000	
13	   C	-0.392	-6.849	1.444	C.3	1	UNK0	0.000	
14	   H	2.804	-4.241	0.185	 H	1	UNK0	0.000	
15	   H	-0.175	-4.686	2.602	 H	1	UNK0	0.000	
16	   H	-1.100	-6.620	2.284	 H	1	UNK0	0.000	
17	   N	-5.083	1.584	1.656	N.2	1	UNK0	0.000	
18	   C	-2.319	1.876	3.043	C.2	1	UNK0	0.000	
19	   C	-2.934	2.724	2.033	C.2	1	UNK0	0.000	
20	   C	-4.290	2.588	1.569	C.2	1	UNK0	0.000	
21	   C	-6.382	1.734	1.012	C.3	1	UNK0	0.000	
22	   H	-2.849	0.985	3.402	 H	1	UNK0	0.000	
23	   H	-4.752	3.458	1.130	 H	1	UNK0	0.000	
24	   H	-6.377	2.452	0.132	 H	1	UNK0	0.000	
25	   N	-2.101	-1.802	-5.399	N.2	1	UNK0	0.000	
26	   C	-2.381	-3.237	-2.664	C.2	1	UNK0	0.000	
27	   C	-2.894	-1.985	-3.097	C.2	1	UNK0	0.000	
28	   C	-2.623	-1.302	-4.359	C.2	1	UNK0	0.000	
29	   C	-1.852	-0.879	-6.559	C.3	1	UNK0	0.000	
30	   H	-1.597	-3.619	-3.322	 H	1	UNK0	0.000	
31	   H	-2.790	-0.211	-4.317	 H	1	UNK0	0.000	
32	   H	-2.549	-0.026	-6.562	 H	1	UNK0	0.000	
33	   N	-0.235	5.798	0.636	N.2	1	UNK0	0.000	
34	   C	-2.112	3.750	1.585	C.2	1	UNK0	0.000	
35	   C	-0.832	4.006	2.136	C.2	1	UNK0	0.000	
36	   C	0.051	5.068	1.608	C.2	1	UNK0	0.000	
37	   C	0.722	6.811	0.212	C.3	1	UNK0	0.000	
38	   H	-2.532	4.394	0.784	 H	1	UNK0	0.000	
39	   H	1.069	5.172	2.002	 H	1	UNK0	0.000	
40	   H	1.671	6.653	0.613	 H	1	UNK0	0.000	
41	   N	5.734	-1.653	0.363	N.2	1	UNK0	0.000	
42	   C	3.592	-1.644	2.198	C.2	1	UNK0	0.000	
43	   C	3.684	-2.575	1.080	C.2	1	UNK0	0.000	
44	   C	4.725	-2.343	0.076	C.2	1	UNK0	0.000	
45	   C	6.704	-1.361	-0.712	C.3	1	UNK0	0.000	
46	   H	4.377	-0.893	2.478	 H	1	UNK0	0.000	
47	   H	4.475	-2.696	-0.970	 H	1	UNK0	0.000	
48	   H	6.489	-1.879	-1.613	 H	1	UNK0	0.000	
49	   N	1.664	-0.928	5.246	N.2	1	UNK0	0.000	
50	   C	1.469	-2.712	2.952	C.2	1	UNK0	0.000	
51	   C	2.470	-1.710	3.094	C.2	1	UNK0	0.000	
52	   C	2.415	-0.788	4.232	C.2	1	UNK0	0.000	
53	   C	1.746	-0.096	6.443	C.3	1	UNK0	0.000	
54	   H	0.620	-2.774	3.626	 H	1	UNK0	0.000	
55	   H	3.194	-0.034	4.252	 H	1	UNK0	0.000	
56	   H	2.408	0.770	6.231	 H	1	UNK0	0.000	
57	   N	1.548	5.489	-1.648	N.2	1	UNK0	0.000	
58	   C	2.812	2.991	-1.923	C.2	1	UNK0	0.000	
59	   C	1.566	3.327	-2.536	C.2	1	UNK0	0.000	
60	   C	0.918	4.584	-2.243	C.2	1	UNK0	0.000	
61	   C	0.837	6.757	-1.353	C.3	1	UNK0	0.000	
62	   H	3.224	3.667	-1.207	 H	1	UNK0	0.000	
63	   H	-0.091	4.765	-2.613	 H	1	UNK0	0.000	
64	   H	-0.200	6.692	-1.786	 H	1	UNK0	0.000	
65	   N	-6.027	-0.234	-0.489	N.2	1	UNK0	0.000	
66	   C	-3.815	-1.374	-2.254	C.2	1	UNK0	0.000	
67	   C	-4.124	-1.889	-0.996	C.2	1	UNK0	0.000	
68	   C	-5.144	-1.180	-0.230	C.2	1	UNK0	0.000	
69	   C	-6.896	0.319	0.556	C.3	1	UNK0	0.000	
70	   H	-4.149	-0.341	-2.471	 H	1	UNK0	0.000	
71	   H	-5.021	-1.413	0.778	 H	1	UNK0	0.000	
72	   H	-6.900	-0.358	1.381	 H	1	UNK0	0.000	
73	   N	0.145	1.585	5.637	N.2	1	UNK0	0.000	
74	   C	-0.314	3.236	3.169	C.2	1	UNK0	0.000	
75	   C	-1.075	2.182	3.648	C.2	1	UNK0	0.000	
76	   C	-0.653	1.201	4.675	C.2	1	UNK0	0.000	
77	   C	0.476	0.598	6.695	C.3	1	UNK0	0.000	
78	   H	0.675	3.497	3.610	 H	1	UNK0	0.000	
79	   H	-0.970	0.140	4.634	 H	1	UNK0	0.000	
80	   H	-0.363	-0.076	6.774	 H	1	UNK0	0.000	
81	   N	-2.057	-5.643	0.064	N.2	1	UNK0	0.000	
82	   C	-3.621	-3.108	-0.573	C.2	1	UNK0	0.000	
83	   C	-2.693	-3.846	-1.394	C.2	1	UNK0	0.000	
84	   C	-2.153	-5.148	-1.090	C.2	1	UNK0	0.000	
85	   C	-1.261	-6.896	0.146	C.3	1	UNK0	0.000	
86	   H	-3.924	-3.485	0.415	 H	1	UNK0	0.000	
87	   H	-1.803	-5.697	-2.004	 H	1	UNK0	0.000	
88	   H	-0.591	-6.996	-0.658	 H	1	UNK0	0.000	
89	   N	5.342	0.458	-1.762	N.2	1	UNK0	0.000	
90	   C	2.785	0.871	-3.138	C.2	1	UNK0	0.000	
91	   C	3.397	1.748	-2.227	C.2	1	UNK0	0.000	
92	   C	4.679	1.490	-1.510	C.2	1	UNK0	0.000	
93	   C	6.636	0.124	-1.090	C.3	1	UNK0	0.000	
94	   H	3.317	-0.066	-3.349	 H	1	UNK0	0.000	
95	   H	5.109	2.241	-0.829	 H	1	UNK0	0.000	
96	   H	6.739	0.786	-0.233	 H	1	UNK0	0.000	
@<TRIPOS>BOND
1 1 4 2
2 2 59 1
3 2 3 2
4 3 90 1
5 3 4 1
6 5 29 1
7 5 8 1
8 1 5 1
9 2 6 1
10 4 7 1
11 9 13 1
12 9 12 2
13 10 43 2
14 10 11 1
15 11 50 2
16 11 12 1
17 12 15 1
18 13 16 1
19 10 14 1
20 18 22 1
21 18 75 2
22 18 19 1
23 17 20 2
24 19 20 1
25 17 21 1
26 20 23 1
27 21 24 1
28 25 28 2
29 26 83 1
30 26 27 2
31 27 66 1
32 28 31 1
33 27 28 1
34 25 29 1
35 26 30 1
36 29 32 1
37 33 36 2
38 19 34 2
39 34 35 1
40 35 74 2
41 36 39 1
42 35 36 1
43 37 40 1
44 33 37 1
45 34 38 1
46 42 46 1
47 42 51 2
48 42 43 1
49 41 44 2
50 43 44 1
51 41 45 1
52 44 47 1
53 45 48 1
54 49 53 1
55 50 51 1
56 50 54 1
57 51 52 1
58 52 55 1
59 49 52 2
60 53 77 1
61 53 56 1
62 57 61 1
63 58 62 1
64 59 60 1
65 58 59 2
66 57 60 2
67 37 61 1
68 60 63 1
69 61 64 1
70 65 68 2
71 65 69 1
72 66 67 2
73 67 82 1
74 67 68 1
75 68 71 1
76 21 69 1
77 69 72 1
78 66 70 1
79 73 77 1
80 74 78 1
81 74 75 1
82 75 76 1
83 73 76 2
84 77 80 1
85 76 79 1
86 81 85 1
87 82 86 1
88 83 84 1
89 82 83 2
90 81 84 2
91 13 85 1
92 84 87 1
93 85 88 1
94 89 92 2
95 89 93 1
96 90 91 2
97 58 91 1
98 91 92 1
99 92 95 1
100 45 93 1
101 93 96 1
102 90 94 1
@<TRIPOS>SUBSTRUCTURE
1	UNK0	1	GROUP	1 ****	UNK
