# Supplementary material for: MoleQCage: Geometric High-Throughput Screening for Molecular Caging Prediction
Source: J Chem Inf Model. 2024 Dec 12;64(24):9034–9. doi: 10.1021/acs.jcim.4c01419 (PMC11684736; doi:10.1021/acs.jcim.4c01419)
Supplement: Supplementary file 2 — ci4c01419_si_002.zip [file ci4c01419_si_002.zip › CC3_conformations/CC3_139.mol2]

# created with PyMOL 2.4.1
@<TRIPOS>MOLECULE
frame338.xyz
96 102 1                
SMALL
USER_CHARGES
@<TRIPOS>ATOM
1	   N	0.049	0.658	-5.655	N.2	1	UNK0	0.000	
2	   C	1.067	2.578	-3.480	C.2	1	UNK0	0.000	
3	   C	1.543	1.305	-3.717	C.2	1	UNK0	0.000	
4	   C	0.976	0.426	-4.808	C.2	1	UNK0	0.000	
5	   C	-0.225	-0.313	-6.785	C.3	1	UNK0	0.000	
6	   H	0.198	2.952	-4.002	 H	1	UNK0	0.000	
7	   H	1.537	-0.512	-4.950	 H	1	UNK0	0.000	
8	   H	0.563	-1.071	-6.824	 H	1	UNK0	0.000	
9	   N	0.644	-5.873	1.196	N.3	1	UNK0	0.000	
10	   C	2.525	-3.649	1.109	C.2	1	UNK0	0.000	
11	   C	1.491	-3.770	2.027	C.2	1	UNK0	0.000	
12	   C	0.472	-4.881	1.998	C.3	1	UNK0	0.000	
13	   C	-0.399	-6.862	1.367	C.3	1	UNK0	0.000	
14	   H	2.586	-4.202	0.205	 H	1	UNK0	0.000	
15	   H	-0.383	-4.865	2.772	 H	1	UNK0	0.000	
16	   H	-1.082	-6.769	2.202	 H	1	UNK0	0.000	
17	   N	-5.132	1.727	1.891	N.3	1	UNK0	0.000	
18	   C	-2.375	1.844	2.972	C.2	1	UNK0	0.000	
19	   C	-2.847	2.571	1.865	C.2	1	UNK0	0.000	
20	   C	-4.172	2.249	1.194	C.3	1	UNK0	0.000	
21	   C	-6.381	1.724	1.177	C.3	1	UNK0	0.000	
22	   H	-3.032	1.028	3.342	 H	1	UNK0	0.000	
23	   H	-4.213	2.596	0.126	 H	1	UNK0	0.000	
24	   H	-6.485	2.447	0.409	 H	1	UNK0	0.000	
25	   N	-1.631	-1.687	-5.176	N.2	1	UNK0	0.000	
26	   C	-2.043	-2.946	-2.571	C.2	1	UNK0	0.000	
27	   C	-2.709	-1.757	-3.016	C.2	1	UNK0	0.000	
28	   C	-2.436	-1.185	-4.315	C.2	1	UNK0	0.000	
29	   C	-1.528	-1.101	-6.488	C.3	1	UNK0	0.000	
30	   H	-1.324	-3.447	-3.233	 H	1	UNK0	0.000	
31	   H	-2.930	-0.303	-4.600	 H	1	UNK0	0.000	
32	   H	-2.260	-0.299	-6.673	 H	1	UNK0	0.000	
33	   N	-0.551	5.866	0.536	N.3	1	UNK0	0.000	
34	   C	-2.103	3.588	1.322	C.2	1	UNK0	0.000	
35	   C	-0.916	3.961	1.985	C.2	1	UNK0	0.000	
36	   C	-0.149	5.152	1.530	C.3	1	UNK0	0.000	
37	   C	0.419	6.959	0.180	C.3	1	UNK0	0.000	
38	   H	-2.423	4.172	0.523	 H	1	UNK0	0.000	
39	   H	0.856	5.408	2.035	 H	1	UNK0	0.000	
40	   H	1.273	7.016	0.729	 H	1	UNK0	0.000	
41	   N	5.574	-1.945	0.239	N.2	1	UNK0	0.000	
42	   C	3.365	-1.688	2.219	C.2	1	UNK0	0.000	
43	   C	3.462	-2.607	1.194	C.2	1	UNK0	0.000	
44	   C	4.465	-2.499	0.076	C.2	1	UNK0	0.000	
45	   C	6.489	-1.688	-0.885	C.3	1	UNK0	0.000	
46	   H	3.953	-0.815	2.264	 H	1	UNK0	0.000	
47	   H	4.221	-2.812	-0.917	 H	1	UNK0	0.000	
48	   H	6.223	-2.306	-1.731	 H	1	UNK0	0.000	
49	   N	1.652	-1.048	5.408	N.3	1	UNK0	0.000	
50	   C	1.419	-2.836	3.093	C.2	1	UNK0	0.000	
51	   C	2.374	-1.765	3.163	C.2	1	UNK0	0.000	
52	   C	2.310	-0.841	4.326	C.3	1	UNK0	0.000	
53	   C	1.834	-0.073	6.404	C.3	1	UNK0	0.000	
54	   H	0.796	-3.033	3.906	 H	1	UNK0	0.000	
55	   H	2.942	0.056	4.243	 H	1	UNK0	0.000	
56	   H	2.648	0.598	6.208	 H	1	UNK0	0.000	
57	   N	1.552	5.650	-1.492	N.2	1	UNK0	0.000	
58	   C	2.739	2.988	-1.851	C.2	1	UNK0	0.000	
59	   C	1.588	3.399	-2.468	C.2	1	UNK0	0.000	
60	   C	1.088	4.774	-2.249	C.2	1	UNK0	0.000	
61	   C	0.856	6.863	-1.312	C.3	1	UNK0	0.000	
62	   H	3.223	3.582	-1.106	 H	1	UNK0	0.000	
63	   H	0.066	4.853	-2.636	 H	1	UNK0	0.000	
64	   H	-0.094	6.939	-1.882	 H	1	UNK0	0.000	
65	   N	-5.835	-0.054	-0.443	N.3	1	UNK0	0.000	
66	   C	-3.604	-1.089	-2.155	C.2	1	UNK0	0.000	
67	   C	-3.969	-1.630	-0.872	C.2	1	UNK0	0.000	
68	   C	-5.017	-0.954	0.008	C.3	1	UNK0	0.000	
69	   C	-6.767	0.326	0.605	C.3	1	UNK0	0.000	
70	   H	-4.177	-0.174	-2.411	 H	1	UNK0	0.000	
71	   H	-5.057	-1.280	1.025	 H	1	UNK0	0.000	
72	   H	-6.870	-0.486	1.396	 H	1	UNK0	0.000	
73	   N	0.182	1.738	5.657	N.3	1	UNK0	0.000	
74	   C	-0.454	3.290	3.112	C.2	1	UNK0	0.000	
75	   C	-1.177	2.200	3.645	C.2	1	UNK0	0.000	
76	   C	-0.728	1.412	4.780	C.3	1	UNK0	0.000	
77	   C	0.463	0.724	6.624	C.3	1	UNK0	0.000	
78	   H	0.517	3.592	3.587	 H	1	UNK0	0.000	
79	   H	-1.220	0.396	4.900	 H	1	UNK0	0.000	
80	   H	-0.323	0.063	6.784	 H	1	UNK0	0.000	
81	   N	-2.075	-5.524	-0.046	N.3	1	UNK0	0.000	
82	   C	-3.313	-2.867	-0.499	C.2	1	UNK0	0.000	
83	   C	-2.296	-3.482	-1.310	C.2	1	UNK0	0.000	
84	   C	-1.637	-4.704	-0.898	C.3	1	UNK0	0.000	
85	   C	-1.311	-6.778	0.025	C.3	1	UNK0	0.000	
86	   H	-3.494	-3.352	0.472	 H	1	UNK0	0.000	
87	   H	-0.865	-4.930	-1.571	 H	1	UNK0	0.000	
88	   H	-0.658	-6.935	-0.857	 H	1	UNK0	0.000	
89	   N	5.217	0.264	-1.830	N.2	1	UNK0	0.000	
90	   C	2.775	0.867	-3.090	C.2	1	UNK0	0.000	
91	   C	3.361	1.758	-2.151	C.2	1	UNK0	0.000	
92	   C	4.646	1.368	-1.493	C.2	1	UNK0	0.000	
93	   C	6.451	-0.119	-1.193	C.3	1	UNK0	0.000	
94	   H	3.208	-0.102	-3.338	 H	1	UNK0	0.000	
95	   H	4.992	2.092	-0.763	 H	1	UNK0	0.000	
96	   H	6.473	0.273	-0.236	 H	1	UNK0	0.000	
@<TRIPOS>BOND
1 1 4 2
2 2 59 1
3 2 3 2
4 3 90 1
5 3 4 1
6 5 29 1
7 1 5 1
8 2 6 1
9 4 7 1
10 5 8 1
11 9 13 1
12 9 12 1
13 10 43 2
14 10 11 1
15 11 50 2
16 11 12 1
17 12 15 1
18 13 16 1
19 10 14 1
20 18 22 1
21 18 75 2
22 18 19 1
23 19 20 1
24 17 20 1
25 17 21 1
26 20 23 1
27 21 24 1
28 25 28 2
29 26 83 1
30 26 27 2
31 27 66 1
32 27 28 1
33 25 29 1
34 26 30 1
35 28 31 1
36 29 32 1
37 33 36 1
38 19 34 2
39 34 35 1
40 35 74 2
41 35 36 1
42 36 39 1
43 33 37 1
44 37 40 1
45 34 38 1
46 42 46 1
47 42 51 2
48 42 43 1
49 41 44 2
50 43 44 1
51 41 45 1
52 44 47 1
53 45 48 1
54 49 53 1
55 50 51 1
56 50 54 1
57 51 52 1
58 49 52 1
59 53 77 1
60 52 55 1
61 53 56 1
62 57 61 1
63 58 62 1
64 59 60 1
65 58 59 2
66 57 60 2
67 37 61 1
68 60 63 1
69 61 64 1
70 65 68 1
71 65 69 1
72 66 67 2
73 67 82 1
74 67 68 1
75 68 71 1
76 21 69 1
77 69 72 1
78 66 70 1
79 73 77 1
80 74 78 1
81 74 75 1
82 75 76 1
83 76 79 1
84 73 76 1
85 77 80 1
86 81 85 1
87 82 86 1
88 83 84 1
89 82 83 2
90 81 84 1
91 13 85 1
92 84 87 1
93 85 88 1
94 89 92 2
95 89 93 1
96 90 91 2
97 58 91 1
98 91 92 1
99 92 95 1
100 45 93 1
101 93 96 1
102 90 94 1
@<TRIPOS>SUBSTRUCTURE
1	UNK0	1	GROUP	1 ****	UNK
