# Supplementary material for: MoleQCage: Geometric High-Throughput Screening for Molecular Caging Prediction
Source: J Chem Inf Model. 2024 Dec 12;64(24):9034–9. doi: 10.1021/acs.jcim.4c01419 (PMC11684736; doi:10.1021/acs.jcim.4c01419)
Supplement: Supplementary file 2 — ci4c01419_si_002.zip [file ci4c01419_si_002.zip › CC3_conformations/CC3_140.mol2]

# created with PyMOL 2.4.1
@<TRIPOS>MOLECULE
frame339.xyz
96 102 1                
SMALL
USER_CHARGES
@<TRIPOS>ATOM
1	   N	0.127	0.904	-5.616	N.3	1	UNK0	0.000	
2	   C	1.050	2.461	-3.419	C.2	1	UNK0	0.000	
3	   C	1.765	1.304	-3.903	C.2	1	UNK0	0.000	
4	   C	1.231	0.570	-5.068	C.3	1	UNK0	0.000	
5	   C	-0.283	0.036	-6.650	C.3	1	UNK0	0.000	
6	   H	0.136	2.754	-3.829	 H	1	UNK0	0.000	
7	   H	1.770	-0.356	-5.312	 H	1	UNK0	0.000	
8	   H	0.470	-0.721	-6.914	 H	1	UNK0	0.000	
9	   N	0.496	-5.828	1.416	N.2	1	UNK0	0.000	
10	   C	2.519	-3.733	1.079	C.2	1	UNK0	0.000	
11	   C	1.544	-3.845	2.149	C.2	1	UNK0	0.000	
12	   C	0.502	-4.872	2.229	C.2	1	UNK0	0.000	
13	   C	-0.513	-6.815	1.442	C.3	1	UNK0	0.000	
14	   H	2.560	-4.426	0.280	 H	1	UNK0	0.000	
15	   H	-0.310	-4.765	3.064	 H	1	UNK0	0.000	
16	   H	-1.297	-6.610	2.122	 H	1	UNK0	0.000	
17	   N	-5.220	1.778	1.842	N.2	1	UNK0	0.000	
18	   C	-2.425	1.915	2.873	C.2	1	UNK0	0.000	
19	   C	-2.907	2.685	1.834	C.2	1	UNK0	0.000	
20	   C	-4.307	2.399	1.253	C.2	1	UNK0	0.000	
21	   C	-6.509	1.614	1.254	C.3	1	UNK0	0.000	
22	   H	-3.059	1.126	3.343	 H	1	UNK0	0.000	
23	   H	-4.488	2.813	0.221	 H	1	UNK0	0.000	
24	   H	-6.577	2.333	0.429	 H	1	UNK0	0.000	
25	   N	-1.776	-1.533	-5.189	N.2	1	UNK0	0.000	
26	   C	-1.948	-2.741	-2.410	C.2	1	UNK0	0.000	
27	   C	-2.486	-1.555	-2.815	C.2	1	UNK0	0.000	
28	   C	-2.126	-0.920	-4.103	C.2	1	UNK0	0.000	
29	   C	-1.641	-0.719	-6.409	C.3	1	UNK0	0.000	
30	   H	-1.251	-3.231	-3.044	 H	1	UNK0	0.000	
31	   H	-2.140	0.171	-4.152	 H	1	UNK0	0.000	
32	   H	-2.559	-0.142	-6.488	 H	1	UNK0	0.000	
33	   N	-0.436	5.919	0.471	N.3	1	UNK0	0.000	
34	   C	-2.087	3.688	1.256	C.2	1	UNK0	0.000	
35	   C	-0.813	3.965	1.846	C.2	1	UNK0	0.000	
36	   C	0.051	5.085	1.291	C.3	1	UNK0	0.000	
37	   C	0.456	6.928	0.047	C.3	1	UNK0	0.000	
38	   H	-2.388	4.259	0.410	 H	1	UNK0	0.000	
39	   H	1.026	5.087	1.583	 H	1	UNK0	0.000	
40	   H	1.412	6.934	0.576	 H	1	UNK0	0.000	
41	   N	5.440	-1.674	0.169	N.2	1	UNK0	0.000	
42	   C	3.382	-1.637	2.067	C.2	1	UNK0	0.000	
43	   C	3.452	-2.683	1.071	C.2	1	UNK0	0.000	
44	   C	4.419	-2.416	0.036	C.2	1	UNK0	0.000	
45	   C	6.462	-1.628	-0.856	C.3	1	UNK0	0.000	
46	   H	4.043	-0.781	1.985	 H	1	UNK0	0.000	
47	   H	4.313	-2.953	-0.895	 H	1	UNK0	0.000	
48	   H	6.259	-2.141	-1.785	 H	1	UNK0	0.000	
49	   N	1.843	-0.912	5.272	N.2	1	UNK0	0.000	
50	   C	1.632	-2.917	3.186	C.2	1	UNK0	0.000	
51	   C	2.464	-1.823	3.129	C.2	1	UNK0	0.000	
52	   C	2.429	-0.752	4.125	C.2	1	UNK0	0.000	
53	   C	1.942	0.042	6.333	C.3	1	UNK0	0.000	
54	   H	0.882	-2.944	3.974	 H	1	UNK0	0.000	
55	   H	2.972	0.112	3.852	 H	1	UNK0	0.000	
56	   H	2.782	0.719	6.135	 H	1	UNK0	0.000	
57	   N	1.538	5.366	-1.581	N.2	1	UNK0	0.000	
58	   C	2.671	2.729	-1.674	C.2	1	UNK0	0.000	
59	   C	1.484	3.164	-2.320	C.2	1	UNK0	0.000	
60	   C	0.860	4.391	-1.964	C.2	1	UNK0	0.000	
61	   C	0.840	6.710	-1.456	C.3	1	UNK0	0.000	
62	   H	2.990	3.164	-0.763	 H	1	UNK0	0.000	
63	   H	-0.232	4.459	-2.106	 H	1	UNK0	0.000	
64	   H	-0.074	6.741	-2.021	 H	1	UNK0	0.000	
65	   N	-5.747	-0.197	-0.192	N.2	1	UNK0	0.000	
66	   C	-3.527	-1.040	-1.945	C.2	1	UNK0	0.000	
67	   C	-3.929	-1.764	-0.837	C.2	1	UNK0	0.000	
68	   C	-5.051	-1.244	0.024	C.2	1	UNK0	0.000	
69	   C	-6.711	0.148	0.827	C.3	1	UNK0	0.000	
70	   H	-3.913	-0.040	-2.069	 H	1	UNK0	0.000	
71	   H	-5.269	-1.939	0.862	 H	1	UNK0	0.000	
72	   H	-6.697	-0.534	1.656	 H	1	UNK0	0.000	
73	   N	0.388	1.590	5.298	N.3	1	UNK0	0.000	
74	   C	-0.432	3.289	3.019	C.2	1	UNK0	0.000	
75	   C	-1.190	2.224	3.534	C.2	1	UNK0	0.000	
76	   C	-0.802	1.473	4.756	C.3	1	UNK0	0.000	
77	   C	0.593	0.770	6.454	C.3	1	UNK0	0.000	
78	   H	0.523	3.447	3.533	 H	1	UNK0	0.000	
79	   H	-1.535	0.731	5.168	 H	1	UNK0	0.000	
80	   H	-0.172	-0.029	6.568	 H	1	UNK0	0.000	
81	   N	-2.083	-5.667	-0.128	N.3	1	UNK0	0.000	
82	   C	-3.373	-3.053	-0.517	C.2	1	UNK0	0.000	
83	   C	-2.338	-3.561	-1.309	C.2	1	UNK0	0.000	
84	   C	-1.747	-4.962	-1.129	C.3	1	UNK0	0.000	
85	   C	-1.241	-6.849	0.032	C.3	1	UNK0	0.000	
86	   H	-3.714	-3.586	0.373	 H	1	UNK0	0.000	
87	   H	-0.980	-5.200	-1.920	 H	1	UNK0	0.000	
88	   H	-0.465	-7.040	-0.755	 H	1	UNK0	0.000	
89	   N	5.541	0.422	-1.915	N.2	1	UNK0	0.000	
90	   C	2.967	0.932	-3.255	C.2	1	UNK0	0.000	
91	   C	3.484	1.681	-2.220	C.2	1	UNK0	0.000	
92	   C	4.724	1.263	-1.452	C.2	1	UNK0	0.000	
93	   C	6.718	-0.093	-1.247	C.3	1	UNK0	0.000	
94	   H	3.545	0.055	-3.472	 H	1	UNK0	0.000	
95	   H	5.044	1.806	-0.555	 H	1	UNK0	0.000	
96	   H	6.840	0.508	-0.364	 H	1	UNK0	0.000	
@<TRIPOS>BOND
1 1 4 1
2 2 59 1
3 2 3 2
4 3 90 1
5 3 4 1
6 5 29 1
7 1 5 1
8 2 6 1
9 4 7 1
10 5 8 1
11 9 13 1
12 9 12 2
13 10 11 1
14 11 12 1
15 11 50 2
16 12 15 1
17 13 16 1
18 10 14 1
19 18 22 1
20 18 75 2
21 18 19 1
22 19 20 1
23 17 20 2
24 17 21 1
25 20 23 1
26 21 24 1
27 25 28 2
28 26 83 1
29 26 27 2
30 27 66 1
31 27 28 1
32 25 29 1
33 26 30 1
34 28 31 1
35 29 32 1
36 33 36 1
37 19 34 2
38 34 35 1
39 35 74 2
40 36 39 1
41 35 36 1
42 33 37 1
43 37 40 1
44 34 38 1
45 42 51 2
46 10 43 2
47 42 43 1
48 41 44 2
49 43 44 1
50 41 45 1
51 42 46 1
52 44 47 1
53 45 48 1
54 49 53 1
55 50 54 1
56 50 51 1
57 51 52 1
58 49 52 2
59 53 77 1
60 52 55 1
61 53 56 1
62 57 61 1
63 58 62 1
64 59 60 1
65 58 59 2
66 57 60 2
67 37 61 1
68 60 63 1
69 61 64 1
70 65 68 2
71 65 69 1
72 66 67 2
73 67 82 1
74 67 68 1
75 68 71 1
76 21 69 1
77 69 72 1
78 66 70 1
79 73 77 1
80 74 78 1
81 74 75 1
82 75 76 1
83 76 79 1
84 73 76 1
85 77 80 1
86 81 85 1
87 82 86 1
88 83 84 1
89 82 83 2
90 81 84 1
91 13 85 1
92 84 87 1
93 85 88 1
94 89 92 2
95 89 93 1
96 90 91 2
97 58 91 1
98 91 92 1
99 92 95 1
100 45 93 1
101 93 96 1
102 90 94 1
@<TRIPOS>SUBSTRUCTURE
1	UNK0	1	GROUP	1 ****	UNK
