# Supplementary material for: MoleQCage: Geometric High-Throughput Screening for Molecular Caging Prediction
Source: J Chem Inf Model. 2024 Dec 12;64(24):9034–9. doi: 10.1021/acs.jcim.4c01419 (PMC11684736; doi:10.1021/acs.jcim.4c01419)
Supplement: Supplementary file 2 — ci4c01419_si_002.zip [file ci4c01419_si_002.zip › CC3_conformations/CC3_141.mol2]

# created with PyMOL 2.4.1
@<TRIPOS>MOLECULE
frame340.xyz
96 102 1                
SMALL
USER_CHARGES
@<TRIPOS>ATOM
1	   N	0.085	0.677	-5.334	N.3	1	UNK0	0.000	
2	   C	1.414	2.670	-3.553	C.2	1	UNK0	0.000	
3	   C	1.903	1.411	-4.010	C.2	1	UNK0	0.000	
4	   C	1.316	0.639	-5.101	C.3	1	UNK0	0.000	
5	   C	-0.323	-0.147	-6.498	C.3	1	UNK0	0.000	
6	   H	0.536	2.954	-4.087	 H	1	UNK0	0.000	
7	   H	2.018	0.047	-5.715	 H	1	UNK0	0.000	
8	   H	0.319	-0.990	-6.598	 H	1	UNK0	0.000	
9	   N	0.679	-5.918	1.183	N.2	1	UNK0	0.000	
10	   C	2.370	-3.456	0.894	C.2	1	UNK0	0.000	
11	   C	1.303	-3.596	1.796	C.2	1	UNK0	0.000	
12	   C	0.476	-4.858	1.812	C.2	1	UNK0	0.000	
13	   C	-0.283	-7.011	1.359	C.3	1	UNK0	0.000	
14	   H	2.478	-4.218	0.154	 H	1	UNK0	0.000	
15	   H	-0.352	-4.655	2.467	 H	1	UNK0	0.000	
16	   H	-0.826	-6.844	2.310	 H	1	UNK0	0.000	
17	   N	-5.258	1.870	1.948	N.2	1	UNK0	0.000	
18	   C	-2.624	2.042	2.991	C.2	1	UNK0	0.000	
19	   C	-3.038	2.734	1.837	C.2	1	UNK0	0.000	
20	   C	-4.388	2.466	1.296	C.2	1	UNK0	0.000	
21	   C	-6.515	1.642	1.345	C.3	1	UNK0	0.000	
22	   H	-3.372	1.362	3.518	 H	1	UNK0	0.000	
23	   H	-4.549	2.935	0.305	 H	1	UNK0	0.000	
24	   H	-6.531	2.241	0.470	 H	1	UNK0	0.000	
25	   N	-1.818	-1.619	-5.203	N.2	1	UNK0	0.000	
26	   C	-2.360	-3.331	-2.717	C.2	1	UNK0	0.000	
27	   C	-2.772	-2.014	-2.935	C.2	1	UNK0	0.000	
28	   C	-2.464	-1.253	-4.133	C.2	1	UNK0	0.000	
29	   C	-1.787	-0.685	-6.250	C.3	1	UNK0	0.000	
30	   H	-1.567	-3.787	-3.377	 H	1	UNK0	0.000	
31	   H	-2.867	-0.207	-4.042	 H	1	UNK0	0.000	
32	   H	-2.450	0.206	-6.036	 H	1	UNK0	0.000	
33	   N	-0.577	6.096	0.490	N.2	1	UNK0	0.000	
34	   C	-2.226	3.695	1.215	C.2	1	UNK0	0.000	
35	   C	-0.949	3.970	1.739	C.2	1	UNK0	0.000	
36	   C	-0.198	5.174	1.276	C.2	1	UNK0	0.000	
37	   C	0.386	7.116	0.144	C.3	1	UNK0	0.000	
38	   H	-2.680	4.247	0.340	 H	1	UNK0	0.000	
39	   H	0.769	5.222	1.690	 H	1	UNK0	0.000	
40	   H	1.087	7.148	1.005	 H	1	UNK0	0.000	
41	   N	5.509	-1.875	0.363	N.2	1	UNK0	0.000	
42	   C	3.236	-1.494	2.023	C.2	1	UNK0	0.000	
43	   C	3.329	-2.413	1.008	C.2	1	UNK0	0.000	
44	   C	4.380	-2.351	0.003	C.2	1	UNK0	0.000	
45	   C	6.580	-1.711	-0.624	C.3	1	UNK0	0.000	
46	   H	3.986	-0.768	2.162	 H	1	UNK0	0.000	
47	   H	4.257	-2.702	-1.061	 H	1	UNK0	0.000	
48	   H	6.421	-2.280	-1.520	 H	1	UNK0	0.000	
49	   N	1.794	-0.877	5.274	N.2	1	UNK0	0.000	
50	   C	1.170	-2.644	2.820	C.2	1	UNK0	0.000	
51	   C	2.152	-1.562	2.935	C.2	1	UNK0	0.000	
52	   C	2.146	-0.629	4.067	C.2	1	UNK0	0.000	
53	   C	1.818	0.137	6.242	C.3	1	UNK0	0.000	
54	   H	0.361	-2.808	3.534	 H	1	UNK0	0.000	
55	   H	2.624	0.353	3.810	 H	1	UNK0	0.000	
56	   H	2.508	1.008	5.995	 H	1	UNK0	0.000	
57	   N	1.812	5.584	-1.313	N.2	1	UNK0	0.000	
58	   C	3.118	2.824	-1.827	C.2	1	UNK0	0.000	
59	   C	2.002	3.401	-2.527	C.2	1	UNK0	0.000	
60	   C	1.384	4.713	-2.168	C.2	1	UNK0	0.000	
61	   C	1.127	6.882	-1.206	C.3	1	UNK0	0.000	
62	   H	3.623	3.235	-0.976	 H	1	UNK0	0.000	
63	   H	0.446	5.008	-2.712	 H	1	UNK0	0.000	
64	   H	0.360	7.060	-1.960	 H	1	UNK0	0.000	
65	   N	-5.739	-0.373	0.048	N.2	1	UNK0	0.000	
66	   C	-3.592	-1.366	-1.958	C.2	1	UNK0	0.000	
67	   C	-4.096	-2.053	-0.859	C.2	1	UNK0	0.000	
68	   C	-4.973	-1.441	0.203	C.2	1	UNK0	0.000	
69	   C	-6.687	0.136	1.019	C.3	1	UNK0	0.000	
70	   H	-4.074	-0.395	-2.188	 H	1	UNK0	0.000	
71	   H	-5.038	-2.042	1.151	 H	1	UNK0	0.000	
72	   H	-6.549	-0.449	1.975	 H	1	UNK0	0.000	
73	   N	0.149	1.753	5.210	N.2	1	UNK0	0.000	
74	   C	-0.482	3.223	2.837	C.2	1	UNK0	0.000	
75	   C	-1.326	2.273	3.435	C.2	1	UNK0	0.000	
76	   C	-0.872	1.524	4.591	C.2	1	UNK0	0.000	
77	   C	0.415	0.833	6.413	C.3	1	UNK0	0.000	
78	   H	0.554	3.374	3.221	 H	1	UNK0	0.000	
79	   H	-1.461	0.589	4.839	 H	1	UNK0	0.000	
80	   H	-0.298	0.040	6.444	 H	1	UNK0	0.000	
81	   N	-2.042	-5.794	-0.035	N.2	1	UNK0	0.000	
82	   C	-3.547	-3.322	-0.618	C.2	1	UNK0	0.000	
83	   C	-2.646	-3.958	-1.498	C.2	1	UNK0	0.000	
84	   C	-2.047	-5.270	-1.171	C.2	1	UNK0	0.000	
85	   C	-1.243	-7.007	0.164	C.3	1	UNK0	0.000	
86	   H	-3.765	-3.785	0.405	 H	1	UNK0	0.000	
87	   H	-1.541	-5.773	-1.986	 H	1	UNK0	0.000	
88	   H	-0.578	-7.074	-0.680	 H	1	UNK0	0.000	
89	   N	5.504	0.092	-1.768	N.2	1	UNK0	0.000	
90	   C	3.087	0.914	-3.342	C.2	1	UNK0	0.000	
91	   C	3.632	1.602	-2.250	C.2	1	UNK0	0.000	
92	   C	4.829	1.138	-1.547	C.2	1	UNK0	0.000	
93	   C	6.633	-0.275	-1.061	C.3	1	UNK0	0.000	
94	   H	3.547	-0.060	-3.463	 H	1	UNK0	0.000	
95	   H	5.219	1.849	-0.790	 H	1	UNK0	0.000	
96	   H	6.671	0.313	-0.172	 H	1	UNK0	0.000	
@<TRIPOS>BOND
1 1 4 1
2 2 59 1
3 2 3 2
4 3 90 1
5 3 4 1
6 5 29 1
7 1 5 1
8 2 6 1
9 4 7 1
10 5 8 1
11 9 13 1
12 9 12 2
13 10 43 2
14 10 11 1
15 11 12 1
16 11 50 2
17 12 15 1
18 13 16 1
19 10 14 1
20 18 75 1
21 18 22 1
22 18 19 2
23 19 20 1
24 17 20 2
25 17 21 1
26 20 23 1
27 21 24 1
28 25 28 2
29 26 83 1
30 26 27 2
31 27 66 1
32 28 31 1
33 27 28 1
34 29 32 1
35 25 29 1
36 26 30 1
37 33 36 2
38 34 35 2
39 19 34 1
40 35 74 1
41 36 39 1
42 35 36 1
43 33 37 1
44 37 40 1
45 34 38 1
46 42 46 1
47 42 51 2
48 42 43 1
49 41 44 2
50 43 44 1
51 41 45 1
52 44 47 1
53 45 48 1
54 49 53 1
55 50 51 1
56 50 54 1
57 51 52 1
58 49 52 2
59 53 77 1
60 52 55 1
61 53 56 1
62 57 61 1
63 58 62 1
64 59 60 1
65 58 59 2
66 57 60 2
67 37 61 1
68 60 63 1
69 61 64 1
70 65 68 2
71 65 69 1
72 66 67 2
73 67 82 1
74 67 68 1
75 68 71 1
76 21 69 1
77 69 72 1
78 66 70 1
79 73 77 1
80 74 78 1
81 74 75 2
82 75 76 1
83 76 79 1
84 73 76 2
85 77 80 1
86 81 85 1
87 82 86 1
88 83 84 1
89 82 83 2
90 81 84 2
91 13 85 1
92 84 87 1
93 85 88 1
94 89 92 2
95 89 93 1
96 90 91 2
97 58 91 1
98 91 92 1
99 92 95 1
100 45 93 1
101 93 96 1
102 90 94 1
@<TRIPOS>SUBSTRUCTURE
1	UNK0	1	GROUP	1 ****	UNK
