# Supplementary material for: MoleQCage: Geometric High-Throughput Screening for Molecular Caging Prediction
Source: J Chem Inf Model. 2024 Dec 12;64(24):9034–9. doi: 10.1021/acs.jcim.4c01419 (PMC11684736; doi:10.1021/acs.jcim.4c01419)
Supplement: Supplementary file 2 — ci4c01419_si_002.zip [file ci4c01419_si_002.zip › CC3_conformations/CC3_142.mol2]

# created with PyMOL 2.4.1
@<TRIPOS>MOLECULE
frame341.xyz
96 102 1                
SMALL
USER_CHARGES
@<TRIPOS>ATOM
1	   N	0.203	0.825	-5.637	N.2	1	UNK0	0.000	
2	   C	1.171	2.403	-3.458	C.2	1	UNK0	0.000	
3	   C	1.743	1.174	-3.782	C.2	1	UNK0	0.000	
4	   C	1.053	0.348	-4.804	C.2	1	UNK0	0.000	
5	   C	-0.387	-0.055	-6.636	C.3	1	UNK0	0.000	
6	   H	0.280	2.750	-3.983	 H	1	UNK0	0.000	
7	   H	1.308	-0.736	-4.741	 H	1	UNK0	0.000	
8	   H	0.167	-0.978	-6.670	 H	1	UNK0	0.000	
9	   N	0.809	-6.094	1.436	N.2	1	UNK0	0.000	
10	   C	2.619	-3.817	1.291	C.2	1	UNK0	0.000	
11	   C	1.535	-3.878	2.239	C.2	1	UNK0	0.000	
12	   C	0.522	-5.033	2.043	C.2	1	UNK0	0.000	
13	   C	-0.234	-7.034	1.333	C.3	1	UNK0	0.000	
14	   H	2.634	-4.522	0.404	 H	1	UNK0	0.000	
15	   H	-0.397	-4.956	2.649	 H	1	UNK0	0.000	
16	   H	-0.912	-7.077	2.139	 H	1	UNK0	0.000	
17	   N	-5.244	1.780	1.659	N.2	1	UNK0	0.000	
18	   C	-2.674	2.008	2.860	C.2	1	UNK0	0.000	
19	   C	-3.117	2.755	1.753	C.2	1	UNK0	0.000	
20	   C	-4.467	2.605	1.139	C.2	1	UNK0	0.000	
21	   C	-6.558	1.561	1.021	C.3	1	UNK0	0.000	
22	   H	-3.384	1.238	3.138	 H	1	UNK0	0.000	
23	   H	-4.714	3.099	0.205	 H	1	UNK0	0.000	
24	   H	-6.478	2.029	0.033	 H	1	UNK0	0.000	
25	   N	-1.772	-1.300	-5.106	N.3	1	UNK0	0.000	
26	   C	-2.002	-2.767	-2.505	C.2	1	UNK0	0.000	
27	   C	-2.696	-1.541	-2.825	C.2	1	UNK0	0.000	
28	   C	-2.473	-0.819	-4.124	C.3	1	UNK0	0.000	
29	   C	-1.807	-0.471	-6.289	C.3	1	UNK0	0.000	
30	   H	-1.140	-3.050	-3.101	 H	1	UNK0	0.000	
31	   H	-2.964	0.139	-4.182	 H	1	UNK0	0.000	
32	   H	-2.348	0.511	-6.192	 H	1	UNK0	0.000	
33	   N	-0.496	5.888	0.318	N.3	1	UNK0	0.000	
34	   C	-2.295	3.777	1.227	C.2	1	UNK0	0.000	
35	   C	-1.055	4.040	1.734	C.2	1	UNK0	0.000	
36	   C	-0.183	5.030	1.234	C.3	1	UNK0	0.000	
37	   C	0.417	6.994	0.070	C.3	1	UNK0	0.000	
38	   H	-2.566	4.330	0.269	 H	1	UNK0	0.000	
39	   H	0.772	4.955	1.628	 H	1	UNK0	0.000	
40	   H	1.257	6.980	0.750	 H	1	UNK0	0.000	
41	   N	5.508	-1.651	0.221	N.2	1	UNK0	0.000	
42	   C	3.392	-1.839	2.301	C.2	1	UNK0	0.000	
43	   C	3.650	-2.837	1.385	C.2	1	UNK0	0.000	
44	   C	4.783	-2.696	0.440	C.2	1	UNK0	0.000	
45	   C	6.603	-1.663	-0.827	C.3	1	UNK0	0.000	
46	   H	4.083	-1.077	2.309	 H	1	UNK0	0.000	
47	   H	5.051	-3.687	-0.035	 H	1	UNK0	0.000	
48	   H	6.318	-2.300	-1.656	 H	1	UNK0	0.000	
49	   N	1.491	-0.870	5.272	N.2	1	UNK0	0.000	
50	   C	1.420	-2.938	3.216	C.2	1	UNK0	0.000	
51	   C	2.409	-1.886	3.292	C.2	1	UNK0	0.000	
52	   C	2.388	-0.884	4.346	C.2	1	UNK0	0.000	
53	   C	1.604	0.152	6.384	C.3	1	UNK0	0.000	
54	   H	0.594	-3.050	3.891	 H	1	UNK0	0.000	
55	   H	3.188	-0.178	4.313	 H	1	UNK0	0.000	
56	   H	2.335	0.968	6.180	 H	1	UNK0	0.000	
57	   N	1.791	5.559	-1.472	N.2	1	UNK0	0.000	
58	   C	3.019	2.885	-1.967	C.2	1	UNK0	0.000	
59	   C	1.796	3.280	-2.480	C.2	1	UNK0	0.000	
60	   C	1.209	4.575	-2.084	C.2	1	UNK0	0.000	
61	   C	1.108	6.859	-1.342	C.3	1	UNK0	0.000	
62	   H	3.489	3.490	-1.225	 H	1	UNK0	0.000	
63	   H	0.225	4.768	-2.410	 H	1	UNK0	0.000	
64	   H	0.352	7.046	-2.100	 H	1	UNK0	0.000	
65	   N	-5.852	-0.405	-0.226	N.2	1	UNK0	0.000	
66	   C	-3.680	-1.038	-1.969	C.2	1	UNK0	0.000	
67	   C	-4.024	-1.797	-0.768	C.2	1	UNK0	0.000	
68	   C	-4.975	-1.221	0.169	C.2	1	UNK0	0.000	
69	   C	-6.753	0.054	0.772	C.3	1	UNK0	0.000	
70	   H	-4.089	-0.067	-2.274	 H	1	UNK0	0.000	
71	   H	-4.906	-1.687	1.151	 H	1	UNK0	0.000	
72	   H	-6.655	-0.494	1.742	 H	1	UNK0	0.000	
73	   N	-0.007	1.822	5.414	N.2	1	UNK0	0.000	
74	   C	-0.668	3.293	2.914	C.2	1	UNK0	0.000	
75	   C	-1.449	2.284	3.477	C.2	1	UNK0	0.000	
76	   C	-0.969	1.533	4.689	C.2	1	UNK0	0.000	
77	   C	0.309	0.973	6.565	C.3	1	UNK0	0.000	
78	   H	0.246	3.491	3.445	 H	1	UNK0	0.000	
79	   H	-1.626	0.598	4.905	 H	1	UNK0	0.000	
80	   H	-0.502	0.263	6.916	 H	1	UNK0	0.000	
81	   N	-1.897	-5.613	-0.121	N.2	1	UNK0	0.000	
82	   C	-3.300	-2.984	-0.437	C.2	1	UNK0	0.000	
83	   C	-2.296	-3.485	-1.326	C.2	1	UNK0	0.000	
84	   C	-1.676	-4.847	-1.159	C.2	1	UNK0	0.000	
85	   C	-1.080	-6.851	-0.018	C.3	1	UNK0	0.000	
86	   H	-3.647	-3.473	0.470	 H	1	UNK0	0.000	
87	   H	-1.060	-5.254	-2.021	 H	1	UNK0	0.000	
88	   H	-0.371	-6.891	-0.865	 H	1	UNK0	0.000	
89	   N	5.568	0.218	-1.941	N.2	1	UNK0	0.000	
90	   C	2.986	0.863	-3.275	C.2	1	UNK0	0.000	
91	   C	3.644	1.635	-2.309	C.2	1	UNK0	0.000	
92	   C	4.916	1.283	-1.590	C.2	1	UNK0	0.000	
93	   C	6.775	-0.215	-1.240	C.3	1	UNK0	0.000	
94	   H	3.514	0.060	-3.710	 H	1	UNK0	0.000	
95	   H	5.203	1.778	-0.640	 H	1	UNK0	0.000	
96	   H	7.051	0.385	-0.387	 H	1	UNK0	0.000	
@<TRIPOS>BOND
1 1 4 2
2 2 59 1
3 2 3 2
4 3 90 1
5 4 7 1
6 3 4 1
7 5 29 1
8 1 5 1
9 2 6 1
10 5 8 1
11 9 12 2
12 10 43 2
13 10 11 1
14 11 50 2
15 11 12 1
16 12 15 1
17 9 13 1
18 13 16 1
19 10 14 1
20 18 22 1
21 18 75 1
22 18 19 2
23 17 20 2
24 19 20 1
25 17 21 1
26 20 23 1
27 21 24 1
28 25 28 1
29 26 83 1
30 26 27 2
31 27 66 1
32 27 28 1
33 29 32 1
34 25 29 1
35 26 30 1
36 28 31 1
37 33 36 1
38 34 35 2
39 19 34 1
40 35 74 1
41 36 39 1
42 35 36 1
43 33 37 1
44 37 40 1
45 34 38 1
46 41 44 2
47 42 46 1
48 42 51 2
49 42 43 1
50 43 44 1
51 41 45 1
52 44 47 1
53 45 48 1
54 49 53 1
55 50 51 1
56 50 54 1
57 51 52 1
58 49 52 2
59 53 77 1
60 52 55 1
61 53 56 1
62 57 61 1
63 58 62 1
64 59 60 1
65 58 59 2
66 57 60 2
67 37 61 1
68 60 63 1
69 61 64 1
70 65 68 2
71 65 69 1
72 66 67 2
73 67 82 1
74 67 68 1
75 68 71 1
76 21 69 1
77 69 72 1
78 66 70 1
79 73 77 1
80 74 78 1
81 74 75 2
82 75 76 1
83 76 79 1
84 73 76 2
85 77 80 1
86 81 85 1
87 82 86 1
88 83 84 1
89 82 83 2
90 81 84 2
91 13 85 1
92 84 87 1
93 85 88 1
94 89 92 2
95 89 93 1
96 90 91 2
97 58 91 1
98 91 92 1
99 92 95 1
100 45 93 1
101 93 96 1
102 90 94 1
@<TRIPOS>SUBSTRUCTURE
1	UNK0	1	GROUP	1 ****	UNK
