# Supplementary material for: MoleQCage: Geometric High-Throughput Screening for Molecular Caging Prediction
Source: J Chem Inf Model. 2024 Dec 12;64(24):9034–9. doi: 10.1021/acs.jcim.4c01419 (PMC11684736; doi:10.1021/acs.jcim.4c01419)
Supplement: Supplementary file 2 — ci4c01419_si_002.zip [file ci4c01419_si_002.zip › CC3_conformations/CC3_143.mol2]

# created with PyMOL 2.4.1
@<TRIPOS>MOLECULE
frame342.xyz
96 102 1                
SMALL
USER_CHARGES
@<TRIPOS>ATOM
1	   N	0.172	0.848	-5.844	N.2	1	UNK0	0.000	
2	   C	1.191	2.410	-3.632	C.2	1	UNK0	0.000	
3	   C	1.747	1.166	-3.947	C.2	1	UNK0	0.000	
4	   C	1.042	0.391	-5.033	C.2	1	UNK0	0.000	
5	   C	-0.354	-0.043	-6.852	C.3	1	UNK0	0.000	
6	   H	0.295	2.746	-4.066	 H	1	UNK0	0.000	
7	   H	1.419	-0.627	-5.120	 H	1	UNK0	0.000	
8	   H	0.239	-0.955	-7.089	 H	1	UNK0	0.000	
9	   N	0.453	-5.474	0.916	N.3	1	UNK0	0.000	
10	   C	2.615	-3.531	1.148	C.2	1	UNK0	0.000	
11	   C	1.506	-3.597	2.046	C.2	1	UNK0	0.000	
12	   C	0.541	-4.689	1.926	C.3	1	UNK0	0.000	
13	   C	-0.555	-6.564	1.124	C.3	1	UNK0	0.000	
14	   H	2.693	-4.253	0.321	 H	1	UNK0	0.000	
15	   H	-0.120	-4.811	2.760	 H	1	UNK0	0.000	
16	   H	-1.321	-6.299	1.812	 H	1	UNK0	0.000	
17	   N	-5.332	1.846	1.784	N.2	1	UNK0	0.000	
18	   C	-2.806	2.221	3.160	C.2	1	UNK0	0.000	
19	   C	-3.211	2.962	2.000	C.2	1	UNK0	0.000	
20	   C	-4.582	2.784	1.385	C.2	1	UNK0	0.000	
21	   C	-6.643	1.423	1.185	C.3	1	UNK0	0.000	
22	   H	-3.557	1.571	3.621	 H	1	UNK0	0.000	
23	   H	-4.825	3.356	0.508	 H	1	UNK0	0.000	
24	   H	-6.719	1.919	0.196	 H	1	UNK0	0.000	
25	   N	-1.757	-1.390	-5.371	N.2	1	UNK0	0.000	
26	   C	-2.027	-2.921	-2.913	C.2	1	UNK0	0.000	
27	   C	-2.477	-1.586	-3.122	C.2	1	UNK0	0.000	
28	   C	-2.178	-0.855	-4.323	C.2	1	UNK0	0.000	
29	   C	-1.836	-0.601	-6.549	C.3	1	UNK0	0.000	
30	   H	-1.336	-3.388	-3.557	 H	1	UNK0	0.000	
31	   H	-2.380	0.278	-4.294	 H	1	UNK0	0.000	
32	   H	-2.378	0.341	-6.459	 H	1	UNK0	0.000	
33	   N	-0.241	6.027	0.700	N.2	1	UNK0	0.000	
34	   C	-2.331	3.966	1.501	C.2	1	UNK0	0.000	
35	   C	-1.006	4.199	2.053	C.2	1	UNK0	0.000	
36	   C	-0.049	5.185	1.662	C.2	1	UNK0	0.000	
37	   C	0.767	6.903	0.218	C.3	1	UNK0	0.000	
38	   H	-2.658	4.597	0.642	 H	1	UNK0	0.000	
39	   H	0.936	5.173	2.188	 H	1	UNK0	0.000	
40	   H	1.612	6.718	0.885	 H	1	UNK0	0.000	
41	   N	5.561	-1.628	0.370	N.2	1	UNK0	0.000	
42	   C	3.499	-1.699	2.507	C.2	1	UNK0	0.000	
43	   C	3.579	-2.588	1.403	C.2	1	UNK0	0.000	
44	   C	4.676	-2.499	0.386	C.2	1	UNK0	0.000	
45	   C	6.581	-1.654	-0.607	C.3	1	UNK0	0.000	
46	   H	4.180	-0.865	2.591	 H	1	UNK0	0.000	
47	   H	4.648	-3.345	-0.235	 H	1	UNK0	0.000	
48	   H	6.183	-2.181	-1.466	 H	1	UNK0	0.000	
49	   N	1.383	-0.787	5.341	N.2	1	UNK0	0.000	
50	   C	1.424	-2.810	3.158	C.2	1	UNK0	0.000	
51	   C	2.411	-1.762	3.402	C.2	1	UNK0	0.000	
52	   C	2.357	-0.938	4.589	C.2	1	UNK0	0.000	
53	   C	1.585	0.154	6.435	C.3	1	UNK0	0.000	
54	   H	0.532	-2.875	3.845	 H	1	UNK0	0.000	
55	   H	3.279	-0.369	4.774	 H	1	UNK0	0.000	
56	   H	2.316	1.050	6.171	 H	1	UNK0	0.000	
57	   N	1.811	5.306	-1.460	N.3	1	UNK0	0.000	
58	   C	2.912	2.716	-1.934	C.2	1	UNK0	0.000	
59	   C	1.754	3.180	-2.578	C.2	1	UNK0	0.000	
60	   C	1.064	4.454	-2.047	C.3	1	UNK0	0.000	
61	   C	1.180	6.621	-1.286	C.3	1	UNK0	0.000	
62	   H	3.251	3.428	-1.186	 H	1	UNK0	0.000	
63	   H	0.040	4.609	-2.339	 H	1	UNK0	0.000	
64	   H	0.264	6.786	-1.901	 H	1	UNK0	0.000	
65	   N	-5.606	-0.432	-0.190	N.2	1	UNK0	0.000	
66	   C	-3.317	-1.109	-2.094	C.2	1	UNK0	0.000	
67	   C	-3.769	-1.863	-0.971	C.2	1	UNK0	0.000	
68	   C	-4.780	-1.423	-0.022	C.2	1	UNK0	0.000	
69	   C	-6.614	-0.114	0.836	C.3	1	UNK0	0.000	
70	   H	-3.717	-0.037	-2.244	 H	1	UNK0	0.000	
71	   H	-4.805	-1.961	0.933	 H	1	UNK0	0.000	
72	   H	-6.346	-0.644	1.758	 H	1	UNK0	0.000	
73	   N	0.034	1.645	5.396	N.2	1	UNK0	0.000	
74	   C	-0.693	3.326	3.159	C.2	1	UNK0	0.000	
75	   C	-1.559	2.361	3.702	C.2	1	UNK0	0.000	
76	   C	-1.123	1.560	4.828	C.2	1	UNK0	0.000	
77	   C	0.272	0.941	6.653	C.3	1	UNK0	0.000	
78	   H	0.269	3.380	3.641	 H	1	UNK0	0.000	
79	   H	-1.870	0.783	5.122	 H	1	UNK0	0.000	
80	   H	-0.509	0.299	6.877	 H	1	UNK0	0.000	
81	   N	-2.054	-5.795	-0.671	N.3	1	UNK0	0.000	
82	   C	-3.201	-3.108	-0.759	C.2	1	UNK0	0.000	
83	   C	-2.263	-3.618	-1.701	C.2	1	UNK0	0.000	
84	   C	-1.577	-4.890	-1.490	C.3	1	UNK0	0.000	
85	   C	-1.194	-6.929	-0.211	C.3	1	UNK0	0.000	
86	   H	-3.402	-3.665	0.163	 H	1	UNK0	0.000	
87	   H	-0.753	-5.069	-2.115	 H	1	UNK0	0.000	
88	   H	-0.498	-7.262	-0.971	 H	1	UNK0	0.000	
89	   N	5.596	0.196	-1.997	N.2	1	UNK0	0.000	
90	   C	2.862	0.695	-3.279	C.2	1	UNK0	0.000	
91	   C	3.480	1.492	-2.259	C.2	1	UNK0	0.000	
92	   C	4.681	1.012	-1.549	C.2	1	UNK0	0.000	
93	   C	6.705	-0.257	-1.215	C.3	1	UNK0	0.000	
94	   H	3.228	-0.280	-3.510	 H	1	UNK0	0.000	
95	   H	4.761	1.358	-0.460	 H	1	UNK0	0.000	
96	   H	6.830	0.494	-0.386	 H	1	UNK0	0.000	
@<TRIPOS>BOND
1 1 4 2
2 2 59 1
3 2 3 2
4 3 90 1
5 3 4 1
6 5 29 1
7 1 5 1
8 2 6 1
9 4 7 1
10 5 8 1
11 9 13 1
12 9 12 1
13 10 43 2
14 10 11 1
15 11 50 2
16 11 12 1
17 12 15 1
18 13 16 1
19 10 14 1
20 18 22 1
21 18 75 2
22 18 19 1
23 17 20 2
24 19 20 1
25 17 21 1
26 20 23 1
27 21 24 1
28 25 28 2
29 26 83 1
30 26 27 2
31 27 66 1
32 28 31 1
33 27 28 1
34 29 32 1
35 25 29 1
36 26 30 1
37 33 36 2
38 19 34 2
39 34 35 1
40 35 74 2
41 35 36 1
42 36 39 1
43 33 37 1
44 37 40 1
45 34 38 1
46 41 44 2
47 42 46 1
48 42 51 2
49 42 43 1
50 43 44 1
51 41 45 1
52 44 47 1
53 45 48 1
54 49 53 1
55 50 51 1
56 50 54 1
57 51 52 1
58 52 55 1
59 49 52 2
60 53 77 1
61 53 56 1
62 57 61 1
63 58 62 1
64 59 60 1
65 58 59 2
66 57 60 1
67 37 61 1
68 60 63 1
69 61 64 1
70 65 68 2
71 65 69 1
72 66 67 2
73 67 82 1
74 67 68 1
75 68 71 1
76 21 69 1
77 69 72 1
78 66 70 1
79 73 77 1
80 74 78 1
81 74 75 1
82 75 76 1
83 76 79 1
84 73 76 2
85 77 80 1
86 81 85 1
87 82 86 1
88 83 84 1
89 82 83 2
90 81 84 1
91 13 85 1
92 84 87 1
93 85 88 1
94 89 92 2
95 89 93 1
96 90 91 2
97 58 91 1
98 91 92 1
99 92 95 1
100 45 93 1
101 93 96 1
102 90 94 1
@<TRIPOS>SUBSTRUCTURE
1	UNK0	1	GROUP	1 ****	UNK
