# Supplementary material for: MoleQCage: Geometric High-Throughput Screening for Molecular Caging Prediction
Source: J Chem Inf Model. 2024 Dec 12;64(24):9034–9. doi: 10.1021/acs.jcim.4c01419 (PMC11684736; doi:10.1021/acs.jcim.4c01419)
Supplement: Supplementary file 2 — ci4c01419_si_002.zip [file ci4c01419_si_002.zip › CC3_conformations/CC3_144.mol2]

# created with PyMOL 2.4.1
@<TRIPOS>MOLECULE
frame343.xyz
96 102 1                
SMALL
USER_CHARGES
@<TRIPOS>ATOM
1	   N	-0.028	0.801	-5.530	N.2	1	UNK0	0.000	
2	   C	1.292	2.398	-3.400	C.2	1	UNK0	0.000	
3	   C	1.786	1.129	-3.851	C.2	1	UNK0	0.000	
4	   C	1.028	0.380	-5.010	C.2	1	UNK0	0.000	
5	   C	-0.540	0.017	-6.628	C.3	1	UNK0	0.000	
6	   H	0.305	2.662	-3.796	 H	1	UNK0	0.000	
7	   H	1.529	-0.597	-5.259	 H	1	UNK0	0.000	
8	   H	-0.016	-0.909	-6.656	 H	1	UNK0	0.000	
9	   N	0.768	-5.739	1.180	N.2	1	UNK0	0.000	
10	   C	2.448	-3.308	1.189	C.2	1	UNK0	0.000	
11	   C	1.341	-3.522	2.056	C.2	1	UNK0	0.000	
12	   C	0.489	-4.749	1.934	C.2	1	UNK0	0.000	
13	   C	-0.194	-6.825	1.102	C.3	1	UNK0	0.000	
14	   H	2.498	-3.891	0.298	 H	1	UNK0	0.000	
15	   H	-0.436	-4.765	2.510	 H	1	UNK0	0.000	
16	   H	-0.879	-6.717	1.990	 H	1	UNK0	0.000	
17	   N	-5.180	1.701	1.815	N.2	1	UNK0	0.000	
18	   C	-2.513	1.822	2.831	C.2	1	UNK0	0.000	
19	   C	-2.969	2.531	1.680	C.2	1	UNK0	0.000	
20	   C	-4.260	2.147	1.093	C.2	1	UNK0	0.000	
21	   C	-6.474	1.424	1.153	C.3	1	UNK0	0.000	
22	   H	-3.097	0.965	3.174	 H	1	UNK0	0.000	
23	   H	-4.363	2.325	0.057	 H	1	UNK0	0.000	
24	   H	-6.623	2.082	0.259	 H	1	UNK0	0.000	
25	   N	-2.082	-1.278	-5.219	N.2	1	UNK0	0.000	
26	   C	-2.025	-2.743	-2.652	C.2	1	UNK0	0.000	
27	   C	-2.859	-1.676	-2.946	C.2	1	UNK0	0.000	
28	   C	-2.769	-0.959	-4.255	C.2	1	UNK0	0.000	
29	   C	-2.038	-0.417	-6.435	C.3	1	UNK0	0.000	
30	   H	-1.233	-3.008	-3.424	 H	1	UNK0	0.000	
31	   H	-3.265	-0.041	-4.236	 H	1	UNK0	0.000	
32	   H	-2.590	0.467	-6.249	 H	1	UNK0	0.000	
33	   N	-0.402	5.837	0.447	N.2	1	UNK0	0.000	
34	   C	-2.174	3.582	1.167	C.2	1	UNK0	0.000	
35	   C	-0.930	3.795	1.788	C.2	1	UNK0	0.000	
36	   C	-0.038	4.827	1.240	C.2	1	UNK0	0.000	
37	   C	0.622	6.814	0.183	C.3	1	UNK0	0.000	
38	   H	-2.525	4.142	0.303	 H	1	UNK0	0.000	
39	   H	1.001	4.582	1.572	 H	1	UNK0	0.000	
40	   H	1.409	6.867	0.950	 H	1	UNK0	0.000	
41	   N	5.383	-1.451	0.397	N.2	1	UNK0	0.000	
42	   C	3.149	-1.359	2.478	C.2	1	UNK0	0.000	
43	   C	3.363	-2.315	1.396	C.2	1	UNK0	0.000	
44	   C	4.504	-2.306	0.441	C.2	1	UNK0	0.000	
45	   C	6.451	-1.661	-0.570	C.3	1	UNK0	0.000	
46	   H	3.887	-0.505	2.695	 H	1	UNK0	0.000	
47	   H	4.644	-3.257	-0.166	 H	1	UNK0	0.000	
48	   H	6.113	-2.352	-1.414	 H	1	UNK0	0.000	
49	   N	1.395	-0.735	5.579	N.2	1	UNK0	0.000	
50	   C	1.155	-2.579	3.104	C.2	1	UNK0	0.000	
51	   C	2.091	-1.496	3.359	C.2	1	UNK0	0.000	
52	   C	2.115	-0.589	4.538	C.2	1	UNK0	0.000	
53	   C	1.476	0.288	6.592	C.3	1	UNK0	0.000	
54	   H	0.283	-2.869	3.723	 H	1	UNK0	0.000	
55	   H	2.793	0.255	4.411	 H	1	UNK0	0.000	
56	   H	2.142	1.130	6.424	 H	1	UNK0	0.000	
57	   N	1.949	5.447	-1.346	N.2	1	UNK0	0.000	
58	   C	3.161	2.724	-1.929	C.2	1	UNK0	0.000	
59	   C	1.923	3.212	-2.473	C.2	1	UNK0	0.000	
60	   C	1.401	4.560	-2.065	C.2	1	UNK0	0.000	
61	   C	1.228	6.684	-1.214	C.3	1	UNK0	0.000	
62	   H	3.675	3.248	-1.049	 H	1	UNK0	0.000	
63	   H	0.401	4.818	-2.417	 H	1	UNK0	0.000	
64	   H	0.345	6.811	-1.898	 H	1	UNK0	0.000	
65	   N	-5.761	-0.521	-0.106	N.2	1	UNK0	0.000	
66	   C	-3.936	-1.343	-2.080	C.2	1	UNK0	0.000	
67	   C	-4.089	-1.959	-0.813	C.2	1	UNK0	0.000	
68	   C	-5.209	-1.597	0.065	C.2	1	UNK0	0.000	
69	   C	-6.712	-0.072	0.891	C.3	1	UNK0	0.000	
70	   H	-4.620	-0.495	-2.337	 H	1	UNK0	0.000	
71	   H	-5.530	-2.303	0.931	 H	1	UNK0	0.000	
72	   H	-6.613	-0.547	1.952	 H	1	UNK0	0.000	
73	   N	-0.122	1.816	5.547	N.2	1	UNK0	0.000	
74	   C	-0.556	3.148	3.041	C.2	1	UNK0	0.000	
75	   C	-1.385	2.172	3.550	C.2	1	UNK0	0.000	
76	   C	-1.084	1.488	4.806	C.2	1	UNK0	0.000	
77	   C	0.161	1.048	6.770	C.3	1	UNK0	0.000	
78	   H	0.356	3.469	3.600	 H	1	UNK0	0.000	
79	   H	-1.748	0.616	5.072	 H	1	UNK0	0.000	
80	   H	-0.568	0.250	7.012	 H	1	UNK0	0.000	
81	   N	-1.774	-5.495	-0.333	N.2	1	UNK0	0.000	
82	   C	-3.252	-3.053	-0.584	C.2	1	UNK0	0.000	
83	   C	-2.252	-3.441	-1.470	C.2	1	UNK0	0.000	
84	   C	-1.487	-4.665	-1.232	C.2	1	UNK0	0.000	
85	   C	-1.019	-6.709	-0.174	C.3	1	UNK0	0.000	
86	   H	-3.425	-3.649	0.301	 H	1	UNK0	0.000	
87	   H	-0.530	-4.847	-1.899	 H	1	UNK0	0.000	
88	   H	-0.201	-6.815	-0.982	 H	1	UNK0	0.000	
89	   N	5.583	0.003	-2.081	N.2	1	UNK0	0.000	
90	   C	3.050	0.712	-3.380	C.2	1	UNK0	0.000	
91	   C	3.653	1.500	-2.365	C.2	1	UNK0	0.000	
92	   C	4.919	1.079	-1.774	C.2	1	UNK0	0.000	
93	   C	6.720	-0.361	-1.311	C.3	1	UNK0	0.000	
94	   H	3.578	-0.140	-3.742	 H	1	UNK0	0.000	
95	   H	5.256	1.802	-0.988	 H	1	UNK0	0.000	
96	   H	6.989	0.413	-0.572	 H	1	UNK0	0.000	
@<TRIPOS>BOND
1 1 4 2
2 2 59 1
3 2 3 2
4 3 90 1
5 3 4 1
6 5 29 1
7 1 5 1
8 2 6 1
9 4 7 1
10 5 8 1
11 9 12 2
12 10 43 2
13 10 11 1
14 11 50 2
15 11 12 1
16 12 15 1
17 9 13 1
18 13 16 1
19 10 14 1
20 18 22 1
21 18 75 2
22 18 19 1
23 19 20 1
24 17 20 2
25 17 21 1
26 20 23 1
27 21 24 1
28 25 28 2
29 26 83 1
30 26 27 2
31 27 66 1
32 28 31 1
33 27 28 1
34 29 32 1
35 25 29 1
36 26 30 1
37 33 36 2
38 19 34 2
39 34 35 1
40 35 74 2
41 36 39 1
42 35 36 1
43 33 37 1
44 37 40 1
45 34 38 1
46 41 44 2
47 42 46 1
48 42 51 2
49 42 43 1
50 43 44 1
51 41 45 1
52 44 47 1
53 45 48 1
54 49 53 1
55 50 51 1
56 50 54 1
57 51 52 1
58 49 52 2
59 53 77 1
60 52 55 1
61 53 56 1
62 57 61 1
63 58 62 1
64 59 60 1
65 58 59 2
66 57 60 2
67 37 61 1
68 60 63 1
69 61 64 1
70 65 68 2
71 65 69 1
72 66 67 2
73 67 82 1
74 67 68 1
75 68 71 1
76 21 69 1
77 69 72 1
78 66 70 1
79 73 77 1
80 74 75 1
81 74 78 1
82 75 76 1
83 76 79 1
84 73 76 2
85 77 80 1
86 81 85 1
87 82 86 1
88 83 84 1
89 82 83 2
90 81 84 2
91 13 85 1
92 84 87 1
93 85 88 1
94 89 92 2
95 89 93 1
96 90 91 2
97 58 91 1
98 91 92 1
99 92 95 1
100 93 96 1
101 45 93 1
102 90 94 1
@<TRIPOS>SUBSTRUCTURE
1	UNK0	1	GROUP	1 ****	UNK
