# Supplementary material for: MoleQCage: Geometric High-Throughput Screening for Molecular Caging Prediction
Source: J Chem Inf Model. 2024 Dec 12;64(24):9034–9. doi: 10.1021/acs.jcim.4c01419 (PMC11684736; doi:10.1021/acs.jcim.4c01419)
Supplement: Supplementary file 2 — ci4c01419_si_002.zip [file ci4c01419_si_002.zip › CC3_conformations/CC3_145.mol2]

# created with PyMOL 2.4.1
@<TRIPOS>MOLECULE
frame344.xyz
96 102 1                
SMALL
USER_CHARGES
@<TRIPOS>ATOM
1	   N	0.174	0.797	-5.718	N.2	1	UNK0	0.000	
2	   C	1.293	2.415	-3.657	C.2	1	UNK0	0.000	
3	   C	1.801	1.164	-3.981	C.2	1	UNK0	0.000	
4	   C	1.266	0.455	-5.128	C.2	1	UNK0	0.000	
5	   C	-0.404	-0.002	-6.720	C.3	1	UNK0	0.000	
6	   H	0.544	2.864	-4.181	 H	1	UNK0	0.000	
7	   H	1.704	-0.478	-5.442	 H	1	UNK0	0.000	
8	   H	0.138	-0.866	-6.978	 H	1	UNK0	0.000	
9	   N	0.679	-5.815	0.984	N.2	1	UNK0	0.000	
10	   C	2.570	-3.579	1.071	C.2	1	UNK0	0.000	
11	   C	1.521	-3.826	2.007	C.2	1	UNK0	0.000	
12	   C	0.579	-4.947	1.861	C.2	1	UNK0	0.000	
13	   C	-0.273	-6.907	1.039	C.3	1	UNK0	0.000	
14	   H	2.702	-4.233	0.219	 H	1	UNK0	0.000	
15	   H	-0.158	-4.901	2.672	 H	1	UNK0	0.000	
16	   H	-1.082	-6.737	1.849	 H	1	UNK0	0.000	
17	   N	-5.454	1.969	2.005	N.2	1	UNK0	0.000	
18	   C	-2.685	2.079	2.906	C.2	1	UNK0	0.000	
19	   C	-3.174	2.896	1.851	C.2	1	UNK0	0.000	
20	   C	-4.591	2.693	1.453	C.2	1	UNK0	0.000	
21	   C	-6.689	1.608	1.290	C.3	1	UNK0	0.000	
22	   H	-3.280	1.250	3.286	 H	1	UNK0	0.000	
23	   H	-4.759	3.133	0.469	 H	1	UNK0	0.000	
24	   H	-6.746	2.035	0.287	 H	1	UNK0	0.000	
25	   N	-1.837	-1.206	-5.026	N.2	1	UNK0	0.000	
26	   C	-2.053	-2.693	-2.575	C.2	1	UNK0	0.000	
27	   C	-2.738	-1.498	-2.824	C.2	1	UNK0	0.000	
28	   C	-2.475	-0.732	-4.022	C.2	1	UNK0	0.000	
29	   C	-1.895	-0.428	-6.308	C.3	1	UNK0	0.000	
30	   H	-1.301	-3.128	-3.196	 H	1	UNK0	0.000	
31	   H	-3.003	0.303	-4.074	 H	1	UNK0	0.000	
32	   H	-2.596	0.353	-6.154	 H	1	UNK0	0.000	
33	   N	-0.296	5.891	0.421	N.2	1	UNK0	0.000	
34	   C	-2.342	3.917	1.381	C.2	1	UNK0	0.000	
35	   C	-1.046	4.130	1.968	C.2	1	UNK0	0.000	
36	   C	-0.127	5.159	1.459	C.2	1	UNK0	0.000	
37	   C	0.783	6.848	0.012	C.3	1	UNK0	0.000	
38	   H	-2.571	4.526	0.523	 H	1	UNK0	0.000	
39	   H	0.748	5.298	2.154	 H	1	UNK0	0.000	
40	   H	1.722	6.674	0.570	 H	1	UNK0	0.000	
41	   N	5.619	-1.768	0.458	N.2	1	UNK0	0.000	
42	   C	3.434	-1.842	2.442	C.2	1	UNK0	0.000	
43	   C	3.535	-2.630	1.324	C.2	1	UNK0	0.000	
44	   C	4.644	-2.562	0.401	C.2	1	UNK0	0.000	
45	   C	6.674	-1.758	-0.523	C.3	1	UNK0	0.000	
46	   H	4.169	-1.068	2.704	 H	1	UNK0	0.000	
47	   H	4.715	-3.352	-0.416	 H	1	UNK0	0.000	
48	   H	6.539	-2.618	-1.204	 H	1	UNK0	0.000	
49	   N	1.486	-0.932	5.432	N.2	1	UNK0	0.000	
50	   C	1.469	-3.001	3.202	C.2	1	UNK0	0.000	
51	   C	2.397	-1.966	3.353	C.2	1	UNK0	0.000	
52	   C	2.391	-1.095	4.553	C.2	1	UNK0	0.000	
53	   C	1.571	0.073	6.495	C.3	1	UNK0	0.000	
54	   H	0.699	-3.088	3.920	 H	1	UNK0	0.000	
55	   H	3.242	-0.454	4.660	 H	1	UNK0	0.000	
56	   H	2.371	0.834	6.337	 H	1	UNK0	0.000	
57	   N	1.828	5.394	-1.643	N.2	1	UNK0	0.000	
58	   C	3.008	2.753	-1.986	C.2	1	UNK0	0.000	
59	   C	1.910	3.202	-2.716	C.2	1	UNK0	0.000	
60	   C	1.321	4.523	-2.431	C.2	1	UNK0	0.000	
61	   C	1.208	6.692	-1.479	C.3	1	UNK0	0.000	
62	   H	3.450	3.466	-1.240	 H	1	UNK0	0.000	
63	   H	0.384	4.769	-2.997	 H	1	UNK0	0.000	
64	   H	0.320	6.783	-2.202	 H	1	UNK0	0.000	
65	   N	-5.576	-0.278	0.257	N.2	1	UNK0	0.000	
66	   C	-3.651	-0.964	-1.877	C.2	1	UNK0	0.000	
67	   C	-3.835	-1.698	-0.683	C.2	1	UNK0	0.000	
68	   C	-4.788	-1.244	0.379	C.2	1	UNK0	0.000	
69	   C	-6.692	0.053	1.132	C.3	1	UNK0	0.000	
70	   H	-4.216	-0.076	-2.099	 H	1	UNK0	0.000	
71	   H	-4.923	-1.794	1.231	 H	1	UNK0	0.000	
72	   H	-6.586	-0.371	2.134	 H	1	UNK0	0.000	
73	   N	0.071	1.689	5.384	N.2	1	UNK0	0.000	
74	   C	-0.639	3.416	3.116	C.2	1	UNK0	0.000	
75	   C	-1.451	2.331	3.570	C.2	1	UNK0	0.000	
76	   C	-1.018	1.454	4.721	C.2	1	UNK0	0.000	
77	   C	0.282	0.857	6.576	C.3	1	UNK0	0.000	
78	   H	0.352	3.566	3.563	 H	1	UNK0	0.000	
79	   H	-1.600	0.575	4.985	 H	1	UNK0	0.000	
80	   H	-0.532	0.046	6.713	 H	1	UNK0	0.000	
81	   N	-1.921	-5.629	-0.304	N.2	1	UNK0	0.000	
82	   C	-3.152	-2.898	-0.463	C.2	1	UNK0	0.000	
83	   C	-2.375	-3.500	-1.446	C.2	1	UNK0	0.000	
84	   C	-1.707	-4.829	-1.257	C.2	1	UNK0	0.000	
85	   C	-1.117	-6.877	-0.231	C.3	1	UNK0	0.000	
86	   H	-3.399	-3.565	0.350	 H	1	UNK0	0.000	
87	   H	-1.062	-5.170	-2.081	 H	1	UNK0	0.000	
88	   H	-0.324	-6.913	-0.958	 H	1	UNK0	0.000	
89	   N	5.412	-0.036	-2.018	N.2	1	UNK0	0.000	
90	   C	2.914	0.699	-3.310	C.2	1	UNK0	0.000	
91	   C	3.568	1.474	-2.343	C.2	1	UNK0	0.000	
92	   C	4.819	1.063	-1.698	C.2	1	UNK0	0.000	
93	   C	6.707	-0.379	-1.350	C.3	1	UNK0	0.000	
94	   H	3.153	-0.282	-3.524	 H	1	UNK0	0.000	
95	   H	5.221	1.663	-0.871	 H	1	UNK0	0.000	
96	   H	6.852	0.431	-0.612	 H	1	UNK0	0.000	
@<TRIPOS>BOND
1 1 4 2
2 2 59 1
3 2 3 2
4 3 90 1
5 3 4 1
6 5 29 1
7 1 5 1
8 2 6 1
9 4 7 1
10 5 8 1
11 9 13 1
12 9 12 2
13 10 43 2
14 10 11 1
15 11 50 2
16 11 12 1
17 12 15 1
18 13 16 1
19 10 14 1
20 18 22 1
21 18 75 2
22 18 19 1
23 19 20 1
24 17 20 2
25 17 21 1
26 20 23 1
27 21 24 1
28 25 28 2
29 26 83 1
30 26 27 2
31 27 66 1
32 27 28 1
33 29 32 1
34 25 29 1
35 26 30 1
36 28 31 1
37 33 36 2
38 19 34 2
39 34 35 1
40 35 74 2
41 35 36 1
42 36 39 1
43 33 37 1
44 37 40 1
45 34 38 1
46 42 46 1
47 42 51 2
48 42 43 1
49 41 44 2
50 43 44 1
51 41 45 1
52 44 47 1
53 45 48 1
54 49 53 1
55 50 51 1
56 50 54 1
57 51 52 1
58 52 55 1
59 49 52 2
60 53 77 1
61 53 56 1
62 57 61 1
63 58 62 1
64 59 60 1
65 58 59 2
66 57 60 2
67 37 61 1
68 60 63 1
69 61 64 1
70 65 68 2
71 65 69 1
72 66 67 2
73 67 82 1
74 67 68 1
75 68 71 1
76 21 69 1
77 69 72 1
78 66 70 1
79 73 77 1
80 74 78 1
81 74 75 1
82 75 76 1
83 76 79 1
84 73 76 2
85 77 80 1
86 81 85 1
87 82 86 1
88 83 84 1
89 82 83 2
90 81 84 2
91 13 85 1
92 84 87 1
93 85 88 1
94 89 92 2
95 89 93 1
96 90 91 2
97 58 91 1
98 91 92 1
99 92 95 1
100 93 96 1
101 45 93 1
102 90 94 1
@<TRIPOS>SUBSTRUCTURE
1	UNK0	1	GROUP	1 ****	UNK
