# Supplementary material for: MoleQCage: Geometric High-Throughput Screening for Molecular Caging Prediction
Source: J Chem Inf Model. 2024 Dec 12;64(24):9034–9. doi: 10.1021/acs.jcim.4c01419 (PMC11684736; doi:10.1021/acs.jcim.4c01419)
Supplement: Supplementary file 2 — ci4c01419_si_002.zip [file ci4c01419_si_002.zip › CC3_conformations/CC3_146.mol2]

# created with PyMOL 2.4.1
@<TRIPOS>MOLECULE
frame345.xyz
96 102 1                
SMALL
USER_CHARGES
@<TRIPOS>ATOM
1	   N	0.493	0.923	-5.918	N.3	1	UNK0	0.000	
2	   C	1.215	2.423	-3.517	C.2	1	UNK0	0.000	
3	   C	1.802	1.231	-3.946	C.2	1	UNK0	0.000	
4	   C	1.279	0.443	-5.046	C.3	1	UNK0	0.000	
5	   C	-0.165	-0.143	-6.741	C.3	1	UNK0	0.000	
6	   H	0.368	2.769	-4.061	 H	1	UNK0	0.000	
7	   H	1.526	-0.618	-5.075	 H	1	UNK0	0.000	
8	   H	0.389	-1.100	-6.829	 H	1	UNK0	0.000	
9	   N	0.748	-5.876	1.219	N.2	1	UNK0	0.000	
10	   C	2.526	-3.491	1.147	C.2	1	UNK0	0.000	
11	   C	1.440	-3.707	2.060	C.2	1	UNK0	0.000	
12	   C	0.521	-4.877	1.945	C.2	1	UNK0	0.000	
13	   C	-0.273	-6.911	1.232	C.3	1	UNK0	0.000	
14	   H	2.731	-4.162	0.336	 H	1	UNK0	0.000	
15	   H	-0.399	-4.702	2.645	 H	1	UNK0	0.000	
16	   H	-0.987	-6.810	2.039	 H	1	UNK0	0.000	
17	   N	-5.244	1.878	1.878	N.2	1	UNK0	0.000	
18	   C	-2.572	2.043	2.834	C.2	1	UNK0	0.000	
19	   C	-3.069	2.812	1.740	C.2	1	UNK0	0.000	
20	   C	-4.408	2.538	1.179	C.2	1	UNK0	0.000	
21	   C	-6.552	1.573	1.294	C.3	1	UNK0	0.000	
22	   H	-3.020	1.138	3.233	 H	1	UNK0	0.000	
23	   H	-4.663	2.873	0.223	 H	1	UNK0	0.000	
24	   H	-6.703	2.046	0.330	 H	1	UNK0	0.000	
25	   N	-1.602	-0.968	-4.918	N.3	1	UNK0	0.000	
26	   C	-2.225	-2.692	-2.602	C.2	1	UNK0	0.000	
27	   C	-2.955	-1.485	-2.867	C.2	1	UNK0	0.000	
28	   C	-2.564	-0.719	-4.137	C.3	1	UNK0	0.000	
29	   C	-1.642	-0.422	-6.313	C.3	1	UNK0	0.000	
30	   H	-1.446	-3.077	-3.280	 H	1	UNK0	0.000	
31	   H	-3.175	0.196	-4.434	 H	1	UNK0	0.000	
32	   H	-2.115	0.550	-6.254	 H	1	UNK0	0.000	
33	   N	-0.386	6.030	0.304	N.2	1	UNK0	0.000	
34	   C	-2.257	3.893	1.339	C.2	1	UNK0	0.000	
35	   C	-1.014	4.181	1.926	C.2	1	UNK0	0.000	
36	   C	-0.203	5.269	1.344	C.2	1	UNK0	0.000	
37	   C	0.664	6.939	-0.019	C.3	1	UNK0	0.000	
38	   H	-2.594	4.530	0.516	 H	1	UNK0	0.000	
39	   H	0.702	5.342	1.935	 H	1	UNK0	0.000	
40	   H	1.479	6.767	0.657	 H	1	UNK0	0.000	
41	   N	5.479	-1.481	0.314	N.2	1	UNK0	0.000	
42	   C	3.275	-1.586	2.392	C.2	1	UNK0	0.000	
43	   C	3.451	-2.457	1.302	C.2	1	UNK0	0.000	
44	   C	4.617	-2.385	0.319	C.2	1	UNK0	0.000	
45	   C	6.613	-1.641	-0.565	C.3	1	UNK0	0.000	
46	   H	3.814	-0.710	2.632	 H	1	UNK0	0.000	
47	   H	4.734	-3.251	-0.296	 H	1	UNK0	0.000	
48	   H	6.390	-2.463	-1.304	 H	1	UNK0	0.000	
49	   N	1.338	-0.976	5.383	N.2	1	UNK0	0.000	
50	   C	1.238	-2.750	3.070	C.2	1	UNK0	0.000	
51	   C	2.211	-1.787	3.303	C.2	1	UNK0	0.000	
52	   C	2.107	-0.809	4.388	C.2	1	UNK0	0.000	
53	   C	1.490	-0.080	6.489	C.3	1	UNK0	0.000	
54	   H	0.423	-2.940	3.737	 H	1	UNK0	0.000	
55	   H	2.695	0.115	4.254	 H	1	UNK0	0.000	
56	   H	2.408	0.510	6.410	 H	1	UNK0	0.000	
57	   N	1.919	5.391	-1.487	N.3	1	UNK0	0.000	
58	   C	2.985	2.731	-1.862	C.2	1	UNK0	0.000	
59	   C	1.814	3.166	-2.506	C.2	1	UNK0	0.000	
60	   C	1.309	4.507	-2.133	C.3	1	UNK0	0.000	
61	   C	1.208	6.666	-1.453	C.3	1	UNK0	0.000	
62	   H	3.458	3.308	-1.067	 H	1	UNK0	0.000	
63	   H	0.331	4.712	-2.589	 H	1	UNK0	0.000	
64	   H	0.363	6.778	-2.160	 H	1	UNK0	0.000	
65	   N	-5.842	-0.410	0.031	N.2	1	UNK0	0.000	
66	   C	-3.918	-1.116	-1.929	C.2	1	UNK0	0.000	
67	   C	-4.154	-1.900	-0.782	C.2	1	UNK0	0.000	
68	   C	-5.308	-1.510	0.072	C.2	1	UNK0	0.000	
69	   C	-6.736	0.008	1.077	C.3	1	UNK0	0.000	
70	   H	-4.489	-0.231	-2.061	 H	1	UNK0	0.000	
71	   H	-5.589	-2.216	0.933	 H	1	UNK0	0.000	
72	   H	-6.569	-0.537	2.039	 H	1	UNK0	0.000	
73	   N	0.036	1.740	5.452	N.2	1	UNK0	0.000	
74	   C	-0.542	3.381	2.962	C.2	1	UNK0	0.000	
75	   C	-1.361	2.349	3.431	C.2	1	UNK0	0.000	
76	   C	-0.885	1.557	4.581	C.2	1	UNK0	0.000	
77	   C	0.167	0.850	6.634	C.3	1	UNK0	0.000	
78	   H	0.399	3.568	3.501	 H	1	UNK0	0.000	
79	   H	-1.553	0.780	4.821	 H	1	UNK0	0.000	
80	   H	-0.648	0.130	6.760	 H	1	UNK0	0.000	
81	   N	-1.908	-5.635	-0.185	N.2	1	UNK0	0.000	
82	   C	-3.499	-3.109	-0.565	C.2	1	UNK0	0.000	
83	   C	-2.431	-3.526	-1.464	C.2	1	UNK0	0.000	
84	   C	-1.681	-4.782	-1.165	C.2	1	UNK0	0.000	
85	   C	-1.096	-6.827	-0.105	C.3	1	UNK0	0.000	
86	   H	-3.799	-3.816	0.281	 H	1	UNK0	0.000	
87	   H	-0.895	-5.025	-1.856	 H	1	UNK0	0.000	
88	   H	-0.433	-6.888	-0.944	 H	1	UNK0	0.000	
89	   N	5.527	0.120	-2.085	N.2	1	UNK0	0.000	
90	   C	2.976	0.778	-3.302	C.2	1	UNK0	0.000	
91	   C	3.608	1.595	-2.357	C.2	1	UNK0	0.000	
92	   C	4.943	1.189	-1.827	C.2	1	UNK0	0.000	
93	   C	6.725	-0.306	-1.342	C.3	1	UNK0	0.000	
94	   H	3.476	-0.112	-3.718	 H	1	UNK0	0.000	
95	   H	5.314	1.842	-1.171	 H	1	UNK0	0.000	
96	   H	6.989	0.532	-0.667	 H	1	UNK0	0.000	
@<TRIPOS>BOND
1 1 4 1
2 2 59 1
3 2 3 2
4 3 90 1
5 3 4 1
6 5 29 1
7 1 5 1
8 2 6 1
9 4 7 1
10 5 8 1
11 9 13 1
12 9 12 2
13 10 43 2
14 10 11 1
15 11 50 2
16 11 12 1
17 12 15 1
18 13 16 1
19 10 14 1
20 18 22 1
21 18 75 2
22 18 19 1
23 19 20 1
24 17 20 2
25 17 21 1
26 20 23 1
27 21 24 1
28 25 28 1
29 26 83 1
30 26 27 2
31 27 66 1
32 27 28 1
33 29 32 1
34 25 29 1
35 26 30 1
36 28 31 1
37 33 36 2
38 19 34 2
39 34 35 1
40 35 74 2
41 35 36 1
42 36 39 1
43 33 37 1
44 37 40 1
45 34 38 1
46 41 44 2
47 42 46 1
48 42 51 2
49 42 43 1
50 43 44 1
51 41 45 1
52 44 47 1
53 45 48 1
54 49 53 1
55 50 51 1
56 50 54 1
57 51 52 1
58 49 52 2
59 53 77 1
60 52 55 1
61 53 56 1
62 57 61 1
63 58 62 1
64 59 60 1
65 58 59 2
66 57 60 1
67 37 61 1
68 60 63 1
69 61 64 1
70 65 68 2
71 65 69 1
72 66 67 2
73 67 82 1
74 67 68 1
75 68 71 1
76 21 69 1
77 69 72 1
78 66 70 1
79 73 77 1
80 74 75 1
81 74 78 1
82 75 76 1
83 76 79 1
84 73 76 2
85 77 80 1
86 81 85 1
87 82 86 1
88 83 84 1
89 82 83 2
90 81 84 2
91 13 85 1
92 84 87 1
93 85 88 1
94 89 92 2
95 89 93 1
96 90 91 2
97 58 91 1
98 91 92 1
99 92 95 1
100 93 96 1
101 45 93 1
102 90 94 1
@<TRIPOS>SUBSTRUCTURE
1	UNK0	1	GROUP	1 ****	UNK
