# Supplementary material for: MoleQCage: Geometric High-Throughput Screening for Molecular Caging Prediction
Source: J Chem Inf Model. 2024 Dec 12;64(24):9034–9. doi: 10.1021/acs.jcim.4c01419 (PMC11684736; doi:10.1021/acs.jcim.4c01419)
Supplement: Supplementary file 2 — ci4c01419_si_002.zip [file ci4c01419_si_002.zip › CC3_conformations/CC3_147.mol2]

# created with PyMOL 2.4.1
@<TRIPOS>MOLECULE
frame346.xyz
96 102 1                
SMALL
USER_CHARGES
@<TRIPOS>ATOM
1	   N	0.046	0.624	-5.384	N.2	1	UNK0	0.000	
2	   C	1.161	2.378	-3.527	C.2	1	UNK0	0.000	
3	   C	1.604	1.019	-3.617	C.2	1	UNK0	0.000	
4	   C	0.998	0.196	-4.614	C.2	1	UNK0	0.000	
5	   C	-0.414	-0.263	-6.474	C.3	1	UNK0	0.000	
6	   H	0.217	2.700	-3.962	 H	1	UNK0	0.000	
7	   H	1.330	-0.863	-4.759	 H	1	UNK0	0.000	
8	   H	-0.004	-1.209	-6.484	 H	1	UNK0	0.000	
9	   N	0.694	-5.779	0.859	N.2	1	UNK0	0.000	
10	   C	2.611	-3.438	0.963	C.2	1	UNK0	0.000	
11	   C	1.517	-3.712	1.856	C.2	1	UNK0	0.000	
12	   C	0.629	-4.838	1.697	C.2	1	UNK0	0.000	
13	   C	-0.283	-6.816	1.014	C.3	1	UNK0	0.000	
14	   H	2.737	-4.151	0.132	 H	1	UNK0	0.000	
15	   H	-0.184	-4.928	2.463	 H	1	UNK0	0.000	
16	   H	-0.913	-6.780	1.926	 H	1	UNK0	0.000	
17	   N	-5.168	1.850	1.909	N.2	1	UNK0	0.000	
18	   C	-2.495	1.782	2.772	C.2	1	UNK0	0.000	
19	   C	-2.908	2.540	1.671	C.2	1	UNK0	0.000	
20	   C	-4.232	2.328	1.199	C.2	1	UNK0	0.000	
21	   C	-6.507	1.743	1.255	C.3	1	UNK0	0.000	
22	   H	-3.114	1.058	3.200	 H	1	UNK0	0.000	
23	   H	-4.400	2.760	0.203	 H	1	UNK0	0.000	
24	   H	-6.631	2.446	0.387	 H	1	UNK0	0.000	
25	   N	-2.028	-1.440	-5.190	N.2	1	UNK0	0.000	
26	   C	-2.177	-2.898	-2.524	C.2	1	UNK0	0.000	
27	   C	-2.920	-1.811	-2.893	C.2	1	UNK0	0.000	
28	   C	-2.544	-1.031	-4.105	C.2	1	UNK0	0.000	
29	   C	-1.867	-0.533	-6.276	C.3	1	UNK0	0.000	
30	   H	-1.358	-3.199	-3.242	 H	1	UNK0	0.000	
31	   H	-2.879	-0.003	-4.005	 H	1	UNK0	0.000	
32	   H	-2.356	0.407	-6.056	 H	1	UNK0	0.000	
33	   N	-0.344	5.800	0.406	N.3	1	UNK0	0.000	
34	   C	-2.010	3.515	1.149	C.2	1	UNK0	0.000	
35	   C	-0.793	3.785	1.780	C.2	1	UNK0	0.000	
36	   C	0.028	4.873	1.158	C.3	1	UNK0	0.000	
37	   C	0.612	6.870	0.077	C.3	1	UNK0	0.000	
38	   H	-2.338	4.131	0.315	 H	1	UNK0	0.000	
39	   H	1.087	4.742	1.331	 H	1	UNK0	0.000	
40	   H	1.400	6.750	0.841	 H	1	UNK0	0.000	
41	   N	5.730	-1.731	0.512	N.2	1	UNK0	0.000	
42	   C	3.359	-1.522	2.265	C.2	1	UNK0	0.000	
43	   C	3.480	-2.332	1.114	C.2	1	UNK0	0.000	
44	   C	4.580	-2.124	0.127	C.2	1	UNK0	0.000	
45	   C	6.738	-1.587	-0.526	C.3	1	UNK0	0.000	
46	   H	4.135	-0.775	2.313	 H	1	UNK0	0.000	
47	   H	4.386	-2.514	-0.876	 H	1	UNK0	0.000	
48	   H	6.495	-2.184	-1.452	 H	1	UNK0	0.000	
49	   N	1.279	-0.873	5.281	N.3	1	UNK0	0.000	
50	   C	1.378	-2.869	2.974	C.2	1	UNK0	0.000	
51	   C	2.347	-1.769	3.210	C.2	1	UNK0	0.000	
52	   C	2.273	-0.835	4.435	C.3	1	UNK0	0.000	
53	   C	1.486	-0.013	6.455	C.3	1	UNK0	0.000	
54	   H	0.531	-2.851	3.654	 H	1	UNK0	0.000	
55	   H	3.046	-0.144	4.600	 H	1	UNK0	0.000	
56	   H	2.395	0.622	6.400	 H	1	UNK0	0.000	
57	   N	1.804	5.441	-1.495	N.2	1	UNK0	0.000	
58	   C	3.057	2.821	-2.060	C.2	1	UNK0	0.000	
59	   C	1.849	3.243	-2.680	C.2	1	UNK0	0.000	
60	   C	1.427	4.630	-2.407	C.2	1	UNK0	0.000	
61	   C	1.140	6.716	-1.314	C.3	1	UNK0	0.000	
62	   H	3.674	3.589	-1.542	 H	1	UNK0	0.000	
63	   H	0.662	4.853	-3.185	 H	1	UNK0	0.000	
64	   H	0.283	6.860	-1.982	 H	1	UNK0	0.000	
65	   N	-5.880	-0.193	-0.062	N.2	1	UNK0	0.000	
66	   C	-3.895	-1.299	-1.977	C.2	1	UNK0	0.000	
67	   C	-4.187	-1.911	-0.765	C.2	1	UNK0	0.000	
68	   C	-5.225	-1.288	0.189	C.2	1	UNK0	0.000	
69	   C	-6.848	0.302	0.877	C.3	1	UNK0	0.000	
70	   H	-4.411	-0.364	-2.270	 H	1	UNK0	0.000	
71	   H	-5.469	-1.920	1.042	 H	1	UNK0	0.000	
72	   H	-6.787	-0.305	1.800	 H	1	UNK0	0.000	
73	   N	0.208	1.751	5.341	N.3	1	UNK0	0.000	
74	   C	-0.478	3.154	3.016	C.2	1	UNK0	0.000	
75	   C	-1.261	2.055	3.451	C.2	1	UNK0	0.000	
76	   C	-0.768	1.318	4.650	C.3	1	UNK0	0.000	
77	   C	0.357	1.001	6.593	C.3	1	UNK0	0.000	
78	   H	0.423	3.408	3.507	 H	1	UNK0	0.000	
79	   H	-1.330	0.437	4.967	 H	1	UNK0	0.000	
80	   H	-0.532	0.384	6.871	 H	1	UNK0	0.000	
81	   N	-2.042	-5.718	-0.275	N.3	1	UNK0	0.000	
82	   C	-3.497	-3.071	-0.461	C.2	1	UNK0	0.000	
83	   C	-2.527	-3.614	-1.372	C.2	1	UNK0	0.000	
84	   C	-1.776	-4.831	-1.181	C.3	1	UNK0	0.000	
85	   C	-1.166	-6.854	-0.278	C.3	1	UNK0	0.000	
86	   H	-3.621	-3.527	0.523	 H	1	UNK0	0.000	
87	   H	-0.856	-5.063	-1.859	 H	1	UNK0	0.000	
88	   H	-0.553	-7.006	-1.204	 H	1	UNK0	0.000	
89	   N	5.612	0.241	-1.895	N.2	1	UNK0	0.000	
90	   C	2.720	0.578	-2.894	C.2	1	UNK0	0.000	
91	   C	3.522	1.483	-2.107	C.2	1	UNK0	0.000	
92	   C	4.816	1.076	-1.478	C.2	1	UNK0	0.000	
93	   C	6.749	-0.061	-1.048	C.3	1	UNK0	0.000	
94	   H	3.222	-0.348	-3.078	 H	1	UNK0	0.000	
95	   H	4.982	1.609	-0.579	 H	1	UNK0	0.000	
96	   H	6.809	0.592	-0.179	 H	1	UNK0	0.000	
@<TRIPOS>BOND
1 1 4 2
2 2 59 1
3 2 3 2
4 3 90 1
5 3 4 1
6 5 29 1
7 1 5 1
8 2 6 1
9 4 7 1
10 5 8 1
11 9 13 1
12 9 12 2
13 10 43 2
14 10 11 1
15 11 50 2
16 11 12 1
17 12 15 1
18 13 16 1
19 10 14 1
20 18 22 1
21 18 75 2
22 18 19 1
23 19 20 1
24 17 20 2
25 17 21 1
26 20 23 1
27 21 24 1
28 25 28 2
29 26 83 1
30 26 27 2
31 27 66 1
32 28 31 1
33 27 28 1
34 29 32 1
35 25 29 1
36 26 30 1
37 33 36 1
38 19 34 2
39 34 35 1
40 35 74 2
41 36 39 1
42 35 36 1
43 33 37 1
44 37 40 1
45 34 38 1
46 42 46 1
47 42 51 2
48 42 43 1
49 41 44 2
50 43 44 1
51 41 45 1
52 44 47 1
53 45 48 1
54 49 53 1
55 50 51 1
56 50 54 1
57 51 52 1
58 52 55 1
59 49 52 1
60 53 77 1
61 53 56 1
62 57 61 1
63 58 62 1
64 59 60 1
65 58 59 2
66 57 60 2
67 37 61 1
68 60 63 1
69 61 64 1
70 65 68 2
71 65 69 1
72 66 67 2
73 67 82 1
74 67 68 1
75 68 71 1
76 21 69 1
77 69 72 1
78 66 70 1
79 73 77 1
80 74 75 1
81 74 78 1
82 75 76 1
83 76 79 1
84 73 76 1
85 77 80 1
86 82 86 1
87 83 84 1
88 82 83 2
89 81 84 1
90 81 85 1
91 13 85 1
92 84 87 1
93 85 88 1
94 89 92 2
95 89 93 1
96 90 91 2
97 58 91 1
98 91 92 1
99 92 95 1
100 45 93 1
101 93 96 1
102 90 94 1
@<TRIPOS>SUBSTRUCTURE
1	UNK0	1	GROUP	1 ****	UNK
