# Supplementary material for: MoleQCage: Geometric High-Throughput Screening for Molecular Caging Prediction
Source: J Chem Inf Model. 2024 Dec 12;64(24):9034–9. doi: 10.1021/acs.jcim.4c01419 (PMC11684736; doi:10.1021/acs.jcim.4c01419)
Supplement: Supplementary file 2 — ci4c01419_si_002.zip [file ci4c01419_si_002.zip › CC3_conformations/CC3_148.mol2]

# created with PyMOL 2.4.1
@<TRIPOS>MOLECULE
frame347.xyz
96 102 1                
SMALL
USER_CHARGES
@<TRIPOS>ATOM
1	   N	0.182	0.534	-5.536	N.2	1	UNK0	0.000	
2	   C	1.077	2.207	-3.271	C.2	1	UNK0	0.000	
3	   C	1.698	0.983	-3.656	C.2	1	UNK0	0.000	
4	   C	1.118	0.158	-4.686	C.2	1	UNK0	0.000	
5	   C	-0.300	-0.427	-6.525	C.3	1	UNK0	0.000	
6	   H	0.220	2.484	-3.753	 H	1	UNK0	0.000	
7	   H	1.546	-0.809	-4.800	 H	1	UNK0	0.000	
8	   H	0.175	-1.398	-6.478	 H	1	UNK0	0.000	
9	   N	0.741	-5.910	0.946	N.2	1	UNK0	0.000	
10	   C	2.757	-3.763	1.033	C.2	1	UNK0	0.000	
11	   C	1.812	-4.000	2.033	C.2	1	UNK0	0.000	
12	   C	0.808	-5.114	1.900	C.2	1	UNK0	0.000	
13	   C	-0.287	-6.949	1.064	C.3	1	UNK0	0.000	
14	   H	2.967	-4.549	0.255	 H	1	UNK0	0.000	
15	   H	0.120	-5.162	2.663	 H	1	UNK0	0.000	
16	   H	-0.948	-6.805	1.924	 H	1	UNK0	0.000	
17	   N	-5.344	1.955	1.941	N.2	1	UNK0	0.000	
18	   C	-2.579	2.085	3.028	C.2	1	UNK0	0.000	
19	   C	-3.097	2.931	2.040	C.2	1	UNK0	0.000	
20	   C	-4.437	2.670	1.416	C.2	1	UNK0	0.000	
21	   C	-6.609	1.651	1.189	C.3	1	UNK0	0.000	
22	   H	-3.247	1.271	3.395	 H	1	UNK0	0.000	
23	   H	-4.605	3.169	0.485	 H	1	UNK0	0.000	
24	   H	-6.796	2.263	0.213	 H	1	UNK0	0.000	
25	   N	-2.093	-1.540	-5.182	N.3	1	UNK0	0.000	
26	   C	-2.023	-2.621	-2.343	C.2	1	UNK0	0.000	
27	   C	-2.642	-1.423	-2.844	C.2	1	UNK0	0.000	
28	   C	-2.576	-0.912	-4.190	C.3	1	UNK0	0.000	
29	   C	-1.886	-0.726	-6.355	C.3	1	UNK0	0.000	
30	   H	-1.245	-3.127	-2.922	 H	1	UNK0	0.000	
31	   H	-3.066	0.054	-4.359	 H	1	UNK0	0.000	
32	   H	-2.467	0.155	-6.309	 H	1	UNK0	0.000	
33	   N	-0.446	6.088	0.497	N.2	1	UNK0	0.000	
34	   C	-2.280	3.895	1.440	C.2	1	UNK0	0.000	
35	   C	-0.932	4.042	1.939	C.2	1	UNK0	0.000	
36	   C	-0.105	5.127	1.287	C.2	1	UNK0	0.000	
37	   C	0.547	7.028	0.083	C.3	1	UNK0	0.000	
38	   H	-2.614	4.520	0.567	 H	1	UNK0	0.000	
39	   H	0.970	5.030	1.609	 H	1	UNK0	0.000	
40	   H	1.487	7.042	0.668	 H	1	UNK0	0.000	
41	   N	5.729	-1.667	0.373	N.2	1	UNK0	0.000	
42	   C	3.456	-1.732	2.159	C.2	1	UNK0	0.000	
43	   C	3.607	-2.669	1.120	C.2	1	UNK0	0.000	
44	   C	4.797	-2.480	0.208	C.2	1	UNK0	0.000	
45	   C	6.705	-1.513	-0.733	C.3	1	UNK0	0.000	
46	   H	4.134	-0.864	2.241	 H	1	UNK0	0.000	
47	   H	4.772	-3.089	-0.701	 H	1	UNK0	0.000	
48	   H	6.553	-2.177	-1.541	 H	1	UNK0	0.000	
49	   N	1.574	-1.081	5.134	N.2	1	UNK0	0.000	
50	   C	1.702	-3.096	3.085	C.2	1	UNK0	0.000	
51	   C	2.504	-1.978	3.144	C.2	1	UNK0	0.000	
52	   C	2.442	-0.978	4.182	C.2	1	UNK0	0.000	
53	   C	1.481	-0.237	6.327	C.3	1	UNK0	0.000	
54	   H	0.894	-3.189	3.789	 H	1	UNK0	0.000	
55	   H	3.216	-0.234	4.032	 H	1	UNK0	0.000	
56	   H	2.335	0.460	6.411	 H	1	UNK0	0.000	
57	   N	1.545	5.337	-1.439	N.2	1	UNK0	0.000	
58	   C	2.854	2.676	-1.647	C.2	1	UNK0	0.000	
59	   C	1.760	3.116	-2.379	C.2	1	UNK0	0.000	
60	   C	1.069	4.419	-2.136	C.2	1	UNK0	0.000	
61	   C	0.924	6.642	-1.406	C.3	1	UNK0	0.000	
62	   H	3.425	3.305	-0.956	 H	1	UNK0	0.000	
63	   H	0.047	4.519	-2.611	 H	1	UNK0	0.000	
64	   H	-0.039	6.739	-1.983	 H	1	UNK0	0.000	
65	   N	-5.752	-0.097	-0.212	N.2	1	UNK0	0.000	
66	   C	-3.558	-0.771	-2.031	C.2	1	UNK0	0.000	
67	   C	-3.748	-1.218	-0.747	C.2	1	UNK0	0.000	
68	   C	-4.717	-0.654	0.169	C.2	1	UNK0	0.000	
69	   C	-6.701	0.205	0.825	C.3	1	UNK0	0.000	
70	   H	-4.085	0.111	-2.425	 H	1	UNK0	0.000	
71	   H	-4.483	-0.821	1.224	 H	1	UNK0	0.000	
72	   H	-6.695	-0.425	1.692	 H	1	UNK0	0.000	
73	   N	0.194	1.574	5.369	N.3	1	UNK0	0.000	
74	   C	-0.384	3.232	2.957	C.2	1	UNK0	0.000	
75	   C	-1.245	2.234	3.474	C.2	1	UNK0	0.000	
76	   C	-0.749	1.389	4.573	C.3	1	UNK0	0.000	
77	   C	0.175	0.572	6.460	C.3	1	UNK0	0.000	
78	   H	0.649	3.269	3.263	 H	1	UNK0	0.000	
79	   H	-1.434	0.528	4.747	 H	1	UNK0	0.000	
80	   H	-0.730	-0.074	6.553	 H	1	UNK0	0.000	
81	   N	-1.895	-5.238	-0.013	N.3	1	UNK0	0.000	
82	   C	-3.104	-2.354	-0.173	C.2	1	UNK0	0.000	
83	   C	-2.167	-3.061	-0.998	C.2	1	UNK0	0.000	
84	   C	-1.475	-4.259	-0.682	C.3	1	UNK0	0.000	
85	   C	-1.263	-6.621	-0.021	C.3	1	UNK0	0.000	
86	   H	-3.371	-2.698	0.816	 H	1	UNK0	0.000	
87	   H	-0.494	-4.319	-1.064	 H	1	UNK0	0.000	
88	   H	-0.739	-6.836	-0.950	 H	1	UNK0	0.000	
89	   N	5.452	0.282	-1.688	N.2	1	UNK0	0.000	
90	   C	2.960	0.685	-3.090	C.2	1	UNK0	0.000	
91	   C	3.552	1.590	-2.099	C.2	1	UNK0	0.000	
92	   C	4.896	1.391	-1.511	C.2	1	UNK0	0.000	
93	   C	6.692	0.002	-1.094	C.3	1	UNK0	0.000	
94	   H	3.614	-0.156	-3.403	 H	1	UNK0	0.000	
95	   H	5.395	2.137	-0.898	 H	1	UNK0	0.000	
96	   H	6.739	0.444	-0.115	 H	1	UNK0	0.000	
@<TRIPOS>BOND
1 1 4 2
2 2 59 1
3 2 3 2
4 3 90 1
5 3 4 1
6 5 8 1
7 5 29 1
8 1 5 1
9 2 6 1
10 4 7 1
11 9 13 1
12 9 12 2
13 10 43 2
14 10 11 1
15 11 50 2
16 11 12 1
17 12 15 1
18 13 16 1
19 10 14 1
20 18 22 1
21 18 75 1
22 18 19 2
23 17 20 2
24 19 20 1
25 17 21 1
26 20 23 1
27 21 24 1
28 25 28 1
29 26 83 1
30 26 27 2
31 27 66 1
32 27 28 1
33 29 32 1
34 25 29 1
35 26 30 1
36 28 31 1
37 33 36 2
38 34 35 2
39 19 34 1
40 35 74 1
41 36 39 1
42 35 36 1
43 33 37 1
44 37 40 1
45 34 38 1
46 42 46 1
47 42 51 2
48 42 43 1
49 41 44 2
50 43 44 1
51 41 45 1
52 44 47 1
53 45 48 1
54 49 53 1
55 50 51 1
56 50 54 1
57 51 52 1
58 49 52 2
59 53 56 1
60 53 77 1
61 52 55 1
62 57 61 1
63 58 62 1
64 59 60 1
65 58 59 2
66 57 60 2
67 37 61 1
68 60 63 1
69 61 64 1
70 65 68 2
71 65 69 1
72 66 67 2
73 67 82 1
74 67 68 1
75 68 71 1
76 21 69 1
77 69 72 1
78 66 70 1
79 73 77 1
80 74 78 1
81 74 75 2
82 75 76 1
83 76 79 1
84 73 76 1
85 77 80 1
86 82 86 1
87 83 84 1
88 82 83 2
89 81 84 1
90 81 85 1
91 13 85 1
92 84 87 1
93 85 88 1
94 89 92 2
95 89 93 1
96 90 91 2
97 58 91 1
98 91 92 1
99 92 95 1
100 45 93 1
101 93 96 1
102 90 94 1
@<TRIPOS>SUBSTRUCTURE
1	UNK0	1	GROUP	1 ****	UNK
