# Supplementary material for: MoleQCage: Geometric High-Throughput Screening for Molecular Caging Prediction
Source: J Chem Inf Model. 2024 Dec 12;64(24):9034–9. doi: 10.1021/acs.jcim.4c01419 (PMC11684736; doi:10.1021/acs.jcim.4c01419)
Supplement: Supplementary file 2 — ci4c01419_si_002.zip [file ci4c01419_si_002.zip › CC3_conformations/CC3_149.mol2]

# created with PyMOL 2.4.1
@<TRIPOS>MOLECULE
frame348.xyz
96 102 1                
SMALL
USER_CHARGES
@<TRIPOS>ATOM
1	   N	0.105	0.484	-5.312	N.3	1	UNK0	0.000	
2	   C	1.245	2.551	-3.555	C.2	1	UNK0	0.000	
3	   C	1.829	1.270	-3.826	C.2	1	UNK0	0.000	
4	   C	1.275	0.409	-4.902	C.3	1	UNK0	0.000	
5	   C	-0.248	-0.559	-6.300	C.3	1	UNK0	0.000	
6	   H	0.333	2.823	-3.995	 H	1	UNK0	0.000	
7	   H	2.035	-0.384	-5.249	 H	1	UNK0	0.000	
8	   H	0.201	-1.470	-6.084	 H	1	UNK0	0.000	
9	   N	0.548	-5.777	0.983	N.2	1	UNK0	0.000	
10	   C	2.407	-3.317	0.720	C.2	1	UNK0	0.000	
11	   C	1.371	-3.560	1.658	C.2	1	UNK0	0.000	
12	   C	0.419	-4.684	1.603	C.2	1	UNK0	0.000	
13	   C	-0.460	-6.832	1.215	C.3	1	UNK0	0.000	
14	   H	2.307	-3.925	-0.200	 H	1	UNK0	0.000	
15	   H	-0.503	-4.556	2.170	 H	1	UNK0	0.000	
16	   H	-0.908	-6.790	2.240	 H	1	UNK0	0.000	
17	   N	-5.132	1.829	1.948	N.2	1	UNK0	0.000	
18	   C	-2.353	1.957	2.979	C.2	1	UNK0	0.000	
19	   C	-2.835	2.701	1.881	C.2	1	UNK0	0.000	
20	   C	-4.184	2.398	1.319	C.2	1	UNK0	0.000	
21	   C	-6.479	1.716	1.325	C.3	1	UNK0	0.000	
22	   H	-2.811	1.003	3.226	 H	1	UNK0	0.000	
23	   H	-4.382	2.777	0.313	 H	1	UNK0	0.000	
24	   H	-6.533	2.446	0.437	 H	1	UNK0	0.000	
25	   N	-2.133	-1.621	-5.180	N.2	1	UNK0	0.000	
26	   C	-2.259	-2.944	-2.545	C.2	1	UNK0	0.000	
27	   C	-2.930	-1.745	-2.886	C.2	1	UNK0	0.000	
28	   C	-2.595	-1.008	-4.157	C.2	1	UNK0	0.000	
29	   C	-1.764	-0.874	-6.377	C.3	1	UNK0	0.000	
30	   H	-1.486	-3.164	-3.235	 H	1	UNK0	0.000	
31	   H	-2.878	0.031	-4.122	 H	1	UNK0	0.000	
32	   H	-2.177	0.147	-6.434	 H	1	UNK0	0.000	
33	   N	-0.285	5.954	0.587	N.2	1	UNK0	0.000	
34	   C	-2.036	3.769	1.427	C.2	1	UNK0	0.000	
35	   C	-0.823	4.109	2.024	C.2	1	UNK0	0.000	
36	   C	0.076	5.185	1.503	C.2	1	UNK0	0.000	
37	   C	0.633	7.045	0.165	C.3	1	UNK0	0.000	
38	   H	-2.319	4.271	0.587	 H	1	UNK0	0.000	
39	   H	1.107	5.246	1.945	 H	1	UNK0	0.000	
40	   H	1.546	6.990	0.756	 H	1	UNK0	0.000	
41	   N	5.551	-1.703	0.322	N.2	1	UNK0	0.000	
42	   C	3.344	-1.563	2.126	C.2	1	UNK0	0.000	
43	   C	3.355	-2.263	0.882	C.2	1	UNK0	0.000	
44	   C	4.423	-2.109	-0.061	C.2	1	UNK0	0.000	
45	   C	6.651	-1.470	-0.601	C.3	1	UNK0	0.000	
46	   H	4.228	-1.010	2.358	 H	1	UNK0	0.000	
47	   H	4.183	-2.388	-1.108	 H	1	UNK0	0.000	
48	   H	6.495	-2.098	-1.545	 H	1	UNK0	0.000	
49	   N	1.461	-1.039	5.162	N.2	1	UNK0	0.000	
50	   C	1.413	-2.796	2.852	C.2	1	UNK0	0.000	
51	   C	2.362	-1.816	3.053	C.2	1	UNK0	0.000	
52	   C	2.397	-1.093	4.258	C.2	1	UNK0	0.000	
53	   C	1.737	-0.166	6.335	C.3	1	UNK0	0.000	
54	   H	0.700	-2.946	3.632	 H	1	UNK0	0.000	
55	   H	3.295	-0.498	4.346	 H	1	UNK0	0.000	
56	   H	2.596	0.474	6.089	 H	1	UNK0	0.000	
57	   N	1.717	5.635	-1.652	N.2	1	UNK0	0.000	
58	   C	2.973	3.031	-1.929	C.2	1	UNK0	0.000	
59	   C	1.806	3.455	-2.591	C.2	1	UNK0	0.000	
60	   C	1.157	4.774	-2.314	C.2	1	UNK0	0.000	
61	   C	0.986	6.875	-1.348	C.3	1	UNK0	0.000	
62	   H	3.483	3.733	-1.263	 H	1	UNK0	0.000	
63	   H	0.111	4.832	-2.651	 H	1	UNK0	0.000	
64	   H	0.099	6.942	-1.994	 H	1	UNK0	0.000	
65	   N	-5.812	-0.247	-0.115	N.2	1	UNK0	0.000	
66	   C	-4.113	-1.327	-2.187	C.2	1	UNK0	0.000	
67	   C	-4.439	-1.986	-1.013	C.2	1	UNK0	0.000	
68	   C	-5.403	-1.403	0.003	C.2	1	UNK0	0.000	
69	   C	-6.782	0.267	0.813	C.3	1	UNK0	0.000	
70	   H	-4.603	-0.464	-2.462	 H	1	UNK0	0.000	
71	   H	-5.745	-2.058	0.807	 H	1	UNK0	0.000	
72	   H	-6.912	-0.403	1.671	 H	1	UNK0	0.000	
73	   N	0.347	1.524	5.356	N.2	1	UNK0	0.000	
74	   C	-0.463	3.389	3.197	C.2	1	UNK0	0.000	
75	   C	-1.176	2.259	3.626	C.2	1	UNK0	0.000	
76	   C	-0.794	1.462	4.838	C.2	1	UNK0	0.000	
77	   C	0.528	0.747	6.558	C.3	1	UNK0	0.000	
78	   H	0.412	3.700	3.756	 H	1	UNK0	0.000	
79	   H	-1.575	0.796	5.273	 H	1	UNK0	0.000	
80	   H	-0.277	0.047	6.776	 H	1	UNK0	0.000	
81	   N	-2.338	-5.517	-0.081	N.3	1	UNK0	0.000	
82	   C	-3.717	-3.145	-0.647	C.2	1	UNK0	0.000	
83	   C	-2.618	-3.583	-1.391	C.2	1	UNK0	0.000	
84	   C	-1.954	-4.800	-1.035	C.3	1	UNK0	0.000	
85	   C	-1.515	-6.763	0.021	C.3	1	UNK0	0.000	
86	   H	-3.932	-3.490	0.365	 H	1	UNK0	0.000	
87	   H	-1.120	-4.993	-1.724	 H	1	UNK0	0.000	
88	   H	-0.849	-6.966	-0.857	 H	1	UNK0	0.000	
89	   N	5.586	0.462	-1.919	N.2	1	UNK0	0.000	
90	   C	2.995	0.910	-3.129	C.2	1	UNK0	0.000	
91	   C	3.598	1.780	-2.214	C.2	1	UNK0	0.000	
92	   C	4.833	1.365	-1.485	C.2	1	UNK0	0.000	
93	   C	6.719	0.010	-1.099	C.3	1	UNK0	0.000	
94	   H	3.454	-0.036	-3.314	 H	1	UNK0	0.000	
95	   H	4.996	1.868	-0.513	 H	1	UNK0	0.000	
96	   H	6.827	0.677	-0.258	 H	1	UNK0	0.000	
@<TRIPOS>BOND
1 1 4 1
2 2 59 1
3 2 3 2
4 3 90 1
5 3 4 1
6 5 8 1
7 1 5 1
8 2 6 1
9 4 7 1
10 9 13 1
11 9 12 2
12 10 43 2
13 10 11 1
14 11 50 2
15 11 12 1
16 12 15 1
17 13 16 1
18 10 14 1
19 18 22 1
20 18 75 2
21 18 19 1
22 19 20 1
23 17 20 2
24 17 21 1
25 20 23 1
26 21 24 1
27 25 28 2
28 26 83 1
29 26 27 2
30 27 66 1
31 28 31 1
32 27 28 1
33 5 29 1
34 25 29 1
35 26 30 1
36 29 32 1
37 33 36 2
38 19 34 2
39 34 35 1
40 35 74 2
41 36 39 1
42 35 36 1
43 33 37 1
44 37 40 1
45 34 38 1
46 42 46 1
47 42 51 2
48 42 43 1
49 41 44 2
50 43 44 1
51 41 45 1
52 44 47 1
53 45 48 1
54 49 53 1
55 50 51 1
56 50 54 1
57 51 52 1
58 52 55 1
59 49 52 2
60 53 77 1
61 53 56 1
62 57 61 1
63 58 62 1
64 59 60 1
65 58 59 2
66 57 60 2
67 37 61 1
68 60 63 1
69 61 64 1
70 65 68 2
71 65 69 1
72 66 67 2
73 67 82 1
74 67 68 1
75 68 71 1
76 21 69 1
77 69 72 1
78 66 70 1
79 73 77 1
80 74 75 1
81 74 78 1
82 75 76 1
83 76 79 1
84 73 76 2
85 77 80 1
86 81 85 1
87 82 86 1
88 83 84 1
89 82 83 2
90 81 84 1
91 13 85 1
92 84 87 1
93 85 88 1
94 89 92 2
95 89 93 1
96 90 91 2
97 58 91 1
98 91 92 1
99 92 95 1
100 45 93 1
101 93 96 1
102 90 94 1
@<TRIPOS>SUBSTRUCTURE
1	UNK0	1	GROUP	1 ****	UNK
