# Supplementary material for: MoleQCage: Geometric High-Throughput Screening for Molecular Caging Prediction
Source: J Chem Inf Model. 2024 Dec 12;64(24):9034–9. doi: 10.1021/acs.jcim.4c01419 (PMC11684736; doi:10.1021/acs.jcim.4c01419)
Supplement: Supplementary file 2 — ci4c01419_si_002.zip [file ci4c01419_si_002.zip › CC3_conformations/CC3_150.mol2]

# created with PyMOL 2.4.1
@<TRIPOS>MOLECULE
frame349.xyz
96 102 1                
SMALL
USER_CHARGES
@<TRIPOS>ATOM
1	   N	0.046	0.509	-5.431	N.2	1	UNK0	0.000	
2	   C	1.181	2.494	-3.569	C.2	1	UNK0	0.000	
3	   C	1.837	1.261	-3.886	C.2	1	UNK0	0.000	
4	   C	1.232	0.474	-4.911	C.2	1	UNK0	0.000	
5	   C	-0.240	-0.471	-6.431	C.3	1	UNK0	0.000	
6	   H	0.344	2.839	-4.142	 H	1	UNK0	0.000	
7	   H	1.887	-0.421	-5.197	 H	1	UNK0	0.000	
8	   H	0.184	-1.509	-6.522	 H	1	UNK0	0.000	
9	   N	0.637	-5.956	1.028	N.3	1	UNK0	0.000	
10	   C	2.630	-3.801	1.016	C.2	1	UNK0	0.000	
11	   C	1.525	-3.855	1.868	C.2	1	UNK0	0.000	
12	   C	0.623	-4.956	1.836	C.3	1	UNK0	0.000	
13	   C	-0.505	-6.929	1.207	C.3	1	UNK0	0.000	
14	   H	2.680	-4.747	0.411	 H	1	UNK0	0.000	
15	   H	-0.180	-4.850	2.497	 H	1	UNK0	0.000	
16	   H	-0.987	-6.689	2.175	 H	1	UNK0	0.000	
17	   N	-5.168	1.626	1.789	N.2	1	UNK0	0.000	
18	   C	-2.218	1.800	2.878	C.2	1	UNK0	0.000	
19	   C	-2.807	2.560	1.808	C.2	1	UNK0	0.000	
20	   C	-4.162	2.260	1.238	C.2	1	UNK0	0.000	
21	   C	-6.444	1.650	1.155	C.3	1	UNK0	0.000	
22	   H	-2.721	0.868	3.221	 H	1	UNK0	0.000	
23	   H	-4.304	2.632	0.218	 H	1	UNK0	0.000	
24	   H	-6.384	2.248	0.273	 H	1	UNK0	0.000	
25	   N	-2.030	-1.594	-5.216	N.2	1	UNK0	0.000	
26	   C	-2.301	-2.952	-2.572	C.2	1	UNK0	0.000	
27	   C	-2.974	-1.770	-2.936	C.2	1	UNK0	0.000	
28	   C	-2.625	-1.116	-4.200	C.2	1	UNK0	0.000	
29	   C	-1.737	-0.715	-6.331	C.3	1	UNK0	0.000	
30	   H	-1.576	-3.307	-3.258	 H	1	UNK0	0.000	
31	   H	-2.953	-0.094	-4.154	 H	1	UNK0	0.000	
32	   H	-2.337	0.225	-6.232	 H	1	UNK0	0.000	
33	   N	-0.415	5.962	0.575	N.2	1	UNK0	0.000	
34	   C	-2.066	3.698	1.397	C.2	1	UNK0	0.000	
35	   C	-0.775	3.917	1.888	C.2	1	UNK0	0.000	
36	   C	0.017	5.106	1.427	C.2	1	UNK0	0.000	
37	   C	0.474	7.045	0.174	C.3	1	UNK0	0.000	
38	   H	-2.557	4.359	0.716	 H	1	UNK0	0.000	
39	   H	0.960	5.234	1.909	 H	1	UNK0	0.000	
40	   H	1.354	7.070	0.787	 H	1	UNK0	0.000	
41	   N	5.682	-1.782	0.273	N.2	1	UNK0	0.000	
42	   C	3.448	-1.731	2.071	C.2	1	UNK0	0.000	
43	   C	3.552	-2.746	1.091	C.2	1	UNK0	0.000	
44	   C	4.716	-2.651	0.179	C.2	1	UNK0	0.000	
45	   C	6.701	-1.530	-0.737	C.3	1	UNK0	0.000	
46	   H	4.157	-0.937	2.174	 H	1	UNK0	0.000	
47	   H	4.749	-3.334	-0.622	 H	1	UNK0	0.000	
48	   H	6.463	-2.081	-1.704	 H	1	UNK0	0.000	
49	   N	1.725	-1.027	5.342	N.2	1	UNK0	0.000	
50	   C	1.342	-2.756	2.800	C.2	1	UNK0	0.000	
51	   C	2.412	-1.777	3.034	C.2	1	UNK0	0.000	
52	   C	2.414	-0.900	4.315	C.2	1	UNK0	0.000	
53	   C	1.840	-0.184	6.454	C.3	1	UNK0	0.000	
54	   H	0.463	-2.759	3.359	 H	1	UNK0	0.000	
55	   H	3.121	0.018	4.310	 H	1	UNK0	0.000	
56	   H	2.701	0.441	6.376	 H	1	UNK0	0.000	
57	   N	1.708	5.456	-1.334	N.3	1	UNK0	0.000	
58	   C	2.881	2.923	-1.846	C.2	1	UNK0	0.000	
59	   C	1.728	3.367	-2.538	C.2	1	UNK0	0.000	
60	   C	1.280	4.701	-2.270	C.3	1	UNK0	0.000	
61	   C	0.964	6.772	-1.254	C.3	1	UNK0	0.000	
62	   H	3.144	3.524	-1.049	 H	1	UNK0	0.000	
63	   H	0.421	5.022	-2.879	 H	1	UNK0	0.000	
64	   H	0.098	6.663	-1.848	 H	1	UNK0	0.000	
65	   N	-5.968	-0.228	-0.303	N.2	1	UNK0	0.000	
66	   C	-3.884	-1.200	-2.043	C.2	1	UNK0	0.000	
67	   C	-4.227	-1.799	-0.833	C.2	1	UNK0	0.000	
68	   C	-5.132	-1.138	0.068	C.2	1	UNK0	0.000	
69	   C	-6.937	0.283	0.635	C.3	1	UNK0	0.000	
70	   H	-4.254	-0.198	-2.271	 H	1	UNK0	0.000	
71	   H	-5.116	-1.325	1.111	 H	1	UNK0	0.000	
72	   H	-7.138	-0.263	1.595	 H	1	UNK0	0.000	
73	   N	0.320	1.717	5.437	N.2	1	UNK0	0.000	
74	   C	-0.247	3.166	2.985	C.2	1	UNK0	0.000	
75	   C	-0.964	2.090	3.462	C.2	1	UNK0	0.000	
76	   C	-0.540	1.308	4.586	C.2	1	UNK0	0.000	
77	   C	0.552	0.844	6.582	C.3	1	UNK0	0.000	
78	   H	0.724	3.379	3.332	 H	1	UNK0	0.000	
79	   H	-0.934	0.299	4.686	 H	1	UNK0	0.000	
80	   H	-0.220	0.168	6.774	 H	1	UNK0	0.000	
81	   N	-2.073	-5.525	0.031	N.2	1	UNK0	0.000	
82	   C	-3.479	-2.925	-0.363	C.2	1	UNK0	0.000	
83	   C	-2.570	-3.543	-1.282	C.2	1	UNK0	0.000	
84	   C	-1.934	-4.844	-1.044	C.2	1	UNK0	0.000	
85	   C	-1.487	-6.812	0.060	C.3	1	UNK0	0.000	
86	   H	-3.527	-3.235	0.684	 H	1	UNK0	0.000	
87	   H	-1.397	-5.245	-1.882	 H	1	UNK0	0.000	
88	   H	-0.770	-7.022	-0.794	 H	1	UNK0	0.000	
89	   N	5.412	0.278	-1.729	N.2	1	UNK0	0.000	
90	   C	2.927	0.853	-3.085	C.2	1	UNK0	0.000	
91	   C	3.454	1.676	-2.065	C.2	1	UNK0	0.000	
92	   C	4.702	1.286	-1.338	C.2	1	UNK0	0.000	
93	   C	6.672	-0.002	-1.042	C.3	1	UNK0	0.000	
94	   H	3.254	-0.128	-3.254	 H	1	UNK0	0.000	
95	   H	4.944	1.940	-0.469	 H	1	UNK0	0.000	
96	   H	6.735	0.549	-0.098	 H	1	UNK0	0.000	
@<TRIPOS>BOND
1 1 4 2
2 2 59 1
3 2 3 2
4 3 90 1
5 3 4 1
6 5 29 1
7 1 5 1
8 2 6 1
9 4 7 1
10 5 8 1
11 9 13 1
12 9 12 1
13 10 43 2
14 10 11 1
15 11 50 2
16 11 12 1
17 12 15 1
18 13 16 1
19 10 14 1
20 18 22 1
21 18 75 2
22 18 19 1
23 17 20 2
24 19 20 1
25 17 21 1
26 20 23 1
27 21 24 1
28 25 28 2
29 26 83 1
30 26 27 2
31 27 66 1
32 28 31 1
33 27 28 1
34 29 32 1
35 25 29 1
36 26 30 1
37 33 36 2
38 19 34 2
39 34 35 1
40 35 74 2
41 35 36 1
42 36 39 1
43 33 37 1
44 37 40 1
45 34 38 1
46 42 46 1
47 42 51 2
48 42 43 1
49 41 44 2
50 43 44 1
51 41 45 1
52 44 47 1
53 45 48 1
54 49 53 1
55 50 51 1
56 50 54 1
57 51 52 1
58 49 52 2
59 53 77 1
60 52 55 1
61 53 56 1
62 57 61 1
63 58 62 1
64 59 60 1
65 58 59 2
66 57 60 1
67 37 61 1
68 60 63 1
69 61 64 1
70 65 68 2
71 65 69 1
72 66 67 2
73 67 82 1
74 67 68 1
75 68 71 1
76 21 69 1
77 69 72 1
78 66 70 1
79 73 77 1
80 74 78 1
81 74 75 1
82 75 76 1
83 76 79 1
84 73 76 2
85 77 80 1
86 81 85 1
87 82 86 1
88 83 84 1
89 82 83 2
90 81 84 2
91 13 85 1
92 84 87 1
93 85 88 1
94 89 92 2
95 89 93 1
96 90 91 2
97 58 91 1
98 91 92 1
99 92 95 1
100 45 93 1
101 93 96 1
102 90 94 1
@<TRIPOS>SUBSTRUCTURE
1	UNK0	1	GROUP	1 ****	UNK
