# Supplementary material for: MoleQCage: Geometric High-Throughput Screening for Molecular Caging Prediction
Source: J Chem Inf Model. 2024 Dec 12;64(24):9034–9. doi: 10.1021/acs.jcim.4c01419 (PMC11684736; doi:10.1021/acs.jcim.4c01419)
Supplement: Supplementary file 2 — ci4c01419_si_002.zip [file ci4c01419_si_002.zip › CC3_conformations/CC3_151.mol2]

# created with PyMOL 2.4.1
@<TRIPOS>MOLECULE
frame350.xyz
96 102 1                
SMALL
USER_CHARGES
@<TRIPOS>ATOM
1	   N	0.273	0.622	-5.535	N.2	1	UNK0	0.000	
2	   C	1.034	2.443	-3.369	C.2	1	UNK0	0.000	
3	   C	1.641	1.231	-3.700	C.2	1	UNK0	0.000	
4	   C	1.137	0.286	-4.644	C.2	1	UNK0	0.000	
5	   C	-0.051	-0.401	-6.551	C.3	1	UNK0	0.000	
6	   H	0.261	2.745	-4.038	 H	1	UNK0	0.000	
7	   H	1.586	-0.719	-4.650	 H	1	UNK0	0.000	
8	   H	0.604	-1.314	-6.338	 H	1	UNK0	0.000	
9	   N	0.414	-5.736	1.178	N.2	1	UNK0	0.000	
10	   C	2.438	-3.511	0.832	C.2	1	UNK0	0.000	
11	   C	1.436	-3.661	1.859	C.2	1	UNK0	0.000	
12	   C	0.428	-4.703	1.926	C.2	1	UNK0	0.000	
13	   C	-0.642	-6.769	1.370	C.3	1	UNK0	0.000	
14	   H	2.387	-4.144	-0.057	 H	1	UNK0	0.000	
15	   H	-0.287	-4.662	2.782	 H	1	UNK0	0.000	
16	   H	-1.308	-6.483	2.197	 H	1	UNK0	0.000	
17	   N	-5.385	1.870	1.889	N.2	1	UNK0	0.000	
18	   C	-2.684	2.100	3.126	C.2	1	UNK0	0.000	
19	   C	-3.179	2.957	2.087	C.2	1	UNK0	0.000	
20	   C	-4.555	2.776	1.489	C.2	1	UNK0	0.000	
21	   C	-6.692	1.709	1.188	C.3	1	UNK0	0.000	
22	   H	-3.314	1.319	3.522	 H	1	UNK0	0.000	
23	   H	-4.777	3.423	0.649	 H	1	UNK0	0.000	
24	   H	-6.741	2.456	0.371	 H	1	UNK0	0.000	
25	   N	-1.837	-1.541	-5.243	N.2	1	UNK0	0.000	
26	   C	-1.977	-2.828	-2.562	C.2	1	UNK0	0.000	
27	   C	-2.541	-1.550	-2.889	C.2	1	UNK0	0.000	
28	   C	-2.312	-0.966	-4.279	C.2	1	UNK0	0.000	
29	   C	-1.555	-0.739	-6.423	C.3	1	UNK0	0.000	
30	   H	-1.496	-3.343	-3.354	 H	1	UNK0	0.000	
31	   H	-2.652	0.079	-4.286	 H	1	UNK0	0.000	
32	   H	-2.065	0.222	-6.410	 H	1	UNK0	0.000	
33	   N	-0.409	6.043	0.762	N.2	1	UNK0	0.000	
34	   C	-2.273	3.887	1.457	C.2	1	UNK0	0.000	
35	   C	-0.978	4.012	1.939	C.2	1	UNK0	0.000	
36	   C	0.009	4.982	1.407	C.2	1	UNK0	0.000	
37	   C	0.544	6.972	0.283	C.3	1	UNK0	0.000	
38	   H	-2.422	4.471	0.547	 H	1	UNK0	0.000	
39	   H	1.034	4.824	1.735	 H	1	UNK0	0.000	
40	   H	1.523	6.789	0.736	 H	1	UNK0	0.000	
41	   N	5.826	-1.959	0.230	N.3	1	UNK0	0.000	
42	   C	3.527	-1.834	2.190	C.2	1	UNK0	0.000	
43	   C	3.518	-2.547	0.997	C.2	1	UNK0	0.000	
44	   C	4.650	-2.364	-0.037	C.3	1	UNK0	0.000	
45	   C	6.662	-1.789	-0.901	C.3	1	UNK0	0.000	
46	   H	4.347	-1.142	2.294	 H	1	UNK0	0.000	
47	   H	4.466	-2.762	-1.029	 H	1	UNK0	0.000	
48	   H	6.291	-2.365	-1.779	 H	1	UNK0	0.000	
49	   N	1.576	-0.952	5.203	N.2	1	UNK0	0.000	
50	   C	1.475	-2.894	2.996	C.2	1	UNK0	0.000	
51	   C	2.519	-1.967	3.198	C.2	1	UNK0	0.000	
52	   C	2.497	-1.077	4.371	C.2	1	UNK0	0.000	
53	   C	1.644	-0.147	6.355	C.3	1	UNK0	0.000	
54	   H	0.899	-2.849	3.899	 H	1	UNK0	0.000	
55	   H	3.382	-0.498	4.536	 H	1	UNK0	0.000	
56	   H	2.378	0.626	6.216	 H	1	UNK0	0.000	
57	   N	1.584	5.550	-1.551	N.2	1	UNK0	0.000	
58	   C	2.861	2.880	-1.839	C.2	1	UNK0	0.000	
59	   C	1.684	3.245	-2.415	C.2	1	UNK0	0.000	
60	   C	1.084	4.588	-2.203	C.2	1	UNK0	0.000	
61	   C	0.806	6.767	-1.273	C.3	1	UNK0	0.000	
62	   H	3.367	3.556	-1.245	 H	1	UNK0	0.000	
63	   H	0.173	4.675	-2.755	 H	1	UNK0	0.000	
64	   H	-0.138	6.823	-1.740	 H	1	UNK0	0.000	
65	   N	-5.535	-0.061	-0.190	N.2	1	UNK0	0.000	
66	   C	-3.434	-0.941	-2.004	C.2	1	UNK0	0.000	
67	   C	-3.725	-1.572	-0.760	C.2	1	UNK0	0.000	
68	   C	-4.696	-0.951	0.149	C.2	1	UNK0	0.000	
69	   C	-6.734	0.262	0.632	C.3	1	UNK0	0.000	
70	   H	-3.803	0.054	-2.221	 H	1	UNK0	0.000	
71	   H	-4.941	-1.308	1.204	 H	1	UNK0	0.000	
72	   H	-6.775	-0.478	1.511	 H	1	UNK0	0.000	
73	   N	0.195	1.555	5.417	N.2	1	UNK0	0.000	
74	   C	-0.529	3.302	3.078	C.2	1	UNK0	0.000	
75	   C	-1.357	2.348	3.670	C.2	1	UNK0	0.000	
76	   C	-0.908	1.541	4.808	C.2	1	UNK0	0.000	
77	   C	0.361	0.680	6.591	C.3	1	UNK0	0.000	
78	   H	0.459	3.439	3.558	 H	1	UNK0	0.000	
79	   H	-1.663	0.934	5.205	 H	1	UNK0	0.000	
80	   H	-0.453	-0.106	6.759	 H	1	UNK0	0.000	
81	   N	-2.195	-5.543	-0.164	N.2	1	UNK0	0.000	
82	   C	-3.046	-2.769	-0.386	C.2	1	UNK0	0.000	
83	   C	-2.228	-3.436	-1.300	C.2	1	UNK0	0.000	
84	   C	-1.622	-4.724	-0.993	C.2	1	UNK0	0.000	
85	   C	-1.573	-6.827	0.105	C.3	1	UNK0	0.000	
86	   H	-3.308	-3.129	0.630	 H	1	UNK0	0.000	
87	   H	-0.633	-4.885	-1.450	 H	1	UNK0	0.000	
88	   H	-0.916	-7.179	-0.735	 H	1	UNK0	0.000	
89	   N	5.332	0.112	-1.820	N.2	1	UNK0	0.000	
90	   C	2.832	0.819	-3.054	C.2	1	UNK0	0.000	
91	   C	3.458	1.631	-2.072	C.2	1	UNK0	0.000	
92	   C	4.734	1.183	-1.495	C.2	1	UNK0	0.000	
93	   C	6.650	-0.295	-1.266	C.3	1	UNK0	0.000	
94	   H	3.239	-0.161	-3.199	 H	1	UNK0	0.000	
95	   H	5.205	1.904	-0.888	 H	1	UNK0	0.000	
96	   H	6.894	0.223	-0.346	 H	1	UNK0	0.000	
@<TRIPOS>BOND
1 1 4 2
2 2 59 1
3 2 3 2
4 3 90 1
5 3 4 1
6 5 29 1
7 5 8 1
8 1 5 1
9 2 6 1
10 4 7 1
11 9 13 1
12 9 12 2
13 10 43 2
14 10 11 1
15 11 12 1
16 11 50 2
17 12 15 1
18 13 16 1
19 10 14 1
20 18 22 1
21 18 75 1
22 18 19 2
23 17 20 2
24 19 20 1
25 17 21 1
26 20 23 1
27 21 24 1
28 25 28 2
29 26 83 1
30 26 27 2
31 27 66 1
32 27 28 1
33 29 32 1
34 25 29 1
35 26 30 1
36 28 31 1
37 33 36 2
38 34 35 2
39 19 34 1
40 35 74 1
41 36 39 1
42 35 36 1
43 37 40 1
44 33 37 1
45 34 38 1
46 42 46 1
47 42 51 2
48 42 43 1
49 41 44 1
50 43 44 1
51 41 45 1
52 44 47 1
53 45 48 1
54 49 53 1
55 50 51 1
56 50 54 1
57 51 52 1
58 52 55 1
59 49 52 2
60 53 77 1
61 53 56 1
62 57 61 1
63 58 62 1
64 59 60 1
65 58 59 2
66 57 60 2
67 37 61 1
68 60 63 1
69 61 64 1
70 65 68 2
71 65 69 1
72 66 67 2
73 67 82 1
74 67 68 1
75 68 71 1
76 21 69 1
77 69 72 1
78 66 70 1
79 73 77 1
80 74 78 1
81 74 75 2
82 75 76 1
83 76 79 1
84 73 76 2
85 77 80 1
86 81 85 1
87 82 86 1
88 83 84 1
89 82 83 2
90 81 84 2
91 13 85 1
92 84 87 1
93 85 88 1
94 89 92 2
95 89 93 1
96 90 91 2
97 58 91 1
98 91 92 1
99 92 95 1
100 45 93 1
101 93 96 1
102 90 94 1
@<TRIPOS>SUBSTRUCTURE
1	UNK0	1	GROUP	1 ****	UNK
