# Supplementary material for: MoleQCage: Geometric High-Throughput Screening for Molecular Caging Prediction
Source: J Chem Inf Model. 2024 Dec 12;64(24):9034–9. doi: 10.1021/acs.jcim.4c01419 (PMC11684736; doi:10.1021/acs.jcim.4c01419)
Supplement: Supplementary file 2 — ci4c01419_si_002.zip [file ci4c01419_si_002.zip › CC3_conformations/CC3_152.mol2]

# created with PyMOL 2.4.1
@<TRIPOS>MOLECULE
frame351.xyz
96 102 1                
SMALL
USER_CHARGES
@<TRIPOS>ATOM
1	   N	0.411	0.693	-5.568	N.2	1	UNK0	0.000	
2	   C	1.255	2.542	-3.457	C.2	1	UNK0	0.000	
3	   C	1.886	1.333	-3.792	C.2	1	UNK0	0.000	
4	   C	1.394	0.444	-4.813	C.2	1	UNK0	0.000	
5	   C	-0.051	-0.246	-6.609	C.3	1	UNK0	0.000	
6	   H	0.438	2.897	-4.093	 H	1	UNK0	0.000	
7	   H	2.050	-0.470	-5.014	 H	1	UNK0	0.000	
8	   H	0.493	-1.174	-6.615	 H	1	UNK0	0.000	
9	   N	0.682	-6.113	1.239	N.3	1	UNK0	0.000	
10	   C	2.391	-3.655	0.979	C.2	1	UNK0	0.000	
11	   C	1.442	-3.896	1.971	C.2	1	UNK0	0.000	
12	   C	0.459	-4.985	1.810	C.3	1	UNK0	0.000	
13	   C	-0.494	-6.947	1.246	C.3	1	UNK0	0.000	
14	   H	2.523	-4.365	0.166	 H	1	UNK0	0.000	
15	   H	-0.554	-4.794	2.313	 H	1	UNK0	0.000	
16	   H	-1.035	-6.833	2.198	 H	1	UNK0	0.000	
17	   N	-5.134	1.482	1.796	N.3	1	UNK0	0.000	
18	   C	-2.528	1.784	2.999	C.2	1	UNK0	0.000	
19	   C	-2.958	2.505	1.914	C.2	1	UNK0	0.000	
20	   C	-4.321	2.407	1.467	C.3	1	UNK0	0.000	
21	   C	-6.378	1.495	1.052	C.3	1	UNK0	0.000	
22	   H	-3.201	1.011	3.424	 H	1	UNK0	0.000	
23	   H	-4.511	3.076	0.562	 H	1	UNK0	0.000	
24	   H	-6.304	2.085	0.070	 H	1	UNK0	0.000	
25	   N	-1.618	-1.372	-5.153	N.2	1	UNK0	0.000	
26	   C	-2.265	-3.026	-2.750	C.2	1	UNK0	0.000	
27	   C	-2.898	-1.779	-3.099	C.2	1	UNK0	0.000	
28	   C	-2.655	-1.283	-4.458	C.2	1	UNK0	0.000	
29	   C	-1.542	-0.602	-6.347	C.3	1	UNK0	0.000	
30	   H	-1.527	-3.375	-3.401	 H	1	UNK0	0.000	
31	   H	-3.461	-0.623	-4.871	 H	1	UNK0	0.000	
32	   H	-2.112	0.311	-6.258	 H	1	UNK0	0.000	
33	   N	-0.476	5.817	0.470	N.2	1	UNK0	0.000	
34	   C	-2.166	3.516	1.373	C.2	1	UNK0	0.000	
35	   C	-0.929	3.898	1.970	C.2	1	UNK0	0.000	
36	   C	-0.110	4.926	1.319	C.2	1	UNK0	0.000	
37	   C	0.527	6.870	0.172	C.3	1	UNK0	0.000	
38	   H	-2.514	4.078	0.517	 H	1	UNK0	0.000	
39	   H	0.981	4.894	1.683	 H	1	UNK0	0.000	
40	   H	1.322	6.832	0.862	 H	1	UNK0	0.000	
41	   N	5.143	-1.442	-0.076	N.2	1	UNK0	0.000	
42	   C	3.063	-1.606	2.073	C.2	1	UNK0	0.000	
43	   C	3.200	-2.536	1.043	C.2	1	UNK0	0.000	
44	   C	4.350	-2.381	0.071	C.2	1	UNK0	0.000	
45	   C	6.351	-1.472	-0.906	C.3	1	UNK0	0.000	
46	   H	3.684	-0.710	2.038	 H	1	UNK0	0.000	
47	   H	4.527	-3.376	-0.495	 H	1	UNK0	0.000	
48	   H	6.250	-2.103	-1.806	 H	1	UNK0	0.000	
49	   N	1.611	-1.083	5.398	N.2	1	UNK0	0.000	
50	   C	1.473	-3.036	3.178	C.2	1	UNK0	0.000	
51	   C	2.241	-1.865	3.177	C.2	1	UNK0	0.000	
52	   C	2.061	-0.845	4.202	C.2	1	UNK0	0.000	
53	   C	1.735	0.000	6.365	C.3	1	UNK0	0.000	
54	   H	0.743	-3.095	4.021	 H	1	UNK0	0.000	
55	   H	2.377	0.127	3.922	 H	1	UNK0	0.000	
56	   H	2.514	0.671	6.132	 H	1	UNK0	0.000	
57	   N	1.836	5.608	-1.477	N.2	1	UNK0	0.000	
58	   C	2.987	2.973	-1.768	C.2	1	UNK0	0.000	
59	   C	1.804	3.396	-2.461	C.2	1	UNK0	0.000	
60	   C	1.211	4.657	-2.085	C.2	1	UNK0	0.000	
61	   C	1.161	6.919	-1.250	C.3	1	UNK0	0.000	
62	   H	3.347	3.632	-1.067	 H	1	UNK0	0.000	
63	   H	0.121	4.707	-2.365	 H	1	UNK0	0.000	
64	   H	0.391	7.023	-1.994	 H	1	UNK0	0.000	
65	   N	-6.092	-0.517	-0.461	N.3	1	UNK0	0.000	
66	   C	-3.829	-1.256	-2.291	C.2	1	UNK0	0.000	
67	   C	-4.076	-1.770	-0.997	C.2	1	UNK0	0.000	
68	   C	-5.045	-1.118	-0.083	C.3	1	UNK0	0.000	
69	   C	-6.920	0.097	0.659	C.3	1	UNK0	0.000	
70	   H	-4.524	-0.474	-2.652	 H	1	UNK0	0.000	
71	   H	-4.763	-1.254	1.000	 H	1	UNK0	0.000	
72	   H	-7.010	-0.577	1.570	 H	1	UNK0	0.000	
73	   N	0.140	1.619	5.490	N.2	1	UNK0	0.000	
74	   C	-0.486	3.147	3.066	C.2	1	UNK0	0.000	
75	   C	-1.263	2.052	3.616	C.2	1	UNK0	0.000	
76	   C	-0.857	1.301	4.772	C.2	1	UNK0	0.000	
77	   C	0.434	0.717	6.606	C.3	1	UNK0	0.000	
78	   H	0.535	3.298	3.448	 H	1	UNK0	0.000	
79	   H	-1.521	0.485	5.087	 H	1	UNK0	0.000	
80	   H	-0.394	0.020	6.824	 H	1	UNK0	0.000	
81	   N	-2.154	-5.533	0.028	N.3	1	UNK0	0.000	
82	   C	-3.346	-2.948	-0.620	C.2	1	UNK0	0.000	
83	   C	-2.552	-3.680	-1.515	C.2	1	UNK0	0.000	
84	   C	-1.880	-4.934	-1.057	C.3	1	UNK0	0.000	
85	   C	-1.526	-6.874	0.090	C.3	1	UNK0	0.000	
86	   H	-3.599	-3.310	0.386	 H	1	UNK0	0.000	
87	   H	-1.134	-5.348	-1.735	 H	1	UNK0	0.000	
88	   H	-0.950	-7.133	-0.832	 H	1	UNK0	0.000	
89	   N	5.807	0.680	-2.080	N.3	1	UNK0	0.000	
90	   C	3.089	1.010	-3.208	C.2	1	UNK0	0.000	
91	   C	3.685	1.769	-2.209	C.2	1	UNK0	0.000	
92	   C	4.978	1.493	-1.521	C.3	1	UNK0	0.000	
93	   C	6.767	0.053	-1.188	C.3	1	UNK0	0.000	
94	   H	3.613	0.050	-3.396	 H	1	UNK0	0.000	
95	   H	5.163	1.975	-0.528	 H	1	UNK0	0.000	
96	   H	6.837	0.534	-0.175	 H	1	UNK0	0.000	
@<TRIPOS>BOND
1 1 4 2
2 2 59 1
3 2 3 2
4 3 90 1
5 3 4 1
6 5 29 1
7 1 5 1
8 2 6 1
9 4 7 1
10 5 8 1
11 9 13 1
12 9 12 1
13 10 43 2
14 10 11 1
15 11 50 2
16 11 12 1
17 12 15 1
18 13 16 1
19 10 14 1
20 18 22 1
21 18 75 2
22 18 19 1
23 17 20 1
24 19 20 1
25 17 21 1
26 20 23 1
27 21 24 1
28 25 28 2
29 26 83 1
30 26 27 2
31 27 66 1
32 27 28 1
33 29 32 1
34 25 29 1
35 26 30 1
36 28 31 1
37 33 36 2
38 19 34 2
39 34 35 1
40 35 74 2
41 36 39 1
42 35 36 1
43 33 37 1
44 37 40 1
45 34 38 1
46 41 44 2
47 42 51 2
48 42 43 1
49 43 44 1
50 41 45 1
51 42 46 1
52 44 47 1
53 45 48 1
54 49 53 1
55 50 54 1
56 50 51 1
57 51 52 1
58 49 52 2
59 53 77 1
60 52 55 1
61 53 56 1
62 57 61 1
63 58 62 1
64 59 60 1
65 58 59 2
66 57 60 2
67 37 61 1
68 60 63 1
69 61 64 1
70 65 68 1
71 65 69 1
72 66 67 2
73 67 82 1
74 67 68 1
75 68 71 1
76 21 69 1
77 69 72 1
78 66 70 1
79 73 77 1
80 74 78 1
81 74 75 1
82 75 76 1
83 76 79 1
84 73 76 2
85 77 80 1
86 81 85 1
87 82 86 1
88 83 84 1
89 82 83 2
90 81 84 1
91 13 85 1
92 84 87 1
93 85 88 1
94 89 92 1
95 89 93 1
96 90 91 2
97 58 91 1
98 91 92 1
99 92 95 1
100 45 93 1
101 93 96 1
102 90 94 1
@<TRIPOS>SUBSTRUCTURE
1	UNK0	1	GROUP	1 ****	UNK
