# Supplementary material for: MoleQCage: Geometric High-Throughput Screening for Molecular Caging Prediction
Source: J Chem Inf Model. 2024 Dec 12;64(24):9034–9. doi: 10.1021/acs.jcim.4c01419 (PMC11684736; doi:10.1021/acs.jcim.4c01419)
Supplement: Supplementary file 2 — ci4c01419_si_002.zip [file ci4c01419_si_002.zip › CC3_conformations/CC3_153.mol2]

# created with PyMOL 2.4.1
@<TRIPOS>MOLECULE
frame352.xyz
96 102 1                
SMALL
USER_CHARGES
@<TRIPOS>ATOM
1	   N	0.340	0.855	-5.748	N.2	1	UNK0	0.000	
2	   C	1.294	2.623	-3.505	C.2	1	UNK0	0.000	
3	   C	1.827	1.378	-3.833	C.2	1	UNK0	0.000	
4	   C	1.218	0.502	-4.907	C.2	1	UNK0	0.000	
5	   C	-0.121	-0.137	-6.696	C.3	1	UNK0	0.000	
6	   H	0.381	2.934	-3.934	 H	1	UNK0	0.000	
7	   H	1.495	-0.541	-4.793	 H	1	UNK0	0.000	
8	   H	0.558	-1.009	-6.840	 H	1	UNK0	0.000	
9	   N	0.399	-5.826	1.121	N.2	1	UNK0	0.000	
10	   C	2.681	-3.779	1.239	C.2	1	UNK0	0.000	
11	   C	1.586	-3.877	2.168	C.2	1	UNK0	0.000	
12	   C	0.581	-4.914	2.033	C.2	1	UNK0	0.000	
13	   C	-0.722	-6.721	1.259	C.3	1	UNK0	0.000	
14	   H	2.718	-4.521	0.400	 H	1	UNK0	0.000	
15	   H	-0.190	-4.976	2.853	 H	1	UNK0	0.000	
16	   H	-1.370	-6.537	2.143	 H	1	UNK0	0.000	
17	   N	-5.290	1.821	1.703	N.2	1	UNK0	0.000	
18	   C	-2.720	2.092	3.095	C.2	1	UNK0	0.000	
19	   C	-3.052	2.813	1.929	C.2	1	UNK0	0.000	
20	   C	-4.397	2.583	1.231	C.2	1	UNK0	0.000	
21	   C	-6.528	1.641	0.934	C.3	1	UNK0	0.000	
22	   H	-3.499	1.485	3.485	 H	1	UNK0	0.000	
23	   H	-4.605	3.145	0.330	 H	1	UNK0	0.000	
24	   H	-6.612	2.262	0.059	 H	1	UNK0	0.000	
25	   N	-1.622	-1.254	-5.152	N.2	1	UNK0	0.000	
26	   C	-2.189	-2.905	-2.759	C.2	1	UNK0	0.000	
27	   C	-2.766	-1.645	-3.013	C.2	1	UNK0	0.000	
28	   C	-2.438	-0.842	-4.263	C.2	1	UNK0	0.000	
29	   C	-1.556	-0.537	-6.405	C.3	1	UNK0	0.000	
30	   H	-1.501	-3.246	-3.503	 H	1	UNK0	0.000	
31	   H	-2.900	0.165	-4.447	 H	1	UNK0	0.000	
32	   H	-2.175	0.383	-6.331	 H	1	UNK0	0.000	
33	   N	-0.271	5.897	0.605	N.3	1	UNK0	0.000	
34	   C	-2.117	3.744	1.425	C.2	1	UNK0	0.000	
35	   C	-0.803	3.916	1.983	C.2	1	UNK0	0.000	
36	   C	0.105	4.991	1.425	C.3	1	UNK0	0.000	
37	   C	0.763	6.895	0.309	C.3	1	UNK0	0.000	
38	   H	-2.359	4.320	0.534	 H	1	UNK0	0.000	
39	   H	1.150	4.978	1.750	 H	1	UNK0	0.000	
40	   H	1.682	6.757	0.882	 H	1	UNK0	0.000	
41	   N	5.541	-1.680	0.214	N.2	1	UNK0	0.000	
42	   C	3.444	-1.694	2.285	C.2	1	UNK0	0.000	
43	   C	3.594	-2.686	1.295	C.2	1	UNK0	0.000	
44	   C	4.599	-2.519	0.170	C.2	1	UNK0	0.000	
45	   C	6.562	-1.650	-0.882	C.3	1	UNK0	0.000	
46	   H	4.103	-0.797	2.253	 H	1	UNK0	0.000	
47	   H	4.373	-3.208	-0.682	 H	1	UNK0	0.000	
48	   H	6.403	-2.349	-1.739	 H	1	UNK0	0.000	
49	   N	1.668	-1.101	5.424	N.2	1	UNK0	0.000	
50	   C	1.547	-2.942	3.253	C.2	1	UNK0	0.000	
51	   C	2.489	-1.880	3.276	C.2	1	UNK0	0.000	
52	   C	2.443	-0.917	4.434	C.2	1	UNK0	0.000	
53	   C	1.625	-0.159	6.529	C.3	1	UNK0	0.000	
54	   H	0.952	-3.058	4.128	 H	1	UNK0	0.000	
55	   H	3.148	-0.092	4.423	 H	1	UNK0	0.000	
56	   H	2.534	0.425	6.423	 H	1	UNK0	0.000	
57	   N	1.970	5.635	-1.510	N.2	1	UNK0	0.000	
58	   C	3.156	2.991	-1.954	C.2	1	UNK0	0.000	
59	   C	1.970	3.455	-2.541	C.2	1	UNK0	0.000	
60	   C	1.393	4.778	-2.273	C.2	1	UNK0	0.000	
61	   C	1.156	6.824	-1.178	C.3	1	UNK0	0.000	
62	   H	3.696	3.613	-1.235	 H	1	UNK0	0.000	
63	   H	0.309	4.872	-2.553	 H	1	UNK0	0.000	
64	   H	0.261	6.783	-1.799	 H	1	UNK0	0.000	
65	   N	-5.943	-0.457	-0.341	N.2	1	UNK0	0.000	
66	   C	-3.780	-1.208	-2.156	C.2	1	UNK0	0.000	
67	   C	-4.136	-1.957	-0.972	C.2	1	UNK0	0.000	
68	   C	-5.232	-1.461	-0.083	C.2	1	UNK0	0.000	
69	   C	-6.832	0.117	0.640	C.3	1	UNK0	0.000	
70	   H	-4.526	-0.408	-2.428	 H	1	UNK0	0.000	
71	   H	-5.362	-2.024	0.814	 H	1	UNK0	0.000	
72	   H	-6.818	-0.444	1.595	 H	1	UNK0	0.000	
73	   N	0.102	1.428	5.322	N.2	1	UNK0	0.000	
74	   C	-0.521	3.118	3.047	C.2	1	UNK0	0.000	
75	   C	-1.409	2.185	3.639	C.2	1	UNK0	0.000	
76	   C	-1.091	1.419	4.837	C.2	1	UNK0	0.000	
77	   C	0.377	0.779	6.577	C.3	1	UNK0	0.000	
78	   H	0.420	3.355	3.587	 H	1	UNK0	0.000	
79	   H	-1.953	0.990	5.374	 H	1	UNK0	0.000	
80	   H	-0.540	0.185	6.808	 H	1	UNK0	0.000	
81	   N	-2.196	-5.612	-0.327	N.2	1	UNK0	0.000	
82	   C	-3.497	-3.134	-0.660	C.2	1	UNK0	0.000	
83	   C	-2.592	-3.663	-1.604	C.2	1	UNK0	0.000	
84	   C	-1.868	-4.872	-1.290	C.2	1	UNK0	0.000	
85	   C	-1.575	-6.881	-0.045	C.3	1	UNK0	0.000	
86	   H	-3.671	-3.624	0.286	 H	1	UNK0	0.000	
87	   H	-1.016	-5.037	-1.857	 H	1	UNK0	0.000	
88	   H	-0.906	-7.198	-0.908	 H	1	UNK0	0.000	
89	   N	5.575	0.306	-2.004	N.2	1	UNK0	0.000	
90	   C	2.994	0.852	-3.184	C.2	1	UNK0	0.000	
91	   C	3.674	1.715	-2.230	C.2	1	UNK0	0.000	
92	   C	4.848	1.256	-1.603	C.2	1	UNK0	0.000	
93	   C	6.754	-0.147	-1.268	C.3	1	UNK0	0.000	
94	   H	3.401	-0.128	-3.463	 H	1	UNK0	0.000	
95	   H	5.074	1.710	-0.686	 H	1	UNK0	0.000	
96	   H	7.072	0.517	-0.479	 H	1	UNK0	0.000	
@<TRIPOS>BOND
1 1 4 2
2 2 59 1
3 2 3 2
4 3 90 1
5 4 7 1
6 3 4 1
7 5 29 1
8 1 5 1
9 2 6 1
10 5 8 1
11 9 13 1
12 9 12 2
13 10 43 2
14 10 11 1
15 11 50 2
16 11 12 1
17 12 15 1
18 13 16 1
19 10 14 1
20 18 22 1
21 18 75 2
22 18 19 1
23 17 20 2
24 19 20 1
25 17 21 1
26 20 23 1
27 21 24 1
28 25 28 2
29 26 83 1
30 26 27 2
31 27 66 1
32 27 28 1
33 29 32 1
34 25 29 1
35 26 30 1
36 28 31 1
37 33 36 1
38 19 34 2
39 34 35 1
40 35 74 2
41 36 39 1
42 35 36 1
43 33 37 1
44 37 40 1
45 34 38 1
46 42 51 2
47 42 43 1
48 41 44 2
49 43 44 1
50 41 45 1
51 42 46 1
52 44 47 1
53 45 48 1
54 49 53 1
55 50 51 1
56 50 54 1
57 51 52 1
58 49 52 2
59 53 77 1
60 52 55 1
61 53 56 1
62 57 61 1
63 58 62 1
64 59 60 1
65 58 59 2
66 57 60 2
67 37 61 1
68 60 63 1
69 61 64 1
70 65 68 2
71 65 69 1
72 66 67 2
73 67 82 1
74 67 68 1
75 68 71 1
76 21 69 1
77 69 72 1
78 66 70 1
79 73 77 1
80 74 78 1
81 74 75 1
82 75 76 1
83 73 76 2
84 76 79 1
85 77 80 1
86 81 85 1
87 82 86 1
88 83 84 1
89 82 83 2
90 81 84 2
91 13 85 1
92 84 87 1
93 85 88 1
94 89 92 2
95 89 93 1
96 90 91 2
97 58 91 1
98 91 92 1
99 92 95 1
100 45 93 1
101 93 96 1
102 90 94 1
@<TRIPOS>SUBSTRUCTURE
1	UNK0	1	GROUP	1 ****	UNK
