# Supplementary material for: MoleQCage: Geometric High-Throughput Screening for Molecular Caging Prediction
Source: J Chem Inf Model. 2024 Dec 12;64(24):9034–9. doi: 10.1021/acs.jcim.4c01419 (PMC11684736; doi:10.1021/acs.jcim.4c01419)
Supplement: Supplementary file 2 — ci4c01419_si_002.zip [file ci4c01419_si_002.zip › CC3_conformations/CC3_154.mol2]

# created with PyMOL 2.4.1
@<TRIPOS>MOLECULE
frame353.xyz
96 102 1                
SMALL
USER_CHARGES
@<TRIPOS>ATOM
1	   N	0.332	0.744	-5.681	N.2	1	UNK0	0.000	
2	   C	1.028	2.356	-3.245	C.2	1	UNK0	0.000	
3	   C	1.740	1.198	-3.688	C.2	1	UNK0	0.000	
4	   C	1.060	0.349	-4.701	C.2	1	UNK0	0.000	
5	   C	-0.141	-0.218	-6.665	C.3	1	UNK0	0.000	
6	   H	0.063	2.675	-3.673	 H	1	UNK0	0.000	
7	   H	1.251	-0.689	-4.594	 H	1	UNK0	0.000	
8	   H	0.472	-1.159	-6.813	 H	1	UNK0	0.000	
9	   N	0.548	-5.891	1.175	N.2	1	UNK0	0.000	
10	   C	2.534	-3.714	1.136	C.2	1	UNK0	0.000	
11	   C	1.410	-3.749	1.939	C.2	1	UNK0	0.000	
12	   C	0.404	-4.814	1.872	C.2	1	UNK0	0.000	
13	   C	-0.525	-6.788	1.180	C.3	1	UNK0	0.000	
14	   H	2.658	-4.458	0.407	 H	1	UNK0	0.000	
15	   H	-0.527	-4.730	2.471	 H	1	UNK0	0.000	
16	   H	-1.297	-6.616	1.918	 H	1	UNK0	0.000	
17	   N	-5.014	1.529	1.512	N.2	1	UNK0	0.000	
18	   C	-2.429	2.007	3.020	C.2	1	UNK0	0.000	
19	   C	-2.957	2.901	2.075	C.2	1	UNK0	0.000	
20	   C	-4.328	2.629	1.458	C.2	1	UNK0	0.000	
21	   C	-6.319	1.534	0.825	C.3	1	UNK0	0.000	
22	   H	-3.008	1.071	3.276	 H	1	UNK0	0.000	
23	   H	-4.737	3.488	1.058	 H	1	UNK0	0.000	
24	   H	-6.251	2.046	-0.135	 H	1	UNK0	0.000	
25	   N	-1.766	-1.354	-5.203	N.2	1	UNK0	0.000	
26	   C	-1.838	-2.762	-2.615	C.2	1	UNK0	0.000	
27	   C	-2.500	-1.571	-2.912	C.2	1	UNK0	0.000	
28	   C	-2.204	-0.788	-4.112	C.2	1	UNK0	0.000	
29	   C	-1.601	-0.596	-6.362	C.3	1	UNK0	0.000	
30	   H	-1.029	-2.961	-3.273	 H	1	UNK0	0.000	
31	   H	-2.460	0.254	-4.089	 H	1	UNK0	0.000	
32	   H	-2.214	0.305	-6.225	 H	1	UNK0	0.000	
33	   N	-0.362	6.178	0.726	N.2	1	UNK0	0.000	
34	   C	-2.216	4.004	1.676	C.2	1	UNK0	0.000	
35	   C	-0.954	4.317	2.272	C.2	1	UNK0	0.000	
36	   C	-0.085	5.327	1.645	C.2	1	UNK0	0.000	
37	   C	0.666	7.048	0.195	C.3	1	UNK0	0.000	
38	   H	-2.576	4.640	0.877	 H	1	UNK0	0.000	
39	   H	0.879	5.244	2.092	 H	1	UNK0	0.000	
40	   H	1.535	7.021	0.846	 H	1	UNK0	0.000	
41	   N	5.320	-1.546	0.113	N.2	1	UNK0	0.000	
42	   C	3.293	-1.684	2.196	C.2	1	UNK0	0.000	
43	   C	3.469	-2.661	1.224	C.2	1	UNK0	0.000	
44	   C	4.532	-2.529	0.206	C.2	1	UNK0	0.000	
45	   C	6.415	-1.560	-0.824	C.3	1	UNK0	0.000	
46	   H	4.003	-0.851	2.333	 H	1	UNK0	0.000	
47	   H	4.627	-3.308	-0.553	 H	1	UNK0	0.000	
48	   H	6.214	-2.246	-1.625	 H	1	UNK0	0.000	
49	   N	1.442	-0.807	5.232	N.2	1	UNK0	0.000	
50	   C	1.239	-2.746	2.956	C.2	1	UNK0	0.000	
51	   C	2.227	-1.756	3.146	C.2	1	UNK0	0.000	
52	   C	2.247	-0.805	4.236	C.2	1	UNK0	0.000	
53	   C	1.657	-0.033	6.379	C.3	1	UNK0	0.000	
54	   H	0.389	-2.796	3.552	 H	1	UNK0	0.000	
55	   H	3.138	-0.150	4.235	 H	1	UNK0	0.000	
56	   H	2.408	0.767	6.178	 H	1	UNK0	0.000	
57	   N	1.648	5.412	-1.341	N.2	1	UNK0	0.000	
58	   C	2.852	2.826	-1.738	C.2	1	UNK0	0.000	
59	   C	1.662	3.220	-2.324	C.2	1	UNK0	0.000	
60	   C	1.018	4.519	-1.965	C.2	1	UNK0	0.000	
61	   C	1.002	6.702	-1.260	C.3	1	UNK0	0.000	
62	   H	3.413	3.526	-1.011	 H	1	UNK0	0.000	
63	   H	0.052	4.558	-2.453	 H	1	UNK0	0.000	
64	   H	0.058	6.842	-1.832	 H	1	UNK0	0.000	
65	   N	-5.941	-0.479	-0.510	N.3	1	UNK0	0.000	
66	   C	-3.603	-1.136	-2.122	C.2	1	UNK0	0.000	
67	   C	-3.989	-1.867	-0.985	C.2	1	UNK0	0.000	
68	   C	-5.053	-1.348	-0.117	C.3	1	UNK0	0.000	
69	   C	-6.786	0.092	0.521	C.3	1	UNK0	0.000	
70	   H	-3.986	-0.116	-2.271	 H	1	UNK0	0.000	
71	   H	-5.093	-1.823	0.830	 H	1	UNK0	0.000	
72	   H	-6.692	-0.404	1.444	 H	1	UNK0	0.000	
73	   N	0.080	1.679	5.705	N.2	1	UNK0	0.000	
74	   C	-0.482	3.473	3.359	C.2	1	UNK0	0.000	
75	   C	-1.223	2.297	3.744	C.2	1	UNK0	0.000	
76	   C	-0.833	1.397	4.832	C.2	1	UNK0	0.000	
77	   C	0.347	0.750	6.733	C.3	1	UNK0	0.000	
78	   H	0.498	3.605	3.754	 H	1	UNK0	0.000	
79	   H	-1.429	0.518	4.901	 H	1	UNK0	0.000	
80	   H	-0.426	0.054	6.920	 H	1	UNK0	0.000	
81	   N	-2.040	-5.610	-0.409	N.2	1	UNK0	0.000	
82	   C	-3.413	-3.115	-0.748	C.2	1	UNK0	0.000	
83	   C	-2.329	-3.566	-1.536	C.2	1	UNK0	0.000	
84	   C	-1.618	-4.769	-1.212	C.2	1	UNK0	0.000	
85	   C	-1.303	-6.826	-0.169	C.3	1	UNK0	0.000	
86	   H	-3.770	-3.660	0.080	 H	1	UNK0	0.000	
87	   H	-0.695	-5.028	-1.799	 H	1	UNK0	0.000	
88	   H	-0.537	-6.884	-0.985	 H	1	UNK0	0.000	
89	   N	5.531	0.443	-1.955	N.2	1	UNK0	0.000	
90	   C	2.921	0.789	-3.046	C.2	1	UNK0	0.000	
91	   C	3.470	1.533	-1.996	C.2	1	UNK0	0.000	
92	   C	4.691	1.084	-1.320	C.2	1	UNK0	0.000	
93	   C	6.688	-0.119	-1.272	C.3	1	UNK0	0.000	
94	   H	3.465	-0.036	-3.457	 H	1	UNK0	0.000	
95	   H	4.782	1.452	-0.307	 H	1	UNK0	0.000	
96	   H	7.012	0.491	-0.441	 H	1	UNK0	0.000	
@<TRIPOS>BOND
1 1 4 2
2 2 59 1
3 2 3 2
4 3 90 1
5 4 7 1
6 3 4 1
7 5 29 1
8 1 5 1
9 2 6 1
10 5 8 1
11 9 13 1
12 9 12 2
13 10 43 2
14 10 11 1
15 11 50 2
16 11 12 1
17 12 15 1
18 13 16 1
19 10 14 1
20 18 22 1
21 18 75 2
22 18 19 1
23 17 20 2
24 19 20 1
25 17 21 1
26 20 23 1
27 21 24 1
28 25 28 2
29 26 83 1
30 26 27 2
31 27 66 1
32 28 31 1
33 27 28 1
34 29 32 1
35 25 29 1
36 26 30 1
37 33 36 2
38 19 34 2
39 34 35 1
40 35 74 2
41 36 39 1
42 35 36 1
43 33 37 1
44 37 40 1
45 34 38 1
46 41 44 2
47 42 46 1
48 42 51 2
49 42 43 1
50 43 44 1
51 41 45 1
52 44 47 1
53 45 48 1
54 49 53 1
55 50 51 1
56 50 54 1
57 51 52 1
58 49 52 2
59 53 77 1
60 52 55 1
61 53 56 1
62 57 61 1
63 58 62 1
64 59 60 1
65 58 59 2
66 57 60 2
67 37 61 1
68 60 63 1
69 61 64 1
70 65 68 1
71 65 69 1
72 66 67 2
73 67 82 1
74 67 68 1
75 68 71 1
76 21 69 1
77 69 72 1
78 66 70 1
79 73 77 1
80 74 75 1
81 74 78 1
82 75 76 1
83 76 79 1
84 73 76 2
85 77 80 1
86 81 85 1
87 82 86 1
88 83 84 1
89 82 83 2
90 81 84 2
91 13 85 1
92 84 87 1
93 85 88 1
94 89 92 2
95 89 93 1
96 90 91 2
97 58 91 1
98 91 92 1
99 92 95 1
100 45 93 1
101 93 96 1
102 90 94 1
@<TRIPOS>SUBSTRUCTURE
1	UNK0	1	GROUP	1 ****	UNK
