# Supplementary material for: MoleQCage: Geometric High-Throughput Screening for Molecular Caging Prediction
Source: J Chem Inf Model. 2024 Dec 12;64(24):9034–9. doi: 10.1021/acs.jcim.4c01419 (PMC11684736; doi:10.1021/acs.jcim.4c01419)
Supplement: Supplementary file 2 — ci4c01419_si_002.zip [file ci4c01419_si_002.zip › CC3_conformations/CC3_155.mol2]

# created with PyMOL 2.4.1
@<TRIPOS>MOLECULE
frame354.xyz
96 102 1                
SMALL
USER_CHARGES
@<TRIPOS>ATOM
1	   N	0.303	0.886	-5.805	N.2	1	UNK0	0.000	
2	   C	1.370	2.747	-3.755	C.2	1	UNK0	0.000	
3	   C	1.862	1.477	-4.078	C.2	1	UNK0	0.000	
4	   C	1.308	0.604	-5.175	C.2	1	UNK0	0.000	
5	   C	-0.131	-0.060	-6.848	C.3	1	UNK0	0.000	
6	   H	0.372	2.920	-4.227	 H	1	UNK0	0.000	
7	   H	1.925	-0.253	-5.585	 H	1	UNK0	0.000	
8	   H	0.471	-1.029	-6.907	 H	1	UNK0	0.000	
9	   N	0.618	-5.889	1.230	N.2	1	UNK0	0.000	
10	   C	2.236	-3.302	1.083	C.2	1	UNK0	0.000	
11	   C	1.301	-3.594	2.107	C.2	1	UNK0	0.000	
12	   C	0.382	-4.807	1.937	C.2	1	UNK0	0.000	
13	   C	-0.392	-6.952	1.294	C.3	1	UNK0	0.000	
14	   H	2.195	-3.935	0.242	 H	1	UNK0	0.000	
15	   H	-0.549	-4.773	2.461	 H	1	UNK0	0.000	
16	   H	-1.053	-6.902	2.187	 H	1	UNK0	0.000	
17	   N	-5.331	1.831	1.884	N.2	1	UNK0	0.000	
18	   C	-2.665	1.920	2.986	C.2	1	UNK0	0.000	
19	   C	-3.031	2.546	1.785	C.2	1	UNK0	0.000	
20	   C	-4.390	2.335	1.199	C.2	1	UNK0	0.000	
21	   C	-6.572	1.632	1.175	C.3	1	UNK0	0.000	
22	   H	-3.357	1.259	3.557	 H	1	UNK0	0.000	
23	   H	-4.506	2.701	0.145	 H	1	UNK0	0.000	
24	   H	-6.517	2.060	0.149	 H	1	UNK0	0.000	
25	   N	-1.581	-1.235	-5.213	N.2	1	UNK0	0.000	
26	   C	-2.244	-2.904	-2.809	C.2	1	UNK0	0.000	
27	   C	-2.764	-1.634	-3.094	C.2	1	UNK0	0.000	
28	   C	-2.477	-0.928	-4.356	C.2	1	UNK0	0.000	
29	   C	-1.590	-0.543	-6.471	C.3	1	UNK0	0.000	
30	   H	-1.599	-3.250	-3.587	 H	1	UNK0	0.000	
31	   H	-3.149	-0.168	-4.560	 H	1	UNK0	0.000	
32	   H	-2.289	0.315	-6.417	 H	1	UNK0	0.000	
33	   N	-0.391	5.870	0.729	N.3	1	UNK0	0.000	
34	   C	-2.101	3.454	1.160	C.2	1	UNK0	0.000	
35	   C	-0.829	3.695	1.762	C.2	1	UNK0	0.000	
36	   C	0.043	4.819	1.260	C.3	1	UNK0	0.000	
37	   C	0.617	6.868	0.452	C.3	1	UNK0	0.000	
38	   H	-2.340	3.944	0.218	 H	1	UNK0	0.000	
39	   H	1.081	4.558	1.486	 H	1	UNK0	0.000	
40	   H	1.442	6.782	1.216	 H	1	UNK0	0.000	
41	   N	5.325	-1.569	0.484	N.2	1	UNK0	0.000	
42	   C	3.230	-1.607	2.409	C.2	1	UNK0	0.000	
43	   C	3.289	-2.393	1.259	C.2	1	UNK0	0.000	
44	   C	4.285	-2.130	0.178	C.2	1	UNK0	0.000	
45	   C	6.458	-1.607	-0.483	C.3	1	UNK0	0.000	
46	   H	3.870	-0.740	2.525	 H	1	UNK0	0.000	
47	   H	4.192	-2.549	-0.848	 H	1	UNK0	0.000	
48	   H	6.271	-2.267	-1.344	 H	1	UNK0	0.000	
49	   N	1.551	-1.014	5.513	N.2	1	UNK0	0.000	
50	   C	1.336	-2.866	3.249	C.2	1	UNK0	0.000	
51	   C	2.280	-1.804	3.408	C.2	1	UNK0	0.000	
52	   C	2.293	-0.893	4.545	C.2	1	UNK0	0.000	
53	   C	1.621	-0.045	6.518	C.3	1	UNK0	0.000	
54	   H	0.706	-3.030	4.069	 H	1	UNK0	0.000	
55	   H	3.041	-0.091	4.499	 H	1	UNK0	0.000	
56	   H	2.398	0.680	6.427	 H	1	UNK0	0.000	
57	   N	1.852	5.459	-1.183	N.2	1	UNK0	0.000	
58	   C	3.057	2.931	-1.982	C.2	1	UNK0	0.000	
59	   C	1.949	3.465	-2.652	C.2	1	UNK0	0.000	
60	   C	1.353	4.669	-2.071	C.2	1	UNK0	0.000	
61	   C	1.192	6.740	-0.950	C.3	1	UNK0	0.000	
62	   H	3.517	3.494	-1.162	 H	1	UNK0	0.000	
63	   H	0.351	4.960	-2.414	 H	1	UNK0	0.000	
64	   H	0.292	6.841	-1.615	 H	1	UNK0	0.000	
65	   N	-5.825	-0.284	-0.202	N.2	1	UNK0	0.000	
66	   C	-3.651	-1.122	-2.134	C.2	1	UNK0	0.000	
67	   C	-3.987	-1.784	-0.911	C.2	1	UNK0	0.000	
68	   C	-4.948	-1.192	0.045	C.2	1	UNK0	0.000	
69	   C	-6.745	0.127	0.856	C.3	1	UNK0	0.000	
70	   H	-4.082	-0.110	-2.257	 H	1	UNK0	0.000	
71	   H	-4.815	-1.518	1.100	 H	1	UNK0	0.000	
72	   H	-6.677	-0.504	1.718	 H	1	UNK0	0.000	
73	   N	0.130	1.494	5.266	N.2	1	UNK0	0.000	
74	   C	-0.409	2.900	2.853	C.2	1	UNK0	0.000	
75	   C	-1.336	2.004	3.438	C.2	1	UNK0	0.000	
76	   C	-0.949	1.262	4.643	C.2	1	UNK0	0.000	
77	   C	0.371	0.865	6.544	C.3	1	UNK0	0.000	
78	   H	0.609	3.019	3.180	 H	1	UNK0	0.000	
79	   H	-1.631	0.452	4.909	 H	1	UNK0	0.000	
80	   H	-0.489	0.385	6.937	 H	1	UNK0	0.000	
81	   N	-1.953	-5.562	-0.100	N.2	1	UNK0	0.000	
82	   C	-3.476	-3.064	-0.751	C.2	1	UNK0	0.000	
83	   C	-2.533	-3.627	-1.585	C.2	1	UNK0	0.000	
84	   C	-1.872	-4.893	-1.203	C.2	1	UNK0	0.000	
85	   C	-1.280	-6.871	0.015	C.3	1	UNK0	0.000	
86	   H	-3.859	-3.576	0.079	 H	1	UNK0	0.000	
87	   H	-1.280	-5.190	-2.018	 H	1	UNK0	0.000	
88	   H	-0.635	-7.083	-0.868	 H	1	UNK0	0.000	
89	   N	5.347	0.098	-1.857	N.3	1	UNK0	0.000	
90	   C	3.075	1.010	-3.467	C.2	1	UNK0	0.000	
91	   C	3.579	1.694	-2.376	C.2	1	UNK0	0.000	
92	   C	4.721	1.174	-1.562	C.3	1	UNK0	0.000	
93	   C	6.606	-0.239	-1.213	C.3	1	UNK0	0.000	
94	   H	3.498	0.035	-3.750	 H	1	UNK0	0.000	
95	   H	4.861	1.759	-0.682	 H	1	UNK0	0.000	
96	   H	6.896	0.524	-0.415	 H	1	UNK0	0.000	
@<TRIPOS>BOND
1 1 4 2
2 2 59 1
3 2 3 2
4 3 90 1
5 3 4 1
6 5 29 1
7 1 5 1
8 2 6 1
9 4 7 1
10 5 8 1
11 9 13 1
12 9 12 2
13 10 43 2
14 10 11 1
15 11 50 2
16 11 12 1
17 12 15 1
18 13 16 1
19 10 14 1
20 18 75 1
21 18 22 1
22 18 19 2
23 19 20 1
24 17 20 2
25 17 21 1
26 20 23 1
27 21 24 1
28 25 28 2
29 26 83 1
30 26 27 2
31 27 66 1
32 27 28 1
33 29 32 1
34 25 29 1
35 26 30 1
36 28 31 1
37 33 36 1
38 34 35 2
39 19 34 1
40 35 74 1
41 36 39 1
42 35 36 1
43 33 37 1
44 37 40 1
45 34 38 1
46 42 46 1
47 42 51 2
48 42 43 1
49 41 44 2
50 43 44 1
51 41 45 1
52 44 47 1
53 45 48 1
54 49 53 1
55 50 51 1
56 50 54 1
57 51 52 1
58 49 52 2
59 53 77 1
60 52 55 1
61 53 56 1
62 57 61 1
63 58 62 1
64 59 60 1
65 58 59 2
66 57 60 2
67 37 61 1
68 60 63 1
69 61 64 1
70 65 68 2
71 65 69 1
72 66 67 2
73 67 82 1
74 67 68 1
75 68 71 1
76 21 69 1
77 69 72 1
78 66 70 1
79 73 77 1
80 74 78 1
81 74 75 2
82 75 76 1
83 76 79 1
84 73 76 2
85 77 80 1
86 81 85 1
87 82 86 1
88 83 84 1
89 82 83 2
90 81 84 2
91 13 85 1
92 84 87 1
93 85 88 1
94 89 92 1
95 89 93 1
96 90 91 2
97 58 91 1
98 91 92 1
99 92 95 1
100 45 93 1
101 93 96 1
102 90 94 1
@<TRIPOS>SUBSTRUCTURE
1	UNK0	1	GROUP	1 ****	UNK
