# Supplementary material for: MoleQCage: Geometric High-Throughput Screening for Molecular Caging Prediction
Source: J Chem Inf Model. 2024 Dec 12;64(24):9034–9. doi: 10.1021/acs.jcim.4c01419 (PMC11684736; doi:10.1021/acs.jcim.4c01419)
Supplement: Supplementary file 2 — ci4c01419_si_002.zip [file ci4c01419_si_002.zip › CC3_conformations/CC3_156.mol2]

# created with PyMOL 2.4.1
@<TRIPOS>MOLECULE
frame355.xyz
96 102 1                
SMALL
USER_CHARGES
@<TRIPOS>ATOM
1	   N	0.246	0.993	-5.698	N.2	1	UNK0	0.000	
2	   C	1.283	2.490	-3.564	C.2	1	UNK0	0.000	
3	   C	1.752	1.175	-3.886	C.2	1	UNK0	0.000	
4	   C	1.138	0.482	-4.957	C.2	1	UNK0	0.000	
5	   C	-0.282	0.167	-6.811	C.3	1	UNK0	0.000	
6	   H	0.289	2.833	-3.955	 H	1	UNK0	0.000	
7	   H	1.483	-0.544	-5.216	 H	1	UNK0	0.000	
8	   H	0.285	-0.783	-6.870	 H	1	UNK0	0.000	
9	   N	0.472	-5.734	1.134	N.2	1	UNK0	0.000	
10	   C	2.622	-3.619	1.110	C.2	1	UNK0	0.000	
11	   C	1.420	-3.598	1.891	C.2	1	UNK0	0.000	
12	   C	0.415	-4.716	1.898	C.2	1	UNK0	0.000	
13	   C	-0.553	-6.756	1.252	C.3	1	UNK0	0.000	
14	   H	2.826	-4.398	0.411	 H	1	UNK0	0.000	
15	   H	-0.444	-4.602	2.595	 H	1	UNK0	0.000	
16	   H	-1.229	-6.626	2.086	 H	1	UNK0	0.000	
17	   N	-5.145	1.791	1.801	N.2	1	UNK0	0.000	
18	   C	-2.571	2.093	3.060	C.2	1	UNK0	0.000	
19	   C	-3.104	2.929	2.012	C.2	1	UNK0	0.000	
20	   C	-4.398	2.764	1.478	C.2	1	UNK0	0.000	
21	   C	-6.378	1.471	1.115	C.3	1	UNK0	0.000	
22	   H	-3.180	1.349	3.461	 H	1	UNK0	0.000	
23	   H	-4.624	3.550	0.707	 H	1	UNK0	0.000	
24	   H	-6.469	1.989	0.163	 H	1	UNK0	0.000	
25	   N	-1.735	-1.219	-5.475	N.2	1	UNK0	0.000	
26	   C	-2.057	-2.913	-3.009	C.2	1	UNK0	0.000	
27	   C	-2.766	-1.664	-3.239	C.2	1	UNK0	0.000	
28	   C	-2.551	-0.910	-4.543	C.2	1	UNK0	0.000	
29	   C	-1.743	-0.365	-6.636	C.3	1	UNK0	0.000	
30	   H	-1.416	-3.295	-3.757	 H	1	UNK0	0.000	
31	   H	-3.212	-0.118	-4.715	 H	1	UNK0	0.000	
32	   H	-2.327	0.556	-6.476	 H	1	UNK0	0.000	
33	   N	-0.376	5.962	0.671	N.3	1	UNK0	0.000	
34	   C	-2.301	3.991	1.585	C.2	1	UNK0	0.000	
35	   C	-0.965	4.087	2.026	C.2	1	UNK0	0.000	
36	   C	0.038	5.027	1.442	C.3	1	UNK0	0.000	
37	   C	0.694	6.888	0.281	C.3	1	UNK0	0.000	
38	   H	-2.766	4.652	0.907	 H	1	UNK0	0.000	
39	   H	1.090	4.934	1.741	 H	1	UNK0	0.000	
40	   H	1.631	6.730	0.819	 H	1	UNK0	0.000	
41	   N	5.800	-1.798	0.560	N.3	1	UNK0	0.000	
42	   C	3.580	-1.791	2.525	C.2	1	UNK0	0.000	
43	   C	3.640	-2.624	1.359	C.2	1	UNK0	0.000	
44	   C	4.793	-2.603	0.425	C.3	1	UNK0	0.000	
45	   C	6.684	-1.750	-0.592	C.3	1	UNK0	0.000	
46	   H	4.367	-1.179	2.919	 H	1	UNK0	0.000	
47	   H	4.807	-3.310	-0.383	 H	1	UNK0	0.000	
48	   H	6.393	-2.450	-1.387	 H	1	UNK0	0.000	
49	   N	1.283	-0.886	5.436	N.2	1	UNK0	0.000	
50	   C	1.299	-2.636	2.916	C.2	1	UNK0	0.000	
51	   C	2.358	-1.745	3.298	C.2	1	UNK0	0.000	
52	   C	2.257	-0.916	4.544	C.2	1	UNK0	0.000	
53	   C	1.427	-0.009	6.592	C.3	1	UNK0	0.000	
54	   H	0.406	-2.580	3.510	 H	1	UNK0	0.000	
55	   H	3.221	-0.308	4.663	 H	1	UNK0	0.000	
56	   H	2.361	0.484	6.510	 H	1	UNK0	0.000	
57	   N	1.639	5.370	-1.367	N.2	1	UNK0	0.000	
58	   C	2.884	2.680	-1.754	C.2	1	UNK0	0.000	
59	   C	1.748	3.215	-2.421	C.2	1	UNK0	0.000	
60	   C	1.170	4.520	-2.152	C.2	1	UNK0	0.000	
61	   C	1.081	6.673	-1.186	C.3	1	UNK0	0.000	
62	   H	3.346	3.312	-1.020	 H	1	UNK0	0.000	
63	   H	0.252	4.833	-2.709	 H	1	UNK0	0.000	
64	   H	0.208	6.880	-1.831	 H	1	UNK0	0.000	
65	   N	-5.560	-0.363	-0.203	N.2	1	UNK0	0.000	
66	   C	-3.709	-1.187	-2.325	C.2	1	UNK0	0.000	
67	   C	-3.764	-1.762	-1.036	C.2	1	UNK0	0.000	
68	   C	-4.705	-1.311	-0.033	C.2	1	UNK0	0.000	
69	   C	-6.516	-0.024	0.819	C.3	1	UNK0	0.000	
70	   H	-4.424	-0.358	-2.514	 H	1	UNK0	0.000	
71	   H	-4.777	-1.940	0.786	 H	1	UNK0	0.000	
72	   H	-6.332	-0.456	1.830	 H	1	UNK0	0.000	
73	   N	0.052	1.807	5.502	N.3	1	UNK0	0.000	
74	   C	-0.491	3.250	3.011	C.2	1	UNK0	0.000	
75	   C	-1.311	2.286	3.605	C.2	1	UNK0	0.000	
76	   C	-0.901	1.437	4.749	C.3	1	UNK0	0.000	
77	   C	0.249	0.963	6.732	C.3	1	UNK0	0.000	
78	   H	0.481	3.459	3.377	 H	1	UNK0	0.000	
79	   H	-1.401	0.484	4.991	 H	1	UNK0	0.000	
80	   H	-0.648	0.428	6.949	 H	1	UNK0	0.000	
81	   N	-2.094	-5.645	-0.450	N.2	1	UNK0	0.000	
82	   C	-3.085	-2.969	-0.790	C.2	1	UNK0	0.000	
83	   C	-2.371	-3.626	-1.781	C.2	1	UNK0	0.000	
84	   C	-1.772	-4.954	-1.424	C.2	1	UNK0	0.000	
85	   C	-1.365	-6.838	-0.090	C.3	1	UNK0	0.000	
86	   H	-3.173	-3.382	0.218	 H	1	UNK0	0.000	
87	   H	-1.043	-5.292	-2.141	 H	1	UNK0	0.000	
88	   H	-0.668	-7.025	-0.900	 H	1	UNK0	0.000	
89	   N	5.274	-0.070	-1.636	N.2	1	UNK0	0.000	
90	   C	2.928	0.752	-3.244	C.2	1	UNK0	0.000	
91	   C	3.511	1.510	-2.203	C.2	1	UNK0	0.000	
92	   C	4.884	1.139	-1.665	C.2	1	UNK0	0.000	
93	   C	6.657	-0.350	-1.212	C.3	1	UNK0	0.000	
94	   H	3.425	-0.033	-3.726	 H	1	UNK0	0.000	
95	   H	5.541	1.866	-1.278	 H	1	UNK0	0.000	
96	   H	7.064	0.367	-0.461	 H	1	UNK0	0.000	
@<TRIPOS>BOND
1 1 4 2
2 2 59 1
3 2 3 2
4 3 90 1
5 3 4 1
6 5 29 1
7 1 5 1
8 2 6 1
9 4 7 1
10 5 8 1
11 9 13 1
12 9 12 2
13 10 43 2
14 10 11 1
15 11 12 1
16 11 50 2
17 12 15 1
18 13 16 1
19 10 14 1
20 18 22 1
21 18 75 2
22 18 19 1
23 17 20 2
24 19 20 1
25 17 21 1
26 20 23 1
27 21 24 1
28 25 28 2
29 26 83 1
30 26 27 2
31 27 66 1
32 27 28 1
33 29 32 1
34 25 29 1
35 26 30 1
36 28 31 1
37 33 36 1
38 19 34 2
39 34 35 1
40 35 74 2
41 36 39 1
42 35 36 1
43 33 37 1
44 37 40 1
45 34 38 1
46 42 46 1
47 42 51 2
48 42 43 1
49 41 44 1
50 43 44 1
51 41 45 1
52 44 47 1
53 45 48 1
54 49 53 1
55 50 51 1
56 50 54 1
57 51 52 1
58 52 55 1
59 49 52 2
60 53 77 1
61 53 56 1
62 57 61 1
63 58 62 1
64 59 60 1
65 58 59 2
66 57 60 2
67 37 61 1
68 60 63 1
69 61 64 1
70 65 68 2
71 65 69 1
72 66 67 2
73 67 82 1
74 67 68 1
75 68 71 1
76 21 69 1
77 69 72 1
78 66 70 1
79 73 77 1
80 74 78 1
81 74 75 1
82 75 76 1
83 76 79 1
84 73 76 1
85 77 80 1
86 81 85 1
87 82 86 1
88 83 84 1
89 82 83 2
90 81 84 2
91 13 85 1
92 84 87 1
93 85 88 1
94 89 93 1
95 90 91 2
96 58 91 1
97 91 92 1
98 89 92 2
99 92 95 1
100 45 93 1
101 93 96 1
102 90 94 1
@<TRIPOS>SUBSTRUCTURE
1	UNK0	1	GROUP	1 ****	UNK
