# Supplementary material for: MoleQCage: Geometric High-Throughput Screening for Molecular Caging Prediction
Source: J Chem Inf Model. 2024 Dec 12;64(24):9034–9. doi: 10.1021/acs.jcim.4c01419 (PMC11684736; doi:10.1021/acs.jcim.4c01419)
Supplement: Supplementary file 2 — ci4c01419_si_002.zip [file ci4c01419_si_002.zip › CC3_conformations/CC3_157.mol2]

# created with PyMOL 2.4.1
@<TRIPOS>MOLECULE
frame356.xyz
96 102 1                
SMALL
USER_CHARGES
@<TRIPOS>ATOM
1	   N	0.177	1.061	-5.830	N.3	1	UNK0	0.000	
2	   C	1.036	2.398	-3.263	C.2	1	UNK0	0.000	
3	   C	1.646	1.205	-3.761	C.2	1	UNK0	0.000	
4	   C	1.050	0.519	-4.986	C.3	1	UNK0	0.000	
5	   C	-0.327	0.133	-6.856	C.3	1	UNK0	0.000	
6	   H	0.108	2.775	-3.634	 H	1	UNK0	0.000	
7	   H	1.418	-0.489	-5.224	 H	1	UNK0	0.000	
8	   H	0.226	-0.771	-6.783	 H	1	UNK0	0.000	
9	   N	0.712	-5.732	1.267	N.3	1	UNK0	0.000	
10	   C	2.229	-3.344	1.171	C.2	1	UNK0	0.000	
11	   C	1.283	-3.615	2.190	C.2	1	UNK0	0.000	
12	   C	0.408	-4.732	2.009	C.3	1	UNK0	0.000	
13	   C	-0.305	-6.775	1.203	C.3	1	UNK0	0.000	
14	   H	2.308	-3.903	0.252	 H	1	UNK0	0.000	
15	   H	-0.589	-4.593	2.389	 H	1	UNK0	0.000	
16	   H	-1.140	-6.706	1.891	 H	1	UNK0	0.000	
17	   N	-5.006	1.763	1.538	N.2	1	UNK0	0.000	
18	   C	-2.531	1.956	2.879	C.2	1	UNK0	0.000	
19	   C	-2.867	2.740	1.735	C.2	1	UNK0	0.000	
20	   C	-4.159	2.559	1.052	C.2	1	UNK0	0.000	
21	   C	-6.328	1.526	0.994	C.3	1	UNK0	0.000	
22	   H	-3.262	1.214	3.179	 H	1	UNK0	0.000	
23	   H	-4.301	3.047	0.133	 H	1	UNK0	0.000	
24	   H	-6.387	2.155	0.082	 H	1	UNK0	0.000	
25	   N	-1.918	-1.061	-5.255	N.3	1	UNK0	0.000	
26	   C	-2.138	-2.823	-2.842	C.2	1	UNK0	0.000	
27	   C	-2.596	-1.479	-2.993	C.2	1	UNK0	0.000	
28	   C	-2.546	-0.689	-4.222	C.3	1	UNK0	0.000	
29	   C	-1.806	-0.295	-6.483	C.3	1	UNK0	0.000	
30	   H	-1.495	-3.183	-3.610	 H	1	UNK0	0.000	
31	   H	-2.821	0.347	-4.114	 H	1	UNK0	0.000	
32	   H	-2.433	0.672	-6.363	 H	1	UNK0	0.000	
33	   N	-0.098	6.051	1.091	N.3	1	UNK0	0.000	
34	   C	-1.957	3.655	1.322	C.2	1	UNK0	0.000	
35	   C	-0.717	3.842	1.974	C.2	1	UNK0	0.000	
36	   C	0.215	4.914	1.546	C.3	1	UNK0	0.000	
37	   C	0.828	6.962	0.484	C.3	1	UNK0	0.000	
38	   H	-2.215	4.277	0.488	 H	1	UNK0	0.000	
39	   H	1.247	4.724	1.771	 H	1	UNK0	0.000	
40	   H	1.832	6.943	0.943	 H	1	UNK0	0.000	
41	   N	5.350	-1.776	0.372	N.2	1	UNK0	0.000	
42	   C	3.300	-1.624	2.491	C.2	1	UNK0	0.000	
43	   C	3.271	-2.403	1.317	C.2	1	UNK0	0.000	
44	   C	4.221	-2.322	0.219	C.2	1	UNK0	0.000	
45	   C	6.273	-1.902	-0.665	C.3	1	UNK0	0.000	
46	   H	3.960	-0.813	2.605	 H	1	UNK0	0.000	
47	   H	3.955	-2.735	-0.741	 H	1	UNK0	0.000	
48	   H	5.854	-2.417	-1.539	 H	1	UNK0	0.000	
49	   N	1.546	-0.962	5.628	N.2	1	UNK0	0.000	
50	   C	1.347	-2.787	3.391	C.2	1	UNK0	0.000	
51	   C	2.356	-1.822	3.524	C.2	1	UNK0	0.000	
52	   C	2.406	-0.918	4.680	C.2	1	UNK0	0.000	
53	   C	1.618	0.045	6.640	C.3	1	UNK0	0.000	
54	   H	0.573	-2.978	4.204	 H	1	UNK0	0.000	
55	   H	3.220	-0.186	4.657	 H	1	UNK0	0.000	
56	   H	2.471	0.690	6.518	 H	1	UNK0	0.000	
57	   N	1.663	5.370	-1.255	N.2	1	UNK0	0.000	
58	   C	2.840	2.573	-1.599	C.2	1	UNK0	0.000	
59	   C	1.724	3.115	-2.300	C.2	1	UNK0	0.000	
60	   C	1.134	4.474	-2.065	C.2	1	UNK0	0.000	
61	   C	0.942	6.646	-1.067	C.3	1	UNK0	0.000	
62	   H	3.421	3.211	-0.956	 H	1	UNK0	0.000	
63	   H	0.167	4.661	-2.541	 H	1	UNK0	0.000	
64	   H	-0.084	6.594	-1.531	 H	1	UNK0	0.000	
65	   N	-5.676	-0.392	-0.321	N.2	1	UNK0	0.000	
66	   C	-3.466	-0.862	-1.986	C.2	1	UNK0	0.000	
67	   C	-3.787	-1.721	-0.921	C.2	1	UNK0	0.000	
68	   C	-4.824	-1.291	0.043	C.2	1	UNK0	0.000	
69	   C	-6.601	0.026	0.667	C.3	1	UNK0	0.000	
70	   H	-4.017	0.098	-2.164	 H	1	UNK0	0.000	
71	   H	-4.727	-1.735	1.046	 H	1	UNK0	0.000	
72	   H	-6.572	-0.507	1.641	 H	1	UNK0	0.000	
73	   N	0.069	1.624	5.456	N.2	1	UNK0	0.000	
74	   C	-0.323	2.948	3.001	C.2	1	UNK0	0.000	
75	   C	-1.319	2.076	3.573	C.2	1	UNK0	0.000	
76	   C	-0.938	1.249	4.768	C.2	1	UNK0	0.000	
77	   C	0.369	0.900	6.706	C.3	1	UNK0	0.000	
78	   H	0.662	2.939	3.456	 H	1	UNK0	0.000	
79	   H	-1.551	0.441	5.119	 H	1	UNK0	0.000	
80	   H	-0.452	0.301	7.036	 H	1	UNK0	0.000	
81	   N	-1.683	-5.529	-0.381	N.2	1	UNK0	0.000	
82	   C	-3.115	-2.948	-0.649	C.2	1	UNK0	0.000	
83	   C	-2.264	-3.583	-1.659	C.2	1	UNK0	0.000	
84	   C	-1.512	-4.807	-1.377	C.2	1	UNK0	0.000	
85	   C	-0.962	-6.741	-0.207	C.3	1	UNK0	0.000	
86	   H	-3.408	-3.561	0.203	 H	1	UNK0	0.000	
87	   H	-0.714	-5.016	-2.149	 H	1	UNK0	0.000	
88	   H	-0.221	-6.852	-0.991	 H	1	UNK0	0.000	
89	   N	5.378	-0.014	-1.951	N.2	1	UNK0	0.000	
90	   C	2.779	0.709	-3.067	C.2	1	UNK0	0.000	
91	   C	3.378	1.381	-2.030	C.2	1	UNK0	0.000	
92	   C	4.682	0.887	-1.419	C.2	1	UNK0	0.000	
93	   C	6.493	-0.493	-1.225	C.3	1	UNK0	0.000	
94	   H	3.268	-0.211	-3.410	 H	1	UNK0	0.000	
95	   H	4.947	1.285	-0.394	 H	1	UNK0	0.000	
96	   H	6.883	0.200	-0.427	 H	1	UNK0	0.000	
@<TRIPOS>BOND
1 1 4 1
2 2 59 1
3 2 3 2
4 3 90 1
5 3 4 1
6 5 8 1
7 5 29 1
8 1 5 1
9 2 6 1
10 4 7 1
11 9 12 1
12 10 43 2
13 10 11 1
14 11 50 2
15 11 12 1
16 12 15 1
17 9 13 1
18 13 16 1
19 10 14 1
20 18 22 1
21 18 75 2
22 18 19 1
23 17 20 2
24 19 20 1
25 17 21 1
26 20 23 1
27 21 24 1
28 25 28 1
29 26 83 1
30 26 27 2
31 27 66 1
32 28 31 1
33 27 28 1
34 29 32 1
35 25 29 1
36 26 30 1
37 33 36 1
38 19 34 2
39 34 35 1
40 35 74 2
41 36 39 1
42 35 36 1
43 37 40 1
44 33 37 1
45 34 38 1
46 42 46 1
47 42 51 2
48 42 43 1
49 41 44 2
50 43 44 1
51 41 45 1
52 44 47 1
53 45 48 1
54 49 53 1
55 50 51 1
56 50 54 1
57 51 52 1
58 49 52 2
59 53 77 1
60 52 55 1
61 53 56 1
62 57 61 1
63 58 62 1
64 59 60 1
65 58 59 2
66 57 60 2
67 37 61 1
68 60 63 1
69 61 64 1
70 65 68 2
71 65 69 1
72 66 67 2
73 67 82 1
74 67 68 1
75 68 71 1
76 21 69 1
77 69 72 1
78 66 70 1
79 73 77 1
80 74 78 1
81 74 75 1
82 75 76 1
83 76 79 1
84 73 76 2
85 77 80 1
86 81 85 1
87 82 86 1
88 83 84 1
89 82 83 2
90 81 84 2
91 13 85 1
92 84 87 1
93 85 88 1
94 89 92 2
95 89 93 1
96 90 91 2
97 58 91 1
98 91 92 1
99 92 95 1
100 45 93 1
101 93 96 1
102 90 94 1
@<TRIPOS>SUBSTRUCTURE
1	UNK0	1	GROUP	1 ****	UNK
