# Supplementary material for: MoleQCage: Geometric High-Throughput Screening for Molecular Caging Prediction
Source: J Chem Inf Model. 2024 Dec 12;64(24):9034–9. doi: 10.1021/acs.jcim.4c01419 (PMC11684736; doi:10.1021/acs.jcim.4c01419)
Supplement: Supplementary file 2 — ci4c01419_si_002.zip [file ci4c01419_si_002.zip › CC3_conformations/CC3_158.mol2]

# created with PyMOL 2.4.1
@<TRIPOS>MOLECULE
frame357.xyz
96 102 1                
SMALL
USER_CHARGES
@<TRIPOS>ATOM
1	   N	0.106	0.952	-6.012	N.2	1	UNK0	0.000	
2	   C	1.220	2.721	-3.909	C.2	1	UNK0	0.000	
3	   C	1.699	1.423	-4.206	C.2	1	UNK0	0.000	
4	   C	1.073	0.552	-5.287	C.2	1	UNK0	0.000	
5	   C	-0.428	0.137	-7.099	C.3	1	UNK0	0.000	
6	   H	0.412	3.189	-4.479	 H	1	UNK0	0.000	
7	   H	1.464	-0.460	-5.444	 H	1	UNK0	0.000	
8	   H	0.416	-0.651	-7.298	 H	1	UNK0	0.000	
9	   N	0.473	-5.686	1.215	N.2	1	UNK0	0.000	
10	   C	2.439	-3.623	1.552	C.2	1	UNK0	0.000	
11	   C	1.210	-3.608	2.197	C.2	1	UNK0	0.000	
12	   C	0.229	-4.686	1.993	C.2	1	UNK0	0.000	
13	   C	-0.458	-6.746	1.140	C.3	1	UNK0	0.000	
14	   H	2.615	-4.315	0.731	 H	1	UNK0	0.000	
15	   H	-0.646	-4.591	2.686	 H	1	UNK0	0.000	
16	   H	-1.228	-6.666	1.920	 H	1	UNK0	0.000	
17	   N	-5.055	1.616	1.880	N.2	1	UNK0	0.000	
18	   C	-2.530	1.900	3.068	C.2	1	UNK0	0.000	
19	   C	-2.929	2.648	1.935	C.2	1	UNK0	0.000	
20	   C	-4.296	2.474	1.412	C.2	1	UNK0	0.000	
21	   C	-6.318	1.414	1.256	C.3	1	UNK0	0.000	
22	   H	-3.164	1.101	3.460	 H	1	UNK0	0.000	
23	   H	-4.490	3.086	0.550	 H	1	UNK0	0.000	
24	   H	-6.567	2.156	0.470	 H	1	UNK0	0.000	
25	   N	-1.800	-1.328	-5.546	N.2	1	UNK0	0.000	
26	   C	-1.928	-2.839	-3.017	C.2	1	UNK0	0.000	
27	   C	-2.685	-1.660	-3.308	C.2	1	UNK0	0.000	
28	   C	-2.581	-0.930	-4.568	C.2	1	UNK0	0.000	
29	   C	-1.822	-0.503	-6.787	C.3	1	UNK0	0.000	
30	   H	-1.399	-3.275	-3.827	 H	1	UNK0	0.000	
31	   H	-3.241	-0.009	-4.653	 H	1	UNK0	0.000	
32	   H	-2.564	0.291	-6.694	 H	1	UNK0	0.000	
33	   N	-0.038	5.574	0.351	N.2	1	UNK0	0.000	
34	   C	-2.052	3.649	1.372	C.2	1	UNK0	0.000	
35	   C	-0.784	3.879	1.996	C.2	1	UNK0	0.000	
36	   C	0.170	4.818	1.350	C.2	1	UNK0	0.000	
37	   C	0.930	6.715	0.095	C.3	1	UNK0	0.000	
38	   H	-2.402	4.282	0.515	 H	1	UNK0	0.000	
39	   H	1.122	4.883	1.937	 H	1	UNK0	0.000	
40	   H	1.862	6.446	0.642	 H	1	UNK0	0.000	
41	   N	5.352	-1.678	0.707	N.2	1	UNK0	0.000	
42	   C	3.265	-1.756	2.777	C.2	1	UNK0	0.000	
43	   C	3.477	-2.710	1.779	C.2	1	UNK0	0.000	
44	   C	4.651	-2.737	0.908	C.2	1	UNK0	0.000	
45	   C	6.288	-1.749	-0.347	C.3	1	UNK0	0.000	
46	   H	4.055	-1.084	3.113	 H	1	UNK0	0.000	
47	   H	4.771	-3.671	0.375	 H	1	UNK0	0.000	
48	   H	5.991	-2.605	-1.026	 H	1	UNK0	0.000	
49	   N	1.166	-0.826	5.595	N.3	1	UNK0	0.000	
50	   C	1.066	-2.624	3.220	C.2	1	UNK0	0.000	
51	   C	2.088	-1.707	3.522	C.2	1	UNK0	0.000	
52	   C	2.001	-0.730	4.644	C.3	1	UNK0	0.000	
53	   C	1.426	0.108	6.655	C.3	1	UNK0	0.000	
54	   H	0.147	-2.649	3.829	 H	1	UNK0	0.000	
55	   H	2.759	0.079	4.624	 H	1	UNK0	0.000	
56	   H	2.299	0.737	6.475	 H	1	UNK0	0.000	
57	   N	2.011	5.607	-1.696	N.2	1	UNK0	0.000	
58	   C	2.922	2.913	-2.203	C.2	1	UNK0	0.000	
59	   C	1.834	3.489	-2.898	C.2	1	UNK0	0.000	
60	   C	1.374	4.878	-2.571	C.2	1	UNK0	0.000	
61	   C	1.432	6.841	-1.331	C.3	1	UNK0	0.000	
62	   H	3.279	3.403	-1.277	 H	1	UNK0	0.000	
63	   H	0.481	5.293	-3.154	 H	1	UNK0	0.000	
64	   H	0.614	7.076	-1.979	 H	1	UNK0	0.000	
65	   N	-5.669	-0.395	-0.350	N.3	1	UNK0	0.000	
66	   C	-3.553	-1.143	-2.327	C.2	1	UNK0	0.000	
67	   C	-3.765	-1.743	-1.120	C.2	1	UNK0	0.000	
68	   C	-4.669	-1.140	-0.076	C.3	1	UNK0	0.000	
69	   C	-6.505	-0.063	0.789	C.3	1	UNK0	0.000	
70	   H	-4.038	-0.256	-2.482	 H	1	UNK0	0.000	
71	   H	-4.449	-1.623	0.912	 H	1	UNK0	0.000	
72	   H	-6.169	-0.738	1.606	 H	1	UNK0	0.000	
73	   N	-0.049	1.921	5.718	N.2	1	UNK0	0.000	
74	   C	-0.500	3.259	3.236	C.2	1	UNK0	0.000	
75	   C	-1.289	2.231	3.694	C.2	1	UNK0	0.000	
76	   C	-0.855	1.459	4.885	C.2	1	UNK0	0.000	
77	   C	0.259	1.076	6.880	C.3	1	UNK0	0.000	
78	   H	0.438	3.500	3.757	 H	1	UNK0	0.000	
79	   H	-1.347	0.496	4.928	 H	1	UNK0	0.000	
80	   H	-0.574	0.377	7.135	 H	1	UNK0	0.000	
81	   N	-1.870	-5.563	-0.539	N.2	1	UNK0	0.000	
82	   C	-3.043	-2.959	-0.879	C.2	1	UNK0	0.000	
83	   C	-2.181	-3.577	-1.827	C.2	1	UNK0	0.000	
84	   C	-1.500	-4.867	-1.517	C.2	1	UNK0	0.000	
85	   C	-1.205	-6.778	-0.262	C.3	1	UNK0	0.000	
86	   H	-3.136	-3.472	0.079	 H	1	UNK0	0.000	
87	   H	-0.653	-5.175	-2.138	 H	1	UNK0	0.000	
88	   H	-0.381	-6.971	-0.978	 H	1	UNK0	0.000	
89	   N	5.055	-0.200	-1.817	N.3	1	UNK0	0.000	
90	   C	2.750	0.844	-3.474	C.2	1	UNK0	0.000	
91	   C	3.391	1.638	-2.513	C.2	1	UNK0	0.000	
92	   C	4.617	1.060	-1.856	C.3	1	UNK0	0.000	
93	   C	6.342	-0.356	-1.118	C.3	1	UNK0	0.000	
94	   H	3.107	-0.228	-3.700	 H	1	UNK0	0.000	
95	   H	5.159	1.924	-1.449	 H	1	UNK0	0.000	
96	   H	6.529	0.508	-0.454	 H	1	UNK0	0.000	
@<TRIPOS>BOND
1 1 4 2
2 2 59 1
3 2 3 2
4 3 90 1
5 3 4 1
6 5 29 1
7 1 5 1
8 2 6 1
9 4 7 1
10 5 8 1
11 9 12 2
12 10 43 2
13 10 11 1
14 11 50 2
15 11 12 1
16 12 15 1
17 9 13 1
18 13 16 1
19 10 14 1
20 18 22 1
21 18 75 2
22 18 19 1
23 17 20 2
24 19 20 1
25 17 21 1
26 20 23 1
27 21 24 1
28 25 28 2
29 26 83 1
30 26 27 2
31 27 66 1
32 27 28 1
33 29 32 1
34 25 29 1
35 26 30 1
36 28 31 1
37 33 36 2
38 19 34 2
39 34 35 1
40 35 74 2
41 36 39 1
42 35 36 1
43 33 37 1
44 37 40 1
45 34 38 1
46 41 44 2
47 42 46 1
48 42 51 2
49 42 43 1
50 43 44 1
51 41 45 1
52 44 47 1
53 45 48 1
54 49 53 1
55 50 51 1
56 50 54 1
57 51 52 1
58 49 52 1
59 53 77 1
60 52 55 1
61 53 56 1
62 57 61 1
63 58 62 1
64 59 60 1
65 58 59 2
66 57 60 2
67 37 61 1
68 60 63 1
69 61 64 1
70 65 68 1
71 65 69 1
72 66 67 2
73 67 82 1
74 67 68 1
75 68 71 1
76 21 69 1
77 69 72 1
78 66 70 1
79 73 77 1
80 74 75 1
81 74 78 1
82 75 76 1
83 76 79 1
84 73 76 2
85 77 80 1
86 81 85 1
87 82 86 1
88 83 84 1
89 82 83 2
90 81 84 2
91 13 85 1
92 84 87 1
93 85 88 1
94 89 93 1
95 90 91 2
96 58 91 1
97 91 92 1
98 89 92 1
99 92 95 1
100 93 96 1
101 45 93 1
102 90 94 1
@<TRIPOS>SUBSTRUCTURE
1	UNK0	1	GROUP	1 ****	UNK
