# Supplementary material for: MoleQCage: Geometric High-Throughput Screening for Molecular Caging Prediction
Source: J Chem Inf Model. 2024 Dec 12;64(24):9034–9. doi: 10.1021/acs.jcim.4c01419 (PMC11684736; doi:10.1021/acs.jcim.4c01419)
Supplement: Supplementary file 2 — ci4c01419_si_002.zip [file ci4c01419_si_002.zip › CC3_conformations/CC3_159.mol2]

# created with PyMOL 2.4.1
@<TRIPOS>MOLECULE
frame358.xyz
96 102 1                
SMALL
USER_CHARGES
@<TRIPOS>ATOM
1	   N	0.014	0.894	-5.829	N.2	1	UNK0	0.000	
2	   C	0.999	2.315	-3.692	C.2	1	UNK0	0.000	
3	   C	1.493	1.037	-3.942	C.2	1	UNK0	0.000	
4	   C	0.865	0.319	-5.053	C.2	1	UNK0	0.000	
5	   C	-0.394	0.135	-7.047	C.3	1	UNK0	0.000	
6	   H	0.107	2.707	-4.230	 H	1	UNK0	0.000	
7	   H	1.085	-0.771	-5.224	 H	1	UNK0	0.000	
8	   H	0.195	-0.731	-7.242	 H	1	UNK0	0.000	
9	   N	0.326	-5.471	1.081	N.2	1	UNK0	0.000	
10	   C	2.468	-3.667	1.532	C.2	1	UNK0	0.000	
11	   C	1.355	-3.832	2.415	C.2	1	UNK0	0.000	
12	   C	0.376	-4.921	2.187	C.2	1	UNK0	0.000	
13	   C	-0.476	-6.675	1.024	C.3	1	UNK0	0.000	
14	   H	2.630	-4.484	0.809	 H	1	UNK0	0.000	
15	   H	-0.184	-5.239	3.066	 H	1	UNK0	0.000	
16	   H	-1.318	-6.589	1.646	 H	1	UNK0	0.000	
17	   N	-5.124	1.780	1.824	N.2	1	UNK0	0.000	
18	   C	-2.489	2.098	3.273	C.2	1	UNK0	0.000	
19	   C	-2.856	2.829	2.109	C.2	1	UNK0	0.000	
20	   C	-4.167	2.573	1.400	C.2	1	UNK0	0.000	
21	   C	-6.378	1.674	1.103	C.3	1	UNK0	0.000	
22	   H	-3.088	1.269	3.642	 H	1	UNK0	0.000	
23	   H	-4.366	3.132	0.467	 H	1	UNK0	0.000	
24	   H	-6.417	2.388	0.242	 H	1	UNK0	0.000	
25	   N	-2.083	-1.327	-5.534	N.2	1	UNK0	0.000	
26	   C	-2.188	-2.750	-3.010	C.2	1	UNK0	0.000	
27	   C	-2.757	-1.441	-3.222	C.2	1	UNK0	0.000	
28	   C	-2.510	-0.697	-4.496	C.2	1	UNK0	0.000	
29	   C	-1.836	-0.548	-6.753	C.3	1	UNK0	0.000	
30	   H	-1.455	-3.086	-3.763	 H	1	UNK0	0.000	
31	   H	-2.556	0.410	-4.444	 H	1	UNK0	0.000	
32	   H	-2.621	0.204	-6.786	 H	1	UNK0	0.000	
33	   N	-0.090	6.119	0.939	N.2	1	UNK0	0.000	
34	   C	-1.964	3.814	1.602	C.2	1	UNK0	0.000	
35	   C	-0.644	4.053	2.121	C.2	1	UNK0	0.000	
36	   C	0.273	5.104	1.594	C.2	1	UNK0	0.000	
37	   C	0.967	6.913	0.379	C.3	1	UNK0	0.000	
38	   H	-2.192	4.433	0.751	 H	1	UNK0	0.000	
39	   H	1.327	4.897	1.817	 H	1	UNK0	0.000	
40	   H	1.979	6.699	0.693	 H	1	UNK0	0.000	
41	   N	5.166	-1.506	0.522	N.3	1	UNK0	0.000	
42	   C	3.296	-1.610	2.652	C.2	1	UNK0	0.000	
43	   C	3.402	-2.621	1.666	C.2	1	UNK0	0.000	
44	   C	4.527	-2.566	0.738	C.3	1	UNK0	0.000	
45	   C	6.234	-1.642	-0.458	C.3	1	UNK0	0.000	
46	   H	3.909	-0.705	2.721	 H	1	UNK0	0.000	
47	   H	4.732	-3.500	0.256	 H	1	UNK0	0.000	
48	   H	5.968	-2.475	-1.179	 H	1	UNK0	0.000	
49	   N	1.419	-0.980	5.761	N.2	1	UNK0	0.000	
50	   C	1.258	-2.827	3.398	C.2	1	UNK0	0.000	
51	   C	2.214	-1.733	3.539	C.2	1	UNK0	0.000	
52	   C	2.046	-0.743	4.610	C.2	1	UNK0	0.000	
53	   C	1.553	0.020	6.833	C.3	1	UNK0	0.000	
54	   H	0.498	-2.769	4.145	 H	1	UNK0	0.000	
55	   H	2.587	0.171	4.454	 H	1	UNK0	0.000	
56	   H	2.457	0.626	6.711	 H	1	UNK0	0.000	
57	   N	1.552	5.219	-1.444	N.2	1	UNK0	0.000	
58	   C	2.762	2.613	-2.057	C.2	1	UNK0	0.000	
59	   C	1.599	3.125	-2.675	C.2	1	UNK0	0.000	
60	   C	1.052	4.504	-2.400	C.2	1	UNK0	0.000	
61	   C	0.985	6.533	-1.154	C.3	1	UNK0	0.000	
62	   H	3.216	3.270	-1.319	 H	1	UNK0	0.000	
63	   H	0.253	4.823	-3.023	 H	1	UNK0	0.000	
64	   H	-0.068	6.538	-1.417	 H	1	UNK0	0.000	
65	   N	-5.541	-0.062	-0.323	N.2	1	UNK0	0.000	
66	   C	-3.562	-0.965	-2.215	C.2	1	UNK0	0.000	
67	   C	-3.879	-1.735	-1.057	C.2	1	UNK0	0.000	
68	   C	-4.818	-1.064	-0.052	C.2	1	UNK0	0.000	
69	   C	-6.598	0.281	0.624	C.3	1	UNK0	0.000	
70	   H	-3.996	0.040	-2.250	 H	1	UNK0	0.000	
71	   H	-4.847	-1.552	0.908	 H	1	UNK0	0.000	
72	   H	-6.667	-0.423	1.451	 H	1	UNK0	0.000	
73	   N	0.202	1.656	5.696	N.2	1	UNK0	0.000	
74	   C	-0.242	3.187	3.163	C.2	1	UNK0	0.000	
75	   C	-1.193	2.327	3.803	C.2	1	UNK0	0.000	
76	   C	-0.826	1.527	4.964	C.2	1	UNK0	0.000	
77	   C	0.306	0.867	6.923	C.3	1	UNK0	0.000	
78	   H	0.757	3.316	3.577	 H	1	UNK0	0.000	
79	   H	-1.596	0.827	5.229	 H	1	UNK0	0.000	
80	   H	-0.575	0.174	7.054	 H	1	UNK0	0.000	
81	   N	-1.990	-5.742	-0.771	N.2	1	UNK0	0.000	
82	   C	-3.332	-2.988	-0.890	C.2	1	UNK0	0.000	
83	   C	-2.332	-3.474	-1.828	C.2	1	UNK0	0.000	
84	   C	-1.533	-4.734	-1.478	C.2	1	UNK0	0.000	
85	   C	-1.019	-6.827	-0.502	C.3	1	UNK0	0.000	
86	   H	-3.595	-3.523	0.021	 H	1	UNK0	0.000	
87	   H	-0.505	-4.820	-1.803	 H	1	UNK0	0.000	
88	   H	-0.111	-6.695	-1.087	 H	1	UNK0	0.000	
89	   N	5.257	-0.127	-1.995	N.2	1	UNK0	0.000	
90	   C	2.622	0.543	-3.284	C.2	1	UNK0	0.000	
91	   C	3.315	1.333	-2.316	C.2	1	UNK0	0.000	
92	   C	4.565	0.862	-1.598	C.2	1	UNK0	0.000	
93	   C	6.480	-0.396	-1.251	C.3	1	UNK0	0.000	
94	   H	2.915	-0.491	-3.525	 H	1	UNK0	0.000	
95	   H	4.990	1.523	-0.893	 H	1	UNK0	0.000	
96	   H	6.799	0.412	-0.636	 H	1	UNK0	0.000	
@<TRIPOS>BOND
1 1 4 2
2 2 59 1
3 2 3 2
4 3 90 1
5 3 4 1
6 5 29 1
7 1 5 1
8 2 6 1
9 4 7 1
10 5 8 1
11 9 12 2
12 10 43 2
13 10 11 1
14 11 50 2
15 11 12 1
16 12 15 1
17 9 13 1
18 13 16 1
19 10 14 1
20 18 22 1
21 18 75 2
22 18 19 1
23 17 20 2
24 19 20 1
25 17 21 1
26 20 23 1
27 21 24 1
28 25 28 2
29 26 83 1
30 26 27 2
31 27 66 1
32 28 31 1
33 27 28 1
34 25 29 1
35 26 30 1
36 29 32 1
37 33 36 2
38 19 34 2
39 34 35 1
40 35 74 2
41 36 39 1
42 35 36 1
43 37 40 1
44 33 37 1
45 34 38 1
46 41 44 1
47 42 46 1
48 42 51 2
49 42 43 1
50 43 44 1
51 41 45 1
52 44 47 1
53 45 48 1
54 49 53 1
55 50 51 1
56 50 54 1
57 51 52 1
58 49 52 2
59 53 77 1
60 52 55 1
61 53 56 1
62 57 61 1
63 58 62 1
64 59 60 1
65 58 59 2
66 57 60 2
67 37 61 1
68 60 63 1
69 61 64 1
70 65 68 2
71 65 69 1
72 66 67 2
73 67 82 1
74 67 68 1
75 68 71 1
76 21 69 1
77 69 72 1
78 66 70 1
79 73 77 1
80 74 78 1
81 74 75 1
82 75 76 1
83 76 79 1
84 73 76 2
85 77 80 1
86 81 85 1
87 82 86 1
88 83 84 1
89 82 83 2
90 81 84 2
91 13 85 1
92 84 87 1
93 85 88 1
94 89 92 2
95 89 93 1
96 90 91 2
97 58 91 1
98 91 92 1
99 92 95 1
100 93 96 1
101 45 93 1
102 90 94 1
@<TRIPOS>SUBSTRUCTURE
1	UNK0	1	GROUP	1 ****	UNK
