# Supplementary material for: MoleQCage: Geometric High-Throughput Screening for Molecular Caging Prediction
Source: J Chem Inf Model. 2024 Dec 12;64(24):9034–9. doi: 10.1021/acs.jcim.4c01419 (PMC11684736; doi:10.1021/acs.jcim.4c01419)
Supplement: Supplementary file 2 — ci4c01419_si_002.zip [file ci4c01419_si_002.zip › CC3_conformations/CC3_160.mol2]

# created with PyMOL 2.4.1
@<TRIPOS>MOLECULE
frame359.xyz
96 102 1                
SMALL
USER_CHARGES
@<TRIPOS>ATOM
1	   N	0.117	0.801	-5.913	N.2	1	UNK0	0.000	
2	   C	1.065	2.351	-3.565	C.2	1	UNK0	0.000	
3	   C	1.513	1.096	-3.912	C.2	1	UNK0	0.000	
4	   C	0.816	0.286	-4.964	C.2	1	UNK0	0.000	
5	   C	-0.426	-0.089	-6.979	C.3	1	UNK0	0.000	
6	   H	0.162	2.687	-4.115	 H	1	UNK0	0.000	
7	   H	0.836	-0.803	-4.851	 H	1	UNK0	0.000	
8	   H	0.232	-0.981	-7.097	 H	1	UNK0	0.000	
9	   N	0.601	-5.549	1.189	N.2	1	UNK0	0.000	
10	   C	2.353	-3.310	1.266	C.2	1	UNK0	0.000	
11	   C	1.288	-3.443	2.176	C.2	1	UNK0	0.000	
12	   C	0.385	-4.564	1.961	C.2	1	UNK0	0.000	
13	   C	-0.388	-6.555	1.081	C.3	1	UNK0	0.000	
14	   H	2.353	-3.801	0.328	 H	1	UNK0	0.000	
15	   H	-0.539	-4.601	2.493	 H	1	UNK0	0.000	
16	   H	-1.163	-6.502	1.846	 H	1	UNK0	0.000	
17	   N	-4.972	1.603	1.773	N.2	1	UNK0	0.000	
18	   C	-2.371	1.868	3.025	C.2	1	UNK0	0.000	
19	   C	-2.813	2.626	1.935	C.2	1	UNK0	0.000	
20	   C	-4.197	2.582	1.437	C.2	1	UNK0	0.000	
21	   C	-6.250	1.580	1.226	C.3	1	UNK0	0.000	
22	   H	-3.101	1.268	3.538	 H	1	UNK0	0.000	
23	   H	-4.642	3.381	0.801	 H	1	UNK0	0.000	
24	   H	-6.253	2.206	0.280	 H	1	UNK0	0.000	
25	   N	-1.953	-1.389	-5.542	N.2	1	UNK0	0.000	
26	   C	-2.025	-2.638	-2.915	C.2	1	UNK0	0.000	
27	   C	-2.824	-1.495	-3.256	C.2	1	UNK0	0.000	
28	   C	-2.588	-0.889	-4.556	C.2	1	UNK0	0.000	
29	   C	-1.900	-0.549	-6.759	C.3	1	UNK0	0.000	
30	   H	-1.344	-3.105	-3.643	 H	1	UNK0	0.000	
31	   H	-2.973	0.090	-4.720	 H	1	UNK0	0.000	
32	   H	-2.579	0.392	-6.732	 H	1	UNK0	0.000	
33	   N	-0.067	5.721	0.663	N.2	1	UNK0	0.000	
34	   C	-1.853	3.492	1.405	C.2	1	UNK0	0.000	
35	   C	-0.511	3.596	1.891	C.2	1	UNK0	0.000	
36	   C	0.332	4.707	1.381	C.2	1	UNK0	0.000	
37	   C	0.923	6.714	0.249	C.3	1	UNK0	0.000	
38	   H	-2.123	4.122	0.598	 H	1	UNK0	0.000	
39	   H	1.369	4.630	1.681	 H	1	UNK0	0.000	
40	   H	1.872	6.553	0.761	 H	1	UNK0	0.000	
41	   N	5.557	-1.697	0.701	N.2	1	UNK0	0.000	
42	   C	3.245	-1.494	2.588	C.2	1	UNK0	0.000	
43	   C	3.309	-2.283	1.454	C.2	1	UNK0	0.000	
44	   C	4.393	-2.208	0.479	C.2	1	UNK0	0.000	
45	   C	6.457	-1.715	-0.400	C.3	1	UNK0	0.000	
46	   H	4.016	-0.736	2.763	 H	1	UNK0	0.000	
47	   H	4.040	-2.599	-0.447	 H	1	UNK0	0.000	
48	   H	6.326	-2.598	-1.048	 H	1	UNK0	0.000	
49	   N	1.556	-1.017	5.705	N.3	1	UNK0	0.000	
50	   C	1.193	-2.619	3.316	C.2	1	UNK0	0.000	
51	   C	2.234	-1.625	3.521	C.2	1	UNK0	0.000	
52	   C	2.265	-0.769	4.727	C.3	1	UNK0	0.000	
53	   C	1.678	-0.063	6.805	C.3	1	UNK0	0.000	
54	   H	0.451	-2.643	4.137	 H	1	UNK0	0.000	
55	   H	2.949	0.101	4.727	 H	1	UNK0	0.000	
56	   H	2.476	0.691	6.797	 H	1	UNK0	0.000	
57	   N	1.666	5.312	-1.578	N.2	1	UNK0	0.000	
58	   C	2.961	2.673	-2.102	C.2	1	UNK0	0.000	
59	   C	1.727	3.130	-2.597	C.2	1	UNK0	0.000	
60	   C	1.199	4.490	-2.446	C.2	1	UNK0	0.000	
61	   C	1.019	6.600	-1.312	C.3	1	UNK0	0.000	
62	   H	3.496	3.390	-1.516	 H	1	UNK0	0.000	
63	   H	0.381	4.753	-3.058	 H	1	UNK0	0.000	
64	   H	0.011	6.664	-1.766	 H	1	UNK0	0.000	
65	   N	-5.850	-0.411	-0.232	N.2	1	UNK0	0.000	
66	   C	-3.772	-0.970	-2.275	C.2	1	UNK0	0.000	
67	   C	-3.820	-1.520	-1.008	C.2	1	UNK0	0.000	
68	   C	-4.773	-1.064	0.057	C.2	1	UNK0	0.000	
69	   C	-6.669	0.089	0.892	C.3	1	UNK0	0.000	
70	   H	-4.372	-0.074	-2.513	 H	1	UNK0	0.000	
71	   H	-4.447	-1.308	1.109	 H	1	UNK0	0.000	
72	   H	-6.640	-0.618	1.716	 H	1	UNK0	0.000	
73	   N	0.063	1.364	5.648	N.2	1	UNK0	0.000	
74	   C	-0.175	2.874	3.035	C.2	1	UNK0	0.000	
75	   C	-1.108	2.000	3.657	C.2	1	UNK0	0.000	
76	   C	-0.920	1.270	4.940	C.2	1	UNK0	0.000	
77	   C	0.208	0.523	6.791	C.3	1	UNK0	0.000	
78	   H	0.864	2.909	3.403	 H	1	UNK0	0.000	
79	   H	-1.816	0.651	5.234	 H	1	UNK0	0.000	
80	   H	-0.532	-0.324	6.781	 H	1	UNK0	0.000	
81	   N	-1.779	-5.262	-0.470	N.2	1	UNK0	0.000	
82	   C	-2.957	-2.589	-0.685	C.2	1	UNK0	0.000	
83	   C	-2.109	-3.152	-1.607	C.2	1	UNK0	0.000	
84	   C	-1.382	-4.399	-1.311	C.2	1	UNK0	0.000	
85	   C	-1.042	-6.503	-0.342	C.3	1	UNK0	0.000	
86	   H	-2.986	-3.106	0.292	 H	1	UNK0	0.000	
87	   H	-0.523	-4.631	-1.928	 H	1	UNK0	0.000	
88	   H	-0.287	-6.605	-1.104	 H	1	UNK0	0.000	
89	   N	5.196	-0.200	-1.855	N.2	1	UNK0	0.000	
90	   C	2.643	0.573	-3.267	C.2	1	UNK0	0.000	
91	   C	3.475	1.368	-2.392	C.2	1	UNK0	0.000	
92	   C	4.698	0.944	-1.785	C.2	1	UNK0	0.000	
93	   C	6.466	-0.475	-1.246	C.3	1	UNK0	0.000	
94	   H	3.001	-0.440	-3.431	 H	1	UNK0	0.000	
95	   H	5.349	1.645	-1.236	 H	1	UNK0	0.000	
96	   H	6.686	0.295	-0.490	 H	1	UNK0	0.000	
@<TRIPOS>BOND
1 1 4 2
2 2 59 1
3 2 3 2
4 3 90 1
5 4 7 1
6 3 4 1
7 5 29 1
8 1 5 1
9 2 6 1
10 5 8 1
11 9 12 2
12 10 43 2
13 10 11 1
14 11 50 2
15 11 12 1
16 12 15 1
17 9 13 1
18 13 16 1
19 10 14 1
20 18 22 1
21 18 75 1
22 18 19 2
23 17 20 2
24 19 20 1
25 17 21 1
26 20 23 1
27 21 24 1
28 25 28 2
29 26 83 1
30 26 27 2
31 27 66 1
32 27 28 1
33 29 32 1
34 25 29 1
35 26 30 1
36 28 31 1
37 33 36 2
38 34 35 2
39 19 34 1
40 35 74 1
41 36 39 1
42 35 36 1
43 33 37 1
44 37 40 1
45 34 38 1
46 42 46 1
47 42 51 2
48 42 43 1
49 41 44 2
50 43 44 1
51 41 45 1
52 44 47 1
53 45 48 1
54 49 53 1
55 50 51 1
56 50 54 1
57 51 52 1
58 52 55 1
59 49 52 1
60 53 56 1
61 57 61 1
62 58 62 1
63 59 60 1
64 58 59 2
65 57 60 2
66 37 61 1
67 60 63 1
68 61 64 1
69 65 68 2
70 65 69 1
71 66 67 2
72 67 82 1
73 67 68 1
74 68 71 1
75 21 69 1
76 69 72 1
77 66 70 1
78 73 77 1
79 74 78 1
80 74 75 2
81 75 76 1
82 76 79 1
83 73 76 2
84 53 77 1
85 77 80 1
86 81 85 1
87 82 86 1
88 83 84 1
89 82 83 2
90 81 84 2
91 13 85 1
92 84 87 1
93 85 88 1
94 89 92 2
95 89 93 1
96 90 91 2
97 58 91 1
98 91 92 1
99 92 95 1
100 93 96 1
101 45 93 1
102 90 94 1
@<TRIPOS>SUBSTRUCTURE
1	UNK0	1	GROUP	1 ****	UNK
