# Supplementary material for: MoleQCage: Geometric High-Throughput Screening for Molecular Caging Prediction
Source: J Chem Inf Model. 2024 Dec 12;64(24):9034–9. doi: 10.1021/acs.jcim.4c01419 (PMC11684736; doi:10.1021/acs.jcim.4c01419)
Supplement: Supplementary file 2 — ci4c01419_si_002.zip [file ci4c01419_si_002.zip › CC3_conformations/CC3_161.mol2]

# created with PyMOL 2.4.1
@<TRIPOS>MOLECULE
frame360.xyz
96 102 1                
SMALL
USER_CHARGES
@<TRIPOS>ATOM
1	   N	0.155	0.549	-5.965	N.2	1	UNK0	0.000	
2	   C	0.973	2.126	-3.749	C.2	1	UNK0	0.000	
3	   C	1.583	0.943	-4.163	C.2	1	UNK0	0.000	
4	   C	0.956	0.082	-5.133	C.2	1	UNK0	0.000	
5	   C	-0.366	-0.217	-7.054	C.3	1	UNK0	0.000	
6	   H	-0.055	2.403	-4.032	 H	1	UNK0	0.000	
7	   H	1.179	-1.021	-5.139	 H	1	UNK0	0.000	
8	   H	0.186	-1.179	-7.179	 H	1	UNK0	0.000	
9	   N	0.639	-5.708	1.115	N.2	1	UNK0	0.000	
10	   C	2.635	-3.323	1.201	C.2	1	UNK0	0.000	
11	   C	1.563	-3.563	2.094	C.2	1	UNK0	0.000	
12	   C	0.544	-4.641	1.842	C.2	1	UNK0	0.000	
13	   C	-0.473	-6.639	1.061	C.3	1	UNK0	0.000	
14	   H	2.643	-3.975	0.304	 H	1	UNK0	0.000	
15	   H	-0.354	-4.447	2.536	 H	1	UNK0	0.000	
16	   H	-1.149	-6.295	1.866	 H	1	UNK0	0.000	
17	   N	-5.229	1.981	2.190	N.3	1	UNK0	0.000	
18	   C	-2.507	1.626	3.256	C.2	1	UNK0	0.000	
19	   C	-2.841	2.327	2.102	C.2	1	UNK0	0.000	
20	   C	-4.155	2.272	1.530	C.3	1	UNK0	0.000	
21	   C	-6.481	1.939	1.335	C.3	1	UNK0	0.000	
22	   H	-3.141	0.866	3.702	 H	1	UNK0	0.000	
23	   H	-4.194	2.574	0.476	 H	1	UNK0	0.000	
24	   H	-6.331	2.757	0.600	 H	1	UNK0	0.000	
25	   N	-1.931	-1.360	-5.641	N.2	1	UNK0	0.000	
26	   C	-2.061	-2.538	-2.882	C.2	1	UNK0	0.000	
27	   C	-2.739	-1.414	-3.326	C.2	1	UNK0	0.000	
28	   C	-2.525	-0.831	-4.648	C.2	1	UNK0	0.000	
29	   C	-1.859	-0.618	-6.839	C.3	1	UNK0	0.000	
30	   H	-1.350	-3.037	-3.479	 H	1	UNK0	0.000	
31	   H	-2.960	0.178	-4.767	 H	1	UNK0	0.000	
32	   H	-2.471	0.273	-6.898	 H	1	UNK0	0.000	
33	   N	-0.015	5.246	0.566	N.2	1	UNK0	0.000	
34	   C	-1.943	3.269	1.479	C.2	1	UNK0	0.000	
35	   C	-0.753	3.626	2.157	C.2	1	UNK0	0.000	
36	   C	0.094	4.709	1.675	C.2	1	UNK0	0.000	
37	   C	0.897	6.364	0.281	C.3	1	UNK0	0.000	
38	   H	-2.172	3.863	0.568	 H	1	UNK0	0.000	
39	   H	0.827	4.946	2.465	 H	1	UNK0	0.000	
40	   H	1.851	6.199	0.851	 H	1	UNK0	0.000	
41	   N	5.645	-1.486	0.721	N.2	1	UNK0	0.000	
42	   C	3.363	-1.390	2.527	C.2	1	UNK0	0.000	
43	   C	3.436	-2.160	1.358	C.2	1	UNK0	0.000	
44	   C	4.509	-1.883	0.418	C.2	1	UNK0	0.000	
45	   C	6.721	-1.446	-0.297	C.3	1	UNK0	0.000	
46	   H	4.089	-0.589	2.768	 H	1	UNK0	0.000	
47	   H	4.321	-2.162	-0.611	 H	1	UNK0	0.000	
48	   H	6.728	-2.432	-0.773	 H	1	UNK0	0.000	
49	   N	1.487	-1.129	5.670	N.2	1	UNK0	0.000	
50	   C	1.546	-2.777	3.242	C.2	1	UNK0	0.000	
51	   C	2.388	-1.678	3.521	C.2	1	UNK0	0.000	
52	   C	2.201	-0.870	4.688	C.2	1	UNK0	0.000	
53	   C	1.531	-0.136	6.811	C.3	1	UNK0	0.000	
54	   H	0.851	-3.006	4.052	 H	1	UNK0	0.000	
55	   H	2.863	0.064	4.607	 H	1	UNK0	0.000	
56	   H	2.431	0.521	6.624	 H	1	UNK0	0.000	
57	   N	1.814	5.152	-1.773	N.3	1	UNK0	0.000	
58	   C	2.883	2.605	-2.296	C.2	1	UNK0	0.000	
59	   C	1.619	2.986	-2.861	C.2	1	UNK0	0.000	
60	   C	1.047	4.321	-2.409	C.3	1	UNK0	0.000	
61	   C	1.097	6.329	-1.298	C.3	1	UNK0	0.000	
62	   H	3.405	3.151	-1.511	 H	1	UNK0	0.000	
63	   H	0.001	4.489	-2.712	 H	1	UNK0	0.000	
64	   H	0.068	6.324	-1.646	 H	1	UNK0	0.000	
65	   N	-5.612	0.234	-0.396	N.2	1	UNK0	0.000	
66	   C	-3.650	-0.762	-2.434	C.2	1	UNK0	0.000	
67	   C	-3.889	-1.314	-1.166	C.2	1	UNK0	0.000	
68	   C	-4.896	-0.765	-0.239	C.2	1	UNK0	0.000	
69	   C	-6.629	0.552	0.663	C.3	1	UNK0	0.000	
70	   H	-4.139	0.217	-2.705	 H	1	UNK0	0.000	
71	   H	-5.029	-1.355	0.687	 H	1	UNK0	0.000	
72	   H	-6.692	-0.183	1.425	 H	1	UNK0	0.000	
73	   N	-0.072	1.528	5.842	N.2	1	UNK0	0.000	
74	   C	-0.432	2.864	3.311	C.2	1	UNK0	0.000	
75	   C	-1.263	1.854	3.864	C.2	1	UNK0	0.000	
76	   C	-0.937	1.116	5.030	C.2	1	UNK0	0.000	
77	   C	0.219	0.718	7.021	C.3	1	UNK0	0.000	
78	   H	0.472	3.115	3.889	 H	1	UNK0	0.000	
79	   H	-1.547	0.221	5.214	 H	1	UNK0	0.000	
80	   H	-0.585	0.019	7.245	 H	1	UNK0	0.000	
81	   N	-1.974	-5.200	-0.429	N.2	1	UNK0	0.000	
82	   C	-3.428	-2.590	-0.823	C.2	1	UNK0	0.000	
83	   C	-2.414	-3.119	-1.626	C.2	1	UNK0	0.000	
84	   C	-1.666	-4.396	-1.332	C.2	1	UNK0	0.000	
85	   C	-1.293	-6.514	-0.259	C.3	1	UNK0	0.000	
86	   H	-3.690	-3.088	0.114	 H	1	UNK0	0.000	
87	   H	-0.958	-4.724	-2.118	 H	1	UNK0	0.000	
88	   H	-0.679	-6.790	-1.092	 H	1	UNK0	0.000	
89	   N	5.267	-0.266	-2.055	N.2	1	UNK0	0.000	
90	   C	2.739	0.477	-3.582	C.2	1	UNK0	0.000	
91	   C	3.404	1.321	-2.653	C.2	1	UNK0	0.000	
92	   C	4.668	0.874	-2.068	C.2	1	UNK0	0.000	
93	   C	6.582	-0.287	-1.316	C.3	1	UNK0	0.000	
94	   H	2.979	-0.530	-3.859	 H	1	UNK0	0.000	
95	   H	5.207	1.721	-1.571	 H	1	UNK0	0.000	
96	   H	6.789	0.621	-0.854	 H	1	UNK0	0.000	
@<TRIPOS>BOND
1 1 4 2
2 2 59 1
3 2 3 2
4 3 90 1
5 3 4 1
6 5 29 1
7 1 5 1
8 2 6 1
9 4 7 1
10 5 8 1
11 9 12 2
12 10 43 2
13 10 11 1
14 11 50 2
15 11 12 1
16 12 15 1
17 9 13 1
18 13 16 1
19 10 14 1
20 18 22 1
21 18 75 2
22 18 19 1
23 19 20 1
24 17 20 1
25 17 21 1
26 20 23 1
27 21 24 1
28 25 28 2
29 26 83 1
30 26 27 2
31 27 66 1
32 27 28 1
33 25 29 1
34 26 30 1
35 28 31 1
36 29 32 1
37 33 36 2
38 19 34 2
39 34 35 1
40 35 74 2
41 35 36 1
42 36 39 1
43 33 37 1
44 37 40 1
45 34 38 1
46 42 46 1
47 42 51 2
48 42 43 1
49 41 44 2
50 43 44 1
51 41 45 1
52 44 47 1
53 45 48 1
54 49 53 1
55 50 51 1
56 50 54 1
57 51 52 1
58 49 52 2
59 53 77 1
60 52 55 1
61 53 56 1
62 57 61 1
63 58 62 1
64 59 60 1
65 58 59 2
66 57 60 1
67 37 61 1
68 60 63 1
69 61 64 1
70 65 68 2
71 65 69 1
72 66 67 2
73 67 82 1
74 67 68 1
75 68 71 1
76 21 69 1
77 69 72 1
78 66 70 1
79 73 77 1
80 74 75 1
81 74 78 1
82 75 76 1
83 76 79 1
84 73 76 2
85 77 80 1
86 81 85 1
87 82 86 1
88 83 84 1
89 82 83 2
90 81 84 2
91 13 85 1
92 84 87 1
93 85 88 1
94 89 93 1
95 90 91 2
96 58 91 1
97 91 92 1
98 89 92 2
99 92 95 1
100 93 96 1
101 45 93 1
102 90 94 1
@<TRIPOS>SUBSTRUCTURE
1	UNK0	1	GROUP	1 ****	UNK
