# Supplementary material for: MoleQCage: Geometric High-Throughput Screening for Molecular Caging Prediction
Source: J Chem Inf Model. 2024 Dec 12;64(24):9034–9. doi: 10.1021/acs.jcim.4c01419 (PMC11684736; doi:10.1021/acs.jcim.4c01419)
Supplement: Supplementary file 2 — ci4c01419_si_002.zip [file ci4c01419_si_002.zip › CC3_conformations/CC3_162.mol2]

# created with PyMOL 2.4.1
@<TRIPOS>MOLECULE
frame361.xyz
96 102 1                
SMALL
USER_CHARGES
@<TRIPOS>ATOM
1	   N	0.329	0.728	-6.038	N.2	1	UNK0	0.000	
2	   C	0.968	2.238	-3.510	C.2	1	UNK0	0.000	
3	   C	1.653	1.077	-3.930	C.2	1	UNK0	0.000	
4	   C	1.141	0.336	-5.104	C.2	1	UNK0	0.000	
5	   C	-0.105	-0.259	-6.993	C.3	1	UNK0	0.000	
6	   H	0.055	2.480	-4.004	 H	1	UNK0	0.000	
7	   H	1.429	-0.744	-5.102	 H	1	UNK0	0.000	
8	   H	0.578	-1.110	-6.959	 H	1	UNK0	0.000	
9	   N	0.652	-5.536	1.232	N.2	1	UNK0	0.000	
10	   C	2.421	-3.170	1.205	C.2	1	UNK0	0.000	
11	   C	1.416	-3.434	2.208	C.2	1	UNK0	0.000	
12	   C	0.450	-4.525	1.925	C.2	1	UNK0	0.000	
13	   C	-0.428	-6.483	1.120	C.3	1	UNK0	0.000	
14	   H	2.399	-3.811	0.346	 H	1	UNK0	0.000	
15	   H	-0.409	-4.539	2.551	 H	1	UNK0	0.000	
16	   H	-1.200	-6.395	1.867	 H	1	UNK0	0.000	
17	   N	-5.097	1.602	1.740	N.2	1	UNK0	0.000	
18	   C	-2.647	2.088	3.405	C.2	1	UNK0	0.000	
19	   C	-2.984	2.810	2.215	C.2	1	UNK0	0.000	
20	   C	-4.314	2.625	1.633	C.2	1	UNK0	0.000	
21	   C	-6.462	1.678	1.179	C.3	1	UNK0	0.000	
22	   H	-3.365	1.402	3.826	 H	1	UNK0	0.000	
23	   H	-4.580	3.505	1.061	 H	1	UNK0	0.000	
24	   H	-6.485	2.333	0.303	 H	1	UNK0	0.000	
25	   N	-1.778	-1.202	-5.461	N.2	1	UNK0	0.000	
26	   C	-2.191	-2.494	-2.877	C.2	1	UNK0	0.000	
27	   C	-2.923	-1.397	-3.355	C.2	1	UNK0	0.000	
28	   C	-2.688	-0.785	-4.659	C.2	1	UNK0	0.000	
29	   C	-1.634	-0.584	-6.783	C.3	1	UNK0	0.000	
30	   H	-1.384	-2.867	-3.428	 H	1	UNK0	0.000	
31	   H	-3.309	0.105	-4.925	 H	1	UNK0	0.000	
32	   H	-2.320	0.274	-6.977	 H	1	UNK0	0.000	
33	   N	-0.182	5.742	0.889	N.2	1	UNK0	0.000	
34	   C	-2.059	3.756	1.705	C.2	1	UNK0	0.000	
35	   C	-0.795	3.964	2.303	C.2	1	UNK0	0.000	
36	   C	0.165	4.852	1.716	C.2	1	UNK0	0.000	
37	   C	0.752	6.695	0.377	C.3	1	UNK0	0.000	
38	   H	-2.351	4.285	0.797	 H	1	UNK0	0.000	
39	   H	1.191	4.679	2.112	 H	1	UNK0	0.000	
40	   H	1.684	6.642	0.963	 H	1	UNK0	0.000	
41	   N	5.544	-1.434	0.340	N.2	1	UNK0	0.000	
42	   C	3.528	-1.584	2.661	C.2	1	UNK0	0.000	
43	   C	3.463	-2.299	1.480	C.2	1	UNK0	0.000	
44	   C	4.574	-2.259	0.441	C.2	1	UNK0	0.000	
45	   C	6.571	-1.562	-0.675	C.3	1	UNK0	0.000	
46	   H	4.367	-0.874	2.788	 H	1	UNK0	0.000	
47	   H	4.468	-3.039	-0.321	 H	1	UNK0	0.000	
48	   H	6.306	-2.437	-1.324	 H	1	UNK0	0.000	
49	   N	1.768	-1.181	5.919	N.2	1	UNK0	0.000	
50	   C	1.572	-2.824	3.455	C.2	1	UNK0	0.000	
51	   C	2.575	-1.854	3.694	C.2	1	UNK0	0.000	
52	   C	2.602	-1.096	4.912	C.2	1	UNK0	0.000	
53	   C	1.739	-0.139	6.930	C.3	1	UNK0	0.000	
54	   H	0.902	-3.036	4.198	 H	1	UNK0	0.000	
55	   H	3.361	-0.318	4.911	 H	1	UNK0	0.000	
56	   H	2.509	0.609	6.687	 H	1	UNK0	0.000	
57	   N	1.462	5.050	-1.365	N.2	1	UNK0	0.000	
58	   C	2.775	2.625	-1.898	C.2	1	UNK0	0.000	
59	   C	1.565	3.047	-2.556	C.2	1	UNK0	0.000	
60	   C	1.021	4.321	-2.281	C.2	1	UNK0	0.000	
61	   C	0.969	6.385	-1.166	C.3	1	UNK0	0.000	
62	   H	3.262	3.133	-1.092	 H	1	UNK0	0.000	
63	   H	0.318	4.658	-2.977	 H	1	UNK0	0.000	
64	   H	-0.019	6.555	-1.658	 H	1	UNK0	0.000	
65	   N	-5.973	-0.069	-0.365	N.2	1	UNK0	0.000	
66	   C	-3.966	-0.937	-2.440	C.2	1	UNK0	0.000	
67	   C	-4.256	-1.617	-1.219	C.2	1	UNK0	0.000	
68	   C	-5.335	-1.160	-0.330	C.2	1	UNK0	0.000	
69	   C	-6.893	0.299	0.740	C.3	1	UNK0	0.000	
70	   H	-4.529	-0.016	-2.626	 H	1	UNK0	0.000	
71	   H	-5.416	-1.786	0.538	 H	1	UNK0	0.000	
72	   H	-6.911	-0.437	1.526	 H	1	UNK0	0.000	
73	   N	0.109	1.419	5.911	N.2	1	UNK0	0.000	
74	   C	-0.445	3.176	3.443	C.2	1	UNK0	0.000	
75	   C	-1.337	2.199	3.983	C.2	1	UNK0	0.000	
76	   C	-0.939	1.304	5.128	C.2	1	UNK0	0.000	
77	   C	0.305	0.457	7.014	C.3	1	UNK0	0.000	
78	   H	0.595	3.149	3.803	 H	1	UNK0	0.000	
79	   H	-1.651	0.497	5.335	 H	1	UNK0	0.000	
80	   H	-0.381	-0.374	6.806	 H	1	UNK0	0.000	
81	   N	-1.773	-5.121	-0.362	N.2	1	UNK0	0.000	
82	   C	-3.462	-2.743	-0.879	C.2	1	UNK0	0.000	
83	   C	-2.471	-3.303	-1.729	C.2	1	UNK0	0.000	
84	   C	-1.677	-4.494	-1.410	C.2	1	UNK0	0.000	
85	   C	-1.118	-6.393	-0.261	C.3	1	UNK0	0.000	
86	   H	-3.828	-3.206	0.057	 H	1	UNK0	0.000	
87	   H	-1.162	-4.903	-2.289	 H	1	UNK0	0.000	
88	   H	-0.262	-6.488	-0.979	 H	1	UNK0	0.000	
89	   N	5.363	0.099	-2.204	N.2	1	UNK0	0.000	
90	   C	2.845	0.624	-3.336	C.2	1	UNK0	0.000	
91	   C	3.395	1.451	-2.294	C.2	1	UNK0	0.000	
92	   C	4.729	1.127	-1.782	C.2	1	UNK0	0.000	
93	   C	6.654	-0.270	-1.526	C.3	1	UNK0	0.000	
94	   H	3.200	-0.264	-3.783	 H	1	UNK0	0.000	
95	   H	5.135	1.758	-1.013	 H	1	UNK0	0.000	
96	   H	7.070	0.528	-0.896	 H	1	UNK0	0.000	
@<TRIPOS>BOND
1 1 4 2
2 2 59 1
3 2 3 2
4 3 90 1
5 4 7 1
6 3 4 1
7 5 8 1
8 5 29 1
9 1 5 1
10 2 6 1
11 9 12 2
12 10 43 2
13 10 11 1
14 11 50 2
15 11 12 1
16 12 15 1
17 9 13 1
18 13 16 1
19 10 14 1
20 18 22 1
21 18 75 2
22 18 19 1
23 17 20 2
24 19 20 1
25 17 21 1
26 20 23 1
27 21 24 1
28 25 28 2
29 26 83 1
30 26 27 2
31 27 66 1
32 27 28 1
33 25 29 1
34 26 30 1
35 28 31 1
36 29 32 1
37 33 36 2
38 19 34 2
39 34 35 1
40 35 74 2
41 36 39 1
42 35 36 1
43 33 37 1
44 37 40 1
45 34 38 1
46 41 44 2
47 42 46 1
48 42 51 2
49 42 43 1
50 43 44 1
51 41 45 1
52 44 47 1
53 45 48 1
54 49 53 1
55 50 51 1
56 50 54 1
57 51 52 1
58 49 52 2
59 53 77 1
60 52 55 1
61 53 56 1
62 57 61 1
63 58 62 1
64 59 60 1
65 58 59 2
66 57 60 2
67 37 61 1
68 60 63 1
69 61 64 1
70 65 68 2
71 65 69 1
72 66 67 2
73 67 82 1
74 67 68 1
75 68 71 1
76 21 69 1
77 69 72 1
78 66 70 1
79 73 77 1
80 74 78 1
81 74 75 1
82 75 76 1
83 76 79 1
84 73 76 2
85 77 80 1
86 81 85 1
87 82 86 1
88 83 84 1
89 82 83 2
90 81 84 2
91 13 85 1
92 84 87 1
93 85 88 1
94 89 92 2
95 89 93 1
96 90 91 2
97 58 91 1
98 91 92 1
99 92 95 1
100 93 96 1
101 45 93 1
102 90 94 1
@<TRIPOS>SUBSTRUCTURE
1	UNK0	1	GROUP	1 ****	UNK
