# Supplementary material for: MoleQCage: Geometric High-Throughput Screening for Molecular Caging Prediction
Source: J Chem Inf Model. 2024 Dec 12;64(24):9034–9. doi: 10.1021/acs.jcim.4c01419 (PMC11684736; doi:10.1021/acs.jcim.4c01419)
Supplement: Supplementary file 2 — ci4c01419_si_002.zip [file ci4c01419_si_002.zip › CC3_conformations/CC3_163.mol2]

# created with PyMOL 2.4.1
@<TRIPOS>MOLECULE
frame362.xyz
96 102 1                
SMALL
USER_CHARGES
@<TRIPOS>ATOM
1	   N	0.215	0.621	-5.951	N.2	1	UNK0	0.000	
2	   C	1.312	2.485	-3.916	C.2	1	UNK0	0.000	
3	   C	1.813	1.191	-4.206	C.2	1	UNK0	0.000	
4	   C	1.286	0.316	-5.291	C.2	1	UNK0	0.000	
5	   C	-0.355	-0.294	-6.950	C.3	1	UNK0	0.000	
6	   H	0.540	2.898	-4.544	 H	1	UNK0	0.000	
7	   H	1.804	-0.482	-5.669	 H	1	UNK0	0.000	
8	   H	0.121	-1.245	-6.785	 H	1	UNK0	0.000	
9	   N	0.341	-5.538	1.185	N.2	1	UNK0	0.000	
10	   C	2.431	-3.487	1.169	C.2	1	UNK0	0.000	
11	   C	1.484	-3.646	2.172	C.2	1	UNK0	0.000	
12	   C	0.507	-4.714	2.133	C.2	1	UNK0	0.000	
13	   C	-0.642	-6.559	1.263	C.3	1	UNK0	0.000	
14	   H	2.423	-4.185	0.333	 H	1	UNK0	0.000	
15	   H	-0.062	-4.770	3.049	 H	1	UNK0	0.000	
16	   H	-1.446	-6.219	1.977	 H	1	UNK0	0.000	
17	   N	-5.330	1.921	2.002	N.2	1	UNK0	0.000	
18	   C	-2.597	1.770	3.245	C.2	1	UNK0	0.000	
19	   C	-3.027	2.567	2.118	C.2	1	UNK0	0.000	
20	   C	-4.315	2.347	1.372	C.2	1	UNK0	0.000	
21	   C	-6.557	1.760	1.181	C.3	1	UNK0	0.000	
22	   H	-3.244	0.976	3.608	 H	1	UNK0	0.000	
23	   H	-4.328	2.604	0.375	 H	1	UNK0	0.000	
24	   H	-6.604	2.445	0.337	 H	1	UNK0	0.000	
25	   N	-2.127	-1.203	-5.568	N.2	1	UNK0	0.000	
26	   C	-2.289	-2.748	-3.000	C.2	1	UNK0	0.000	
27	   C	-2.762	-1.414	-3.235	C.2	1	UNK0	0.000	
28	   C	-2.489	-0.686	-4.503	C.2	1	UNK0	0.000	
29	   C	-1.835	-0.469	-6.752	C.3	1	UNK0	0.000	
30	   H	-1.928	-3.312	-3.804	 H	1	UNK0	0.000	
31	   H	-2.777	0.336	-4.543	 H	1	UNK0	0.000	
32	   H	-2.221	0.623	-6.693	 H	1	UNK0	0.000	
33	   N	-0.215	5.654	0.622	N.2	1	UNK0	0.000	
34	   C	-2.207	3.622	1.691	C.2	1	UNK0	0.000	
35	   C	-0.937	3.892	2.261	C.2	1	UNK0	0.000	
36	   C	0.008	4.957	1.670	C.2	1	UNK0	0.000	
37	   C	0.756	6.590	0.244	C.3	1	UNK0	0.000	
38	   H	-2.486	4.185	0.829	 H	1	UNK0	0.000	
39	   H	0.995	5.017	2.191	 H	1	UNK0	0.000	
40	   H	1.700	6.220	0.677	 H	1	UNK0	0.000	
41	   N	5.468	-1.509	0.508	N.3	1	UNK0	0.000	
42	   C	3.443	-1.631	2.424	C.2	1	UNK0	0.000	
43	   C	3.466	-2.565	1.316	C.2	1	UNK0	0.000	
44	   C	4.596	-2.415	0.365	C.3	1	UNK0	0.000	
45	   C	6.555	-1.623	-0.478	C.3	1	UNK0	0.000	
46	   H	4.074	-0.749	2.459	 H	1	UNK0	0.000	
47	   H	4.688	-3.195	-0.316	 H	1	UNK0	0.000	
48	   H	6.326	-2.381	-1.297	 H	1	UNK0	0.000	
49	   N	1.695	-1.071	5.623	N.2	1	UNK0	0.000	
50	   C	1.561	-2.830	3.343	C.2	1	UNK0	0.000	
51	   C	2.559	-1.829	3.475	C.2	1	UNK0	0.000	
52	   C	2.568	-1.021	4.672	C.2	1	UNK0	0.000	
53	   C	1.745	-0.149	6.760	C.3	1	UNK0	0.000	
54	   H	0.923	-2.998	4.205	 H	1	UNK0	0.000	
55	   H	3.366	-0.473	4.935	 H	1	UNK0	0.000	
56	   H	2.425	0.670	6.613	 H	1	UNK0	0.000	
57	   N	1.601	5.287	-1.506	N.2	1	UNK0	0.000	
58	   C	3.021	2.780	-2.216	C.2	1	UNK0	0.000	
59	   C	1.905	3.280	-2.924	C.2	1	UNK0	0.000	
60	   C	1.280	4.561	-2.528	C.2	1	UNK0	0.000	
61	   C	0.849	6.478	-1.262	C.3	1	UNK0	0.000	
62	   H	3.593	3.421	-1.560	 H	1	UNK0	0.000	
63	   H	0.505	4.881	-3.244	 H	1	UNK0	0.000	
64	   H	-0.053	6.366	-1.800	 H	1	UNK0	0.000	
65	   N	-5.690	-0.015	-0.299	N.2	1	UNK0	0.000	
66	   C	-3.620	-0.827	-2.245	C.2	1	UNK0	0.000	
67	   C	-3.829	-1.451	-1.045	C.2	1	UNK0	0.000	
68	   C	-4.785	-0.904	-0.028	C.2	1	UNK0	0.000	
69	   C	-6.751	0.287	0.632	C.3	1	UNK0	0.000	
70	   H	-4.154	0.033	-2.392	 H	1	UNK0	0.000	
71	   H	-4.758	-1.332	0.949	 H	1	UNK0	0.000	
72	   H	-6.826	-0.406	1.484	 H	1	UNK0	0.000	
73	   N	0.093	1.336	5.717	N.2	1	UNK0	0.000	
74	   C	-0.530	2.952	3.300	C.2	1	UNK0	0.000	
75	   C	-1.342	1.882	3.806	C.2	1	UNK0	0.000	
76	   C	-0.873	0.990	4.911	C.2	1	UNK0	0.000	
77	   C	0.302	0.500	6.906	C.3	1	UNK0	0.000	
78	   H	0.429	3.077	3.755	 H	1	UNK0	0.000	
79	   H	-1.424	0.049	5.035	 H	1	UNK0	0.000	
80	   H	-0.395	-0.367	7.057	 H	1	UNK0	0.000	
81	   N	-2.031	-5.356	-0.445	N.2	1	UNK0	0.000	
82	   C	-3.200	-2.672	-0.773	C.2	1	UNK0	0.000	
83	   C	-2.489	-3.379	-1.753	C.2	1	UNK0	0.000	
84	   C	-1.917	-4.747	-1.543	C.2	1	UNK0	0.000	
85	   C	-1.357	-6.642	-0.128	C.3	1	UNK0	0.000	
86	   H	-3.323	-3.173	0.197	 H	1	UNK0	0.000	
87	   H	-1.451	-5.119	-2.463	 H	1	UNK0	0.000	
88	   H	-0.665	-7.005	-0.901	 H	1	UNK0	0.000	
89	   N	5.429	0.026	-1.896	N.2	1	UNK0	0.000	
90	   C	2.899	0.748	-3.420	C.2	1	UNK0	0.000	
91	   C	3.509	1.515	-2.435	C.2	1	UNK0	0.000	
92	   C	4.748	1.108	-1.638	C.2	1	UNK0	0.000	
93	   C	6.669	-0.225	-1.162	C.3	1	UNK0	0.000	
94	   H	3.265	-0.211	-3.616	 H	1	UNK0	0.000	
95	   H	4.977	1.710	-0.769	 H	1	UNK0	0.000	
96	   H	6.900	0.622	-0.472	 H	1	UNK0	0.000	
@<TRIPOS>BOND
1 1 4 2
2 2 59 1
3 2 3 2
4 3 90 1
5 3 4 1
6 5 8 1
7 5 29 1
8 1 5 1
9 2 6 1
10 4 7 1
11 9 13 1
12 9 12 2
13 10 43 2
14 10 11 1
15 11 50 2
16 11 12 1
17 12 15 1
18 13 16 1
19 10 14 1
20 18 22 1
21 18 75 2
22 18 19 1
23 17 20 2
24 19 20 1
25 17 21 1
26 20 23 1
27 21 24 1
28 25 28 2
29 26 83 1
30 26 27 2
31 27 66 1
32 27 28 1
33 29 32 1
34 25 29 1
35 26 30 1
36 28 31 1
37 33 36 2
38 19 34 2
39 34 35 1
40 35 74 2
41 36 39 1
42 35 36 1
43 33 37 1
44 37 40 1
45 34 38 1
46 42 46 1
47 42 51 2
48 42 43 1
49 41 44 1
50 43 44 1
51 41 45 1
52 44 47 1
53 45 48 1
54 49 53 1
55 50 51 1
56 50 54 1
57 51 52 1
58 52 55 1
59 49 52 2
60 53 77 1
61 53 56 1
62 57 61 1
63 58 62 1
64 59 60 1
65 58 59 2
66 57 60 2
67 37 61 1
68 60 63 1
69 61 64 1
70 65 68 2
71 65 69 1
72 66 67 2
73 67 82 1
74 67 68 1
75 68 71 1
76 21 69 1
77 69 72 1
78 66 70 1
79 73 77 1
80 74 78 1
81 74 75 1
82 75 76 1
83 76 79 1
84 73 76 2
85 77 80 1
86 81 85 1
87 82 86 1
88 83 84 1
89 82 83 2
90 81 84 2
91 13 85 1
92 84 87 1
93 85 88 1
94 89 92 2
95 89 93 1
96 90 91 2
97 58 91 1
98 91 92 1
99 92 95 1
100 45 93 1
101 93 96 1
102 90 94 1
@<TRIPOS>SUBSTRUCTURE
1	UNK0	1	GROUP	1 ****	UNK
