# Supplementary material for: MoleQCage: Geometric High-Throughput Screening for Molecular Caging Prediction
Source: J Chem Inf Model. 2024 Dec 12;64(24):9034–9. doi: 10.1021/acs.jcim.4c01419 (PMC11684736; doi:10.1021/acs.jcim.4c01419)
Supplement: Supplementary file 2 — ci4c01419_si_002.zip [file ci4c01419_si_002.zip › CC3_conformations/CC3_164.mol2]

# created with PyMOL 2.4.1
@<TRIPOS>MOLECULE
frame363.xyz
96 102 1                
SMALL
USER_CHARGES
@<TRIPOS>ATOM
1	   N	0.192	0.857	-5.887	N.2	1	UNK0	0.000	
2	   C	1.062	2.478	-3.628	C.2	1	UNK0	0.000	
3	   C	1.528	1.151	-3.906	C.2	1	UNK0	0.000	
4	   C	0.896	0.292	-4.946	C.2	1	UNK0	0.000	
5	   C	-0.321	-0.035	-6.955	C.3	1	UNK0	0.000	
6	   H	0.194	2.831	-4.152	 H	1	UNK0	0.000	
7	   H	0.999	-0.835	-4.803	 H	1	UNK0	0.000	
8	   H	0.354	-0.922	-7.200	 H	1	UNK0	0.000	
9	   N	0.477	-5.450	1.136	N.3	1	UNK0	0.000	
10	   C	2.296	-3.258	1.059	C.2	1	UNK0	0.000	
11	   C	1.172	-3.314	1.902	C.2	1	UNK0	0.000	
12	   C	0.223	-4.366	1.792	C.3	1	UNK0	0.000	
13	   C	-0.506	-6.460	1.289	C.3	1	UNK0	0.000	
14	   H	2.318	-3.822	0.135	 H	1	UNK0	0.000	
15	   H	-0.808	-4.228	2.271	 H	1	UNK0	0.000	
16	   H	-1.281	-6.256	2.065	 H	1	UNK0	0.000	
17	   N	-5.017	1.431	1.531	N.2	1	UNK0	0.000	
18	   C	-2.472	1.686	3.072	C.2	1	UNK0	0.000	
19	   C	-2.926	2.497	2.011	C.2	1	UNK0	0.000	
20	   C	-4.296	2.421	1.411	C.2	1	UNK0	0.000	
21	   C	-6.358	1.572	0.976	C.3	1	UNK0	0.000	
22	   H	-3.170	0.848	3.395	 H	1	UNK0	0.000	
23	   H	-4.668	3.272	0.831	 H	1	UNK0	0.000	
24	   H	-6.459	2.216	0.090	 H	1	UNK0	0.000	
25	   N	-1.881	-1.156	-5.460	N.2	1	UNK0	0.000	
26	   C	-2.092	-2.681	-2.864	C.2	1	UNK0	0.000	
27	   C	-2.893	-1.585	-3.262	C.2	1	UNK0	0.000	
28	   C	-2.765	-0.893	-4.565	C.2	1	UNK0	0.000	
29	   C	-1.782	-0.472	-6.758	C.3	1	UNK0	0.000	
30	   H	-1.399	-3.022	-3.625	 H	1	UNK0	0.000	
31	   H	-3.541	-0.144	-4.760	 H	1	UNK0	0.000	
32	   H	-2.473	0.380	-6.772	 H	1	UNK0	0.000	
33	   N	-0.212	5.523	0.646	N.3	1	UNK0	0.000	
34	   C	-2.056	3.479	1.486	C.2	1	UNK0	0.000	
35	   C	-0.853	3.767	2.113	C.2	1	UNK0	0.000	
36	   C	0.075	4.821	1.676	C.3	1	UNK0	0.000	
37	   C	0.746	6.602	0.398	C.3	1	UNK0	0.000	
38	   H	-2.421	4.138	0.694	 H	1	UNK0	0.000	
39	   H	0.996	4.976	2.293	 H	1	UNK0	0.000	
40	   H	1.728	6.413	0.889	 H	1	UNK0	0.000	
41	   N	5.497	-1.658	0.442	N.2	1	UNK0	0.000	
42	   C	3.483	-1.835	2.581	C.2	1	UNK0	0.000	
43	   C	3.500	-2.555	1.348	C.2	1	UNK0	0.000	
44	   C	4.553	-2.486	0.291	C.2	1	UNK0	0.000	
45	   C	6.621	-1.651	-0.483	C.3	1	UNK0	0.000	
46	   H	4.403	-1.347	2.882	 H	1	UNK0	0.000	
47	   H	4.459	-3.119	-0.551	 H	1	UNK0	0.000	
48	   H	6.519	-2.349	-1.284	 H	1	UNK0	0.000	
49	   N	1.697	-1.145	5.600	N.2	1	UNK0	0.000	
50	   C	1.197	-2.508	3.070	C.2	1	UNK0	0.000	
51	   C	2.352	-1.851	3.410	C.2	1	UNK0	0.000	
52	   C	2.576	-1.166	4.708	C.2	1	UNK0	0.000	
53	   C	1.888	-0.228	6.654	C.3	1	UNK0	0.000	
54	   H	0.390	-2.547	3.762	 H	1	UNK0	0.000	
55	   H	3.389	-0.494	4.783	 H	1	UNK0	0.000	
56	   H	2.780	0.402	6.540	 H	1	UNK0	0.000	
57	   N	1.755	5.429	-1.497	N.2	1	UNK0	0.000	
58	   C	2.801	2.686	-1.941	C.2	1	UNK0	0.000	
59	   C	1.665	3.256	-2.592	C.2	1	UNK0	0.000	
60	   C	1.165	4.572	-2.216	C.2	1	UNK0	0.000	
61	   C	1.057	6.602	-1.128	C.3	1	UNK0	0.000	
62	   H	3.298	3.226	-1.151	 H	1	UNK0	0.000	
63	   H	0.142	4.673	-2.565	 H	1	UNK0	0.000	
64	   H	0.175	6.761	-1.712	 H	1	UNK0	0.000	
65	   N	-5.838	-0.165	-0.664	N.2	1	UNK0	0.000	
66	   C	-3.934	-1.145	-2.450	C.2	1	UNK0	0.000	
67	   C	-4.134	-1.739	-1.157	C.2	1	UNK0	0.000	
68	   C	-5.065	-1.148	-0.275	C.2	1	UNK0	0.000	
69	   C	-6.815	0.278	0.318	C.3	1	UNK0	0.000	
70	   H	-4.540	-0.332	-2.680	 H	1	UNK0	0.000	
71	   H	-5.160	-1.602	0.663	 H	1	UNK0	0.000	
72	   H	-6.896	-0.500	1.050	 H	1	UNK0	0.000	
73	   N	0.246	1.406	5.587	N.2	1	UNK0	0.000	
74	   C	-0.479	3.020	3.273	C.2	1	UNK0	0.000	
75	   C	-1.263	1.967	3.759	C.2	1	UNK0	0.000	
76	   C	-0.877	1.185	4.985	C.2	1	UNK0	0.000	
77	   C	0.626	0.654	6.822	C.3	1	UNK0	0.000	
78	   H	0.450	3.203	3.782	 H	1	UNK0	0.000	
79	   H	-1.569	0.456	5.304	 H	1	UNK0	0.000	
80	   H	-0.126	-0.092	7.014	 H	1	UNK0	0.000	
81	   N	-1.972	-5.283	-0.349	N.2	1	UNK0	0.000	
82	   C	-3.367	-2.809	-0.733	C.2	1	UNK0	0.000	
83	   C	-2.333	-3.273	-1.606	C.2	1	UNK0	0.000	
84	   C	-1.732	-4.613	-1.388	C.2	1	UNK0	0.000	
85	   C	-1.312	-6.554	-0.080	C.3	1	UNK0	0.000	
86	   H	-3.502	-3.288	0.277	 H	1	UNK0	0.000	
87	   H	-1.060	-5.011	-2.149	 H	1	UNK0	0.000	
88	   H	-0.646	-6.919	-0.870	 H	1	UNK0	0.000	
89	   N	5.347	-0.062	-1.987	N.2	1	UNK0	0.000	
90	   C	2.691	0.698	-3.295	C.2	1	UNK0	0.000	
91	   C	3.407	1.465	-2.325	C.2	1	UNK0	0.000	
92	   C	4.684	1.005	-1.710	C.2	1	UNK0	0.000	
93	   C	6.659	-0.307	-1.223	C.3	1	UNK0	0.000	
94	   H	3.151	-0.250	-3.540	 H	1	UNK0	0.000	
95	   H	5.082	1.660	-0.929	 H	1	UNK0	0.000	
96	   H	6.905	0.540	-0.501	 H	1	UNK0	0.000	
@<TRIPOS>BOND
1 1 4 2
2 2 59 1
3 2 3 2
4 3 90 1
5 4 7 1
6 3 4 1
7 5 29 1
8 1 5 1
9 2 6 1
10 5 8 1
11 9 13 1
12 9 12 1
13 10 43 2
14 10 11 1
15 11 50 2
16 11 12 1
17 12 15 1
18 13 16 1
19 10 14 1
20 18 22 1
21 18 75 2
22 18 19 1
23 17 20 2
24 19 20 1
25 17 21 1
26 20 23 1
27 21 24 1
28 25 28 2
29 26 83 1
30 26 27 2
31 27 66 1
32 27 28 1
33 25 29 1
34 26 30 1
35 28 31 1
36 29 32 1
37 33 36 1
38 19 34 2
39 34 35 1
40 35 74 2
41 35 36 1
42 36 39 1
43 33 37 1
44 37 40 1
45 34 38 1
46 42 46 1
47 42 51 2
48 42 43 1
49 41 44 2
50 43 44 1
51 41 45 1
52 44 47 1
53 45 48 1
54 49 53 1
55 50 51 1
56 50 54 1
57 51 52 1
58 52 55 1
59 49 52 2
60 53 77 1
61 53 56 1
62 57 61 1
63 58 62 1
64 59 60 1
65 58 59 2
66 57 60 2
67 37 61 1
68 60 63 1
69 61 64 1
70 65 68 2
71 65 69 1
72 66 67 2
73 67 82 1
74 67 68 1
75 68 71 1
76 21 69 1
77 69 72 1
78 66 70 1
79 73 77 1
80 74 75 1
81 74 78 1
82 75 76 1
83 76 79 1
84 73 76 2
85 77 80 1
86 81 85 1
87 82 86 1
88 83 84 1
89 82 83 2
90 81 84 2
91 13 85 1
92 84 87 1
93 85 88 1
94 89 92 2
95 89 93 1
96 90 91 2
97 58 91 1
98 91 92 1
99 92 95 1
100 93 96 1
101 45 93 1
102 90 94 1
@<TRIPOS>SUBSTRUCTURE
1	UNK0	1	GROUP	1 ****	UNK
