# Supplementary material for: MoleQCage: Geometric High-Throughput Screening for Molecular Caging Prediction
Source: J Chem Inf Model. 2024 Dec 12;64(24):9034–9. doi: 10.1021/acs.jcim.4c01419 (PMC11684736; doi:10.1021/acs.jcim.4c01419)
Supplement: Supplementary file 2 — ci4c01419_si_002.zip [file ci4c01419_si_002.zip › CC3_conformations/CC3_165.mol2]

# created with PyMOL 2.4.1
@<TRIPOS>MOLECULE
frame364.xyz
96 102 1                
SMALL
USER_CHARGES
@<TRIPOS>ATOM
1	   N	0.189	0.531	-5.760	N.2	1	UNK0	0.000	
2	   C	1.069	2.369	-3.486	C.2	1	UNK0	0.000	
3	   C	1.733	1.235	-4.006	C.2	1	UNK0	0.000	
4	   C	1.233	0.365	-5.072	C.2	1	UNK0	0.000	
5	   C	-0.159	-0.376	-6.864	C.3	1	UNK0	0.000	
6	   H	0.157	2.726	-3.873	 H	1	UNK0	0.000	
7	   H	1.833	-0.528	-5.367	 H	1	UNK0	0.000	
8	   H	0.393	-1.286	-6.811	 H	1	UNK0	0.000	
9	   N	0.330	-5.371	1.138	N.2	1	UNK0	0.000	
10	   C	2.372	-3.303	1.174	C.2	1	UNK0	0.000	
11	   C	1.386	-3.448	2.192	C.2	1	UNK0	0.000	
12	   C	0.433	-4.610	2.110	C.2	1	UNK0	0.000	
13	   C	-0.646	-6.405	1.062	C.3	1	UNK0	0.000	
14	   H	2.473	-4.053	0.409	 H	1	UNK0	0.000	
15	   H	-0.165	-4.774	3.082	 H	1	UNK0	0.000	
16	   H	-1.522	-6.143	1.631	 H	1	UNK0	0.000	
17	   N	-5.212	1.770	1.946	N.2	1	UNK0	0.000	
18	   C	-2.553	1.744	3.212	C.2	1	UNK0	0.000	
19	   C	-2.949	2.662	2.259	C.2	1	UNK0	0.000	
20	   C	-4.311	2.589	1.622	C.2	1	UNK0	0.000	
21	   C	-6.479	1.764	1.195	C.3	1	UNK0	0.000	
22	   H	-3.238	0.954	3.521	 H	1	UNK0	0.000	
23	   H	-4.580	3.384	0.942	 H	1	UNK0	0.000	
24	   H	-6.543	2.514	0.374	 H	1	UNK0	0.000	
25	   N	-1.934	-1.370	-5.535	N.2	1	UNK0	0.000	
26	   C	-2.093	-2.706	-3.043	C.2	1	UNK0	0.000	
27	   C	-2.810	-1.486	-3.332	C.2	1	UNK0	0.000	
28	   C	-2.488	-0.725	-4.568	C.2	1	UNK0	0.000	
29	   C	-1.662	-0.685	-6.795	C.3	1	UNK0	0.000	
30	   H	-1.309	-2.989	-3.718	 H	1	UNK0	0.000	
31	   H	-2.807	0.344	-4.735	 H	1	UNK0	0.000	
32	   H	-2.119	0.287	-6.960	 H	1	UNK0	0.000	
33	   N	-0.319	5.862	1.049	N.2	1	UNK0	0.000	
34	   C	-2.131	3.752	1.855	C.2	1	UNK0	0.000	
35	   C	-0.845	3.900	2.374	C.2	1	UNK0	0.000	
36	   C	0.048	4.954	1.846	C.2	1	UNK0	0.000	
37	   C	0.704	6.774	0.564	C.3	1	UNK0	0.000	
38	   H	-2.408	4.386	1.031	 H	1	UNK0	0.000	
39	   H	1.075	4.764	2.183	 H	1	UNK0	0.000	
40	   H	1.647	6.766	1.044	 H	1	UNK0	0.000	
41	   N	5.365	-1.514	0.390	N.3	1	UNK0	0.000	
42	   C	3.152	-1.212	2.260	C.2	1	UNK0	0.000	
43	   C	3.209	-2.164	1.172	C.2	1	UNK0	0.000	
44	   C	4.254	-2.043	0.165	C.3	1	UNK0	0.000	
45	   C	6.269	-1.702	-0.718	C.3	1	UNK0	0.000	
46	   H	3.959	-0.503	2.285	 H	1	UNK0	0.000	
47	   H	4.016	-2.554	-0.754	 H	1	UNK0	0.000	
48	   H	5.961	-2.383	-1.517	 H	1	UNK0	0.000	
49	   N	1.925	-1.053	5.714	N.2	1	UNK0	0.000	
50	   C	1.439	-2.651	3.362	C.2	1	UNK0	0.000	
51	   C	2.318	-1.495	3.386	C.2	1	UNK0	0.000	
52	   C	2.372	-0.648	4.607	C.2	1	UNK0	0.000	
53	   C	1.887	-0.140	6.865	C.3	1	UNK0	0.000	
54	   H	0.791	-2.786	4.202	 H	1	UNK0	0.000	
55	   H	2.834	0.332	4.466	 H	1	UNK0	0.000	
56	   H	2.634	0.627	6.735	 H	1	UNK0	0.000	
57	   N	1.542	5.227	-1.080	N.2	1	UNK0	0.000	
58	   C	3.043	2.857	-2.043	C.2	1	UNK0	0.000	
59	   C	1.751	3.200	-2.459	C.2	1	UNK0	0.000	
60	   C	1.046	4.479	-1.994	C.2	1	UNK0	0.000	
61	   C	0.898	6.545	-0.918	C.3	1	UNK0	0.000	
62	   H	3.635	3.353	-1.282	 H	1	UNK0	0.000	
63	   H	0.253	4.792	-2.656	 H	1	UNK0	0.000	
64	   H	-0.087	6.569	-1.457	 H	1	UNK0	0.000	
65	   N	-5.722	0.012	-0.454	N.2	1	UNK0	0.000	
66	   C	-3.623	-0.926	-2.361	C.2	1	UNK0	0.000	
67	   C	-4.003	-1.624	-1.159	C.2	1	UNK0	0.000	
68	   C	-4.970	-0.946	-0.212	C.2	1	UNK0	0.000	
69	   C	-6.767	0.382	0.548	C.3	1	UNK0	0.000	
70	   H	-4.045	0.061	-2.549	 H	1	UNK0	0.000	
71	   H	-4.924	-1.444	0.751	 H	1	UNK0	0.000	
72	   H	-6.763	-0.367	1.409	 H	1	UNK0	0.000	
73	   N	0.177	1.270	5.677	N.2	1	UNK0	0.000	
74	   C	-0.429	2.963	3.336	C.2	1	UNK0	0.000	
75	   C	-1.277	1.958	3.835	C.2	1	UNK0	0.000	
76	   C	-0.923	1.105	5.037	C.2	1	UNK0	0.000	
77	   C	0.451	0.533	6.889	C.3	1	UNK0	0.000	
78	   H	0.497	3.123	3.833	 H	1	UNK0	0.000	
79	   H	-1.622	0.341	5.377	 H	1	UNK0	0.000	
80	   H	-0.222	-0.282	7.071	 H	1	UNK0	0.000	
81	   N	-2.000	-5.439	-0.781	N.2	1	UNK0	0.000	
82	   C	-3.299	-2.862	-0.951	C.2	1	UNK0	0.000	
83	   C	-2.268	-3.364	-1.810	C.2	1	UNK0	0.000	
84	   C	-1.562	-4.623	-1.658	C.2	1	UNK0	0.000	
85	   C	-1.206	-6.609	-0.376	C.3	1	UNK0	0.000	
86	   H	-3.551	-3.430	-0.053	 H	1	UNK0	0.000	
87	   H	-0.562	-4.697	-2.161	 H	1	UNK0	0.000	
88	   H	-0.402	-6.852	-1.068	 H	1	UNK0	0.000	
89	   N	5.447	0.084	-2.271	N.2	1	UNK0	0.000	
90	   C	2.961	0.830	-3.427	C.2	1	UNK0	0.000	
91	   C	3.586	1.597	-2.434	C.2	1	UNK0	0.000	
92	   C	4.748	0.945	-1.758	C.2	1	UNK0	0.000	
93	   C	6.541	-0.364	-1.477	C.3	1	UNK0	0.000	
94	   H	3.441	-0.052	-3.780	 H	1	UNK0	0.000	
95	   H	4.913	1.314	-0.795	 H	1	UNK0	0.000	
96	   H	6.968	0.379	-0.774	 H	1	UNK0	0.000	
@<TRIPOS>BOND
1 1 4 2
2 2 59 1
3 2 3 2
4 3 90 1
5 3 4 1
6 5 8 1
7 5 29 1
8 1 5 1
9 2 6 1
10 4 7 1
11 9 12 2
12 10 11 1
13 11 50 2
14 11 12 1
15 12 15 1
16 9 13 1
17 13 16 1
18 10 14 1
19 18 22 1
20 18 75 2
21 18 19 1
22 17 20 2
23 19 20 1
24 17 21 1
25 20 23 1
26 21 24 1
27 25 28 2
28 26 83 1
29 26 27 2
30 27 66 1
31 27 28 1
32 25 29 1
33 26 30 1
34 28 31 1
35 29 32 1
36 33 36 2
37 19 34 2
38 34 35 1
39 35 74 2
40 36 39 1
41 35 36 1
42 37 40 1
43 33 37 1
44 34 38 1
45 42 46 1
46 42 51 2
47 10 43 2
48 42 43 1
49 41 44 1
50 43 44 1
51 41 45 1
52 44 47 1
53 45 48 1
54 49 53 1
55 50 51 1
56 50 54 1
57 51 52 1
58 49 52 2
59 53 77 1
60 52 55 1
61 53 56 1
62 57 61 1
63 58 62 1
64 58 59 2
65 59 60 1
66 57 60 2
67 37 61 1
68 60 63 1
69 61 64 1
70 65 68 2
71 65 69 1
72 66 67 2
73 67 82 1
74 67 68 1
75 68 71 1
76 21 69 1
77 69 72 1
78 66 70 1
79 73 77 1
80 74 78 1
81 74 75 1
82 75 76 1
83 76 79 1
84 73 76 2
85 77 80 1
86 81 85 1
87 82 86 1
88 83 84 1
89 82 83 2
90 81 84 2
91 13 85 1
92 84 87 1
93 85 88 1
94 89 92 2
95 89 93 1
96 90 91 2
97 58 91 1
98 91 92 1
99 92 95 1
100 93 96 1
101 45 93 1
102 90 94 1
@<TRIPOS>SUBSTRUCTURE
1	UNK0	1	GROUP	1 ****	UNK
