# Supplementary material for: MoleQCage: Geometric High-Throughput Screening for Molecular Caging Prediction
Source: J Chem Inf Model. 2024 Dec 12;64(24):9034–9. doi: 10.1021/acs.jcim.4c01419 (PMC11684736; doi:10.1021/acs.jcim.4c01419)
Supplement: Supplementary file 2 — ci4c01419_si_002.zip [file ci4c01419_si_002.zip › CC3_conformations/CC3_166.mol2]

# created with PyMOL 2.4.1
@<TRIPOS>MOLECULE
frame365.xyz
96 102 1                
SMALL
USER_CHARGES
@<TRIPOS>ATOM
1	   N	0.276	0.786	-6.040	N.2	1	UNK0	0.000	
2	   C	1.278	2.415	-3.673	C.2	1	UNK0	0.000	
3	   C	1.855	1.164	-4.153	C.2	1	UNK0	0.000	
4	   C	1.184	0.334	-5.228	C.2	1	UNK0	0.000	
5	   C	-0.209	-0.165	-7.037	C.3	1	UNK0	0.000	
6	   H	0.474	2.858	-4.233	 H	1	UNK0	0.000	
7	   H	1.480	-0.701	-5.349	 H	1	UNK0	0.000	
8	   H	0.376	-1.123	-7.106	 H	1	UNK0	0.000	
9	   N	0.294	-5.654	1.383	N.3	1	UNK0	0.000	
10	   C	2.432	-3.530	0.971	C.2	1	UNK0	0.000	
11	   C	1.318	-3.554	1.918	C.2	1	UNK0	0.000	
12	   C	0.212	-4.487	1.764	C.3	1	UNK0	0.000	
13	   C	-0.869	-6.557	1.425	C.3	1	UNK0	0.000	
14	   H	2.366	-4.079	0.086	 H	1	UNK0	0.000	
15	   H	-0.783	-4.059	1.869	 H	1	UNK0	0.000	
16	   H	-1.545	-6.148	2.185	 H	1	UNK0	0.000	
17	   N	-5.323	1.804	2.016	N.2	1	UNK0	0.000	
18	   C	-2.636	1.808	3.349	C.2	1	UNK0	0.000	
19	   C	-3.053	2.520	2.208	C.2	1	UNK0	0.000	
20	   C	-4.367	2.399	1.505	C.2	1	UNK0	0.000	
21	   C	-6.517	1.735	1.219	C.3	1	UNK0	0.000	
22	   H	-3.308	1.204	3.896	 H	1	UNK0	0.000	
23	   H	-4.460	2.845	0.479	 H	1	UNK0	0.000	
24	   H	-6.543	2.461	0.336	 H	1	UNK0	0.000	
25	   N	-1.998	-1.293	-5.684	N.2	1	UNK0	0.000	
26	   C	-2.170	-2.783	-2.966	C.2	1	UNK0	0.000	
27	   C	-2.698	-1.525	-3.322	C.2	1	UNK0	0.000	
28	   C	-2.504	-0.818	-4.639	C.2	1	UNK0	0.000	
29	   C	-1.704	-0.508	-6.872	C.3	1	UNK0	0.000	
30	   H	-1.730	-3.307	-3.757	 H	1	UNK0	0.000	
31	   H	-2.840	0.181	-4.621	 H	1	UNK0	0.000	
32	   H	-2.245	0.478	-6.910	 H	1	UNK0	0.000	
33	   N	-0.298	5.626	0.989	N.2	1	UNK0	0.000	
34	   C	-2.116	3.432	1.620	C.2	1	UNK0	0.000	
35	   C	-0.828	3.602	2.153	C.2	1	UNK0	0.000	
36	   C	0.100	4.626	1.666	C.2	1	UNK0	0.000	
37	   C	0.573	6.618	0.417	C.3	1	UNK0	0.000	
38	   H	-2.427	4.071	0.846	 H	1	UNK0	0.000	
39	   H	1.150	4.469	1.920	 H	1	UNK0	0.000	
40	   H	1.400	6.661	1.120	 H	1	UNK0	0.000	
41	   N	5.694	-1.929	0.640	N.2	1	UNK0	0.000	
42	   C	3.450	-1.810	2.365	C.2	1	UNK0	0.000	
43	   C	3.421	-2.568	1.219	C.2	1	UNK0	0.000	
44	   C	4.534	-2.482	0.317	C.2	1	UNK0	0.000	
45	   C	6.654	-1.799	-0.461	C.3	1	UNK0	0.000	
46	   H	4.329	-1.271	2.701	 H	1	UNK0	0.000	
47	   H	4.381	-2.869	-0.687	 H	1	UNK0	0.000	
48	   H	6.543	-2.654	-1.140	 H	1	UNK0	0.000	
49	   N	1.557	-0.937	5.460	N.2	1	UNK0	0.000	
50	   C	1.315	-2.797	3.084	C.2	1	UNK0	0.000	
51	   C	2.371	-1.845	3.238	C.2	1	UNK0	0.000	
52	   C	2.412	-1.012	4.464	C.2	1	UNK0	0.000	
53	   C	1.832	-0.104	6.608	C.3	1	UNK0	0.000	
54	   H	0.537	-2.901	3.818	 H	1	UNK0	0.000	
55	   H	3.232	-0.380	4.531	 H	1	UNK0	0.000	
56	   H	2.590	0.623	6.436	 H	1	UNK0	0.000	
57	   N	1.725	5.226	-1.355	N.2	1	UNK0	0.000	
58	   C	2.922	2.607	-1.924	C.2	1	UNK0	0.000	
59	   C	1.753	3.116	-2.535	C.2	1	UNK0	0.000	
60	   C	1.144	4.348	-2.050	C.2	1	UNK0	0.000	
61	   C	0.952	6.406	-1.054	C.3	1	UNK0	0.000	
62	   H	3.389	3.163	-1.118	 H	1	UNK0	0.000	
63	   H	0.089	4.450	-2.283	 H	1	UNK0	0.000	
64	   H	0.005	6.415	-1.609	 H	1	UNK0	0.000	
65	   N	-5.598	0.124	-0.463	N.2	1	UNK0	0.000	
66	   C	-3.434	-0.751	-2.351	C.2	1	UNK0	0.000	
67	   C	-3.646	-1.258	-1.033	C.2	1	UNK0	0.000	
68	   C	-4.626	-0.634	-0.130	C.2	1	UNK0	0.000	
69	   C	-6.713	0.394	0.447	C.3	1	UNK0	0.000	
70	   H	-3.870	0.190	-2.547	 H	1	UNK0	0.000	
71	   H	-4.541	-1.113	0.865	 H	1	UNK0	0.000	
72	   H	-6.780	-0.375	1.254	 H	1	UNK0	0.000	
73	   N	0.021	1.520	5.846	N.2	1	UNK0	0.000	
74	   C	-0.470	2.879	3.293	C.2	1	UNK0	0.000	
75	   C	-1.371	2.009	3.906	C.2	1	UNK0	0.000	
76	   C	-0.980	1.228	5.113	C.2	1	UNK0	0.000	
77	   C	0.520	0.688	6.987	C.3	1	UNK0	0.000	
78	   H	0.530	2.946	3.655	 H	1	UNK0	0.000	
79	   H	-1.563	0.322	5.288	 H	1	UNK0	0.000	
80	   H	-0.147	-0.113	7.317	 H	1	UNK0	0.000	
81	   N	-2.142	-5.336	-0.379	N.2	1	UNK0	0.000	
82	   C	-3.046	-2.519	-0.742	C.2	1	UNK0	0.000	
83	   C	-2.274	-3.239	-1.618	C.2	1	UNK0	0.000	
84	   C	-1.688	-4.592	-1.236	C.2	1	UNK0	0.000	
85	   C	-1.520	-6.610	0.056	C.3	1	UNK0	0.000	
86	   H	-3.165	-2.895	0.260	 H	1	UNK0	0.000	
87	   H	-0.749	-4.897	-1.683	 H	1	UNK0	0.000	
88	   H	-0.831	-6.940	-0.738	 H	1	UNK0	0.000	
89	   N	5.300	-0.210	-1.863	N.3	1	UNK0	0.000	
90	   C	2.935	0.677	-3.388	C.2	1	UNK0	0.000	
91	   C	3.503	1.396	-2.276	C.2	1	UNK0	0.000	
92	   C	4.736	0.877	-1.605	C.3	1	UNK0	0.000	
93	   C	6.583	-0.414	-1.174	C.3	1	UNK0	0.000	
94	   H	3.331	-0.330	-3.570	 H	1	UNK0	0.000	
95	   H	5.057	1.507	-0.769	 H	1	UNK0	0.000	
96	   H	6.805	0.275	-0.377	 H	1	UNK0	0.000	
@<TRIPOS>BOND
1 1 4 2
2 2 59 1
3 2 3 2
4 3 90 1
5 3 4 1
6 5 29 1
7 1 5 1
8 2 6 1
9 4 7 1
10 5 8 1
11 9 13 1
12 9 12 1
13 10 43 2
14 10 11 1
15 11 50 2
16 12 15 1
17 11 12 1
18 13 16 1
19 10 14 1
20 18 22 1
21 18 75 1
22 18 19 2
23 17 20 2
24 19 20 1
25 17 21 1
26 20 23 1
27 21 24 1
28 25 28 2
29 26 83 1
30 26 27 2
31 27 66 1
32 28 31 1
33 27 28 1
34 25 29 1
35 26 30 1
36 29 32 1
37 33 36 2
38 34 35 2
39 19 34 1
40 35 74 1
41 36 39 1
42 35 36 1
43 33 37 1
44 37 40 1
45 34 38 1
46 42 46 1
47 42 51 2
48 42 43 1
49 41 44 2
50 43 44 1
51 41 45 1
52 44 47 1
53 45 48 1
54 49 53 1
55 50 51 1
56 50 54 1
57 51 52 1
58 52 55 1
59 49 52 2
60 53 77 1
61 53 56 1
62 57 61 1
63 58 62 1
64 59 60 1
65 58 59 2
66 57 60 2
67 37 61 1
68 60 63 1
69 61 64 1
70 65 68 2
71 65 69 1
72 66 67 2
73 67 82 1
74 67 68 1
75 68 71 1
76 21 69 1
77 69 72 1
78 66 70 1
79 73 77 1
80 74 78 1
81 74 75 2
82 75 76 1
83 76 79 1
84 73 76 2
85 77 80 1
86 81 85 1
87 82 86 1
88 83 84 1
89 82 83 2
90 81 84 2
91 13 85 1
92 84 87 1
93 85 88 1
94 89 92 1
95 89 93 1
96 90 91 2
97 58 91 1
98 91 92 1
99 92 95 1
100 45 93 1
101 93 96 1
102 90 94 1
@<TRIPOS>SUBSTRUCTURE
1	UNK0	1	GROUP	1 ****	UNK
