# Supplementary material for: MoleQCage: Geometric High-Throughput Screening for Molecular Caging Prediction
Source: J Chem Inf Model. 2024 Dec 12;64(24):9034–9. doi: 10.1021/acs.jcim.4c01419 (PMC11684736; doi:10.1021/acs.jcim.4c01419)
Supplement: Supplementary file 2 — ci4c01419_si_002.zip [file ci4c01419_si_002.zip › CC3_conformations/CC3_167.mol2]

# created with PyMOL 2.4.1
@<TRIPOS>MOLECULE
frame366.xyz
96 102 1                
SMALL
USER_CHARGES
@<TRIPOS>ATOM
1	   N	0.396	0.772	-5.940	N.2	1	UNK0	0.000	
2	   C	1.374	2.459	-3.849	C.2	1	UNK0	0.000	
3	   C	1.961	1.203	-4.184	C.2	1	UNK0	0.000	
4	   C	1.371	0.380	-5.288	C.2	1	UNK0	0.000	
5	   C	-0.102	-0.062	-7.015	C.3	1	UNK0	0.000	
6	   H	0.603	2.863	-4.443	 H	1	UNK0	0.000	
7	   H	1.864	-0.559	-5.628	 H	1	UNK0	0.000	
8	   H	0.633	-0.864	-7.157	 H	1	UNK0	0.000	
9	   N	0.288	-5.367	1.290	N.2	1	UNK0	0.000	
10	   C	2.612	-3.483	1.454	C.2	1	UNK0	0.000	
11	   C	1.471	-3.471	2.280	C.2	1	UNK0	0.000	
12	   C	0.278	-4.310	1.975	C.2	1	UNK0	0.000	
13	   C	-0.835	-6.285	1.188	C.3	1	UNK0	0.000	
14	   H	2.514	-4.055	0.538	 H	1	UNK0	0.000	
15	   H	-0.567	-4.018	2.657	 H	1	UNK0	0.000	
16	   H	-1.690	-6.068	1.851	 H	1	UNK0	0.000	
17	   N	-5.225	1.514	1.931	N.2	1	UNK0	0.000	
18	   C	-2.498	1.537	3.226	C.2	1	UNK0	0.000	
19	   C	-2.872	2.333	2.133	C.2	1	UNK0	0.000	
20	   C	-4.238	2.296	1.602	C.2	1	UNK0	0.000	
21	   C	-6.533	1.707	1.340	C.3	1	UNK0	0.000	
22	   H	-3.181	0.793	3.558	 H	1	UNK0	0.000	
23	   H	-4.462	3.151	0.961	 H	1	UNK0	0.000	
24	   H	-6.520	2.520	0.640	 H	1	UNK0	0.000	
25	   N	-1.688	-1.307	-5.513	N.3	1	UNK0	0.000	
26	   C	-2.409	-2.658	-3.150	C.2	1	UNK0	0.000	
27	   C	-2.804	-1.329	-3.375	C.2	1	UNK0	0.000	
28	   C	-2.214	-0.665	-4.523	C.3	1	UNK0	0.000	
29	   C	-1.556	-0.676	-6.820	C.3	1	UNK0	0.000	
30	   H	-1.709	-3.214	-3.750	 H	1	UNK0	0.000	
31	   H	-2.284	0.430	-4.509	 H	1	UNK0	0.000	
32	   H	-2.250	0.189	-6.886	 H	1	UNK0	0.000	
33	   N	-0.126	5.425	0.714	N.2	1	UNK0	0.000	
34	   C	-2.015	3.343	1.585	C.2	1	UNK0	0.000	
35	   C	-0.745	3.523	2.138	C.2	1	UNK0	0.000	
36	   C	0.138	4.664	1.678	C.2	1	UNK0	0.000	
37	   C	0.718	6.481	0.295	C.3	1	UNK0	0.000	
38	   H	-2.336	3.960	0.755	 H	1	UNK0	0.000	
39	   H	1.066	4.893	2.282	 H	1	UNK0	0.000	
40	   H	1.702	6.423	0.709	 H	1	UNK0	0.000	
41	   N	5.488	-1.464	0.341	N.2	1	UNK0	0.000	
42	   C	3.624	-1.756	2.756	C.2	1	UNK0	0.000	
43	   C	3.675	-2.607	1.623	C.2	1	UNK0	0.000	
44	   C	4.711	-2.505	0.545	C.2	1	UNK0	0.000	
45	   C	6.572	-1.582	-0.688	C.3	1	UNK0	0.000	
46	   H	4.365	-0.978	2.820	 H	1	UNK0	0.000	
47	   H	4.766	-3.407	-0.069	 H	1	UNK0	0.000	
48	   H	6.360	-2.384	-1.373	 H	1	UNK0	0.000	
49	   N	1.888	-1.098	5.869	N.2	1	UNK0	0.000	
50	   C	1.423	-2.553	3.330	C.2	1	UNK0	0.000	
51	   C	2.505	-1.743	3.659	C.2	1	UNK0	0.000	
52	   C	2.519	-0.813	4.793	C.2	1	UNK0	0.000	
53	   C	1.846	-0.065	6.939	C.3	1	UNK0	0.000	
54	   H	0.624	-2.598	4.023	 H	1	UNK0	0.000	
55	   H	3.031	0.166	4.746	 H	1	UNK0	0.000	
56	   H	2.478	0.805	6.721	 H	1	UNK0	0.000	
57	   N	1.702	5.348	-1.602	N.2	1	UNK0	0.000	
58	   C	2.999	2.683	-2.046	C.2	1	UNK0	0.000	
59	   C	1.897	3.202	-2.783	C.2	1	UNK0	0.000	
60	   C	1.254	4.494	-2.382	C.2	1	UNK0	0.000	
61	   C	0.883	6.440	-1.201	C.3	1	UNK0	0.000	
62	   H	3.451	3.319	-1.283	 H	1	UNK0	0.000	
63	   H	0.242	4.703	-2.839	 H	1	UNK0	0.000	
64	   H	-0.083	6.437	-1.707	 H	1	UNK0	0.000	
65	   N	-5.963	0.087	-0.564	N.3	1	UNK0	0.000	
66	   C	-3.637	-0.687	-2.464	C.2	1	UNK0	0.000	
67	   C	-4.108	-1.309	-1.279	C.2	1	UNK0	0.000	
68	   C	-5.045	-0.734	-0.292	C.3	1	UNK0	0.000	
69	   C	-6.889	0.361	0.562	C.3	1	UNK0	0.000	
70	   H	-3.910	0.384	-2.609	 H	1	UNK0	0.000	
71	   H	-5.050	-1.222	0.708	 H	1	UNK0	0.000	
72	   H	-6.875	-0.419	1.276	 H	1	UNK0	0.000	
73	   N	0.129	1.262	5.730	N.2	1	UNK0	0.000	
74	   C	-0.386	2.783	3.305	C.2	1	UNK0	0.000	
75	   C	-1.288	1.795	3.879	C.2	1	UNK0	0.000	
76	   C	-0.945	1.030	5.063	C.2	1	UNK0	0.000	
77	   C	0.396	0.528	6.996	C.3	1	UNK0	0.000	
78	   H	0.617	2.914	3.762	 H	1	UNK0	0.000	
79	   H	-1.669	0.274	5.371	 H	1	UNK0	0.000	
80	   H	-0.338	-0.308	7.115	 H	1	UNK0	0.000	
81	   N	-2.137	-5.140	-0.513	N.2	1	UNK0	0.000	
82	   C	-3.563	-2.618	-0.988	C.2	1	UNK0	0.000	
83	   C	-2.753	-3.316	-1.900	C.2	1	UNK0	0.000	
84	   C	-2.099	-4.582	-1.595	C.2	1	UNK0	0.000	
85	   C	-1.459	-6.378	-0.184	C.3	1	UNK0	0.000	
86	   H	-3.884	-3.121	-0.054	 H	1	UNK0	0.000	
87	   H	-1.485	-5.049	-2.392	 H	1	UNK0	0.000	
88	   H	-0.660	-6.590	-0.852	 H	1	UNK0	0.000	
89	   N	5.643	0.168	-2.298	N.2	1	UNK0	0.000	
90	   C	2.965	0.673	-3.390	C.2	1	UNK0	0.000	
91	   C	3.558	1.465	-2.373	C.2	1	UNK0	0.000	
92	   C	4.753	0.843	-1.680	C.2	1	UNK0	0.000	
93	   C	6.828	-0.324	-1.566	C.3	1	UNK0	0.000	
94	   H	3.375	-0.312	-3.646	 H	1	UNK0	0.000	
95	   H	4.910	1.063	-0.664	 H	1	UNK0	0.000	
96	   H	7.129	0.433	-0.918	 H	1	UNK0	0.000	
@<TRIPOS>BOND
1 1 4 2
2 2 59 1
3 2 3 2
4 3 90 1
5 3 4 1
6 5 29 1
7 1 5 1
8 2 6 1
9 4 7 1
10 5 8 1
11 9 12 2
12 10 43 2
13 10 11 1
14 11 50 2
15 11 12 1
16 12 15 1
17 9 13 1
18 13 16 1
19 10 14 1
20 18 22 1
21 18 75 2
22 18 19 1
23 17 20 2
24 19 20 1
25 17 21 1
26 20 23 1
27 21 24 1
28 25 28 1
29 26 83 1
30 26 27 2
31 27 66 1
32 28 31 1
33 27 28 1
34 25 29 1
35 26 30 1
36 29 32 1
37 33 36 2
38 19 34 2
39 34 35 1
40 35 74 2
41 35 36 1
42 36 39 1
43 37 40 1
44 33 37 1
45 34 38 1
46 41 44 2
47 42 46 1
48 42 51 2
49 42 43 1
50 43 44 1
51 41 45 1
52 44 47 1
53 45 48 1
54 49 53 1
55 50 51 1
56 50 54 1
57 51 52 1
58 49 52 2
59 53 77 1
60 52 55 1
61 53 56 1
62 57 61 1
63 58 62 1
64 59 60 1
65 58 59 2
66 57 60 2
67 37 61 1
68 60 63 1
69 61 64 1
70 65 68 1
71 65 69 1
72 66 67 2
73 67 82 1
74 67 68 1
75 68 71 1
76 69 72 1
77 21 69 1
78 66 70 1
79 73 77 1
80 74 78 1
81 74 75 1
82 75 76 1
83 76 79 1
84 73 76 2
85 77 80 1
86 81 85 1
87 82 86 1
88 83 84 1
89 82 83 2
90 81 84 2
91 13 85 1
92 84 87 1
93 85 88 1
94 89 92 2
95 89 93 1
96 90 91 2
97 58 91 1
98 91 92 1
99 92 95 1
100 93 96 1
101 45 93 1
102 90 94 1
@<TRIPOS>SUBSTRUCTURE
1	UNK0	1	GROUP	1 ****	UNK
