# Supplementary material for: MoleQCage: Geometric High-Throughput Screening for Molecular Caging Prediction
Source: J Chem Inf Model. 2024 Dec 12;64(24):9034–9. doi: 10.1021/acs.jcim.4c01419 (PMC11684736; doi:10.1021/acs.jcim.4c01419)
Supplement: Supplementary file 2 — ci4c01419_si_002.zip [file ci4c01419_si_002.zip › CC3_conformations/CC3_168.mol2]

# created with PyMOL 2.4.1
@<TRIPOS>MOLECULE
frame367.xyz
96 102 1                
SMALL
USER_CHARGES
@<TRIPOS>ATOM
1	   N	0.259	0.645	-5.780	N.2	1	UNK0	0.000	
2	   C	1.245	2.228	-3.710	C.2	1	UNK0	0.000	
3	   C	1.801	0.988	-4.076	C.2	1	UNK0	0.000	
4	   C	1.212	0.191	-5.110	C.2	1	UNK0	0.000	
5	   C	-0.218	-0.129	-6.908	C.3	1	UNK0	0.000	
6	   H	0.417	2.643	-4.200	 H	1	UNK0	0.000	
7	   H	1.718	-0.766	-5.329	 H	1	UNK0	0.000	
8	   H	0.207	-1.206	-6.848	 H	1	UNK0	0.000	
9	   N	0.193	-5.378	1.049	N.2	1	UNK0	0.000	
10	   C	2.130	-3.289	1.151	C.2	1	UNK0	0.000	
11	   C	1.145	-3.461	2.145	C.2	1	UNK0	0.000	
12	   C	0.093	-4.471	1.944	C.2	1	UNK0	0.000	
13	   C	-0.699	-6.514	0.989	C.3	1	UNK0	0.000	
14	   H	2.101	-3.848	0.240	 H	1	UNK0	0.000	
15	   H	-0.695	-4.584	2.634	 H	1	UNK0	0.000	
16	   H	-1.584	-6.353	1.663	 H	1	UNK0	0.000	
17	   N	-5.091	1.746	1.874	N.2	1	UNK0	0.000	
18	   C	-2.672	1.996	3.319	C.2	1	UNK0	0.000	
19	   C	-2.901	2.632	2.076	C.2	1	UNK0	0.000	
20	   C	-4.138	2.297	1.306	C.2	1	UNK0	0.000	
21	   C	-6.376	1.626	1.219	C.3	1	UNK0	0.000	
22	   H	-3.376	1.314	3.702	 H	1	UNK0	0.000	
23	   H	-4.258	2.675	0.288	 H	1	UNK0	0.000	
24	   H	-6.320	2.186	0.297	 H	1	UNK0	0.000	
25	   N	-2.018	-1.162	-5.584	N.2	1	UNK0	0.000	
26	   C	-2.183	-2.644	-3.095	C.2	1	UNK0	0.000	
27	   C	-2.841	-1.466	-3.347	C.2	1	UNK0	0.000	
28	   C	-2.589	-0.673	-4.558	C.2	1	UNK0	0.000	
29	   C	-1.787	-0.327	-6.742	C.3	1	UNK0	0.000	
30	   H	-1.438	-2.984	-3.786	 H	1	UNK0	0.000	
31	   H	-2.863	0.385	-4.460	 H	1	UNK0	0.000	
32	   H	-2.414	0.550	-6.765	 H	1	UNK0	0.000	
33	   N	-0.064	5.557	0.768	N.2	1	UNK0	0.000	
34	   C	-1.970	3.549	1.538	C.2	1	UNK0	0.000	
35	   C	-0.812	3.815	2.287	C.2	1	UNK0	0.000	
36	   C	0.173	4.824	1.761	C.2	1	UNK0	0.000	
37	   C	0.842	6.574	0.346	C.3	1	UNK0	0.000	
38	   H	-2.217	3.970	0.549	 H	1	UNK0	0.000	
39	   H	1.027	4.954	2.410	 H	1	UNK0	0.000	
40	   H	1.788	6.604	0.846	 H	1	UNK0	0.000	
41	   N	5.501	-1.873	0.566	N.2	1	UNK0	0.000	
42	   C	3.232	-1.506	2.430	C.2	1	UNK0	0.000	
43	   C	3.244	-2.363	1.314	C.2	1	UNK0	0.000	
44	   C	4.339	-2.322	0.318	C.2	1	UNK0	0.000	
45	   C	6.539	-1.836	-0.495	C.3	1	UNK0	0.000	
46	   H	4.029	-0.857	2.654	 H	1	UNK0	0.000	
47	   H	3.997	-2.668	-0.667	 H	1	UNK0	0.000	
48	   H	6.367	-2.581	-1.194	 H	1	UNK0	0.000	
49	   N	1.366	-0.843	5.616	N.3	1	UNK0	0.000	
50	   C	1.213	-2.582	3.319	C.2	1	UNK0	0.000	
51	   C	2.162	-1.592	3.399	C.2	1	UNK0	0.000	
52	   C	2.089	-0.648	4.537	C.3	1	UNK0	0.000	
53	   C	1.574	0.182	6.672	C.3	1	UNK0	0.000	
54	   H	0.419	-2.707	4.055	 H	1	UNK0	0.000	
55	   H	2.893	0.165	4.426	 H	1	UNK0	0.000	
56	   H	2.132	1.028	6.350	 H	1	UNK0	0.000	
57	   N	1.836	5.171	-1.421	N.2	1	UNK0	0.000	
58	   C	3.024	2.539	-2.008	C.2	1	UNK0	0.000	
59	   C	1.830	2.991	-2.632	C.2	1	UNK0	0.000	
60	   C	1.315	4.364	-2.259	C.2	1	UNK0	0.000	
61	   C	1.163	6.422	-1.202	C.3	1	UNK0	0.000	
62	   H	3.622	3.013	-1.250	 H	1	UNK0	0.000	
63	   H	0.417	4.612	-2.859	 H	1	UNK0	0.000	
64	   H	0.307	6.545	-1.878	 H	1	UNK0	0.000	
65	   N	-5.735	-0.146	-0.245	N.2	1	UNK0	0.000	
66	   C	-3.838	-0.965	-2.459	C.2	1	UNK0	0.000	
67	   C	-4.013	-1.573	-1.188	C.2	1	UNK0	0.000	
68	   C	-4.888	-1.057	-0.105	C.2	1	UNK0	0.000	
69	   C	-6.638	0.162	0.881	C.3	1	UNK0	0.000	
70	   H	-4.377	-0.014	-2.621	 H	1	UNK0	0.000	
71	   H	-4.787	-1.559	0.845	 H	1	UNK0	0.000	
72	   H	-6.452	-0.497	1.706	 H	1	UNK0	0.000	
73	   N	-0.249	1.781	6.039	N.2	1	UNK0	0.000	
74	   C	-0.615	3.168	3.481	C.2	1	UNK0	0.000	
75	   C	-1.448	2.182	4.008	C.2	1	UNK0	0.000	
76	   C	-1.028	1.366	5.140	C.2	1	UNK0	0.000	
77	   C	0.161	0.828	7.150	C.3	1	UNK0	0.000	
78	   H	0.293	3.351	3.954	 H	1	UNK0	0.000	
79	   H	-1.504	0.367	5.196	 H	1	UNK0	0.000	
80	   H	-0.613	0.052	7.299	 H	1	UNK0	0.000	
81	   N	-2.112	-5.481	-0.693	N.2	1	UNK0	0.000	
82	   C	-3.342	-2.764	-0.954	C.2	1	UNK0	0.000	
83	   C	-2.376	-3.307	-1.807	C.2	1	UNK0	0.000	
84	   C	-1.591	-4.553	-1.400	C.2	1	UNK0	0.000	
85	   C	-1.332	-6.604	-0.443	C.3	1	UNK0	0.000	
86	   H	-3.542	-3.261	-0.078	 H	1	UNK0	0.000	
87	   H	-0.569	-4.613	-1.708	 H	1	UNK0	0.000	
88	   H	-0.488	-6.793	-1.065	 H	1	UNK0	0.000	
89	   N	5.425	-0.140	-1.982	N.2	1	UNK0	0.000	
90	   C	2.967	0.539	-3.388	C.2	1	UNK0	0.000	
91	   C	3.583	1.295	-2.383	C.2	1	UNK0	0.000	
92	   C	4.810	0.952	-1.810	C.2	1	UNK0	0.000	
93	   C	6.652	-0.415	-1.276	C.3	1	UNK0	0.000	
94	   H	3.397	-0.457	-3.692	 H	1	UNK0	0.000	
95	   H	5.288	1.736	-1.148	 H	1	UNK0	0.000	
96	   H	6.854	0.347	-0.580	 H	1	UNK0	0.000	
@<TRIPOS>BOND
1 1 4 2
2 2 59 1
3 2 3 2
4 3 90 1
5 3 4 1
6 5 8 1
7 5 29 1
8 1 5 1
9 2 6 1
10 4 7 1
11 9 12 2
12 10 43 2
13 10 11 1
14 11 50 2
15 11 12 1
16 12 15 1
17 9 13 1
18 13 16 1
19 10 14 1
20 18 22 1
21 18 75 2
22 18 19 1
23 17 20 2
24 19 20 1
25 17 21 1
26 20 23 1
27 21 24 1
28 25 28 2
29 26 83 1
30 26 27 2
31 27 66 1
32 28 31 1
33 27 28 1
34 25 29 1
35 26 30 1
36 29 32 1
37 33 36 2
38 19 34 2
39 34 35 1
40 35 74 2
41 35 36 1
42 36 39 1
43 33 37 1
44 37 40 1
45 34 38 1
46 42 46 1
47 42 51 2
48 42 43 1
49 41 44 2
50 43 44 1
51 41 45 1
52 44 47 1
53 45 48 1
54 49 53 1
55 50 51 1
56 50 54 1
57 51 52 1
58 49 52 1
59 53 77 1
60 52 55 1
61 53 56 1
62 57 61 1
63 58 62 1
64 59 60 1
65 58 59 2
66 57 60 2
67 37 61 1
68 60 63 1
69 61 64 1
70 65 68 2
71 65 69 1
72 66 67 2
73 67 82 1
74 67 68 1
75 68 71 1
76 21 69 1
77 69 72 1
78 66 70 1
79 73 77 1
80 74 78 1
81 74 75 1
82 75 76 1
83 76 79 1
84 73 76 2
85 77 80 1
86 81 85 1
87 82 86 1
88 83 84 1
89 82 83 2
90 81 84 2
91 13 85 1
92 84 87 1
93 85 88 1
94 89 92 2
95 89 93 1
96 90 91 2
97 58 91 1
98 91 92 1
99 92 95 1
100 93 96 1
101 45 93 1
102 90 94 1
@<TRIPOS>SUBSTRUCTURE
1	UNK0	1	GROUP	1 ****	UNK
