# Supplementary material for: MoleQCage: Geometric High-Throughput Screening for Molecular Caging Prediction
Source: J Chem Inf Model. 2024 Dec 12;64(24):9034–9. doi: 10.1021/acs.jcim.4c01419 (PMC11684736; doi:10.1021/acs.jcim.4c01419)
Supplement: Supplementary file 2 — ci4c01419_si_002.zip [file ci4c01419_si_002.zip › CC3_conformations/CC3_169.mol2]

# created with PyMOL 2.4.1
@<TRIPOS>MOLECULE
frame368.xyz
96 102 1                
SMALL
USER_CHARGES
@<TRIPOS>ATOM
1	   N	0.383	1.028	-6.025	N.2	1	UNK0	0.000	
2	   C	1.211	2.384	-3.533	C.2	1	UNK0	0.000	
3	   C	1.691	1.175	-4.055	C.2	1	UNK0	0.000	
4	   C	1.082	0.476	-5.198	C.2	1	UNK0	0.000	
5	   C	-0.216	0.234	-7.118	C.3	1	UNK0	0.000	
6	   H	0.309	2.738	-3.981	 H	1	UNK0	0.000	
7	   H	1.253	-0.633	-5.358	 H	1	UNK0	0.000	
8	   H	0.367	-0.653	-7.492	 H	1	UNK0	0.000	
9	   N	0.505	-5.830	1.318	N.2	1	UNK0	0.000	
10	   C	2.628	-3.744	1.408	C.2	1	UNK0	0.000	
11	   C	1.683	-4.001	2.475	C.2	1	UNK0	0.000	
12	   C	0.614	-5.038	2.305	C.2	1	UNK0	0.000	
13	   C	-0.644	-6.763	1.207	C.3	1	UNK0	0.000	
14	   H	2.598	-4.371	0.565	 H	1	UNK0	0.000	
15	   H	-0.188	-5.205	3.052	 H	1	UNK0	0.000	
16	   H	-1.421	-6.513	1.895	 H	1	UNK0	0.000	
17	   N	-5.471	2.155	1.968	N.3	1	UNK0	0.000	
18	   C	-2.581	1.883	3.131	C.2	1	UNK0	0.000	
19	   C	-3.073	2.781	2.141	C.2	1	UNK0	0.000	
20	   C	-4.374	2.600	1.457	C.3	1	UNK0	0.000	
21	   C	-6.554	1.847	1.054	C.3	1	UNK0	0.000	
22	   H	-3.101	0.942	3.270	 H	1	UNK0	0.000	
23	   H	-4.447	2.949	0.404	 H	1	UNK0	0.000	
24	   H	-6.468	2.491	0.102	 H	1	UNK0	0.000	
25	   N	-1.607	-1.112	-5.508	N.2	1	UNK0	0.000	
26	   C	-2.102	-2.784	-3.127	C.2	1	UNK0	0.000	
27	   C	-2.677	-1.546	-3.370	C.2	1	UNK0	0.000	
28	   C	-2.500	-0.820	-4.632	C.2	1	UNK0	0.000	
29	   C	-1.613	-0.347	-6.758	C.3	1	UNK0	0.000	
30	   H	-1.443	-3.189	-3.899	 H	1	UNK0	0.000	
31	   H	-3.126	0.078	-4.771	 H	1	UNK0	0.000	
32	   H	-2.272	0.535	-6.657	 H	1	UNK0	0.000	
33	   N	-0.215	5.878	0.955	N.2	1	UNK0	0.000	
34	   C	-2.226	3.795	1.629	C.2	1	UNK0	0.000	
35	   C	-0.887	3.915	2.160	C.2	1	UNK0	0.000	
36	   C	0.072	4.852	1.643	C.2	1	UNK0	0.000	
37	   C	0.862	6.744	0.442	C.3	1	UNK0	0.000	
38	   H	-2.527	4.419	0.767	 H	1	UNK0	0.000	
39	   H	1.131	4.729	1.799	 H	1	UNK0	0.000	
40	   H	1.729	6.575	1.055	 H	1	UNK0	0.000	
41	   N	5.443	-1.810	0.429	N.2	1	UNK0	0.000	
42	   C	3.365	-1.759	2.545	C.2	1	UNK0	0.000	
43	   C	3.455	-2.646	1.395	C.2	1	UNK0	0.000	
44	   C	4.417	-2.537	0.323	C.2	1	UNK0	0.000	
45	   C	6.480	-1.919	-0.601	C.3	1	UNK0	0.000	
46	   H	3.988	-0.879	2.507	 H	1	UNK0	0.000	
47	   H	4.147	-3.080	-0.525	 H	1	UNK0	0.000	
48	   H	6.397	-2.779	-1.296	 H	1	UNK0	0.000	
49	   N	1.633	-1.028	5.726	N.2	1	UNK0	0.000	
50	   C	1.695	-3.075	3.610	C.2	1	UNK0	0.000	
51	   C	2.486	-1.938	3.582	C.2	1	UNK0	0.000	
52	   C	2.495	-1.021	4.755	C.2	1	UNK0	0.000	
53	   C	1.786	0.013	6.811	C.3	1	UNK0	0.000	
54	   H	1.095	-3.255	4.495	 H	1	UNK0	0.000	
55	   H	3.328	-0.259	4.714	 H	1	UNK0	0.000	
56	   H	2.599	0.649	6.661	 H	1	UNK0	0.000	
57	   N	1.724	5.239	-1.140	N.3	1	UNK0	0.000	
58	   C	2.970	2.476	-1.875	C.2	1	UNK0	0.000	
59	   C	1.822	3.099	-2.445	C.2	1	UNK0	0.000	
60	   C	1.255	4.413	-2.019	C.3	1	UNK0	0.000	
61	   C	1.038	6.527	-1.080	C.3	1	UNK0	0.000	
62	   H	3.441	2.986	-1.013	 H	1	UNK0	0.000	
63	   H	0.353	4.733	-2.571	 H	1	UNK0	0.000	
64	   H	-0.020	6.481	-1.444	 H	1	UNK0	0.000	
65	   N	-5.517	0.100	-0.331	N.2	1	UNK0	0.000	
66	   C	-3.489	-0.904	-2.412	C.2	1	UNK0	0.000	
67	   C	-3.738	-1.497	-1.168	C.2	1	UNK0	0.000	
68	   C	-4.748	-0.898	-0.215	C.2	1	UNK0	0.000	
69	   C	-6.548	0.310	0.722	C.3	1	UNK0	0.000	
70	   H	-3.970	0.049	-2.648	 H	1	UNK0	0.000	
71	   H	-4.855	-1.586	0.630	 H	1	UNK0	0.000	
72	   H	-6.346	-0.236	1.653	 H	1	UNK0	0.000	
73	   N	0.310	1.586	5.595	N.3	1	UNK0	0.000	
74	   C	-0.546	3.175	3.317	C.2	1	UNK0	0.000	
75	   C	-1.332	2.075	3.770	C.2	1	UNK0	0.000	
76	   C	-0.749	1.255	4.888	C.3	1	UNK0	0.000	
77	   C	0.525	0.943	6.846	C.3	1	UNK0	0.000	
78	   H	0.403	3.317	3.733	 H	1	UNK0	0.000	
79	   H	-1.204	0.250	5.125	 H	1	UNK0	0.000	
80	   H	-0.255	0.202	7.143	 H	1	UNK0	0.000	
81	   N	-1.754	-5.344	-0.348	N.2	1	UNK0	0.000	
82	   C	-3.148	-2.772	-0.908	C.2	1	UNK0	0.000	
83	   C	-2.302	-3.446	-1.859	C.2	1	UNK0	0.000	
84	   C	-1.733	-4.775	-1.533	C.2	1	UNK0	0.000	
85	   C	-1.288	-6.717	-0.171	C.3	1	UNK0	0.000	
86	   H	-3.285	-3.232	-0.001	 H	1	UNK0	0.000	
87	   H	-1.287	-5.279	-2.392	 H	1	UNK0	0.000	
88	   H	-0.549	-7.012	-0.893	 H	1	UNK0	0.000	
89	   N	5.349	-0.355	-2.028	N.2	1	UNK0	0.000	
90	   C	2.815	0.598	-3.430	C.2	1	UNK0	0.000	
91	   C	3.480	1.269	-2.381	C.2	1	UNK0	0.000	
92	   C	4.741	0.771	-1.733	C.2	1	UNK0	0.000	
93	   C	6.620	-0.592	-1.415	C.3	1	UNK0	0.000	
94	   H	3.207	-0.361	-3.742	 H	1	UNK0	0.000	
95	   H	5.144	1.448	-0.988	 H	1	UNK0	0.000	
96	   H	6.864	0.192	-0.682	 H	1	UNK0	0.000	
@<TRIPOS>BOND
1 1 4 2
2 2 59 1
3 2 3 2
4 3 90 1
5 3 4 1
6 5 29 1
7 1 5 1
8 2 6 1
9 4 7 1
10 5 8 1
11 9 12 2
12 10 11 1
13 11 50 2
14 11 12 1
15 12 15 1
16 9 13 1
17 13 16 1
18 10 14 1
19 18 22 1
20 18 75 2
21 18 19 1
22 17 20 1
23 19 20 1
24 17 21 1
25 20 23 1
26 21 24 1
27 25 28 2
28 26 83 1
29 26 27 2
30 27 66 1
31 27 28 1
32 29 32 1
33 25 29 1
34 26 30 1
35 28 31 1
36 33 36 2
37 19 34 2
38 34 35 1
39 35 74 2
40 36 39 1
41 35 36 1
42 33 37 1
43 37 40 1
44 34 38 1
45 42 51 2
46 10 43 2
47 42 43 1
48 41 44 2
49 43 44 1
50 41 45 1
51 42 46 1
52 44 47 1
53 45 48 1
54 49 53 1
55 50 54 1
56 50 51 1
57 51 52 1
58 49 52 2
59 53 77 1
60 52 55 1
61 53 56 1
62 57 61 1
63 58 62 1
64 59 60 1
65 58 59 2
66 57 60 1
67 37 61 1
68 60 63 1
69 61 64 1
70 65 68 2
71 65 69 1
72 66 67 2
73 67 82 1
74 67 68 1
75 68 71 1
76 21 69 1
77 69 72 1
78 66 70 1
79 73 77 1
80 74 78 1
81 74 75 1
82 75 76 1
83 76 79 1
84 73 76 1
85 77 80 1
86 81 85 1
87 82 86 1
88 83 84 1
89 82 83 2
90 81 84 2
91 13 85 1
92 84 87 1
93 85 88 1
94 89 92 2
95 89 93 1
96 90 91 2
97 58 91 1
98 91 92 1
99 92 95 1
100 93 96 1
101 45 93 1
102 90 94 1
@<TRIPOS>SUBSTRUCTURE
1	UNK0	1	GROUP	1 ****	UNK
