# Supplementary material for: MoleQCage: Geometric High-Throughput Screening for Molecular Caging Prediction
Source: J Chem Inf Model. 2024 Dec 12;64(24):9034–9. doi: 10.1021/acs.jcim.4c01419 (PMC11684736; doi:10.1021/acs.jcim.4c01419)
Supplement: Supplementary file 2 — ci4c01419_si_002.zip [file ci4c01419_si_002.zip › CC3_conformations/CC3_170.mol2]

# created with PyMOL 2.4.1
@<TRIPOS>MOLECULE
frame369.xyz
96 102 1                
SMALL
USER_CHARGES
@<TRIPOS>ATOM
1	   N	0.352	0.792	-5.997	N.2	1	UNK0	0.000	
2	   C	1.109	2.448	-3.535	C.2	1	UNK0	0.000	
3	   C	1.662	1.155	-3.951	C.2	1	UNK0	0.000	
4	   C	1.076	0.326	-5.068	C.2	1	UNK0	0.000	
5	   C	-0.140	-0.109	-7.020	C.3	1	UNK0	0.000	
6	   H	0.185	2.767	-4.045	 H	1	UNK0	0.000	
7	   H	1.313	-0.730	-4.999	 H	1	UNK0	0.000	
8	   H	0.370	-1.090	-6.941	 H	1	UNK0	0.000	
9	   N	0.415	-5.447	1.339	N.2	1	UNK0	0.000	
10	   C	2.169	-3.279	1.365	C.2	1	UNK0	0.000	
11	   C	1.244	-3.554	2.394	C.2	1	UNK0	0.000	
12	   C	0.273	-4.732	2.319	C.2	1	UNK0	0.000	
13	   C	-0.539	-6.563	1.092	C.3	1	UNK0	0.000	
14	   H	2.183	-3.925	0.545	 H	1	UNK0	0.000	
15	   H	-0.423	-4.884	3.043	 H	1	UNK0	0.000	
16	   H	-1.416	-6.466	1.774	 H	1	UNK0	0.000	
17	   N	-5.089	1.634	1.891	N.2	1	UNK0	0.000	
18	   C	-2.410	1.687	3.130	C.2	1	UNK0	0.000	
19	   C	-2.863	2.491	2.030	C.2	1	UNK0	0.000	
20	   C	-4.184	2.230	1.334	C.2	1	UNK0	0.000	
21	   C	-6.411	1.663	1.180	C.3	1	UNK0	0.000	
22	   H	-3.026	0.897	3.522	 H	1	UNK0	0.000	
23	   H	-4.276	2.687	0.365	 H	1	UNK0	0.000	
24	   H	-6.406	2.279	0.304	 H	1	UNK0	0.000	
25	   N	-1.756	-1.153	-5.426	N.2	1	UNK0	0.000	
26	   C	-1.847	-2.433	-2.796	C.2	1	UNK0	0.000	
27	   C	-2.576	-1.308	-3.169	C.2	1	UNK0	0.000	
28	   C	-2.376	-0.630	-4.422	C.2	1	UNK0	0.000	
29	   C	-1.641	-0.437	-6.699	C.3	1	UNK0	0.000	
30	   H	-1.071	-2.763	-3.547	 H	1	UNK0	0.000	
31	   H	-2.611	0.455	-4.482	 H	1	UNK0	0.000	
32	   H	-2.210	0.584	-6.583	 H	1	UNK0	0.000	
33	   N	-0.228	5.625	0.447	N.3	1	UNK0	0.000	
34	   C	-2.046	3.485	1.482	C.2	1	UNK0	0.000	
35	   C	-0.807	3.777	2.006	C.2	1	UNK0	0.000	
36	   C	0.073	4.785	1.360	C.3	1	UNK0	0.000	
37	   C	0.732	6.684	0.201	C.3	1	UNK0	0.000	
38	   H	-2.389	4.016	0.584	 H	1	UNK0	0.000	
39	   H	1.087	4.645	1.612	 H	1	UNK0	0.000	
40	   H	1.655	6.520	0.773	 H	1	UNK0	0.000	
41	   N	5.280	-1.697	0.497	N.3	1	UNK0	0.000	
42	   C	3.175	-1.489	2.640	C.2	1	UNK0	0.000	
43	   C	3.178	-2.361	1.484	C.2	1	UNK0	0.000	
44	   C	4.231	-2.369	0.445	C.3	1	UNK0	0.000	
45	   C	6.275	-1.994	-0.586	C.3	1	UNK0	0.000	
46	   H	3.855	-0.636	2.762	 H	1	UNK0	0.000	
47	   H	3.964	-2.952	-0.358	 H	1	UNK0	0.000	
48	   H	6.048	-2.859	-1.236	 H	1	UNK0	0.000	
49	   N	1.384	-0.797	5.765	N.2	1	UNK0	0.000	
50	   C	1.148	-2.611	3.480	C.2	1	UNK0	0.000	
51	   C	2.188	-1.632	3.621	C.2	1	UNK0	0.000	
52	   C	2.151	-0.658	4.700	C.2	1	UNK0	0.000	
53	   C	1.553	0.155	6.801	C.3	1	UNK0	0.000	
54	   H	0.356	-2.691	4.183	 H	1	UNK0	0.000	
55	   H	2.791	0.094	4.582	 H	1	UNK0	0.000	
56	   H	2.274	0.936	6.581	 H	1	UNK0	0.000	
57	   N	1.844	5.487	-1.659	N.2	1	UNK0	0.000	
58	   C	3.011	2.644	-2.050	C.2	1	UNK0	0.000	
59	   C	1.778	3.150	-2.515	C.2	1	UNK0	0.000	
60	   C	1.195	4.513	-2.181	C.2	1	UNK0	0.000	
61	   C	1.168	6.656	-1.276	C.3	1	UNK0	0.000	
62	   H	3.483	3.288	-1.342	 H	1	UNK0	0.000	
63	   H	0.112	4.645	-2.305	 H	1	UNK0	0.000	
64	   H	0.301	6.934	-1.945	 H	1	UNK0	0.000	
65	   N	-5.682	-0.036	-0.330	N.2	1	UNK0	0.000	
66	   C	-3.684	-0.918	-2.366	C.2	1	UNK0	0.000	
67	   C	-4.030	-1.599	-1.177	C.2	1	UNK0	0.000	
68	   C	-5.188	-1.204	-0.372	C.2	1	UNK0	0.000	
69	   C	-6.622	0.221	0.690	C.3	1	UNK0	0.000	
70	   H	-4.280	-0.108	-2.754	 H	1	UNK0	0.000	
71	   H	-5.485	-1.994	0.286	 H	1	UNK0	0.000	
72	   H	-6.470	-0.419	1.617	 H	1	UNK0	0.000	
73	   N	-0.045	1.886	5.893	N.3	1	UNK0	0.000	
74	   C	-0.353	3.084	3.157	C.2	1	UNK0	0.000	
75	   C	-1.131	2.068	3.737	C.2	1	UNK0	0.000	
76	   C	-0.776	1.412	4.994	C.3	1	UNK0	0.000	
77	   C	0.192	0.989	7.026	C.3	1	UNK0	0.000	
78	   H	0.637	3.325	3.567	 H	1	UNK0	0.000	
79	   H	-1.384	0.520	5.122	 H	1	UNK0	0.000	
80	   H	-0.671	0.335	7.247	 H	1	UNK0	0.000	
81	   N	-1.911	-5.216	-0.491	N.2	1	UNK0	0.000	
82	   C	-3.287	-2.728	-0.827	C.2	1	UNK0	0.000	
83	   C	-2.196	-3.155	-1.629	C.2	1	UNK0	0.000	
84	   C	-1.540	-4.394	-1.341	C.2	1	UNK0	0.000	
85	   C	-1.181	-6.498	-0.336	C.3	1	UNK0	0.000	
86	   H	-3.575	-3.314	-0.035	 H	1	UNK0	0.000	
87	   H	-0.678	-4.557	-2.022	 H	1	UNK0	0.000	
88	   H	-0.431	-6.519	-1.076	 H	1	UNK0	0.000	
89	   N	5.360	-0.286	-2.118	N.2	1	UNK0	0.000	
90	   C	2.828	0.637	-3.295	C.2	1	UNK0	0.000	
91	   C	3.510	1.346	-2.294	C.2	1	UNK0	0.000	
92	   C	4.755	0.799	-1.701	C.2	1	UNK0	0.000	
93	   C	6.578	-0.777	-1.434	C.3	1	UNK0	0.000	
94	   H	3.191	-0.280	-3.621	 H	1	UNK0	0.000	
95	   H	5.122	1.365	-0.842	 H	1	UNK0	0.000	
96	   H	6.977	0.020	-0.823	 H	1	UNK0	0.000	
@<TRIPOS>BOND
1 1 4 2
2 2 59 1
3 2 3 2
4 3 90 1
5 4 7 1
6 3 4 1
7 5 8 1
8 5 29 1
9 1 5 1
10 2 6 1
11 9 12 2
12 10 43 2
13 10 11 1
14 11 50 2
15 11 12 1
16 12 15 1
17 9 13 1
18 13 16 1
19 10 14 1
20 18 22 1
21 18 75 1
22 18 19 2
23 17 20 2
24 19 20 1
25 17 21 1
26 20 23 1
27 21 24 1
28 25 28 2
29 26 83 1
30 26 27 2
31 27 66 1
32 27 28 1
33 29 32 1
34 25 29 1
35 26 30 1
36 28 31 1
37 33 36 1
38 34 35 2
39 19 34 1
40 35 74 1
41 36 39 1
42 35 36 1
43 33 37 1
44 37 40 1
45 34 38 1
46 42 46 1
47 42 51 2
48 42 43 1
49 41 44 1
50 43 44 1
51 41 45 1
52 44 47 1
53 45 48 1
54 49 53 1
55 50 51 1
56 50 54 1
57 51 52 1
58 49 52 2
59 53 77 1
60 52 55 1
61 53 56 1
62 57 61 1
63 58 62 1
64 59 60 1
65 58 59 2
66 57 60 2
67 37 61 1
68 60 63 1
69 61 64 1
70 65 69 1
71 66 67 2
72 67 82 1
73 67 68 1
74 65 68 2
75 68 71 1
76 21 69 1
77 69 72 1
78 66 70 1
79 73 77 1
80 74 78 1
81 74 75 2
82 75 76 1
83 76 79 1
84 73 76 1
85 77 80 1
86 81 85 1
87 82 86 1
88 83 84 1
89 82 83 2
90 81 84 2
91 13 85 1
92 84 87 1
93 85 88 1
94 89 92 2
95 89 93 1
96 90 91 2
97 58 91 1
98 91 92 1
99 92 95 1
100 93 96 1
101 45 93 1
102 90 94 1
@<TRIPOS>SUBSTRUCTURE
1	UNK0	1	GROUP	1 ****	UNK
