# Supplementary material for: MoleQCage: Geometric High-Throughput Screening for Molecular Caging Prediction
Source: J Chem Inf Model. 2024 Dec 12;64(24):9034–9. doi: 10.1021/acs.jcim.4c01419 (PMC11684736; doi:10.1021/acs.jcim.4c01419)
Supplement: Supplementary file 2 — ci4c01419_si_002.zip [file ci4c01419_si_002.zip › CC3_conformations/CC3_171.mol2]

# created with PyMOL 2.4.1
@<TRIPOS>MOLECULE
frame370.xyz
96 102 1                
SMALL
USER_CHARGES
@<TRIPOS>ATOM
1	   N	0.195	0.617	-5.633	N.2	1	UNK0	0.000	
2	   C	1.272	2.125	-3.519	C.2	1	UNK0	0.000	
3	   C	1.958	1.007	-4.017	C.2	1	UNK0	0.000	
4	   C	1.331	0.319	-5.150	C.2	1	UNK0	0.000	
5	   C	-0.383	0.030	-6.844	C.3	1	UNK0	0.000	
6	   H	0.300	2.405	-3.913	 H	1	UNK0	0.000	
7	   H	2.003	-0.352	-5.717	 H	1	UNK0	0.000	
8	   H	0.155	-0.881	-7.064	 H	1	UNK0	0.000	
9	   N	0.312	-5.422	0.941	N.2	1	UNK0	0.000	
10	   C	2.350	-3.377	1.080	C.2	1	UNK0	0.000	
11	   C	1.375	-3.503	2.046	C.2	1	UNK0	0.000	
12	   C	0.400	-4.621	1.985	C.2	1	UNK0	0.000	
13	   C	-0.603	-6.546	1.019	C.3	1	UNK0	0.000	
14	   H	2.345	-3.961	0.145	 H	1	UNK0	0.000	
15	   H	-0.273	-4.805	2.863	 H	1	UNK0	0.000	
16	   H	-1.410	-6.440	1.760	 H	1	UNK0	0.000	
17	   N	-5.259	2.011	1.868	N.2	1	UNK0	0.000	
18	   C	-2.566	1.950	2.968	C.2	1	UNK0	0.000	
19	   C	-2.860	2.625	1.809	C.2	1	UNK0	0.000	
20	   C	-4.223	2.470	1.248	C.2	1	UNK0	0.000	
21	   C	-6.477	1.711	1.203	C.3	1	UNK0	0.000	
22	   H	-3.243	1.306	3.428	 H	1	UNK0	0.000	
23	   H	-4.218	2.670	0.143	 H	1	UNK0	0.000	
24	   H	-6.682	2.279	0.234	 H	1	UNK0	0.000	
25	   N	-1.947	-1.215	-5.440	N.2	1	UNK0	0.000	
26	   C	-2.142	-2.702	-3.015	C.2	1	UNK0	0.000	
27	   C	-2.843	-1.504	-3.186	C.2	1	UNK0	0.000	
28	   C	-2.592	-0.784	-4.428	C.2	1	UNK0	0.000	
29	   C	-1.878	-0.345	-6.572	C.3	1	UNK0	0.000	
30	   H	-1.399	-3.086	-3.719	 H	1	UNK0	0.000	
31	   H	-2.907	0.288	-4.360	 H	1	UNK0	0.000	
32	   H	-2.257	0.673	-6.352	 H	1	UNK0	0.000	
33	   N	-0.146	5.734	0.607	N.2	1	UNK0	0.000	
34	   C	-1.921	3.533	1.329	C.2	1	UNK0	0.000	
35	   C	-0.661	3.797	1.934	C.2	1	UNK0	0.000	
36	   C	0.228	4.826	1.439	C.2	1	UNK0	0.000	
37	   C	0.869	6.656	0.173	C.3	1	UNK0	0.000	
38	   H	-2.135	4.187	0.477	 H	1	UNK0	0.000	
39	   H	1.220	4.737	1.879	 H	1	UNK0	0.000	
40	   H	1.728	6.621	0.796	 H	1	UNK0	0.000	
41	   N	5.468	-1.591	0.499	N.3	1	UNK0	0.000	
42	   C	3.389	-1.627	2.412	C.2	1	UNK0	0.000	
43	   C	3.417	-2.435	1.221	C.2	1	UNK0	0.000	
44	   C	4.516	-2.373	0.247	C.3	1	UNK0	0.000	
45	   C	6.527	-1.636	-0.464	C.3	1	UNK0	0.000	
46	   H	4.250	-0.955	2.524	 H	1	UNK0	0.000	
47	   H	4.378	-3.008	-0.579	 H	1	UNK0	0.000	
48	   H	6.418	-2.428	-1.245	 H	1	UNK0	0.000	
49	   N	1.310	-0.845	5.434	N.3	1	UNK0	0.000	
50	   C	1.305	-2.702	3.174	C.2	1	UNK0	0.000	
51	   C	2.321	-1.730	3.412	C.2	1	UNK0	0.000	
52	   C	2.327	-0.933	4.625	C.3	1	UNK0	0.000	
53	   C	1.497	0.062	6.527	C.3	1	UNK0	0.000	
54	   H	0.518	-2.654	3.915	 H	1	UNK0	0.000	
55	   H	3.170	-0.205	4.823	 H	1	UNK0	0.000	
56	   H	2.157	0.806	6.244	 H	1	UNK0	0.000	
57	   N	1.868	5.233	-1.454	N.2	1	UNK0	0.000	
58	   C	2.921	2.399	-1.766	C.2	1	UNK0	0.000	
59	   C	1.798	2.960	-2.455	C.2	1	UNK0	0.000	
60	   C	1.301	4.321	-2.127	C.2	1	UNK0	0.000	
61	   C	1.177	6.537	-1.336	C.3	1	UNK0	0.000	
62	   H	3.303	2.883	-0.872	 H	1	UNK0	0.000	
63	   H	0.266	4.519	-2.485	 H	1	UNK0	0.000	
64	   H	0.269	6.622	-1.896	 H	1	UNK0	0.000	
65	   N	-5.669	-0.160	-0.207	N.2	1	UNK0	0.000	
66	   C	-3.625	-0.936	-2.140	C.2	1	UNK0	0.000	
67	   C	-3.901	-1.701	-0.966	C.2	1	UNK0	0.000	
68	   C	-4.848	-1.132	0.001	C.2	1	UNK0	0.000	
69	   C	-6.630	0.156	0.853	C.3	1	UNK0	0.000	
70	   H	-4.177	-0.029	-2.330	 H	1	UNK0	0.000	
71	   H	-4.820	-1.564	1.021	 H	1	UNK0	0.000	
72	   H	-6.334	-0.365	1.796	 H	1	UNK0	0.000	
73	   N	-0.069	1.773	5.591	N.2	1	UNK0	0.000	
74	   C	-0.372	2.986	3.054	C.2	1	UNK0	0.000	
75	   C	-1.303	2.072	3.538	C.2	1	UNK0	0.000	
76	   C	-0.965	1.377	4.754	C.2	1	UNK0	0.000	
77	   C	0.200	0.885	6.706	C.3	1	UNK0	0.000	
78	   H	0.563	3.136	3.557	 H	1	UNK0	0.000	
79	   H	-1.445	0.418	4.953	 H	1	UNK0	0.000	
80	   H	-0.642	0.157	6.945	 H	1	UNK0	0.000	
81	   N	-2.147	-5.627	-0.732	N.2	1	UNK0	0.000	
82	   C	-3.323	-2.976	-0.916	C.2	1	UNK0	0.000	
83	   C	-2.419	-3.483	-1.870	C.2	1	UNK0	0.000	
84	   C	-1.683	-4.789	-1.563	C.2	1	UNK0	0.000	
85	   C	-1.357	-6.774	-0.295	C.3	1	UNK0	0.000	
86	   H	-3.611	-3.630	-0.186	 H	1	UNK0	0.000	
87	   H	-0.707	-4.965	-2.073	 H	1	UNK0	0.000	
88	   H	-0.637	-6.973	-1.035	 H	1	UNK0	0.000	
89	   N	5.599	-0.019	-1.949	N.2	1	UNK0	0.000	
90	   C	3.119	0.514	-3.336	C.2	1	UNK0	0.000	
91	   C	3.589	1.195	-2.211	C.2	1	UNK0	0.000	
92	   C	4.842	0.882	-1.534	C.2	1	UNK0	0.000	
93	   C	6.752	-0.321	-1.182	C.3	1	UNK0	0.000	
94	   H	3.570	-0.410	-3.721	 H	1	UNK0	0.000	
95	   H	5.035	1.559	-0.705	 H	1	UNK0	0.000	
96	   H	6.879	0.429	-0.364	 H	1	UNK0	0.000	
@<TRIPOS>BOND
1 1 4 2
2 2 59 1
3 2 3 2
4 3 90 1
5 3 4 1
6 5 29 1
7 1 5 1
8 2 6 1
9 4 7 1
10 5 8 1
11 9 13 1
12 9 12 2
13 10 43 2
14 10 11 1
15 11 50 2
16 11 12 1
17 12 15 1
18 13 16 1
19 10 14 1
20 18 22 1
21 18 75 2
22 18 19 1
23 19 20 1
24 17 20 2
25 17 21 1
26 20 23 1
27 21 24 1
28 25 28 2
29 26 83 1
30 26 27 2
31 27 66 1
32 28 31 1
33 27 28 1
34 29 32 1
35 25 29 1
36 26 30 1
37 33 36 2
38 19 34 2
39 34 35 1
40 35 74 2
41 36 39 1
42 35 36 1
43 33 37 1
44 37 40 1
45 34 38 1
46 42 46 1
47 42 51 2
48 42 43 1
49 41 44 1
50 43 44 1
51 41 45 1
52 44 47 1
53 45 48 1
54 49 53 1
55 50 51 1
56 50 54 1
57 51 52 1
58 52 55 1
59 49 52 1
60 53 77 1
61 53 56 1
62 57 61 1
63 58 62 1
64 59 60 1
65 58 59 2
66 57 60 2
67 37 61 1
68 60 63 1
69 61 64 1
70 65 68 2
71 65 69 1
72 66 67 2
73 67 82 1
74 67 68 1
75 68 71 1
76 21 69 1
77 69 72 1
78 66 70 1
79 73 77 1
80 74 75 1
81 74 78 1
82 75 76 1
83 76 79 1
84 73 76 2
85 77 80 1
86 81 85 1
87 82 86 1
88 83 84 1
89 82 83 2
90 81 84 2
91 13 85 1
92 84 87 1
93 85 88 1
94 89 92 2
95 89 93 1
96 90 91 2
97 58 91 1
98 91 92 1
99 92 95 1
100 45 93 1
101 93 96 1
102 90 94 1
@<TRIPOS>SUBSTRUCTURE
1	UNK0	1	GROUP	1 ****	UNK
