# Supplementary material for: MoleQCage: Geometric High-Throughput Screening for Molecular Caging Prediction
Source: J Chem Inf Model. 2024 Dec 12;64(24):9034–9. doi: 10.1021/acs.jcim.4c01419 (PMC11684736; doi:10.1021/acs.jcim.4c01419)
Supplement: Supplementary file 2 — ci4c01419_si_002.zip [file ci4c01419_si_002.zip › CC3_conformations/CC3_172.mol2]

# created with PyMOL 2.4.1
@<TRIPOS>MOLECULE
frame371.xyz
96 102 1                
SMALL
USER_CHARGES
@<TRIPOS>ATOM
1	   N	0.295	0.805	-5.768	N.2	1	UNK0	0.000	
2	   C	1.315	2.340	-3.530	C.2	1	UNK0	0.000	
3	   C	1.850	1.095	-3.969	C.2	1	UNK0	0.000	
4	   C	1.199	0.260	-5.015	C.2	1	UNK0	0.000	
5	   C	-0.423	-0.016	-6.774	C.3	1	UNK0	0.000	
6	   H	0.430	2.685	-4.069	 H	1	UNK0	0.000	
7	   H	1.449	-0.776	-5.177	 H	1	UNK0	0.000	
8	   H	0.040	-0.993	-6.958	 H	1	UNK0	0.000	
9	   N	0.680	-5.929	1.464	N.2	1	UNK0	0.000	
10	   C	2.649	-3.904	1.490	C.2	1	UNK0	0.000	
11	   C	1.575	-3.884	2.359	C.2	1	UNK0	0.000	
12	   C	0.536	-4.953	2.237	C.2	1	UNK0	0.000	
13	   C	-0.414	-6.801	1.197	C.3	1	UNK0	0.000	
14	   H	2.882	-4.718	0.736	 H	1	UNK0	0.000	
15	   H	-0.461	-4.804	2.573	 H	1	UNK0	0.000	
16	   H	-1.214	-6.698	1.979	 H	1	UNK0	0.000	
17	   N	-5.134	1.666	1.734	N.2	1	UNK0	0.000	
18	   C	-2.615	2.097	3.116	C.2	1	UNK0	0.000	
19	   C	-3.115	2.957	2.109	C.2	1	UNK0	0.000	
20	   C	-4.365	2.641	1.433	C.2	1	UNK0	0.000	
21	   C	-6.448	1.595	1.159	C.3	1	UNK0	0.000	
22	   H	-3.172	1.244	3.419	 H	1	UNK0	0.000	
23	   H	-4.603	3.346	0.656	 H	1	UNK0	0.000	
24	   H	-6.439	2.200	0.221	 H	1	UNK0	0.000	
25	   N	-1.942	-1.185	-5.258	N.3	1	UNK0	0.000	
26	   C	-2.235	-2.711	-2.853	C.2	1	UNK0	0.000	
27	   C	-2.913	-1.494	-3.181	C.2	1	UNK0	0.000	
28	   C	-2.650	-0.684	-4.357	C.3	1	UNK0	0.000	
29	   C	-1.890	-0.424	-6.457	C.3	1	UNK0	0.000	
30	   H	-1.552	-3.182	-3.556	 H	1	UNK0	0.000	
31	   H	-2.893	0.327	-4.250	 H	1	UNK0	0.000	
32	   H	-2.375	0.564	-6.399	 H	1	UNK0	0.000	
33	   N	-0.335	5.950	0.601	N.2	1	UNK0	0.000	
34	   C	-2.303	3.950	1.579	C.2	1	UNK0	0.000	
35	   C	-0.989	4.200	2.091	C.2	1	UNK0	0.000	
36	   C	-0.088	5.098	1.488	C.2	1	UNK0	0.000	
37	   C	0.697	6.853	0.085	C.3	1	UNK0	0.000	
38	   H	-2.665	4.518	0.716	 H	1	UNK0	0.000	
39	   H	0.897	4.988	1.951	 H	1	UNK0	0.000	
40	   H	1.536	6.965	0.862	 H	1	UNK0	0.000	
41	   N	5.665	-1.992	0.523	N.2	1	UNK0	0.000	
42	   C	3.407	-1.767	2.469	C.2	1	UNK0	0.000	
43	   C	3.553	-2.801	1.462	C.2	1	UNK0	0.000	
44	   C	4.739	-2.818	0.463	C.2	1	UNK0	0.000	
45	   C	6.677	-1.970	-0.549	C.3	1	UNK0	0.000	
46	   H	4.155	-0.956	2.406	 H	1	UNK0	0.000	
47	   H	4.629	-3.668	-0.252	 H	1	UNK0	0.000	
48	   H	6.476	-2.724	-1.347	 H	1	UNK0	0.000	
49	   N	1.320	-0.792	5.388	N.2	1	UNK0	0.000	
50	   C	1.398	-2.898	3.294	C.2	1	UNK0	0.000	
51	   C	2.323	-1.852	3.432	C.2	1	UNK0	0.000	
52	   C	2.228	-0.867	4.504	C.2	1	UNK0	0.000	
53	   C	1.388	0.137	6.523	C.3	1	UNK0	0.000	
54	   H	0.632	-2.925	4.043	 H	1	UNK0	0.000	
55	   H	3.078	-0.103	4.540	 H	1	UNK0	0.000	
56	   H	2.034	0.937	6.289	 H	1	UNK0	0.000	
57	   N	1.658	5.207	-1.255	N.2	1	UNK0	0.000	
58	   C	3.268	2.741	-2.036	C.2	1	UNK0	0.000	
59	   C	1.976	3.130	-2.552	C.2	1	UNK0	0.000	
60	   C	1.480	4.483	-2.296	C.2	1	UNK0	0.000	
61	   C	1.250	6.516	-1.272	C.3	1	UNK0	0.000	
62	   H	3.768	3.299	-1.235	 H	1	UNK0	0.000	
63	   H	0.978	4.972	-3.128	 H	1	UNK0	0.000	
64	   H	0.453	6.620	-1.987	 H	1	UNK0	0.000	
65	   N	-5.920	-0.295	-0.339	N.2	1	UNK0	0.000	
66	   C	-3.874	-1.048	-2.300	C.2	1	UNK0	0.000	
67	   C	-4.048	-1.695	-1.027	C.2	1	UNK0	0.000	
68	   C	-5.015	-1.132	-0.064	C.2	1	UNK0	0.000	
69	   C	-6.791	0.147	0.731	C.3	1	UNK0	0.000	
70	   H	-4.510	-0.210	-2.586	 H	1	UNK0	0.000	
71	   H	-4.780	-1.407	0.980	 H	1	UNK0	0.000	
72	   H	-6.811	-0.494	1.613	 H	1	UNK0	0.000	
73	   N	-0.136	1.777	5.648	N.2	1	UNK0	0.000	
74	   C	-0.567	3.381	3.174	C.2	1	UNK0	0.000	
75	   C	-1.350	2.333	3.639	C.2	1	UNK0	0.000	
76	   C	-0.992	1.453	4.784	C.2	1	UNK0	0.000	
77	   C	0.087	0.808	6.768	C.3	1	UNK0	0.000	
78	   H	0.427	3.556	3.607	 H	1	UNK0	0.000	
79	   H	-1.503	0.441	4.876	 H	1	UNK0	0.000	
80	   H	-0.706	0.059	6.818	 H	1	UNK0	0.000	
81	   N	-1.633	-5.251	-0.299	N.3	1	UNK0	0.000	
82	   C	-3.260	-2.839	-0.722	C.2	1	UNK0	0.000	
83	   C	-2.428	-3.406	-1.667	C.2	1	UNK0	0.000	
84	   C	-1.716	-4.669	-1.412	C.3	1	UNK0	0.000	
85	   C	-1.094	-6.590	-0.200	C.3	1	UNK0	0.000	
86	   H	-3.400	-3.335	0.261	 H	1	UNK0	0.000	
87	   H	-1.185	-5.010	-2.294	 H	1	UNK0	0.000	
88	   H	-0.229	-6.753	-0.900	 H	1	UNK0	0.000	
89	   N	5.482	-0.233	-1.826	N.3	1	UNK0	0.000	
90	   C	3.079	0.704	-3.386	C.2	1	UNK0	0.000	
91	   C	3.808	1.478	-2.376	C.2	1	UNK0	0.000	
92	   C	5.046	0.937	-1.688	C.3	1	UNK0	0.000	
93	   C	6.748	-0.511	-1.124	C.3	1	UNK0	0.000	
94	   H	3.338	-0.273	-3.697	 H	1	UNK0	0.000	
95	   H	5.576	1.676	-1.096	 H	1	UNK0	0.000	
96	   H	6.842	0.208	-0.326	 H	1	UNK0	0.000	
@<TRIPOS>BOND
1 1 4 2
2 2 59 1
3 2 3 2
4 3 90 1
5 3 4 1
6 5 29 1
7 1 5 1
8 2 6 1
9 4 7 1
10 5 8 1
11 9 12 2
12 10 11 1
13 11 50 2
14 11 12 1
15 12 15 1
16 9 13 1
17 13 16 1
18 10 14 1
19 18 22 1
20 18 75 1
21 18 19 2
22 17 20 2
23 19 20 1
24 17 21 1
25 20 23 1
26 21 24 1
27 25 28 1
28 26 83 1
29 26 27 2
30 27 66 1
31 28 31 1
32 27 28 1
33 29 32 1
34 25 29 1
35 26 30 1
36 33 36 2
37 34 35 2
38 19 34 1
39 35 74 1
40 36 39 1
41 35 36 1
42 33 37 1
43 37 40 1
44 34 38 1
45 42 51 2
46 10 43 2
47 42 43 1
48 41 44 2
49 43 44 1
50 41 45 1
51 42 46 1
52 44 47 1
53 45 48 1
54 49 53 1
55 50 51 1
56 50 54 1
57 51 52 1
58 52 55 1
59 49 52 2
60 53 77 1
61 53 56 1
62 58 62 1
63 59 60 1
64 58 59 2
65 57 60 2
66 57 61 1
67 37 61 1
68 60 63 1
69 61 64 1
70 65 68 2
71 65 69 1
72 66 67 2
73 67 82 1
74 67 68 1
75 68 71 1
76 21 69 1
77 69 72 1
78 66 70 1
79 73 77 1
80 74 78 1
81 74 75 2
82 75 76 1
83 76 79 1
84 73 76 2
85 77 80 1
86 81 85 1
87 82 86 1
88 83 84 1
89 82 83 2
90 81 84 1
91 13 85 1
92 84 87 1
93 85 88 1
94 89 92 1
95 89 93 1
96 90 91 2
97 58 91 1
98 91 92 1
99 92 95 1
100 45 93 1
101 93 96 1
102 90 94 1
@<TRIPOS>SUBSTRUCTURE
1	UNK0	1	GROUP	1 ****	UNK
