# Supplementary material for: MoleQCage: Geometric High-Throughput Screening for Molecular Caging Prediction
Source: J Chem Inf Model. 2024 Dec 12;64(24):9034–9. doi: 10.1021/acs.jcim.4c01419 (PMC11684736; doi:10.1021/acs.jcim.4c01419)
Supplement: Supplementary file 2 — ci4c01419_si_002.zip [file ci4c01419_si_002.zip › CC3_conformations/CC3_173.mol2]

# created with PyMOL 2.4.1
@<TRIPOS>MOLECULE
frame372.xyz
96 102 1                
SMALL
USER_CHARGES
@<TRIPOS>ATOM
1	   N	0.331	0.640	-5.887	N.2	1	UNK0	0.000	
2	   C	1.483	2.501	-3.768	C.2	1	UNK0	0.000	
3	   C	1.926	1.161	-4.014	C.2	1	UNK0	0.000	
4	   C	1.359	0.348	-5.143	C.2	1	UNK0	0.000	
5	   C	-0.207	-0.311	-6.894	C.3	1	UNK0	0.000	
6	   H	0.593	2.839	-4.312	 H	1	UNK0	0.000	
7	   H	1.895	-0.578	-5.392	 H	1	UNK0	0.000	
8	   H	0.276	-1.321	-6.912	 H	1	UNK0	0.000	
9	   N	0.350	-5.569	0.855	N.2	1	UNK0	0.000	
10	   C	2.382	-3.365	1.119	C.2	1	UNK0	0.000	
11	   C	1.381	-3.595	2.045	C.2	1	UNK0	0.000	
12	   C	0.380	-4.721	1.861	C.2	1	UNK0	0.000	
13	   C	-0.615	-6.731	0.970	C.3	1	UNK0	0.000	
14	   H	2.446	-3.972	0.236	 H	1	UNK0	0.000	
15	   H	-0.412	-4.867	2.654	 H	1	UNK0	0.000	
16	   H	-1.289	-6.641	1.854	 H	1	UNK0	0.000	
17	   N	-5.351	1.813	2.017	N.2	1	UNK0	0.000	
18	   C	-2.627	1.982	3.046	C.2	1	UNK0	0.000	
19	   C	-3.070	2.688	1.900	C.2	1	UNK0	0.000	
20	   C	-4.434	2.406	1.351	C.2	1	UNK0	0.000	
21	   C	-6.689	1.673	1.509	C.3	1	UNK0	0.000	
22	   H	-3.227	1.198	3.423	 H	1	UNK0	0.000	
23	   H	-4.670	2.718	0.326	 H	1	UNK0	0.000	
24	   H	-6.941	2.481	0.827	 H	1	UNK0	0.000	
25	   N	-1.708	-1.274	-5.258	N.2	1	UNK0	0.000	
26	   C	-2.244	-2.793	-2.709	C.2	1	UNK0	0.000	
27	   C	-2.707	-1.442	-3.054	C.2	1	UNK0	0.000	
28	   C	-2.382	-0.761	-4.282	C.2	1	UNK0	0.000	
29	   C	-1.717	-0.548	-6.512	C.3	1	UNK0	0.000	
30	   H	-1.562	-3.355	-3.397	 H	1	UNK0	0.000	
31	   H	-2.924	0.174	-4.294	 H	1	UNK0	0.000	
32	   H	-2.291	0.386	-6.500	 H	1	UNK0	0.000	
33	   N	-0.057	5.668	0.428	N.2	1	UNK0	0.000	
34	   C	-2.239	3.754	1.416	C.2	1	UNK0	0.000	
35	   C	-0.897	3.867	1.965	C.2	1	UNK0	0.000	
36	   C	0.085	4.928	1.432	C.2	1	UNK0	0.000	
37	   C	0.926	6.718	0.142	C.3	1	UNK0	0.000	
38	   H	-2.616	4.459	0.657	 H	1	UNK0	0.000	
39	   H	0.939	5.069	2.057	 H	1	UNK0	0.000	
40	   H	1.869	6.440	0.685	 H	1	UNK0	0.000	
41	   N	5.449	-1.449	0.490	N.3	1	UNK0	0.000	
42	   C	3.334	-1.595	2.478	C.2	1	UNK0	0.000	
43	   C	3.356	-2.412	1.348	C.2	1	UNK0	0.000	
44	   C	4.475	-2.321	0.395	C.3	1	UNK0	0.000	
45	   C	6.494	-1.605	-0.539	C.3	1	UNK0	0.000	
46	   H	4.217	-0.929	2.593	 H	1	UNK0	0.000	
47	   H	4.466	-3.028	-0.424	 H	1	UNK0	0.000	
48	   H	6.162	-2.251	-1.340	 H	1	UNK0	0.000	
49	   N	1.561	-1.030	5.585	N.2	1	UNK0	0.000	
50	   C	1.372	-2.774	3.253	C.2	1	UNK0	0.000	
51	   C	2.348	-1.773	3.453	C.2	1	UNK0	0.000	
52	   C	2.235	-0.872	4.525	C.2	1	UNK0	0.000	
53	   C	1.691	-0.050	6.631	C.3	1	UNK0	0.000	
54	   H	0.575	-2.925	3.966	 H	1	UNK0	0.000	
55	   H	2.893	0.037	4.478	 H	1	UNK0	0.000	
56	   H	2.601	0.580	6.415	 H	1	UNK0	0.000	
57	   N	2.173	5.563	-1.776	N.2	1	UNK0	0.000	
58	   C	3.160	2.691	-2.041	C.2	1	UNK0	0.000	
59	   C	2.070	3.262	-2.685	C.2	1	UNK0	0.000	
60	   C	1.517	4.601	-2.318	C.2	1	UNK0	0.000	
61	   C	1.457	6.748	-1.321	C.3	1	UNK0	0.000	
62	   H	3.622	3.224	-1.178	 H	1	UNK0	0.000	
63	   H	0.472	4.750	-2.543	 H	1	UNK0	0.000	
64	   H	0.563	6.934	-1.980	 H	1	UNK0	0.000	
65	   N	-5.920	-0.002	-0.252	N.2	1	UNK0	0.000	
66	   C	-3.642	-0.887	-2.136	C.2	1	UNK0	0.000	
67	   C	-4.128	-1.528	-0.968	C.2	1	UNK0	0.000	
68	   C	-5.133	-1.032	-0.016	C.2	1	UNK0	0.000	
69	   C	-6.951	0.253	0.767	C.3	1	UNK0	0.000	
70	   H	-4.113	0.028	-2.330	 H	1	UNK0	0.000	
71	   H	-5.235	-1.516	0.966	 H	1	UNK0	0.000	
72	   H	-7.087	-0.545	1.526	 H	1	UNK0	0.000	
73	   N	0.159	1.657	5.505	N.2	1	UNK0	0.000	
74	   C	-0.474	3.156	3.145	C.2	1	UNK0	0.000	
75	   C	-1.407	2.179	3.641	C.2	1	UNK0	0.000	
76	   C	-0.974	1.508	4.913	C.2	1	UNK0	0.000	
77	   C	0.387	0.852	6.722	C.3	1	UNK0	0.000	
78	   H	0.556	3.329	3.536	 H	1	UNK0	0.000	
79	   H	-1.714	0.812	5.305	 H	1	UNK0	0.000	
80	   H	-0.407	0.116	6.868	 H	1	UNK0	0.000	
81	   N	-2.234	-5.513	-0.361	N.2	1	UNK0	0.000	
82	   C	-3.542	-2.780	-0.653	C.2	1	UNK0	0.000	
83	   C	-2.613	-3.399	-1.514	C.2	1	UNK0	0.000	
84	   C	-1.887	-4.616	-1.189	C.2	1	UNK0	0.000	
85	   C	-1.476	-6.747	-0.322	C.3	1	UNK0	0.000	
86	   H	-3.799	-3.350	0.251	 H	1	UNK0	0.000	
87	   H	-0.983	-4.691	-1.744	 H	1	UNK0	0.000	
88	   H	-0.817	-6.840	-1.241	 H	1	UNK0	0.000	
89	   N	5.670	0.125	-2.042	N.2	1	UNK0	0.000	
90	   C	3.048	0.654	-3.363	C.2	1	UNK0	0.000	
91	   C	3.658	1.426	-2.339	C.2	1	UNK0	0.000	
92	   C	4.873	1.008	-1.583	C.2	1	UNK0	0.000	
93	   C	6.788	-0.275	-1.217	C.3	1	UNK0	0.000	
94	   H	3.388	-0.302	-3.629	 H	1	UNK0	0.000	
95	   H	5.058	1.436	-0.578	 H	1	UNK0	0.000	
96	   H	7.088	0.508	-0.523	 H	1	UNK0	0.000	
@<TRIPOS>BOND
1 1 4 2
2 2 59 1
3 2 3 2
4 3 90 1
5 3 4 1
6 5 29 1
7 1 5 1
8 2 6 1
9 4 7 1
10 5 8 1
11 9 13 1
12 9 12 2
13 10 43 2
14 10 11 1
15 11 50 2
16 11 12 1
17 12 15 1
18 13 16 1
19 10 14 1
20 18 22 1
21 18 75 2
22 18 19 1
23 19 20 1
24 17 20 2
25 17 21 1
26 20 23 1
27 21 24 1
28 25 28 2
29 26 83 1
30 26 27 2
31 27 66 1
32 27 28 1
33 29 32 1
34 25 29 1
35 26 30 1
36 28 31 1
37 33 36 2
38 19 34 2
39 34 35 1
40 35 74 2
41 35 36 1
42 36 39 1
43 33 37 1
44 37 40 1
45 34 38 1
46 42 46 1
47 42 51 2
48 42 43 1
49 41 44 1
50 43 44 1
51 41 45 1
52 44 47 1
53 45 48 1
54 49 53 1
55 50 51 1
56 50 54 1
57 51 52 1
58 49 52 2
59 53 77 1
60 52 55 1
61 53 56 1
62 57 61 1
63 58 62 1
64 59 60 1
65 58 59 2
66 57 60 2
67 37 61 1
68 60 63 1
69 61 64 1
70 65 68 2
71 65 69 1
72 66 67 2
73 67 82 1
74 67 68 1
75 68 71 1
76 21 69 1
77 69 72 1
78 66 70 1
79 73 77 1
80 74 78 1
81 74 75 1
82 75 76 1
83 76 79 1
84 73 76 2
85 77 80 1
86 81 85 1
87 82 86 1
88 83 84 1
89 82 83 2
90 81 84 2
91 13 85 1
92 84 87 1
93 85 88 1
94 89 92 2
95 89 93 1
96 90 91 2
97 58 91 1
98 91 92 1
99 92 95 1
100 45 93 1
101 93 96 1
102 90 94 1
@<TRIPOS>SUBSTRUCTURE
1	UNK0	1	GROUP	1 ****	UNK
