# Supplementary material for: MoleQCage: Geometric High-Throughput Screening for Molecular Caging Prediction
Source: J Chem Inf Model. 2024 Dec 12;64(24):9034–9. doi: 10.1021/acs.jcim.4c01419 (PMC11684736; doi:10.1021/acs.jcim.4c01419)
Supplement: Supplementary file 2 — ci4c01419_si_002.zip [file ci4c01419_si_002.zip › CC3_conformations/CC3_174.mol2]

# created with PyMOL 2.4.1
@<TRIPOS>MOLECULE
frame373.xyz
96 102 1                
SMALL
USER_CHARGES
@<TRIPOS>ATOM
1	   N	0.119	0.753	-5.587	N.2	1	UNK0	0.000	
2	   C	0.941	2.047	-3.127	C.2	1	UNK0	0.000	
3	   C	1.641	0.956	-3.641	C.2	1	UNK0	0.000	
4	   C	1.075	0.267	-4.853	C.2	1	UNK0	0.000	
5	   C	-0.393	0.055	-6.695	C.3	1	UNK0	0.000	
6	   H	-0.012	2.259	-3.581	 H	1	UNK0	0.000	
7	   H	1.505	-0.685	-4.981	 H	1	UNK0	0.000	
8	   H	0.208	-0.837	-6.830	 H	1	UNK0	0.000	
9	   N	0.535	-5.685	1.174	N.2	1	UNK0	0.000	
10	   C	2.540	-3.541	1.131	C.2	1	UNK0	0.000	
11	   C	1.481	-3.645	2.089	C.2	1	UNK0	0.000	
12	   C	0.466	-4.737	2.017	C.2	1	UNK0	0.000	
13	   C	-0.538	-6.639	1.147	C.3	1	UNK0	0.000	
14	   H	2.578	-4.313	0.422	 H	1	UNK0	0.000	
15	   H	-0.321	-4.794	2.757	 H	1	UNK0	0.000	
16	   H	-1.268	-6.483	1.898	 H	1	UNK0	0.000	
17	   N	-4.989	1.681	1.503	N.2	1	UNK0	0.000	
18	   C	-2.422	2.030	3.039	C.2	1	UNK0	0.000	
19	   C	-2.779	2.703	1.848	C.2	1	UNK0	0.000	
20	   C	-4.108	2.533	1.221	C.2	1	UNK0	0.000	
21	   C	-6.291	1.763	0.865	C.3	1	UNK0	0.000	
22	   H	-3.032	1.264	3.430	 H	1	UNK0	0.000	
23	   H	-4.252	3.158	0.368	 H	1	UNK0	0.000	
24	   H	-6.203	2.211	-0.086	 H	1	UNK0	0.000	
25	   N	-2.084	-1.262	-5.464	N.2	1	UNK0	0.000	
26	   C	-2.141	-2.591	-2.809	C.2	1	UNK0	0.000	
27	   C	-2.876	-1.395	-3.182	C.2	1	UNK0	0.000	
28	   C	-2.623	-0.749	-4.447	C.2	1	UNK0	0.000	
29	   C	-1.883	-0.395	-6.559	C.3	1	UNK0	0.000	
30	   H	-1.365	-2.949	-3.543	 H	1	UNK0	0.000	
31	   H	-2.966	0.248	-4.363	 H	1	UNK0	0.000	
32	   H	-2.576	0.491	-6.553	 H	1	UNK0	0.000	
33	   N	-0.204	5.769	0.706	N.2	1	UNK0	0.000	
34	   C	-1.860	3.653	1.369	C.2	1	UNK0	0.000	
35	   C	-0.625	3.837	1.975	C.2	1	UNK0	0.000	
36	   C	0.292	4.812	1.364	C.2	1	UNK0	0.000	
37	   C	0.703	6.676	0.128	C.3	1	UNK0	0.000	
38	   H	-2.189	4.147	0.476	 H	1	UNK0	0.000	
39	   H	1.368	4.661	1.558	 H	1	UNK0	0.000	
40	   H	1.620	6.643	0.775	 H	1	UNK0	0.000	
41	   N	5.711	-1.714	0.521	N.2	1	UNK0	0.000	
42	   C	3.374	-1.535	2.241	C.2	1	UNK0	0.000	
43	   C	3.507	-2.488	1.227	C.2	1	UNK0	0.000	
44	   C	4.622	-2.376	0.291	C.2	1	UNK0	0.000	
45	   C	6.718	-1.625	-0.532	C.3	1	UNK0	0.000	
46	   H	4.154	-0.782	2.291	 H	1	UNK0	0.000	
47	   H	4.518	-2.938	-0.620	 H	1	UNK0	0.000	
48	   H	6.403	-2.335	-1.240	 H	1	UNK0	0.000	
49	   N	1.662	-1.156	5.452	N.2	1	UNK0	0.000	
50	   C	1.451	-2.688	3.131	C.2	1	UNK0	0.000	
51	   C	2.357	-1.633	3.264	C.2	1	UNK0	0.000	
52	   C	2.320	-0.739	4.426	C.2	1	UNK0	0.000	
53	   C	1.709	-0.285	6.630	C.3	1	UNK0	0.000	
54	   H	0.664	-2.829	3.824	 H	1	UNK0	0.000	
55	   H	2.820	0.204	4.403	 H	1	UNK0	0.000	
56	   H	2.598	0.325	6.584	 H	1	UNK0	0.000	
57	   N	1.653	5.072	-1.511	N.2	1	UNK0	0.000	
58	   C	2.780	2.405	-1.562	C.2	1	UNK0	0.000	
59	   C	1.577	2.783	-2.165	C.2	1	UNK0	0.000	
60	   C	0.952	4.016	-1.793	C.2	1	UNK0	0.000	
61	   C	0.968	6.369	-1.379	C.3	1	UNK0	0.000	
62	   H	3.231	2.973	-0.704	 H	1	UNK0	0.000	
63	   H	-0.139	4.060	-1.836	 H	1	UNK0	0.000	
64	   H	0.037	6.308	-2.002	 H	1	UNK0	0.000	
65	   N	-6.095	-0.280	-0.540	N.3	1	UNK0	0.000	
66	   C	-3.919	-0.983	-2.330	C.2	1	UNK0	0.000	
67	   C	-4.054	-1.573	-1.046	C.2	1	UNK0	0.000	
68	   C	-5.071	-0.985	-0.152	C.3	1	UNK0	0.000	
69	   C	-6.802	0.332	0.560	C.3	1	UNK0	0.000	
70	   H	-4.470	-0.099	-2.569	 H	1	UNK0	0.000	
71	   H	-4.799	-1.129	0.914	 H	1	UNK0	0.000	
72	   H	-6.630	-0.303	1.405	 H	1	UNK0	0.000	
73	   N	0.241	1.511	5.564	N.2	1	UNK0	0.000	
74	   C	-0.256	3.089	3.099	C.2	1	UNK0	0.000	
75	   C	-1.166	2.170	3.607	C.2	1	UNK0	0.000	
76	   C	-0.837	1.443	4.872	C.2	1	UNK0	0.000	
77	   C	0.363	0.608	6.643	C.3	1	UNK0	0.000	
78	   H	0.637	3.266	3.703	 H	1	UNK0	0.000	
79	   H	-1.571	0.745	5.191	 H	1	UNK0	0.000	
80	   H	-0.462	-0.111	6.821	 H	1	UNK0	0.000	
81	   N	-2.080	-5.385	-0.389	N.2	1	UNK0	0.000	
82	   C	-3.354	-2.739	-0.703	C.2	1	UNK0	0.000	
83	   C	-2.368	-3.259	-1.615	C.2	1	UNK0	0.000	
84	   C	-1.711	-4.575	-1.384	C.2	1	UNK0	0.000	
85	   C	-1.321	-6.582	-0.190	C.3	1	UNK0	0.000	
86	   H	-3.621	-3.218	0.247	 H	1	UNK0	0.000	
87	   H	-0.967	-4.828	-2.083	 H	1	UNK0	0.000	
88	   H	-0.514	-6.657	-0.945	 H	1	UNK0	0.000	
89	   N	5.456	-0.024	-1.895	N.2	1	UNK0	0.000	
90	   C	2.836	0.484	-3.082	C.2	1	UNK0	0.000	
91	   C	3.389	1.232	-2.032	C.2	1	UNK0	0.000	
92	   C	4.688	0.860	-1.426	C.2	1	UNK0	0.000	
93	   C	6.745	-0.223	-1.158	C.3	1	UNK0	0.000	
94	   H	3.332	-0.410	-3.410	 H	1	UNK0	0.000	
95	   H	4.876	1.293	-0.412	 H	1	UNK0	0.000	
96	   H	6.971	0.442	-0.398	 H	1	UNK0	0.000	
@<TRIPOS>BOND
1 1 4 2
2 2 59 1
3 2 3 2
4 3 90 1
5 3 4 1
6 5 29 1
7 1 5 1
8 2 6 1
9 4 7 1
10 5 8 1
11 9 12 2
12 10 43 2
13 10 11 1
14 11 50 2
15 11 12 1
16 12 15 1
17 9 13 1
18 13 16 1
19 10 14 1
20 18 22 1
21 18 75 2
22 18 19 1
23 17 20 2
24 19 20 1
25 17 21 1
26 20 23 1
27 21 24 1
28 25 28 2
29 26 83 1
30 26 27 2
31 27 66 1
32 28 31 1
33 27 28 1
34 29 32 1
35 25 29 1
36 26 30 1
37 33 36 2
38 19 34 2
39 34 35 1
40 35 74 2
41 36 39 1
42 35 36 1
43 33 37 1
44 37 40 1
45 34 38 1
46 42 46 1
47 42 51 2
48 42 43 1
49 41 44 2
50 43 44 1
51 41 45 1
52 44 47 1
53 45 48 1
54 49 53 1
55 50 51 1
56 50 54 1
57 51 52 1
58 49 52 2
59 53 77 1
60 52 55 1
61 53 56 1
62 57 61 1
63 58 62 1
64 59 60 1
65 58 59 2
66 57 60 2
67 37 61 1
68 60 63 1
69 61 64 1
70 65 68 1
71 65 69 1
72 66 67 2
73 67 82 1
74 67 68 1
75 68 71 1
76 21 69 1
77 69 72 1
78 66 70 1
79 73 77 1
80 74 75 1
81 74 78 1
82 75 76 1
83 76 79 1
84 73 76 2
85 77 80 1
86 81 85 1
87 82 86 1
88 83 84 1
89 82 83 2
90 81 84 2
91 13 85 1
92 84 87 1
93 85 88 1
94 89 92 2
95 89 93 1
96 90 91 2
97 58 91 1
98 91 92 1
99 92 95 1
100 45 93 1
101 93 96 1
102 90 94 1
@<TRIPOS>SUBSTRUCTURE
1	UNK0	1	GROUP	1 ****	UNK
