# Supplementary material for: MoleQCage: Geometric High-Throughput Screening for Molecular Caging Prediction
Source: J Chem Inf Model. 2024 Dec 12;64(24):9034–9. doi: 10.1021/acs.jcim.4c01419 (PMC11684736; doi:10.1021/acs.jcim.4c01419)
Supplement: Supplementary file 2 — ci4c01419_si_002.zip [file ci4c01419_si_002.zip › CC3_conformations/CC3_175.mol2]

# created with PyMOL 2.4.1
@<TRIPOS>MOLECULE
frame374.xyz
96 102 1                
SMALL
USER_CHARGES
@<TRIPOS>ATOM
1	   N	0.189	0.443	-5.776	N.2	1	UNK0	0.000	
2	   C	1.184	2.287	-3.755	C.2	1	UNK0	0.000	
3	   C	1.728	1.039	-4.006	C.2	1	UNK0	0.000	
4	   C	1.117	0.126	-4.927	C.2	1	UNK0	0.000	
5	   C	-0.251	-0.545	-6.745	C.3	1	UNK0	0.000	
6	   H	0.280	2.670	-4.250	 H	1	UNK0	0.000	
7	   H	1.527	-0.889	-4.930	 H	1	UNK0	0.000	
8	   H	0.310	-1.445	-6.658	 H	1	UNK0	0.000	
9	   N	0.746	-5.913	1.129	N.2	1	UNK0	0.000	
10	   C	2.753	-3.801	1.203	C.2	1	UNK0	0.000	
11	   C	1.712	-3.953	2.135	C.2	1	UNK0	0.000	
12	   C	0.698	-4.962	1.998	C.2	1	UNK0	0.000	
13	   C	-0.345	-6.845	0.966	C.3	1	UNK0	0.000	
14	   H	2.852	-4.500	0.388	 H	1	UNK0	0.000	
15	   H	-0.071	-4.882	2.803	 H	1	UNK0	0.000	
16	   H	-0.982	-6.867	1.875	 H	1	UNK0	0.000	
17	   N	-5.453	2.042	2.067	N.2	1	UNK0	0.000	
18	   C	-2.773	2.125	3.326	C.2	1	UNK0	0.000	
19	   C	-3.219	3.027	2.298	C.2	1	UNK0	0.000	
20	   C	-4.607	2.924	1.668	C.2	1	UNK0	0.000	
21	   C	-6.705	1.976	1.283	C.3	1	UNK0	0.000	
22	   H	-3.397	1.373	3.705	 H	1	UNK0	0.000	
23	   H	-4.877	3.596	0.826	 H	1	UNK0	0.000	
24	   H	-6.775	2.694	0.501	 H	1	UNK0	0.000	
25	   N	-2.011	-1.325	-5.318	N.3	1	UNK0	0.000	
26	   C	-2.132	-2.379	-2.640	C.2	1	UNK0	0.000	
27	   C	-3.018	-1.330	-3.117	C.2	1	UNK0	0.000	
28	   C	-2.741	-0.759	-4.431	C.3	1	UNK0	0.000	
29	   C	-1.733	-0.670	-6.560	C.3	1	UNK0	0.000	
30	   H	-1.295	-2.795	-3.267	 H	1	UNK0	0.000	
31	   H	-3.360	0.100	-4.681	 H	1	UNK0	0.000	
32	   H	-2.173	0.343	-6.634	 H	1	UNK0	0.000	
33	   N	-0.090	5.740	0.697	N.2	1	UNK0	0.000	
34	   C	-2.285	3.868	1.729	C.2	1	UNK0	0.000	
35	   C	-0.964	4.031	2.200	C.2	1	UNK0	0.000	
36	   C	0.017	5.070	1.789	C.2	1	UNK0	0.000	
37	   C	0.899	6.681	0.272	C.3	1	UNK0	0.000	
38	   H	-2.613	4.365	0.829	 H	1	UNK0	0.000	
39	   H	0.845	5.233	2.499	 H	1	UNK0	0.000	
40	   H	1.889	6.601	0.737	 H	1	UNK0	0.000	
41	   N	5.767	-1.844	0.680	N.2	1	UNK0	0.000	
42	   C	3.494	-1.827	2.471	C.2	1	UNK0	0.000	
43	   C	3.704	-2.760	1.428	C.2	1	UNK0	0.000	
44	   C	4.847	-2.687	0.485	C.2	1	UNK0	0.000	
45	   C	6.810	-1.692	-0.344	C.3	1	UNK0	0.000	
46	   H	4.143	-1.011	2.648	 H	1	UNK0	0.000	
47	   H	4.873	-3.374	-0.411	 H	1	UNK0	0.000	
48	   H	6.711	-2.415	-1.122	 H	1	UNK0	0.000	
49	   N	1.546	-1.138	5.540	N.2	1	UNK0	0.000	
50	   C	1.510	-3.036	3.196	C.2	1	UNK0	0.000	
51	   C	2.358	-1.939	3.332	C.2	1	UNK0	0.000	
52	   C	2.164	-1.012	4.443	C.2	1	UNK0	0.000	
53	   C	1.668	-0.069	6.591	C.3	1	UNK0	0.000	
54	   H	0.603	-3.076	3.806	 H	1	UNK0	0.000	
55	   H	2.681	-0.124	4.176	 H	1	UNK0	0.000	
56	   H	2.462	0.666	6.272	 H	1	UNK0	0.000	
57	   N	1.783	5.234	-1.508	N.2	1	UNK0	0.000	
58	   C	3.110	2.811	-2.215	C.2	1	UNK0	0.000	
59	   C	1.898	3.194	-2.850	C.2	1	UNK0	0.000	
60	   C	1.379	4.564	-2.466	C.2	1	UNK0	0.000	
61	   C	1.186	6.539	-1.265	C.3	1	UNK0	0.000	
62	   H	3.664	3.426	-1.579	 H	1	UNK0	0.000	
63	   H	0.523	5.040	-3.034	 H	1	UNK0	0.000	
64	   H	0.197	6.633	-1.759	 H	1	UNK0	0.000	
65	   N	-5.868	0.155	-0.239	N.2	1	UNK0	0.000	
66	   C	-4.049	-0.914	-2.297	C.2	1	UNK0	0.000	
67	   C	-4.307	-1.530	-1.096	C.2	1	UNK0	0.000	
68	   C	-5.284	-0.996	-0.135	C.2	1	UNK0	0.000	
69	   C	-6.894	0.528	0.715	C.3	1	UNK0	0.000	
70	   H	-4.536	-0.018	-2.551	 H	1	UNK0	0.000	
71	   H	-5.502	-1.704	0.669	 H	1	UNK0	0.000	
72	   H	-6.858	-0.079	1.588	 H	1	UNK0	0.000	
73	   N	0.112	1.370	5.533	N.2	1	UNK0	0.000	
74	   C	-0.549	3.122	3.209	C.2	1	UNK0	0.000	
75	   C	-1.410	2.182	3.843	C.2	1	UNK0	0.000	
76	   C	-0.979	1.243	4.865	C.2	1	UNK0	0.000	
77	   C	0.312	0.600	6.730	C.3	1	UNK0	0.000	
78	   H	0.480	3.062	3.551	 H	1	UNK0	0.000	
79	   H	-1.654	0.464	5.140	 H	1	UNK0	0.000	
80	   H	-0.395	-0.175	6.758	 H	1	UNK0	0.000	
81	   N	-1.884	-5.123	-0.101	N.3	1	UNK0	0.000	
82	   C	-3.434	-2.564	-0.610	C.2	1	UNK0	0.000	
83	   C	-2.382	-3.076	-1.409	C.2	1	UNK0	0.000	
84	   C	-1.734	-4.317	-1.069	C.3	1	UNK0	0.000	
85	   C	-1.220	-6.414	-0.339	C.3	1	UNK0	0.000	
86	   H	-3.472	-2.924	0.422	 H	1	UNK0	0.000	
87	   H	-1.066	-4.573	-1.940	 H	1	UNK0	0.000	
88	   H	-0.613	-6.351	-1.258	 H	1	UNK0	0.000	
89	   N	5.385	-0.078	-1.678	N.2	1	UNK0	0.000	
90	   C	2.865	0.683	-3.246	C.2	1	UNK0	0.000	
91	   C	3.538	1.496	-2.279	C.2	1	UNK0	0.000	
92	   C	4.804	1.072	-1.596	C.2	1	UNK0	0.000	
93	   C	6.730	-0.308	-1.084	C.3	1	UNK0	0.000	
94	   H	3.209	-0.293	-3.429	 H	1	UNK0	0.000	
95	   H	5.217	1.821	-0.922	 H	1	UNK0	0.000	
96	   H	6.825	0.483	-0.329	 H	1	UNK0	0.000	
@<TRIPOS>BOND
1 1 4 2
2 2 59 1
3 2 3 2
4 3 90 1
5 3 4 1
6 5 8 1
7 5 29 1
8 1 5 1
9 2 6 1
10 4 7 1
11 9 12 2
12 10 43 2
13 10 11 1
14 11 50 2
15 11 12 1
16 12 15 1
17 9 13 1
18 13 16 1
19 10 14 1
20 18 22 1
21 18 75 1
22 18 19 2
23 17 20 2
24 19 20 1
25 17 21 1
26 20 23 1
27 21 24 1
28 25 28 1
29 26 83 1
30 26 27 2
31 27 66 1
32 27 28 1
33 25 29 1
34 26 30 1
35 28 31 1
36 29 32 1
37 33 36 2
38 34 35 2
39 19 34 1
40 35 74 1
41 35 36 1
42 36 39 1
43 33 37 1
44 37 40 1
45 34 38 1
46 42 46 1
47 42 51 2
48 42 43 1
49 41 44 2
50 43 44 1
51 41 45 1
52 44 47 1
53 45 48 1
54 49 53 1
55 50 51 1
56 50 54 1
57 51 52 1
58 49 52 2
59 53 77 1
60 52 55 1
61 53 56 1
62 57 61 1
63 58 62 1
64 59 60 1
65 58 59 2
66 57 60 2
67 37 61 1
68 60 63 1
69 61 64 1
70 65 68 2
71 65 69 1
72 66 67 2
73 67 82 1
74 67 68 1
75 68 71 1
76 21 69 1
77 69 72 1
78 66 70 1
79 73 77 1
80 74 78 1
81 74 75 2
82 75 76 1
83 76 79 1
84 73 76 2
85 77 80 1
86 82 86 1
87 83 84 1
88 82 83 2
89 81 84 1
90 81 85 1
91 13 85 1
92 84 87 1
93 85 88 1
94 89 92 2
95 89 93 1
96 90 91 2
97 58 91 1
98 91 92 1
99 92 95 1
100 45 93 1
101 93 96 1
102 90 94 1
@<TRIPOS>SUBSTRUCTURE
1	UNK0	1	GROUP	1 ****	UNK
