# Supplementary material for: MoleQCage: Geometric High-Throughput Screening for Molecular Caging Prediction
Source: J Chem Inf Model. 2024 Dec 12;64(24):9034–9. doi: 10.1021/acs.jcim.4c01419 (PMC11684736; doi:10.1021/acs.jcim.4c01419)
Supplement: Supplementary file 2 — ci4c01419_si_002.zip [file ci4c01419_si_002.zip › CC3_conformations/CC3_176.mol2]

# created with PyMOL 2.4.1
@<TRIPOS>MOLECULE
frame375.xyz
96 102 1                
SMALL
USER_CHARGES
@<TRIPOS>ATOM
1	   N	0.565	0.742	-6.112	N.2	1	UNK0	0.000	
2	   C	1.637	2.533	-4.002	C.2	1	UNK0	0.000	
3	   C	2.200	1.280	-4.346	C.2	1	UNK0	0.000	
4	   C	1.508	0.407	-5.324	C.2	1	UNK0	0.000	
5	   C	-0.095	-0.239	-6.952	C.3	1	UNK0	0.000	
6	   H	0.805	2.789	-4.646	 H	1	UNK0	0.000	
7	   H	1.992	-0.626	-5.383	 H	1	UNK0	0.000	
8	   H	0.433	-1.238	-6.976	 H	1	UNK0	0.000	
9	   N	0.206	-5.456	0.976	N.2	1	UNK0	0.000	
10	   C	2.422	-3.445	1.097	C.2	1	UNK0	0.000	
11	   C	1.367	-3.583	2.031	C.2	1	UNK0	0.000	
12	   C	0.291	-4.604	1.935	C.2	1	UNK0	0.000	
13	   C	-0.696	-6.584	1.048	C.3	1	UNK0	0.000	
14	   H	2.339	-4.063	0.222	 H	1	UNK0	0.000	
15	   H	-0.413	-4.604	2.760	 H	1	UNK0	0.000	
16	   H	-1.453	-6.511	1.857	 H	1	UNK0	0.000	
17	   N	-5.201	1.808	1.975	N.2	1	UNK0	0.000	
18	   C	-2.602	2.095	3.224	C.2	1	UNK0	0.000	
19	   C	-2.980	2.757	2.065	C.2	1	UNK0	0.000	
20	   C	-4.356	2.598	1.492	C.2	1	UNK0	0.000	
21	   C	-6.530	1.799	1.357	C.3	1	UNK0	0.000	
22	   H	-3.452	1.604	3.665	 H	1	UNK0	0.000	
23	   H	-4.586	3.188	0.626	 H	1	UNK0	0.000	
24	   H	-6.660	2.404	0.412	 H	1	UNK0	0.000	
25	   N	-1.683	-1.152	-5.198	N.2	1	UNK0	0.000	
26	   C	-2.371	-2.793	-2.718	C.2	1	UNK0	0.000	
27	   C	-2.876	-1.486	-2.972	C.2	1	UNK0	0.000	
28	   C	-2.529	-0.783	-4.290	C.2	1	UNK0	0.000	
29	   C	-1.570	-0.496	-6.496	C.3	1	UNK0	0.000	
30	   H	-1.702	-3.297	-3.425	 H	1	UNK0	0.000	
31	   H	-3.123	0.157	-4.467	 H	1	UNK0	0.000	
32	   H	-2.206	0.351	-6.418	 H	1	UNK0	0.000	
33	   N	-0.119	5.846	0.737	N.2	1	UNK0	0.000	
34	   C	-2.085	3.665	1.460	C.2	1	UNK0	0.000	
35	   C	-0.785	3.866	2.013	C.2	1	UNK0	0.000	
36	   C	0.204	4.891	1.513	C.2	1	UNK0	0.000	
37	   C	0.838	6.828	0.143	C.3	1	UNK0	0.000	
38	   H	-2.356	4.316	0.560	 H	1	UNK0	0.000	
39	   H	1.214	4.789	1.839	 H	1	UNK0	0.000	
40	   H	1.744	6.665	0.651	 H	1	UNK0	0.000	
41	   N	5.652	-1.823	0.494	N.2	1	UNK0	0.000	
42	   C	3.486	-1.785	2.468	C.2	1	UNK0	0.000	
43	   C	3.442	-2.478	1.269	C.2	1	UNK0	0.000	
44	   C	4.518	-2.358	0.301	C.2	1	UNK0	0.000	
45	   C	6.757	-1.729	-0.515	C.3	1	UNK0	0.000	
46	   H	4.260	-1.083	2.645	 H	1	UNK0	0.000	
47	   H	4.287	-2.757	-0.698	 H	1	UNK0	0.000	
48	   H	6.548	-2.514	-1.271	 H	1	UNK0	0.000	
49	   N	1.518	-1.029	5.471	N.2	1	UNK0	0.000	
50	   C	1.409	-2.774	3.215	C.2	1	UNK0	0.000	
51	   C	2.470	-1.889	3.438	C.2	1	UNK0	0.000	
52	   C	2.539	-1.042	4.676	C.2	1	UNK0	0.000	
53	   C	1.510	-0.290	6.708	C.3	1	UNK0	0.000	
54	   H	0.692	-2.857	4.038	 H	1	UNK0	0.000	
55	   H	3.418	-0.378	4.825	 H	1	UNK0	0.000	
56	   H	2.388	0.409	6.742	 H	1	UNK0	0.000	
57	   N	1.609	5.249	-1.513	N.2	1	UNK0	0.000	
58	   C	3.185	2.838	-2.201	C.2	1	UNK0	0.000	
59	   C	2.067	3.353	-2.911	C.2	1	UNK0	0.000	
60	   C	1.377	4.601	-2.503	C.2	1	UNK0	0.000	
61	   C	1.056	6.527	-1.377	C.3	1	UNK0	0.000	
62	   H	3.434	3.469	-1.376	 H	1	UNK0	0.000	
63	   H	0.620	4.903	-3.250	 H	1	UNK0	0.000	
64	   H	0.050	6.604	-1.823	 H	1	UNK0	0.000	
65	   N	-5.922	0.146	-0.248	N.3	1	UNK0	0.000	
66	   C	-3.838	-0.863	-2.137	C.2	1	UNK0	0.000	
67	   C	-4.279	-1.569	-0.985	C.2	1	UNK0	0.000	
68	   C	-5.266	-0.955	-0.067	C.3	1	UNK0	0.000	
69	   C	-6.802	0.379	0.872	C.3	1	UNK0	0.000	
70	   H	-4.235	0.138	-2.378	 H	1	UNK0	0.000	
71	   H	-5.415	-1.535	0.892	 H	1	UNK0	0.000	
72	   H	-6.637	-0.202	1.755	 H	1	UNK0	0.000	
73	   N	-0.032	1.553	5.827	N.2	1	UNK0	0.000	
74	   C	-0.399	3.214	3.223	C.2	1	UNK0	0.000	
75	   C	-1.313	2.292	3.841	C.2	1	UNK0	0.000	
76	   C	-0.978	1.455	5.003	C.2	1	UNK0	0.000	
77	   C	0.168	0.519	6.915	C.3	1	UNK0	0.000	
78	   H	0.480	3.396	3.789	 H	1	UNK0	0.000	
79	   H	-1.779	0.685	5.249	 H	1	UNK0	0.000	
80	   H	-0.660	-0.203	6.870	 H	1	UNK0	0.000	
81	   N	-2.411	-5.577	-0.384	N.2	1	UNK0	0.000	
82	   C	-3.734	-2.854	-0.786	C.2	1	UNK0	0.000	
83	   C	-2.702	-3.438	-1.538	C.2	1	UNK0	0.000	
84	   C	-2.055	-4.702	-1.260	C.2	1	UNK0	0.000	
85	   C	-1.580	-6.763	-0.240	C.3	1	UNK0	0.000	
86	   H	-4.153	-3.477	0.012	 H	1	UNK0	0.000	
87	   H	-1.214	-4.890	-1.924	 H	1	UNK0	0.000	
88	   H	-0.950	-6.961	-1.095	 H	1	UNK0	0.000	
89	   N	5.612	0.002	-1.992	N.2	1	UNK0	0.000	
90	   C	3.260	0.771	-3.533	C.2	1	UNK0	0.000	
91	   C	3.734	1.512	-2.416	C.2	1	UNK0	0.000	
92	   C	4.969	1.044	-1.687	C.2	1	UNK0	0.000	
93	   C	6.783	-0.301	-1.259	C.3	1	UNK0	0.000	
94	   H	3.786	-0.178	-3.675	 H	1	UNK0	0.000	
95	   H	5.358	1.772	-1.004	 H	1	UNK0	0.000	
96	   H	6.956	0.476	-0.549	 H	1	UNK0	0.000	
@<TRIPOS>BOND
1 1 4 2
2 2 59 1
3 2 3 2
4 3 90 1
5 3 4 1
6 5 29 1
7 1 5 1
8 2 6 1
9 4 7 1
10 5 8 1
11 9 13 1
12 9 12 2
13 10 43 2
14 10 11 1
15 11 50 2
16 11 12 1
17 12 15 1
18 13 16 1
19 10 14 1
20 18 22 1
21 18 75 1
22 18 19 2
23 17 20 2
24 19 20 1
25 17 21 1
26 20 23 1
27 21 24 1
28 25 28 2
29 26 83 1
30 26 27 2
31 27 66 1
32 27 28 1
33 29 32 1
34 25 29 1
35 26 30 1
36 28 31 1
37 33 36 2
38 34 35 2
39 19 34 1
40 35 74 1
41 36 39 1
42 35 36 1
43 37 40 1
44 33 37 1
45 34 38 1
46 42 46 1
47 42 51 2
48 42 43 1
49 41 44 2
50 43 44 1
51 41 45 1
52 44 47 1
53 45 48 1
54 49 53 1
55 50 51 1
56 50 54 1
57 51 52 1
58 52 55 1
59 49 52 2
60 53 56 1
61 53 77 1
62 57 61 1
63 58 62 1
64 59 60 1
65 58 59 2
66 57 60 2
67 37 61 1
68 60 63 1
69 61 64 1
70 65 68 1
71 65 69 1
72 66 67 2
73 67 82 1
74 67 68 1
75 68 71 1
76 21 69 1
77 69 72 1
78 66 70 1
79 73 77 1
80 74 78 1
81 74 75 2
82 75 76 1
83 76 79 1
84 73 76 2
85 77 80 1
86 81 85 1
87 82 86 1
88 83 84 1
89 82 83 2
90 81 84 2
91 13 85 1
92 84 87 1
93 85 88 1
94 89 92 2
95 89 93 1
96 90 91 2
97 58 91 1
98 91 92 1
99 92 95 1
100 93 96 1
101 45 93 1
102 90 94 1
@<TRIPOS>SUBSTRUCTURE
1	UNK0	1	GROUP	1 ****	UNK
