# Supplementary material for: MoleQCage: Geometric High-Throughput Screening for Molecular Caging Prediction
Source: J Chem Inf Model. 2024 Dec 12;64(24):9034–9. doi: 10.1021/acs.jcim.4c01419 (PMC11684736; doi:10.1021/acs.jcim.4c01419)
Supplement: Supplementary file 2 — ci4c01419_si_002.zip [file ci4c01419_si_002.zip › CC3_conformations/CC3_177.mol2]

# created with PyMOL 2.4.1
@<TRIPOS>MOLECULE
frame376.xyz
96 102 1                
SMALL
USER_CHARGES
@<TRIPOS>ATOM
1	   N	-0.112	0.249	-5.167	N.3	1	UNK0	0.000	
2	   C	0.907	1.932	-3.108	C.2	1	UNK0	0.000	
3	   C	1.505	0.726	-3.485	C.2	1	UNK0	0.000	
4	   C	0.958	-0.055	-4.539	C.3	1	UNK0	0.000	
5	   C	-0.407	-0.226	-6.484	C.3	1	UNK0	0.000	
6	   H	0.035	2.221	-3.655	 H	1	UNK0	0.000	
7	   H	1.620	-0.800	-4.923	 H	1	UNK0	0.000	
8	   H	0.149	-1.170	-6.627	 H	1	UNK0	0.000	
9	   N	0.614	-5.650	0.984	N.2	1	UNK0	0.000	
10	   C	2.586	-3.451	1.096	C.2	1	UNK0	0.000	
11	   C	1.475	-3.580	1.942	C.2	1	UNK0	0.000	
12	   C	0.440	-4.624	1.689	C.2	1	UNK0	0.000	
13	   C	-0.416	-6.698	1.112	C.3	1	UNK0	0.000	
14	   H	2.703	-4.119	0.268	 H	1	UNK0	0.000	
15	   H	-0.540	-4.418	2.224	 H	1	UNK0	0.000	
16	   H	-1.000	-6.513	2.055	 H	1	UNK0	0.000	
17	   N	-5.176	2.010	1.716	N.2	1	UNK0	0.000	
18	   C	-2.365	1.838	2.883	C.2	1	UNK0	0.000	
19	   C	-2.741	2.681	1.857	C.2	1	UNK0	0.000	
20	   C	-4.141	2.550	1.229	C.2	1	UNK0	0.000	
21	   C	-6.481	1.946	1.086	C.3	1	UNK0	0.000	
22	   H	-3.004	0.985	3.131	 H	1	UNK0	0.000	
23	   H	-4.120	2.996	0.290	 H	1	UNK0	0.000	
24	   H	-6.567	2.590	0.156	 H	1	UNK0	0.000	
25	   N	-2.502	-1.334	-5.692	N.3	1	UNK0	0.000	
26	   C	-2.671	-2.936	-3.049	C.2	1	UNK0	0.000	
27	   C	-3.098	-1.624	-3.259	C.2	1	UNK0	0.000	
28	   C	-2.844	-0.898	-4.526	C.3	1	UNK0	0.000	
29	   C	-1.895	-0.468	-6.676	C.3	1	UNK0	0.000	
30	   H	-2.179	-3.315	-3.898	 H	1	UNK0	0.000	
31	   H	-2.745	0.176	-4.352	 H	1	UNK0	0.000	
32	   H	-2.309	0.532	-6.678	 H	1	UNK0	0.000	
33	   N	0.024	5.790	0.709	N.2	1	UNK0	0.000	
34	   C	-1.920	3.753	1.480	C.2	1	UNK0	0.000	
35	   C	-0.667	3.993	2.119	C.2	1	UNK0	0.000	
36	   C	0.285	5.062	1.684	C.2	1	UNK0	0.000	
37	   C	1.067	6.725	0.281	C.3	1	UNK0	0.000	
38	   H	-2.233	4.428	0.665	 H	1	UNK0	0.000	
39	   H	1.155	5.318	2.294	 H	1	UNK0	0.000	
40	   H	2.046	6.396	0.611	 H	1	UNK0	0.000	
41	   N	5.732	-1.835	0.489	N.2	1	UNK0	0.000	
42	   C	3.547	-1.656	2.447	C.2	1	UNK0	0.000	
43	   C	3.611	-2.547	1.369	C.2	1	UNK0	0.000	
44	   C	4.686	-2.457	0.397	C.2	1	UNK0	0.000	
45	   C	6.708	-1.698	-0.605	C.3	1	UNK0	0.000	
46	   H	4.351	-0.922	2.650	 H	1	UNK0	0.000	
47	   H	4.530	-2.942	-0.570	 H	1	UNK0	0.000	
48	   H	6.473	-2.376	-1.376	 H	1	UNK0	0.000	
49	   N	1.505	-0.910	5.368	N.2	1	UNK0	0.000	
50	   C	1.426	-2.685	3.051	C.2	1	UNK0	0.000	
51	   C	2.516	-1.805	3.372	C.2	1	UNK0	0.000	
52	   C	2.481	-0.892	4.529	C.2	1	UNK0	0.000	
53	   C	1.587	0.043	6.449	C.3	1	UNK0	0.000	
54	   H	0.534	-2.715	3.697	 H	1	UNK0	0.000	
55	   H	3.220	-0.095	4.655	 H	1	UNK0	0.000	
56	   H	2.217	0.908	6.203	 H	1	UNK0	0.000	
57	   N	1.719	5.147	-1.497	N.2	1	UNK0	0.000	
58	   C	2.687	2.425	-1.488	C.2	1	UNK0	0.000	
59	   C	1.504	2.805	-2.188	C.2	1	UNK0	0.000	
60	   C	1.067	4.187	-2.055	C.2	1	UNK0	0.000	
61	   C	1.131	6.472	-1.240	C.3	1	UNK0	0.000	
62	   H	3.074	2.998	-0.675	 H	1	UNK0	0.000	
63	   H	0.091	4.364	-2.500	 H	1	UNK0	0.000	
64	   H	0.086	6.503	-1.712	 H	1	UNK0	0.000	
65	   N	-5.980	-0.026	-0.364	N.2	1	UNK0	0.000	
66	   C	-3.865	-0.985	-2.322	C.2	1	UNK0	0.000	
67	   C	-4.168	-1.598	-1.076	C.2	1	UNK0	0.000	
68	   C	-4.985	-0.843	-0.156	C.2	1	UNK0	0.000	
69	   C	-6.894	0.463	0.708	C.3	1	UNK0	0.000	
70	   H	-4.339	-0.043	-2.599	 H	1	UNK0	0.000	
71	   H	-4.766	-0.921	0.879	 H	1	UNK0	0.000	
72	   H	-6.917	-0.209	1.553	 H	1	UNK0	0.000	
73	   N	-0.154	1.573	5.538	N.2	1	UNK0	0.000	
74	   C	-0.304	3.049	3.119	C.2	1	UNK0	0.000	
75	   C	-1.137	1.979	3.532	C.2	1	UNK0	0.000	
76	   C	-0.858	1.087	4.654	C.2	1	UNK0	0.000	
77	   C	0.220	0.772	6.715	C.3	1	UNK0	0.000	
78	   H	0.674	3.101	3.623	 H	1	UNK0	0.000	
79	   H	-1.434	0.090	4.604	 H	1	UNK0	0.000	
80	   H	-0.555	-0.044	6.867	 H	1	UNK0	0.000	
81	   N	-1.994	-5.342	-0.267	N.2	1	UNK0	0.000	
82	   C	-3.564	-2.854	-0.772	C.2	1	UNK0	0.000	
83	   C	-2.795	-3.508	-1.723	C.2	1	UNK0	0.000	
84	   C	-2.044	-4.782	-1.423	C.2	1	UNK0	0.000	
85	   C	-1.333	-6.641	-0.192	C.3	1	UNK0	0.000	
86	   H	-3.756	-3.255	0.217	 H	1	UNK0	0.000	
87	   H	-1.474	-5.194	-2.267	 H	1	UNK0	0.000	
88	   H	-0.617	-6.725	-1.047	 H	1	UNK0	0.000	
89	   N	5.434	0.047	-1.894	N.2	1	UNK0	0.000	
90	   C	2.721	0.371	-2.826	C.2	1	UNK0	0.000	
91	   C	3.280	1.189	-1.825	C.2	1	UNK0	0.000	
92	   C	4.621	0.780	-1.262	C.2	1	UNK0	0.000	
93	   C	6.661	-0.222	-1.236	C.3	1	UNK0	0.000	
94	   H	3.212	-0.524	-3.101	 H	1	UNK0	0.000	
95	   H	4.892	1.119	-0.265	 H	1	UNK0	0.000	
96	   H	6.783	0.390	-0.359	 H	1	UNK0	0.000	
@<TRIPOS>BOND
1 1 4 1
2 2 59 1
3 2 3 2
4 3 90 1
5 3 4 1
6 1 5 1
7 2 6 1
8 4 7 1
9 5 8 1
10 9 13 1
11 9 12 2
12 10 43 2
13 10 11 1
14 11 50 2
15 11 12 1
16 12 15 1
17 13 16 1
18 10 14 1
19 18 22 1
20 18 75 2
21 18 19 1
22 17 20 2
23 19 20 1
24 17 21 1
25 20 23 1
26 21 24 1
27 25 28 1
28 26 83 1
29 26 27 2
30 27 66 1
31 28 31 1
32 27 28 1
33 5 29 1
34 25 29 1
35 26 30 1
36 29 32 1
37 33 36 2
38 19 34 2
39 34 35 1
40 35 74 2
41 35 36 1
42 36 39 1
43 37 40 1
44 33 37 1
45 34 38 1
46 42 46 1
47 42 51 2
48 42 43 1
49 41 44 2
50 43 44 1
51 41 45 1
52 44 47 1
53 45 48 1
54 49 53 1
55 50 51 1
56 50 54 1
57 51 52 1
58 52 55 1
59 49 52 2
60 53 77 1
61 53 56 1
62 57 61 1
63 58 62 1
64 59 60 1
65 58 59 2
66 57 60 2
67 37 61 1
68 60 63 1
69 61 64 1
70 65 68 2
71 65 69 1
72 66 67 2
73 67 82 1
74 67 68 1
75 68 71 1
76 21 69 1
77 69 72 1
78 66 70 1
79 73 77 1
80 74 75 1
81 74 78 1
82 75 76 1
83 73 76 2
84 77 80 1
85 76 79 1
86 81 85 1
87 82 86 1
88 83 84 1
89 82 83 2
90 81 84 2
91 13 85 1
92 84 87 1
93 85 88 1
94 89 92 2
95 89 93 1
96 90 91 2
97 58 91 1
98 91 92 1
99 92 95 1
100 45 93 1
101 93 96 1
102 90 94 1
@<TRIPOS>SUBSTRUCTURE
1	UNK0	1	GROUP	1 ****	UNK
