# Supplementary material for: MoleQCage: Geometric High-Throughput Screening for Molecular Caging Prediction
Source: J Chem Inf Model. 2024 Dec 12;64(24):9034–9. doi: 10.1021/acs.jcim.4c01419 (PMC11684736; doi:10.1021/acs.jcim.4c01419)
Supplement: Supplementary file 2 — ci4c01419_si_002.zip [file ci4c01419_si_002.zip › CC3_conformations/CC3_178.mol2]

# created with PyMOL 2.4.1
@<TRIPOS>MOLECULE
frame377.xyz
96 102 1                
SMALL
USER_CHARGES
@<TRIPOS>ATOM
1	   N	0.550	0.845	-6.077	N.3	1	UNK0	0.000	
2	   C	1.170	2.342	-3.353	C.2	1	UNK0	0.000	
3	   C	1.784	1.173	-3.892	C.2	1	UNK0	0.000	
4	   C	1.199	0.382	-5.043	C.3	1	UNK0	0.000	
5	   C	0.019	-0.191	-6.914	C.3	1	UNK0	0.000	
6	   H	0.203	2.636	-3.757	 H	1	UNK0	0.000	
7	   H	1.499	-0.635	-5.041	 H	1	UNK0	0.000	
8	   H	0.593	-1.144	-6.893	 H	1	UNK0	0.000	
9	   N	0.294	-5.634	0.888	N.2	1	UNK0	0.000	
10	   C	2.354	-3.632	1.032	C.2	1	UNK0	0.000	
11	   C	1.351	-3.815	2.030	C.2	1	UNK0	0.000	
12	   C	0.496	-4.980	1.936	C.2	1	UNK0	0.000	
13	   C	-0.589	-6.763	0.991	C.3	1	UNK0	0.000	
14	   H	2.441	-4.299	0.230	 H	1	UNK0	0.000	
15	   H	-0.105	-5.267	2.815	 H	1	UNK0	0.000	
16	   H	-1.095	-6.859	1.975	 H	1	UNK0	0.000	
17	   N	-5.330	1.857	1.949	N.2	1	UNK0	0.000	
18	   C	-2.486	1.844	2.937	C.2	1	UNK0	0.000	
19	   C	-3.021	2.717	1.934	C.2	1	UNK0	0.000	
20	   C	-4.436	2.654	1.476	C.2	1	UNK0	0.000	
21	   C	-6.563	1.812	1.301	C.3	1	UNK0	0.000	
22	   H	-3.043	0.972	3.331	 H	1	UNK0	0.000	
23	   H	-4.699	3.410	0.756	 H	1	UNK0	0.000	
24	   H	-6.703	2.503	0.470	 H	1	UNK0	0.000	
25	   N	-1.559	-1.211	-5.122	N.2	1	UNK0	0.000	
26	   C	-1.918	-2.534	-2.571	C.2	1	UNK0	0.000	
27	   C	-2.677	-1.370	-2.989	C.2	1	UNK0	0.000	
28	   C	-2.418	-0.757	-4.312	C.2	1	UNK0	0.000	
29	   C	-1.465	-0.633	-6.481	C.3	1	UNK0	0.000	
30	   H	-1.160	-3.015	-3.129	 H	1	UNK0	0.000	
31	   H	-3.201	-0.020	-4.701	 H	1	UNK0	0.000	
32	   H	-2.127	0.297	-6.507	 H	1	UNK0	0.000	
33	   N	-0.224	5.788	0.538	N.3	1	UNK0	0.000	
34	   C	-2.156	3.717	1.442	C.2	1	UNK0	0.000	
35	   C	-0.852	3.949	2.021	C.2	1	UNK0	0.000	
36	   C	0.034	5.006	1.468	C.3	1	UNK0	0.000	
37	   C	0.799	6.825	0.299	C.3	1	UNK0	0.000	
38	   H	-2.516	4.331	0.691	 H	1	UNK0	0.000	
39	   H	0.943	5.129	2.013	 H	1	UNK0	0.000	
40	   H	1.713	6.691	0.913	 H	1	UNK0	0.000	
41	   N	5.454	-1.674	0.398	N.2	1	UNK0	0.000	
42	   C	3.188	-1.655	2.236	C.2	1	UNK0	0.000	
43	   C	3.270	-2.567	1.147	C.2	1	UNK0	0.000	
44	   C	4.405	-2.388	0.233	C.2	1	UNK0	0.000	
45	   C	6.526	-1.749	-0.606	C.3	1	UNK0	0.000	
46	   H	4.019	-0.970	2.407	 H	1	UNK0	0.000	
47	   H	4.289	-3.022	-0.692	 H	1	UNK0	0.000	
48	   H	6.217	-2.478	-1.352	 H	1	UNK0	0.000	
49	   N	1.586	-1.133	5.459	N.2	1	UNK0	0.000	
50	   C	1.293	-2.907	3.092	C.2	1	UNK0	0.000	
51	   C	2.214	-1.846	3.203	C.2	1	UNK0	0.000	
52	   C	2.253	-0.937	4.385	C.2	1	UNK0	0.000	
53	   C	1.702	-0.182	6.536	C.3	1	UNK0	0.000	
54	   H	0.602	-3.068	3.949	 H	1	UNK0	0.000	
55	   H	2.937	-0.067	4.259	 H	1	UNK0	0.000	
56	   H	2.547	0.578	6.402	 H	1	UNK0	0.000	
57	   N	1.821	5.431	-1.664	N.2	1	UNK0	0.000	
58	   C	3.027	2.701	-1.872	C.2	1	UNK0	0.000	
59	   C	1.775	3.157	-2.382	C.2	1	UNK0	0.000	
60	   C	1.153	4.393	-1.936	C.2	1	UNK0	0.000	
61	   C	1.192	6.733	-1.206	C.3	1	UNK0	0.000	
62	   H	3.666	3.342	-1.244	 H	1	UNK0	0.000	
63	   H	0.062	4.378	-1.821	 H	1	UNK0	0.000	
64	   H	0.266	6.753	-1.753	 H	1	UNK0	0.000	
65	   N	-5.652	0.267	-0.268	N.3	1	UNK0	0.000	
66	   C	-3.619	-0.779	-2.174	C.2	1	UNK0	0.000	
67	   C	-3.871	-1.301	-0.888	C.2	1	UNK0	0.000	
68	   C	-4.914	-0.700	0.018	C.3	1	UNK0	0.000	
69	   C	-6.781	0.464	0.631	C.3	1	UNK0	0.000	
70	   H	-4.199	0.083	-2.475	 H	1	UNK0	0.000	
71	   H	-4.971	-1.223	0.929	 H	1	UNK0	0.000	
72	   H	-6.913	-0.387	1.393	 H	1	UNK0	0.000	
73	   N	0.187	1.423	5.453	N.2	1	UNK0	0.000	
74	   C	-0.438	3.150	3.073	C.2	1	UNK0	0.000	
75	   C	-1.252	2.110	3.557	C.2	1	UNK0	0.000	
76	   C	-0.862	1.273	4.685	C.2	1	UNK0	0.000	
77	   C	0.332	0.667	6.708	C.3	1	UNK0	0.000	
78	   H	0.499	3.417	3.556	 H	1	UNK0	0.000	
79	   H	-1.521	0.465	4.903	 H	1	UNK0	0.000	
80	   H	-0.550	-0.017	6.845	 H	1	UNK0	0.000	
81	   N	-2.316	-5.445	-0.356	N.2	1	UNK0	0.000	
82	   C	-3.200	-2.517	-0.582	C.2	1	UNK0	0.000	
83	   C	-2.292	-3.162	-1.395	C.2	1	UNK0	0.000	
84	   C	-1.789	-4.505	-1.075	C.2	1	UNK0	0.000	
85	   C	-1.589	-6.694	-0.241	C.3	1	UNK0	0.000	
86	   H	-3.446	-3.036	0.348	 H	1	UNK0	0.000	
87	   H	-0.834	-4.666	-1.585	 H	1	UNK0	0.000	
88	   H	-1.043	-6.959	-1.197	 H	1	UNK0	0.000	
89	   N	5.616	0.006	-1.924	N.2	1	UNK0	0.000	
90	   C	2.978	0.717	-3.271	C.2	1	UNK0	0.000	
91	   C	3.592	1.480	-2.252	C.2	1	UNK0	0.000	
92	   C	4.900	1.034	-1.626	C.2	1	UNK0	0.000	
93	   C	6.773	-0.389	-1.188	C.3	1	UNK0	0.000	
94	   H	3.392	-0.244	-3.526	 H	1	UNK0	0.000	
95	   H	5.217	1.646	-0.761	 H	1	UNK0	0.000	
96	   H	6.947	0.304	-0.367	 H	1	UNK0	0.000	
@<TRIPOS>BOND
1 1 4 1
2 2 59 1
3 2 3 2
4 3 90 1
5 4 7 1
6 3 4 1
7 5 8 1
8 5 29 1
9 1 5 1
10 2 6 1
11 9 13 1
12 9 12 2
13 10 43 2
14 10 11 1
15 11 50 2
16 11 12 1
17 12 15 1
18 13 16 1
19 10 14 1
20 18 22 1
21 18 75 2
22 18 19 1
23 19 20 1
24 17 20 2
25 17 21 1
26 20 23 1
27 21 24 1
28 25 28 2
29 26 83 1
30 26 27 2
31 27 66 1
32 27 28 1
33 25 29 1
34 26 30 1
35 28 31 1
36 29 32 1
37 33 36 1
38 19 34 2
39 34 35 1
40 35 74 2
41 36 39 1
42 35 36 1
43 33 37 1
44 37 40 1
45 34 38 1
46 42 46 1
47 42 51 2
48 42 43 1
49 41 44 2
50 43 44 1
51 41 45 1
52 44 47 1
53 45 48 1
54 49 53 1
55 50 51 1
56 50 54 1
57 51 52 1
58 49 52 2
59 53 77 1
60 52 55 1
61 53 56 1
62 57 61 1
63 58 62 1
64 59 60 1
65 58 59 2
66 60 63 1
67 57 60 2
68 37 61 1
69 61 64 1
70 65 68 1
71 65 69 1
72 66 67 2
73 67 82 1
74 67 68 1
75 68 71 1
76 21 69 1
77 69 72 1
78 66 70 1
79 73 77 1
80 74 78 1
81 74 75 1
82 75 76 1
83 76 79 1
84 73 76 2
85 77 80 1
86 81 85 1
87 82 86 1
88 83 84 1
89 82 83 2
90 81 84 2
91 13 85 1
92 84 87 1
93 85 88 1
94 89 92 2
95 89 93 1
96 90 91 2
97 58 91 1
98 91 92 1
99 92 95 1
100 45 93 1
101 93 96 1
102 90 94 1
@<TRIPOS>SUBSTRUCTURE
1	UNK0	1	GROUP	1 ****	UNK
