# Supplementary material for: MoleQCage: Geometric High-Throughput Screening for Molecular Caging Prediction
Source: J Chem Inf Model. 2024 Dec 12;64(24):9034–9. doi: 10.1021/acs.jcim.4c01419 (PMC11684736; doi:10.1021/acs.jcim.4c01419)
Supplement: Supplementary file 2 — ci4c01419_si_002.zip [file ci4c01419_si_002.zip › CC3_conformations/CC3_179.mol2]

# created with PyMOL 2.4.1
@<TRIPOS>MOLECULE
frame378.xyz
96 102 1                
SMALL
USER_CHARGES
@<TRIPOS>ATOM
1	   N	0.290	0.858	-5.512	N.2	1	UNK0	0.000	
2	   C	1.593	2.511	-3.511	C.2	1	UNK0	0.000	
3	   C	2.085	1.285	-3.840	C.2	1	UNK0	0.000	
4	   C	1.398	0.550	-4.951	C.2	1	UNK0	0.000	
5	   C	-0.160	0.069	-6.704	C.3	1	UNK0	0.000	
6	   H	0.696	2.893	-4.038	 H	1	UNK0	0.000	
7	   H	1.957	-0.255	-5.412	 H	1	UNK0	0.000	
8	   H	0.455	-0.819	-6.816	 H	1	UNK0	0.000	
9	   N	0.477	-5.868	1.224	N.3	1	UNK0	0.000	
10	   C	2.292	-3.610	1.137	C.2	1	UNK0	0.000	
11	   C	1.260	-3.738	2.074	C.2	1	UNK0	0.000	
12	   C	0.293	-4.865	2.003	C.3	1	UNK0	0.000	
13	   C	-0.635	-6.790	1.214	C.3	1	UNK0	0.000	
14	   H	2.311	-4.327	0.366	 H	1	UNK0	0.000	
15	   H	-0.576	-4.781	2.616	 H	1	UNK0	0.000	
16	   H	-1.245	-6.606	2.106	 H	1	UNK0	0.000	
17	   N	-5.062	1.649	1.540	N.2	1	UNK0	0.000	
18	   C	-2.458	2.004	2.999	C.2	1	UNK0	0.000	
19	   C	-2.890	2.780	1.912	C.2	1	UNK0	0.000	
20	   C	-4.234	2.598	1.286	C.2	1	UNK0	0.000	
21	   C	-6.441	1.643	1.089	C.3	1	UNK0	0.000	
22	   H	-3.202	1.204	3.297	 H	1	UNK0	0.000	
23	   H	-4.535	3.449	0.700	 H	1	UNK0	0.000	
24	   H	-6.561	2.353	0.255	 H	1	UNK0	0.000	
25	   N	-1.760	-1.156	-5.272	N.2	1	UNK0	0.000	
26	   C	-2.315	-2.707	-2.875	C.2	1	UNK0	0.000	
27	   C	-2.999	-1.556	-3.249	C.2	1	UNK0	0.000	
28	   C	-2.707	-0.858	-4.508	C.2	1	UNK0	0.000	
29	   C	-1.616	-0.428	-6.512	C.3	1	UNK0	0.000	
30	   H	-1.649	-3.120	-3.651	 H	1	UNK0	0.000	
31	   H	-3.359	-0.141	-4.806	 H	1	UNK0	0.000	
32	   H	-2.213	0.526	-6.624	 H	1	UNK0	0.000	
33	   N	-0.076	5.824	0.881	N.2	1	UNK0	0.000	
34	   C	-1.980	3.772	1.451	C.2	1	UNK0	0.000	
35	   C	-0.678	3.734	1.932	C.2	1	UNK0	0.000	
36	   C	0.324	4.704	1.293	C.2	1	UNK0	0.000	
37	   C	0.834	6.804	0.262	C.3	1	UNK0	0.000	
38	   H	-2.304	4.322	0.559	 H	1	UNK0	0.000	
39	   H	1.329	4.229	1.165	 H	1	UNK0	0.000	
40	   H	1.758	6.859	0.913	 H	1	UNK0	0.000	
41	   N	5.419	-1.692	0.186	N.2	1	UNK0	0.000	
42	   C	3.241	-1.882	2.428	C.2	1	UNK0	0.000	
43	   C	3.363	-2.675	1.236	C.2	1	UNK0	0.000	
44	   C	4.566	-2.647	0.265	C.2	1	UNK0	0.000	
45	   C	6.597	-1.771	-0.703	C.3	1	UNK0	0.000	
46	   H	4.122	-1.307	2.660	 H	1	UNK0	0.000	
47	   H	4.584	-3.550	-0.385	 H	1	UNK0	0.000	
48	   H	6.376	-2.353	-1.643	 H	1	UNK0	0.000	
49	   N	1.311	-0.977	5.378	N.2	1	UNK0	0.000	
50	   C	1.175	-2.842	3.188	C.2	1	UNK0	0.000	
51	   C	2.184	-1.843	3.330	C.2	1	UNK0	0.000	
52	   C	2.167	-0.928	4.460	C.2	1	UNK0	0.000	
53	   C	1.557	-0.177	6.533	C.3	1	UNK0	0.000	
54	   H	0.400	-2.958	3.941	 H	1	UNK0	0.000	
55	   H	3.062	-0.291	4.519	 H	1	UNK0	0.000	
56	   H	2.404	0.543	6.390	 H	1	UNK0	0.000	
57	   N	2.028	5.373	-1.415	N.3	1	UNK0	0.000	
58	   C	3.448	2.826	-1.975	C.2	1	UNK0	0.000	
59	   C	2.309	3.323	-2.647	C.2	1	UNK0	0.000	
60	   C	1.775	4.666	-2.423	C.3	1	UNK0	0.000	
61	   C	1.072	6.521	-1.279	C.3	1	UNK0	0.000	
62	   H	4.040	3.576	-1.398	 H	1	UNK0	0.000	
63	   H	1.173	5.061	-3.227	 H	1	UNK0	0.000	
64	   H	0.122	6.490	-1.827	 H	1	UNK0	0.000	
65	   N	-6.192	-0.293	-0.561	N.3	1	UNK0	0.000	
66	   C	-3.912	-0.998	-2.370	C.2	1	UNK0	0.000	
67	   C	-4.235	-1.584	-1.121	C.2	1	UNK0	0.000	
68	   C	-5.234	-1.031	-0.277	C.3	1	UNK0	0.000	
69	   C	-6.891	0.186	0.618	C.3	1	UNK0	0.000	
70	   H	-4.397	-0.084	-2.579	 H	1	UNK0	0.000	
71	   H	-4.949	-1.219	0.746	 H	1	UNK0	0.000	
72	   H	-6.627	-0.389	1.526	 H	1	UNK0	0.000	
73	   N	0.096	1.636	5.621	N.2	1	UNK0	0.000	
74	   C	-0.283	3.019	3.082	C.2	1	UNK0	0.000	
75	   C	-1.228	2.121	3.658	C.2	1	UNK0	0.000	
76	   C	-0.842	1.368	4.825	C.2	1	UNK0	0.000	
77	   C	0.288	0.717	6.771	C.3	1	UNK0	0.000	
78	   H	0.702	3.110	3.538	 H	1	UNK0	0.000	
79	   H	-1.504	0.551	5.050	 H	1	UNK0	0.000	
80	   H	-0.575	0.059	6.898	 H	1	UNK0	0.000	
81	   N	-2.044	-5.288	-0.333	N.2	1	UNK0	0.000	
82	   C	-3.644	-2.796	-0.784	C.2	1	UNK0	0.000	
83	   C	-2.648	-3.384	-1.635	C.2	1	UNK0	0.000	
84	   C	-1.958	-4.670	-1.456	C.2	1	UNK0	0.000	
85	   C	-1.516	-6.617	-0.117	C.3	1	UNK0	0.000	
86	   H	-3.951	-3.277	0.161	 H	1	UNK0	0.000	
87	   H	-1.344	-5.075	-2.264	 H	1	UNK0	0.000	
88	   H	-0.915	-6.779	-0.968	 H	1	UNK0	0.000	
89	   N	5.925	0.102	-2.137	N.3	1	UNK0	0.000	
90	   C	3.272	0.769	-3.307	C.2	1	UNK0	0.000	
91	   C	3.945	1.542	-2.331	C.2	1	UNK0	0.000	
92	   C	5.177	1.087	-1.693	C.3	1	UNK0	0.000	
93	   C	6.943	-0.318	-1.174	C.3	1	UNK0	0.000	
94	   H	3.485	-0.265	-3.532	 H	1	UNK0	0.000	
95	   H	5.459	1.651	-0.807	 H	1	UNK0	0.000	
96	   H	7.011	0.324	-0.260	 H	1	UNK0	0.000	
@<TRIPOS>BOND
1 1 4 2
2 2 59 1
3 2 3 2
4 3 90 1
5 3 4 1
6 5 29 1
7 1 5 1
8 2 6 1
9 4 7 1
10 5 8 1
11 9 12 1
12 10 43 2
13 10 11 1
14 11 50 2
15 11 12 1
16 12 15 1
17 9 13 1
18 13 16 1
19 10 14 1
20 18 22 1
21 18 75 2
22 18 19 1
23 17 20 2
24 19 20 1
25 17 21 1
26 20 23 1
27 21 24 1
28 25 28 2
29 26 83 1
30 26 27 2
31 27 66 1
32 27 28 1
33 25 29 1
34 26 30 1
35 28 31 1
36 29 32 1
37 33 36 2
38 19 34 2
39 34 35 1
40 35 74 2
41 35 36 1
42 33 37 1
43 37 40 1
44 34 38 1
45 36 39 1
46 41 44 2
47 42 46 1
48 42 51 2
49 42 43 1
50 43 44 1
51 41 45 1
52 44 47 1
53 45 48 1
54 49 53 1
55 50 51 1
56 50 54 1
57 51 52 1
58 52 55 1
59 49 52 2
60 53 77 1
61 53 56 1
62 57 61 1
63 58 62 1
64 59 60 1
65 58 59 2
66 57 60 1
67 37 61 1
68 60 63 1
69 61 64 1
70 65 68 1
71 65 69 1
72 66 67 2
73 67 82 1
74 67 68 1
75 68 71 1
76 21 69 1
77 69 72 1
78 66 70 1
79 73 77 1
80 74 78 1
81 74 75 1
82 75 76 1
83 76 79 1
84 73 76 2
85 77 80 1
86 81 85 1
87 82 86 1
88 83 84 1
89 82 83 2
90 81 84 2
91 13 85 1
92 84 87 1
93 85 88 1
94 89 92 1
95 89 93 1
96 90 91 2
97 58 91 1
98 91 92 1
99 92 95 1
100 45 93 1
101 93 96 1
102 90 94 1
@<TRIPOS>SUBSTRUCTURE
1	UNK0	1	GROUP	1 ****	UNK
