# Supplementary material for: MoleQCage: Geometric High-Throughput Screening for Molecular Caging Prediction
Source: J Chem Inf Model. 2024 Dec 12;64(24):9034–9. doi: 10.1021/acs.jcim.4c01419 (PMC11684736; doi:10.1021/acs.jcim.4c01419)
Supplement: Supplementary file 2 — ci4c01419_si_002.zip [file ci4c01419_si_002.zip › CC3_conformations/CC3_180.mol2]

# created with PyMOL 2.4.1
@<TRIPOS>MOLECULE
frame379.xyz
96 102 1                
SMALL
USER_CHARGES
@<TRIPOS>ATOM
1	   N	0.273	0.556	-5.430	N.2	1	UNK0	0.000	
2	   C	1.314	2.469	-3.359	C.2	1	UNK0	0.000	
3	   C	1.785	1.185	-3.549	C.2	1	UNK0	0.000	
4	   C	1.178	0.300	-4.572	C.2	1	UNK0	0.000	
5	   C	-0.186	-0.322	-6.510	C.3	1	UNK0	0.000	
6	   H	0.533	2.865	-3.983	 H	1	UNK0	0.000	
7	   H	1.707	-0.667	-4.646	 H	1	UNK0	0.000	
8	   H	0.274	-1.370	-6.352	 H	1	UNK0	0.000	
9	   N	0.337	-5.778	0.956	N.2	1	UNK0	0.000	
10	   C	2.646	-3.866	1.258	C.2	1	UNK0	0.000	
11	   C	1.466	-3.852	2.080	C.2	1	UNK0	0.000	
12	   C	0.337	-4.825	1.810	C.2	1	UNK0	0.000	
13	   C	-0.716	-6.804	0.931	C.3	1	UNK0	0.000	
14	   H	2.730	-4.615	0.505	 H	1	UNK0	0.000	
15	   H	-0.516	-4.681	2.452	 H	1	UNK0	0.000	
16	   H	-1.345	-6.757	1.816	 H	1	UNK0	0.000	
17	   N	-5.383	1.976	2.017	N.2	1	UNK0	0.000	
18	   C	-2.717	2.220	3.274	C.2	1	UNK0	0.000	
19	   C	-3.147	3.001	2.155	C.2	1	UNK0	0.000	
20	   C	-4.524	2.794	1.588	C.2	1	UNK0	0.000	
21	   C	-6.648	1.865	1.291	C.3	1	UNK0	0.000	
22	   H	-3.501	1.625	3.770	 H	1	UNK0	0.000	
23	   H	-4.752	3.468	0.800	 H	1	UNK0	0.000	
24	   H	-6.791	2.588	0.485	 H	1	UNK0	0.000	
25	   N	-2.281	-1.239	-5.463	N.2	1	UNK0	0.000	
26	   C	-2.465	-2.715	-2.975	C.2	1	UNK0	0.000	
27	   C	-2.997	-1.414	-3.174	C.2	1	UNK0	0.000	
28	   C	-2.656	-0.634	-4.413	C.2	1	UNK0	0.000	
29	   C	-1.750	-0.461	-6.531	C.3	1	UNK0	0.000	
30	   H	-1.856	-3.222	-3.730	 H	1	UNK0	0.000	
31	   H	-2.765	0.442	-4.382	 H	1	UNK0	0.000	
32	   H	-2.277	0.477	-6.577	 H	1	UNK0	0.000	
33	   N	-0.263	6.083	0.848	N.2	1	UNK0	0.000	
34	   C	-2.200	3.864	1.561	C.2	1	UNK0	0.000	
35	   C	-0.938	4.039	2.158	C.2	1	UNK0	0.000	
36	   C	0.038	5.017	1.539	C.2	1	UNK0	0.000	
37	   C	0.744	7.021	0.356	C.3	1	UNK0	0.000	
38	   H	-2.453	4.530	0.715	 H	1	UNK0	0.000	
39	   H	1.114	4.858	1.715	 H	1	UNK0	0.000	
40	   H	1.603	6.969	0.980	 H	1	UNK0	0.000	
41	   N	5.845	-2.166	0.715	N.2	1	UNK0	0.000	
42	   C	3.577	-1.948	2.456	C.2	1	UNK0	0.000	
43	   C	3.726	-2.941	1.476	C.2	1	UNK0	0.000	
44	   C	4.776	-2.836	0.557	C.2	1	UNK0	0.000	
45	   C	6.603	-1.903	-0.471	C.3	1	UNK0	0.000	
46	   H	4.257	-1.091	2.362	 H	1	UNK0	0.000	
47	   H	4.480	-3.416	-0.374	 H	1	UNK0	0.000	
48	   H	6.186	-2.517	-1.345	 H	1	UNK0	0.000	
49	   N	1.875	-1.045	5.534	N.2	1	UNK0	0.000	
50	   C	1.457	-2.958	3.189	C.2	1	UNK0	0.000	
51	   C	2.519	-2.000	3.386	C.2	1	UNK0	0.000	
52	   C	2.535	-0.982	4.391	C.2	1	UNK0	0.000	
53	   C	1.825	0.020	6.525	C.3	1	UNK0	0.000	
54	   H	0.602	-2.870	3.903	 H	1	UNK0	0.000	
55	   H	2.999	-0.060	4.141	 H	1	UNK0	0.000	
56	   H	2.528	0.826	6.215	 H	1	UNK0	0.000	
57	   N	1.711	5.343	-1.156	N.2	1	UNK0	0.000	
58	   C	3.002	2.760	-1.628	C.2	1	UNK0	0.000	
59	   C	1.889	3.259	-2.371	C.2	1	UNK0	0.000	
60	   C	1.354	4.628	-2.146	C.2	1	UNK0	0.000	
61	   C	1.149	6.677	-1.109	C.3	1	UNK0	0.000	
62	   H	3.452	3.339	-0.801	 H	1	UNK0	0.000	
63	   H	0.706	4.972	-2.942	 H	1	UNK0	0.000	
64	   H	0.176	6.634	-1.666	 H	1	UNK0	0.000	
65	   N	-5.673	0.194	-0.201	N.3	1	UNK0	0.000	
66	   C	-3.841	-0.822	-2.258	C.2	1	UNK0	0.000	
67	   C	-4.139	-1.479	-1.056	C.2	1	UNK0	0.000	
68	   C	-5.096	-0.918	-0.106	C.3	1	UNK0	0.000	
69	   C	-6.796	0.423	0.634	C.3	1	UNK0	0.000	
70	   H	-4.218	0.161	-2.525	 H	1	UNK0	0.000	
71	   H	-5.247	-1.545	0.801	 H	1	UNK0	0.000	
72	   H	-6.851	-0.422	1.385	 H	1	UNK0	0.000	
73	   N	0.208	1.354	5.315	N.2	1	UNK0	0.000	
74	   C	-0.481	3.222	3.200	C.2	1	UNK0	0.000	
75	   C	-1.390	2.299	3.738	C.2	1	UNK0	0.000	
76	   C	-0.949	1.303	4.787	C.2	1	UNK0	0.000	
77	   C	0.447	0.657	6.601	C.3	1	UNK0	0.000	
78	   H	0.524	3.270	3.507	 H	1	UNK0	0.000	
79	   H	-1.656	0.618	5.214	 H	1	UNK0	0.000	
80	   H	-0.221	-0.183	6.714	 H	1	UNK0	0.000	
81	   N	-2.261	-5.520	-0.533	N.2	1	UNK0	0.000	
82	   C	-3.465	-2.736	-0.743	C.2	1	UNK0	0.000	
83	   C	-2.706	-3.387	-1.752	C.2	1	UNK0	0.000	
84	   C	-2.127	-4.736	-1.521	C.2	1	UNK0	0.000	
85	   C	-1.483	-6.721	-0.438	C.3	1	UNK0	0.000	
86	   H	-3.601	-3.243	0.151	 H	1	UNK0	0.000	
87	   H	-1.491	-5.107	-2.361	 H	1	UNK0	0.000	
88	   H	-0.707	-6.717	-1.197	 H	1	UNK0	0.000	
89	   N	5.179	-0.114	-1.420	N.2	1	UNK0	0.000	
90	   C	2.816	0.635	-2.792	C.2	1	UNK0	0.000	
91	   C	3.489	1.440	-1.857	C.2	1	UNK0	0.000	
92	   C	4.728	1.009	-1.338	C.2	1	UNK0	0.000	
93	   C	6.491	-0.374	-0.833	C.3	1	UNK0	0.000	
94	   H	3.146	-0.344	-2.952	 H	1	UNK0	0.000	
95	   H	5.285	1.769	-0.791	 H	1	UNK0	0.000	
96	   H	6.832	0.194	0.042	 H	1	UNK0	0.000	
@<TRIPOS>BOND
1 1 4 2
2 2 59 1
3 2 3 2
4 3 90 1
5 3 4 1
6 5 8 1
7 1 5 1
8 2 6 1
9 4 7 1
10 9 12 2
11 10 43 2
12 10 11 1
13 11 50 2
14 11 12 1
15 12 15 1
16 9 13 1
17 13 16 1
18 10 14 1
19 18 75 2
20 18 22 1
21 18 19 1
22 17 20 2
23 19 20 1
24 17 21 1
25 20 23 1
26 21 24 1
27 25 28 2
28 26 83 1
29 26 27 2
30 27 66 1
31 28 31 1
32 27 28 1
33 5 29 1
34 25 29 1
35 26 30 1
36 29 32 1
37 33 36 2
38 19 34 2
39 34 35 1
40 35 74 2
41 36 39 1
42 35 36 1
43 33 37 1
44 37 40 1
45 34 38 1
46 42 51 2
47 42 43 1
48 41 44 2
49 43 44 1
50 41 45 1
51 42 46 1
52 44 47 1
53 45 48 1
54 49 53 1
55 50 51 1
56 50 54 1
57 51 52 1
58 49 52 2
59 53 77 1
60 52 55 1
61 53 56 1
62 57 61 1
63 58 62 1
64 59 60 1
65 58 59 2
66 57 60 2
67 37 61 1
68 60 63 1
69 61 64 1
70 65 68 1
71 65 69 1
72 66 67 2
73 67 82 1
74 67 68 1
75 68 71 1
76 21 69 1
77 69 72 1
78 66 70 1
79 73 77 1
80 74 78 1
81 74 75 1
82 75 76 1
83 76 79 1
84 73 76 2
85 77 80 1
86 81 85 1
87 82 86 1
88 83 84 1
89 82 83 2
90 81 84 2
91 13 85 1
92 84 87 1
93 85 88 1
94 89 92 2
95 89 93 1
96 90 91 2
97 58 91 1
98 91 92 1
99 92 95 1
100 45 93 1
101 93 96 1
102 90 94 1
@<TRIPOS>SUBSTRUCTURE
1	UNK0	1	GROUP	1 ****	UNK
