# Supplementary material for: MoleQCage: Geometric High-Throughput Screening for Molecular Caging Prediction
Source: J Chem Inf Model. 2024 Dec 12;64(24):9034–9. doi: 10.1021/acs.jcim.4c01419 (PMC11684736; doi:10.1021/acs.jcim.4c01419)
Supplement: Supplementary file 2 — ci4c01419_si_002.zip [file ci4c01419_si_002.zip › CC3_conformations/CC3_181.mol2]

# created with PyMOL 2.4.1
@<TRIPOS>MOLECULE
frame380.xyz
96 102 1                
SMALL
USER_CHARGES
@<TRIPOS>ATOM
1	   N	0.366	1.062	-5.823	N.2	1	UNK0	0.000	
2	   C	1.473	2.526	-3.568	C.2	1	UNK0	0.000	
3	   C	1.871	1.230	-3.882	C.2	1	UNK0	0.000	
4	   C	1.127	0.483	-4.951	C.2	1	UNK0	0.000	
5	   C	-0.181	0.262	-6.892	C.3	1	UNK0	0.000	
6	   H	0.677	2.965	-4.159	 H	1	UNK0	0.000	
7	   H	1.308	-0.633	-5.099	 H	1	UNK0	0.000	
8	   H	0.442	-0.594	-7.048	 H	1	UNK0	0.000	
9	   N	0.285	-5.772	1.448	N.2	1	UNK0	0.000	
10	   C	2.190	-3.409	1.063	C.2	1	UNK0	0.000	
11	   C	1.136	-3.574	1.946	C.2	1	UNK0	0.000	
12	   C	0.072	-4.559	1.861	C.2	1	UNK0	0.000	
13	   C	-0.823	-6.730	1.391	C.3	1	UNK0	0.000	
14	   H	2.344	-4.163	0.291	 H	1	UNK0	0.000	
15	   H	-0.854	-4.214	2.192	 H	1	UNK0	0.000	
16	   H	-1.632	-6.510	2.119	 H	1	UNK0	0.000	
17	   N	-4.963	1.354	1.644	N.2	1	UNK0	0.000	
18	   C	-2.559	2.075	3.226	C.2	1	UNK0	0.000	
19	   C	-2.906	2.667	1.988	C.2	1	UNK0	0.000	
20	   C	-4.237	2.430	1.397	C.2	1	UNK0	0.000	
21	   C	-6.345	1.394	1.161	C.3	1	UNK0	0.000	
22	   H	-3.356	1.544	3.798	 H	1	UNK0	0.000	
23	   H	-4.658	3.185	0.687	 H	1	UNK0	0.000	
24	   H	-6.412	2.089	0.262	 H	1	UNK0	0.000	
25	   N	-1.712	-1.063	-5.434	N.2	1	UNK0	0.000	
26	   C	-2.077	-2.762	-2.831	C.2	1	UNK0	0.000	
27	   C	-2.670	-1.505	-3.147	C.2	1	UNK0	0.000	
28	   C	-2.310	-0.694	-4.398	C.2	1	UNK0	0.000	
29	   C	-1.609	-0.176	-6.579	C.3	1	UNK0	0.000	
30	   H	-1.355	-3.099	-3.532	 H	1	UNK0	0.000	
31	   H	-2.663	0.305	-4.335	 H	1	UNK0	0.000	
32	   H	-2.254	0.686	-6.507	 H	1	UNK0	0.000	
33	   N	-0.133	5.642	0.492	N.2	1	UNK0	0.000	
34	   C	-1.897	3.474	1.368	C.2	1	UNK0	0.000	
35	   C	-0.604	3.625	1.797	C.2	1	UNK0	0.000	
36	   C	0.297	4.656	1.237	C.2	1	UNK0	0.000	
37	   C	0.752	6.764	0.253	C.3	1	UNK0	0.000	
38	   H	-2.183	3.935	0.366	 H	1	UNK0	0.000	
39	   H	1.369	4.601	1.475	 H	1	UNK0	0.000	
40	   H	1.474	6.753	1.035	 H	1	UNK0	0.000	
41	   N	5.237	-1.583	0.357	N.2	1	UNK0	0.000	
42	   C	3.016	-1.517	2.261	C.2	1	UNK0	0.000	
43	   C	3.194	-2.482	1.225	C.2	1	UNK0	0.000	
44	   C	4.403	-2.526	0.340	C.2	1	UNK0	0.000	
45	   C	6.422	-1.715	-0.519	C.3	1	UNK0	0.000	
46	   H	3.716	-0.707	2.479	 H	1	UNK0	0.000	
47	   H	4.575	-3.344	-0.312	 H	1	UNK0	0.000	
48	   H	6.416	-2.414	-1.339	 H	1	UNK0	0.000	
49	   N	1.493	-1.095	5.406	N.2	1	UNK0	0.000	
50	   C	0.912	-2.588	2.948	C.2	1	UNK0	0.000	
51	   C	1.888	-1.598	3.163	C.2	1	UNK0	0.000	
52	   C	1.969	-0.773	4.314	C.2	1	UNK0	0.000	
53	   C	1.768	-0.264	6.521	C.3	1	UNK0	0.000	
54	   H	0.146	-2.801	3.684	 H	1	UNK0	0.000	
55	   H	2.492	0.215	4.172	 H	1	UNK0	0.000	
56	   H	2.730	0.185	6.448	 H	1	UNK0	0.000	
57	   N	2.121	5.404	-1.323	N.3	1	UNK0	0.000	
58	   C	3.239	2.707	-1.931	C.2	1	UNK0	0.000	
59	   C	2.121	3.260	-2.555	C.2	1	UNK0	0.000	
60	   C	1.602	4.607	-2.214	C.3	1	UNK0	0.000	
61	   C	1.416	6.647	-1.142	C.3	1	UNK0	0.000	
62	   H	3.733	3.289	-1.159	 H	1	UNK0	0.000	
63	   H	0.711	4.891	-2.772	 H	1	UNK0	0.000	
64	   H	0.550	6.688	-1.765	 H	1	UNK0	0.000	
65	   N	-6.033	-0.354	-0.623	N.3	1	UNK0	0.000	
66	   C	-3.706	-1.102	-2.332	C.2	1	UNK0	0.000	
67	   C	-4.089	-1.754	-1.135	C.2	1	UNK0	0.000	
68	   C	-5.110	-1.163	-0.245	C.3	1	UNK0	0.000	
69	   C	-6.855	0.055	0.580	C.3	1	UNK0	0.000	
70	   H	-4.085	-0.132	-2.584	 H	1	UNK0	0.000	
71	   H	-5.152	-1.506	0.784	 H	1	UNK0	0.000	
72	   H	-6.910	-0.730	1.417	 H	1	UNK0	0.000	
73	   N	0.365	1.542	5.530	N.2	1	UNK0	0.000	
74	   C	-0.270	2.888	2.951	C.2	1	UNK0	0.000	
75	   C	-1.176	2.051	3.657	C.2	1	UNK0	0.000	
76	   C	-0.778	1.459	4.964	C.2	1	UNK0	0.000	
77	   C	0.580	0.720	6.694	C.3	1	UNK0	0.000	
78	   H	0.746	2.854	3.243	 H	1	UNK0	0.000	
79	   H	-1.510	0.869	5.444	 H	1	UNK0	0.000	
80	   H	-0.263	0.115	7.057	 H	1	UNK0	0.000	
81	   N	-2.179	-5.382	-0.154	N.3	1	UNK0	0.000	
82	   C	-3.450	-2.953	-0.843	C.2	1	UNK0	0.000	
83	   C	-2.452	-3.460	-1.667	C.2	1	UNK0	0.000	
84	   C	-1.821	-4.737	-1.217	C.3	1	UNK0	0.000	
85	   C	-1.469	-6.650	0.043	C.3	1	UNK0	0.000	
86	   H	-3.691	-3.495	-0.006	 H	1	UNK0	0.000	
87	   H	-0.962	-5.091	-1.850	 H	1	UNK0	0.000	
88	   H	-0.739	-6.954	-0.718	 H	1	UNK0	0.000	
89	   N	5.625	0.024	-2.034	N.2	1	UNK0	0.000	
90	   C	2.946	0.635	-3.217	C.2	1	UNK0	0.000	
91	   C	3.630	1.395	-2.224	C.2	1	UNK0	0.000	
92	   C	4.814	0.870	-1.542	C.2	1	UNK0	0.000	
93	   C	6.713	-0.415	-1.149	C.3	1	UNK0	0.000	
94	   H	3.320	-0.290	-3.597	 H	1	UNK0	0.000	
95	   H	4.891	1.288	-0.595	 H	1	UNK0	0.000	
96	   H	6.871	0.277	-0.391	 H	1	UNK0	0.000	
@<TRIPOS>BOND
1 1 4 2
2 2 59 1
3 2 3 2
4 3 90 1
5 3 4 1
6 5 29 1
7 1 5 1
8 2 6 1
9 4 7 1
10 5 8 1
11 9 12 2
12 10 43 2
13 10 11 1
14 11 50 2
15 11 12 1
16 12 15 1
17 9 13 1
18 13 16 1
19 10 14 1
20 18 75 1
21 18 22 1
22 18 19 2
23 17 20 2
24 19 20 1
25 17 21 1
26 20 23 1
27 21 24 1
28 25 28 2
29 26 83 1
30 26 27 2
31 27 66 1
32 28 31 1
33 27 28 1
34 29 32 1
35 25 29 1
36 26 30 1
37 33 36 2
38 34 35 2
39 19 34 1
40 35 74 1
41 36 39 1
42 35 36 1
43 33 37 1
44 37 40 1
45 34 38 1
46 42 46 1
47 42 51 2
48 42 43 1
49 41 44 2
50 43 44 1
51 41 45 1
52 44 47 1
53 45 48 1
54 49 53 1
55 50 51 1
56 50 54 1
57 51 52 1
58 49 52 2
59 53 77 1
60 52 55 1
61 53 56 1
62 57 61 1
63 58 62 1
64 59 60 1
65 58 59 2
66 57 60 1
67 37 61 1
68 60 63 1
69 61 64 1
70 65 68 1
71 65 69 1
72 66 67 2
73 67 82 1
74 67 68 1
75 68 71 1
76 21 69 1
77 69 72 1
78 66 70 1
79 73 77 1
80 74 78 1
81 74 75 2
82 75 76 1
83 76 79 1
84 73 76 2
85 77 80 1
86 81 85 1
87 82 86 1
88 83 84 1
89 82 83 2
90 81 84 1
91 13 85 1
92 84 87 1
93 85 88 1
94 89 92 2
95 89 93 1
96 90 91 2
97 58 91 1
98 91 92 1
99 92 95 1
100 45 93 1
101 93 96 1
102 90 94 1
@<TRIPOS>SUBSTRUCTURE
1	UNK0	1	GROUP	1 ****	UNK
