# Supplementary material for: MoleQCage: Geometric High-Throughput Screening for Molecular Caging Prediction
Source: J Chem Inf Model. 2024 Dec 12;64(24):9034–9. doi: 10.1021/acs.jcim.4c01419 (PMC11684736; doi:10.1021/acs.jcim.4c01419)
Supplement: Supplementary file 2 — ci4c01419_si_002.zip [file ci4c01419_si_002.zip › CC3_conformations/CC3_182.mol2]

# created with PyMOL 2.4.1
@<TRIPOS>MOLECULE
frame381.xyz
96 102 1                
SMALL
USER_CHARGES
@<TRIPOS>ATOM
1	   N	0.350	0.801	-5.731	N.2	1	UNK0	0.000	
2	   C	1.035	2.417	-3.320	C.2	1	UNK0	0.000	
3	   C	1.587	1.178	-3.692	C.2	1	UNK0	0.000	
4	   C	1.188	0.367	-4.872	C.2	1	UNK0	0.000	
5	   C	0.023	-0.050	-6.838	C.3	1	UNK0	0.000	
6	   H	0.201	2.799	-3.911	 H	1	UNK0	0.000	
7	   H	1.728	-0.537	-5.075	 H	1	UNK0	0.000	
8	   H	0.686	-0.957	-6.946	 H	1	UNK0	0.000	
9	   N	0.366	-5.909	1.393	N.2	1	UNK0	0.000	
10	   C	2.237	-3.686	1.157	C.2	1	UNK0	0.000	
11	   C	1.420	-3.971	2.362	C.2	1	UNK0	0.000	
12	   C	0.400	-5.063	2.304	C.2	1	UNK0	0.000	
13	   C	-0.841	-6.715	1.288	C.3	1	UNK0	0.000	
14	   H	2.131	-4.322	0.296	 H	1	UNK0	0.000	
15	   H	-0.389	-5.018	3.026	 H	1	UNK0	0.000	
16	   H	-1.626	-6.396	1.929	 H	1	UNK0	0.000	
17	   N	-5.121	2.146	1.801	N.2	1	UNK0	0.000	
18	   C	-2.385	1.861	3.200	C.2	1	UNK0	0.000	
19	   C	-2.716	2.575	2.070	C.2	1	UNK0	0.000	
20	   C	-3.995	2.419	1.257	C.2	1	UNK0	0.000	
21	   C	-6.343	1.895	1.008	C.3	1	UNK0	0.000	
22	   H	-3.038	1.038	3.500	 H	1	UNK0	0.000	
23	   H	-3.873	2.628	0.148	 H	1	UNK0	0.000	
24	   H	-6.276	2.515	0.078	 H	1	UNK0	0.000	
25	   N	-1.712	-1.264	-5.507	N.2	1	UNK0	0.000	
26	   C	-2.303	-2.726	-3.073	C.2	1	UNK0	0.000	
27	   C	-2.906	-1.507	-3.384	C.2	1	UNK0	0.000	
28	   C	-2.490	-0.826	-4.644	C.2	1	UNK0	0.000	
29	   C	-1.479	-0.519	-6.744	C.3	1	UNK0	0.000	
30	   H	-1.578	-3.130	-3.740	 H	1	UNK0	0.000	
31	   H	-2.811	0.200	-4.848	 H	1	UNK0	0.000	
32	   H	-2.104	0.430	-6.741	 H	1	UNK0	0.000	
33	   N	-0.075	5.677	0.674	N.2	1	UNK0	0.000	
34	   C	-1.883	3.566	1.489	C.2	1	UNK0	0.000	
35	   C	-0.655	3.844	2.148	C.2	1	UNK0	0.000	
36	   C	0.208	4.970	1.640	C.2	1	UNK0	0.000	
37	   C	0.771	6.773	0.350	C.3	1	UNK0	0.000	
38	   H	-2.133	4.143	0.623	 H	1	UNK0	0.000	
39	   H	1.146	5.213	2.165	 H	1	UNK0	0.000	
40	   H	1.583	6.887	1.017	 H	1	UNK0	0.000	
41	   N	5.181	-2.026	0.223	N.2	1	UNK0	0.000	
42	   C	3.119	-1.732	2.297	C.2	1	UNK0	0.000	
43	   C	3.100	-2.580	1.163	C.2	1	UNK0	0.000	
44	   C	4.012	-2.398	0.017	C.2	1	UNK0	0.000	
45	   C	6.120	-1.915	-0.855	C.3	1	UNK0	0.000	
46	   H	3.732	-0.887	2.226	 H	1	UNK0	0.000	
47	   H	3.525	-2.693	-0.943	 H	1	UNK0	0.000	
48	   H	5.874	-2.507	-1.763	 H	1	UNK0	0.000	
49	   N	1.625	-1.110	5.675	N.2	1	UNK0	0.000	
50	   C	1.486	-3.060	3.437	C.2	1	UNK0	0.000	
51	   C	2.278	-1.909	3.418	C.2	1	UNK0	0.000	
52	   C	2.260	-0.917	4.575	C.2	1	UNK0	0.000	
53	   C	1.740	-0.123	6.722	C.3	1	UNK0	0.000	
54	   H	0.848	-3.374	4.325	 H	1	UNK0	0.000	
55	   H	2.754	0.043	4.368	 H	1	UNK0	0.000	
56	   H	2.599	0.503	6.566	 H	1	UNK0	0.000	
57	   N	1.808	5.491	-1.573	N.2	1	UNK0	0.000	
58	   C	2.736	2.643	-1.628	C.2	1	UNK0	0.000	
59	   C	1.630	3.204	-2.313	C.2	1	UNK0	0.000	
60	   C	1.076	4.560	-2.158	C.2	1	UNK0	0.000	
61	   C	1.154	6.704	-1.193	C.3	1	UNK0	0.000	
62	   H	3.280	3.255	-0.825	 H	1	UNK0	0.000	
63	   H	0.021	4.714	-2.455	 H	1	UNK0	0.000	
64	   H	0.237	6.804	-1.834	 H	1	UNK0	0.000	
65	   N	-5.607	0.096	-0.492	N.2	1	UNK0	0.000	
66	   C	-3.675	-0.821	-2.455	C.2	1	UNK0	0.000	
67	   C	-3.911	-1.449	-1.236	C.2	1	UNK0	0.000	
68	   C	-4.761	-0.808	-0.246	C.2	1	UNK0	0.000	
69	   C	-6.605	0.444	0.601	C.3	1	UNK0	0.000	
70	   H	-4.138	0.077	-2.742	 H	1	UNK0	0.000	
71	   H	-4.628	-1.135	0.803	 H	1	UNK0	0.000	
72	   H	-6.515	-0.223	1.482	 H	1	UNK0	0.000	
73	   N	0.324	1.565	5.642	N.3	1	UNK0	0.000	
74	   C	-0.350	3.108	3.337	C.2	1	UNK0	0.000	
75	   C	-1.191	2.144	3.917	C.2	1	UNK0	0.000	
76	   C	-0.821	1.393	5.114	C.3	1	UNK0	0.000	
77	   C	0.485	0.810	6.859	C.3	1	UNK0	0.000	
78	   H	0.640	3.374	3.718	 H	1	UNK0	0.000	
79	   H	-1.645	0.794	5.480	 H	1	UNK0	0.000	
80	   H	-0.277	0.090	7.078	 H	1	UNK0	0.000	
81	   N	-2.073	-5.315	-0.339	N.3	1	UNK0	0.000	
82	   C	-3.285	-2.671	-0.875	C.2	1	UNK0	0.000	
83	   C	-2.486	-3.317	-1.818	C.2	1	UNK0	0.000	
84	   C	-1.794	-4.580	-1.395	C.3	1	UNK0	0.000	
85	   C	-1.356	-6.587	-0.178	C.3	1	UNK0	0.000	
86	   H	-3.500	-2.996	0.114	 H	1	UNK0	0.000	
87	   H	-0.840	-4.812	-1.968	 H	1	UNK0	0.000	
88	   H	-0.499	-6.688	-0.808	 H	1	UNK0	0.000	
89	   N	5.240	0.055	-1.994	N.2	1	UNK0	0.000	
90	   C	2.636	0.634	-2.936	C.2	1	UNK0	0.000	
91	   C	3.300	1.374	-1.943	C.2	1	UNK0	0.000	
92	   C	4.517	0.891	-1.313	C.2	1	UNK0	0.000	
93	   C	6.418	-0.466	-1.332	C.3	1	UNK0	0.000	
94	   H	3.079	-0.322	-3.217	 H	1	UNK0	0.000	
95	   H	4.660	1.151	-0.273	 H	1	UNK0	0.000	
96	   H	6.661	0.165	-0.466	 H	1	UNK0	0.000	
@<TRIPOS>BOND
1 1 4 2
2 2 59 1
3 2 3 2
4 3 90 1
5 3 4 1
6 5 29 1
7 1 5 1
8 2 6 1
9 4 7 1
10 5 8 1
11 9 12 2
12 10 43 2
13 10 11 1
14 11 50 2
15 11 12 1
16 12 15 1
17 9 13 1
18 13 16 1
19 10 14 1
20 18 22 1
21 18 75 2
22 18 19 1
23 17 20 2
24 19 20 1
25 17 21 1
26 20 23 1
27 21 24 1
28 25 28 2
29 26 83 1
30 26 27 2
31 27 66 1
32 27 28 1
33 29 32 1
34 25 29 1
35 26 30 1
36 28 31 1
37 33 36 2
38 19 34 2
39 34 35 1
40 35 74 2
41 35 36 1
42 36 39 1
43 33 37 1
44 37 40 1
45 34 38 1
46 42 51 2
47 42 43 1
48 41 44 2
49 43 44 1
50 41 45 1
51 42 46 1
52 44 47 1
53 45 48 1
54 49 53 1
55 50 54 1
56 50 51 1
57 51 52 1
58 49 52 2
59 53 77 1
60 52 55 1
61 53 56 1
62 57 61 1
63 58 62 1
64 59 60 1
65 58 59 2
66 57 60 2
67 37 61 1
68 60 63 1
69 61 64 1
70 65 68 2
71 65 69 1
72 66 67 2
73 67 82 1
74 67 68 1
75 68 71 1
76 21 69 1
77 69 72 1
78 66 70 1
79 73 77 1
80 74 78 1
81 74 75 1
82 75 76 1
83 76 79 1
84 73 76 1
85 77 80 1
86 81 85 1
87 82 86 1
88 83 84 1
89 82 83 2
90 81 84 1
91 13 85 1
92 84 87 1
93 85 88 1
94 89 93 1
95 89 92 2
96 90 91 2
97 58 91 1
98 91 92 1
99 92 95 1
100 45 93 1
101 93 96 1
102 90 94 1
@<TRIPOS>SUBSTRUCTURE
1	UNK0	1	GROUP	1 ****	UNK
