# Supplementary material for: MoleQCage: Geometric High-Throughput Screening for Molecular Caging Prediction
Source: J Chem Inf Model. 2024 Dec 12;64(24):9034–9. doi: 10.1021/acs.jcim.4c01419 (PMC11684736; doi:10.1021/acs.jcim.4c01419)
Supplement: Supplementary file 2 — ci4c01419_si_002.zip [file ci4c01419_si_002.zip › CC3_conformations/CC3_183.mol2]

# created with PyMOL 2.4.1
@<TRIPOS>MOLECULE
frame382.xyz
96 102 1                
SMALL
USER_CHARGES
@<TRIPOS>ATOM
1	   N	0.395	0.916	-5.965	N.2	1	UNK0	0.000	
2	   C	1.266	2.516	-3.663	C.2	1	UNK0	0.000	
3	   C	1.891	1.334	-4.095	C.2	1	UNK0	0.000	
4	   C	1.263	0.526	-5.116	C.2	1	UNK0	0.000	
5	   C	-0.022	-0.050	-6.966	C.3	1	UNK0	0.000	
6	   H	0.542	3.006	-4.338	 H	1	UNK0	0.000	
7	   H	1.745	-0.478	-5.247	 H	1	UNK0	0.000	
8	   H	0.570	-0.967	-6.944	 H	1	UNK0	0.000	
9	   N	-0.021	-5.821	1.198	N.2	1	UNK0	0.000	
10	   C	2.205	-3.825	1.197	C.2	1	UNK0	0.000	
11	   C	1.207	-3.894	2.206	C.2	1	UNK0	0.000	
12	   C	0.108	-4.881	2.059	C.2	1	UNK0	0.000	
13	   C	-1.155	-6.743	1.194	C.3	1	UNK0	0.000	
14	   H	2.259	-4.487	0.297	 H	1	UNK0	0.000	
15	   H	-0.714	-4.747	2.872	 H	1	UNK0	0.000	
16	   H	-1.888	-6.424	1.884	 H	1	UNK0	0.000	
17	   N	-4.992	1.701	1.837	N.2	1	UNK0	0.000	
18	   C	-2.445	2.108	3.180	C.2	1	UNK0	0.000	
19	   C	-2.973	2.984	2.133	C.2	1	UNK0	0.000	
20	   C	-4.315	2.757	1.662	C.2	1	UNK0	0.000	
21	   C	-6.304	1.575	1.299	C.3	1	UNK0	0.000	
22	   H	-2.973	1.228	3.545	 H	1	UNK0	0.000	
23	   H	-4.787	3.617	1.224	 H	1	UNK0	0.000	
24	   H	-6.369	2.329	0.537	 H	1	UNK0	0.000	
25	   N	-1.551	-1.356	-5.490	N.2	1	UNK0	0.000	
26	   C	-1.827	-2.758	-2.803	C.2	1	UNK0	0.000	
27	   C	-2.551	-1.581	-3.222	C.2	1	UNK0	0.000	
28	   C	-2.218	-0.896	-4.502	C.2	1	UNK0	0.000	
29	   C	-1.495	-0.537	-6.714	C.3	1	UNK0	0.000	
30	   H	-1.127	-3.236	-3.482	 H	1	UNK0	0.000	
31	   H	-2.736	0.071	-4.636	 H	1	UNK0	0.000	
32	   H	-2.196	0.422	-6.698	 H	1	UNK0	0.000	
33	   N	-0.251	6.300	1.042	N.2	1	UNK0	0.000	
34	   C	-2.236	4.032	1.741	C.2	1	UNK0	0.000	
35	   C	-0.894	4.193	2.165	C.2	1	UNK0	0.000	
36	   C	0.043	5.218	1.643	C.2	1	UNK0	0.000	
37	   C	0.853	7.063	0.449	C.3	1	UNK0	0.000	
38	   H	-2.656	4.698	0.972	 H	1	UNK0	0.000	
39	   H	1.106	4.923	1.745	 H	1	UNK0	0.000	
40	   H	1.729	6.877	0.994	 H	1	UNK0	0.000	
41	   N	5.348	-1.852	0.507	N.2	1	UNK0	0.000	
42	   C	3.221	-1.864	2.380	C.2	1	UNK0	0.000	
43	   C	3.165	-2.776	1.249	C.2	1	UNK0	0.000	
44	   C	4.263	-2.594	0.259	C.2	1	UNK0	0.000	
45	   C	6.343	-1.769	-0.501	C.3	1	UNK0	0.000	
46	   H	4.007	-1.135	2.506	 H	1	UNK0	0.000	
47	   H	4.052	-3.191	-0.690	 H	1	UNK0	0.000	
48	   H	6.168	-2.548	-1.336	 H	1	UNK0	0.000	
49	   N	1.723	-1.368	5.695	N.2	1	UNK0	0.000	
50	   C	1.259	-3.042	3.292	C.2	1	UNK0	0.000	
51	   C	2.250	-2.051	3.401	C.2	1	UNK0	0.000	
52	   C	2.322	-1.166	4.592	C.2	1	UNK0	0.000	
53	   C	1.772	-0.312	6.669	C.3	1	UNK0	0.000	
54	   H	0.503	-3.115	4.130	 H	1	UNK0	0.000	
55	   H	2.946	-0.293	4.415	 H	1	UNK0	0.000	
56	   H	2.588	0.371	6.509	 H	1	UNK0	0.000	
57	   N	1.610	5.441	-1.364	N.2	1	UNK0	0.000	
58	   C	2.824	2.857	-1.808	C.2	1	UNK0	0.000	
59	   C	1.704	3.310	-2.541	C.2	1	UNK0	0.000	
60	   C	1.115	4.683	-2.214	C.2	1	UNK0	0.000	
61	   C	1.077	6.746	-1.054	C.3	1	UNK0	0.000	
62	   H	3.224	3.418	-0.995	 H	1	UNK0	0.000	
63	   H	0.230	5.091	-2.775	 H	1	UNK0	0.000	
64	   H	0.152	6.999	-1.633	 H	1	UNK0	0.000	
65	   N	-5.652	-0.093	-0.451	N.3	1	UNK0	0.000	
66	   C	-3.593	-1.101	-2.384	C.2	1	UNK0	0.000	
67	   C	-3.859	-1.685	-1.137	C.2	1	UNK0	0.000	
68	   C	-4.854	-1.061	-0.211	C.3	1	UNK0	0.000	
69	   C	-6.618	0.212	0.666	C.3	1	UNK0	0.000	
70	   H	-4.280	-0.340	-2.705	 H	1	UNK0	0.000	
71	   H	-4.908	-1.542	0.739	 H	1	UNK0	0.000	
72	   H	-6.541	-0.569	1.434	 H	1	UNK0	0.000	
73	   N	0.374	1.474	5.529	N.2	1	UNK0	0.000	
74	   C	-0.370	3.388	3.200	C.2	1	UNK0	0.000	
75	   C	-1.175	2.350	3.776	C.2	1	UNK0	0.000	
76	   C	-0.750	1.507	4.925	C.2	1	UNK0	0.000	
77	   C	0.494	0.605	6.712	C.3	1	UNK0	0.000	
78	   H	0.698	3.460	3.568	 H	1	UNK0	0.000	
79	   H	-1.574	0.824	5.234	 H	1	UNK0	0.000	
80	   H	-0.329	-0.156	6.760	 H	1	UNK0	0.000	
81	   N	-2.266	-5.628	-0.640	N.2	1	UNK0	0.000	
82	   C	-3.270	-2.928	-0.794	C.2	1	UNK0	0.000	
83	   C	-2.264	-3.449	-1.620	C.2	1	UNK0	0.000	
84	   C	-1.685	-4.774	-1.402	C.2	1	UNK0	0.000	
85	   C	-1.671	-6.896	-0.293	C.3	1	UNK0	0.000	
86	   H	-3.546	-3.430	0.085	 H	1	UNK0	0.000	
87	   H	-0.691	-4.970	-1.753	 H	1	UNK0	0.000	
88	   H	-0.808	-7.165	-0.970	 H	1	UNK0	0.000	
89	   N	5.139	0.066	-1.786	N.2	1	UNK0	0.000	
90	   C	2.993	0.887	-3.407	C.2	1	UNK0	0.000	
91	   C	3.448	1.646	-2.243	C.2	1	UNK0	0.000	
92	   C	4.653	1.199	-1.525	C.2	1	UNK0	0.000	
93	   C	6.349	-0.313	-1.185	C.3	1	UNK0	0.000	
94	   H	3.506	-0.043	-3.757	 H	1	UNK0	0.000	
95	   H	5.073	1.946	-0.826	 H	1	UNK0	0.000	
96	   H	6.724	0.373	-0.379	 H	1	UNK0	0.000	
@<TRIPOS>BOND
1 1 4 2
2 2 59 1
3 2 3 2
4 3 90 1
5 3 4 1
6 5 8 1
7 5 29 1
8 1 5 1
9 2 6 1
10 4 7 1
11 9 12 2
12 10 43 2
13 10 11 1
14 11 50 2
15 11 12 1
16 12 15 1
17 9 13 1
18 13 16 1
19 10 14 1
20 18 22 1
21 18 75 2
22 18 19 1
23 17 20 2
24 19 20 1
25 17 21 1
26 20 23 1
27 21 24 1
28 25 28 2
29 26 83 1
30 26 27 2
31 27 66 1
32 27 28 1
33 29 32 1
34 25 29 1
35 26 30 1
36 28 31 1
37 33 36 2
38 19 34 2
39 34 35 1
40 35 74 2
41 36 39 1
42 35 36 1
43 37 40 1
44 33 37 1
45 34 38 1
46 42 46 1
47 42 51 2
48 42 43 1
49 41 44 2
50 43 44 1
51 41 45 1
52 44 47 1
53 45 48 1
54 49 53 1
55 50 51 1
56 50 54 1
57 51 52 1
58 49 52 2
59 53 77 1
60 52 55 1
61 53 56 1
62 57 61 1
63 58 62 1
64 59 60 1
65 58 59 2
66 57 60 2
67 37 61 1
68 60 63 1
69 61 64 1
70 65 68 1
71 65 69 1
72 66 67 2
73 67 82 1
74 67 68 1
75 68 71 1
76 21 69 1
77 69 72 1
78 66 70 1
79 73 77 1
80 74 78 1
81 74 75 1
82 75 76 1
83 76 79 1
84 73 76 2
85 77 80 1
86 81 85 1
87 82 86 1
88 83 84 1
89 82 83 2
90 81 84 2
91 13 85 1
92 84 87 1
93 85 88 1
94 89 92 2
95 89 93 1
96 90 91 2
97 58 91 1
98 91 92 1
99 92 95 1
100 45 93 1
101 93 96 1
102 90 94 1
@<TRIPOS>SUBSTRUCTURE
1	UNK0	1	GROUP	1 ****	UNK
