# Supplementary material for: MoleQCage: Geometric High-Throughput Screening for Molecular Caging Prediction
Source: J Chem Inf Model. 2024 Dec 12;64(24):9034–9. doi: 10.1021/acs.jcim.4c01419 (PMC11684736; doi:10.1021/acs.jcim.4c01419)
Supplement: Supplementary file 2 — ci4c01419_si_002.zip [file ci4c01419_si_002.zip › CC3_conformations/CC3_184.mol2]

# created with PyMOL 2.4.1
@<TRIPOS>MOLECULE
frame383.xyz
96 102 1                
SMALL
USER_CHARGES
@<TRIPOS>ATOM
1	   N	0.283	0.863	-5.642	N.2	1	UNK0	0.000	
2	   C	1.454	2.575	-3.578	C.2	1	UNK0	0.000	
3	   C	2.058	1.380	-4.043	C.2	1	UNK0	0.000	
4	   C	1.424	0.614	-5.118	C.2	1	UNK0	0.000	
5	   C	-0.250	0.058	-6.715	C.3	1	UNK0	0.000	
6	   H	0.563	2.998	-4.053	 H	1	UNK0	0.000	
7	   H	2.007	-0.240	-5.422	 H	1	UNK0	0.000	
8	   H	0.265	-0.880	-6.927	 H	1	UNK0	0.000	
9	   N	0.439	-5.934	0.957	N.2	1	UNK0	0.000	
10	   C	2.283	-3.635	1.025	C.2	1	UNK0	0.000	
11	   C	1.343	-3.917	2.056	C.2	1	UNK0	0.000	
12	   C	0.444	-5.050	1.879	C.2	1	UNK0	0.000	
13	   C	-0.672	-6.896	1.024	C.3	1	UNK0	0.000	
14	   H	2.377	-4.219	0.183	 H	1	UNK0	0.000	
15	   H	-0.359	-5.077	2.635	 H	1	UNK0	0.000	
16	   H	-1.496	-6.600	1.746	 H	1	UNK0	0.000	
17	   N	-4.998	1.908	1.612	N.2	1	UNK0	0.000	
18	   C	-2.274	1.836	2.958	C.2	1	UNK0	0.000	
19	   C	-2.669	2.520	1.776	C.2	1	UNK0	0.000	
20	   C	-4.012	2.432	1.092	C.2	1	UNK0	0.000	
21	   C	-6.325	1.860	0.934	C.3	1	UNK0	0.000	
22	   H	-3.010	1.207	3.361	 H	1	UNK0	0.000	
23	   H	-4.083	2.768	0.073	 H	1	UNK0	0.000	
24	   H	-6.330	2.382	-0.009	 H	1	UNK0	0.000	
25	   N	-1.745	-1.183	-5.253	N.2	1	UNK0	0.000	
26	   C	-2.229	-2.862	-2.881	C.2	1	UNK0	0.000	
27	   C	-2.654	-1.552	-3.070	C.2	1	UNK0	0.000	
28	   C	-2.280	-0.771	-4.229	C.2	1	UNK0	0.000	
29	   C	-1.737	-0.353	-6.394	C.3	1	UNK0	0.000	
30	   H	-1.553	-3.306	-3.608	 H	1	UNK0	0.000	
31	   H	-2.644	0.224	-4.196	 H	1	UNK0	0.000	
32	   H	-2.414	0.558	-6.300	 H	1	UNK0	0.000	
33	   N	-0.189	5.649	0.686	N.3	1	UNK0	0.000	
34	   C	-1.712	3.488	1.253	C.2	1	UNK0	0.000	
35	   C	-0.504	3.665	1.910	C.2	1	UNK0	0.000	
36	   C	0.380	4.714	1.370	C.3	1	UNK0	0.000	
37	   C	0.727	6.756	0.284	C.3	1	UNK0	0.000	
38	   H	-1.875	4.177	0.371	 H	1	UNK0	0.000	
39	   H	1.336	4.615	1.633	 H	1	UNK0	0.000	
40	   H	1.610	6.724	0.876	 H	1	UNK0	0.000	
41	   N	5.350	-1.720	0.388	N.2	1	UNK0	0.000	
42	   C	3.231	-1.917	2.341	C.2	1	UNK0	0.000	
43	   C	3.336	-2.675	1.219	C.2	1	UNK0	0.000	
44	   C	4.351	-2.501	0.157	C.2	1	UNK0	0.000	
45	   C	6.398	-1.723	-0.569	C.3	1	UNK0	0.000	
46	   H	3.890	-1.072	2.424	 H	1	UNK0	0.000	
47	   H	4.269	-3.042	-0.780	 H	1	UNK0	0.000	
48	   H	6.326	-2.467	-1.402	 H	1	UNK0	0.000	
49	   N	1.458	-1.125	5.502	N.2	1	UNK0	0.000	
50	   C	1.305	-3.104	3.184	C.2	1	UNK0	0.000	
51	   C	2.228	-2.056	3.344	C.2	1	UNK0	0.000	
52	   C	2.330	-1.254	4.601	C.2	1	UNK0	0.000	
53	   C	1.730	-0.151	6.571	C.3	1	UNK0	0.000	
54	   H	0.579	-3.276	3.952	 H	1	UNK0	0.000	
55	   H	3.252	-0.722	4.676	 H	1	UNK0	0.000	
56	   H	2.655	0.450	6.432	 H	1	UNK0	0.000	
57	   N	1.875	5.504	-1.572	N.2	1	UNK0	0.000	
58	   C	3.040	2.810	-1.790	C.2	1	UNK0	0.000	
59	   C	1.930	3.272	-2.452	C.2	1	UNK0	0.000	
60	   C	1.302	4.485	-1.958	C.2	1	UNK0	0.000	
61	   C	1.027	6.627	-1.216	C.3	1	UNK0	0.000	
62	   H	3.411	3.138	-0.883	 H	1	UNK0	0.000	
63	   H	0.223	4.404	-2.004	 H	1	UNK0	0.000	
64	   H	0.187	6.597	-1.876	 H	1	UNK0	0.000	
65	   N	-5.836	-0.068	-0.424	N.2	1	UNK0	0.000	
66	   C	-3.514	-0.975	-2.116	C.2	1	UNK0	0.000	
67	   C	-4.057	-1.733	-1.010	C.2	1	UNK0	0.000	
68	   C	-5.105	-1.126	-0.144	C.2	1	UNK0	0.000	
69	   C	-6.814	0.394	0.590	C.3	1	UNK0	0.000	
70	   H	-3.897	-0.003	-2.292	 H	1	UNK0	0.000	
71	   H	-5.197	-1.694	0.831	 H	1	UNK0	0.000	
72	   H	-6.860	-0.305	1.492	 H	1	UNK0	0.000	
73	   N	0.250	1.608	5.610	N.3	1	UNK0	0.000	
74	   C	-0.170	2.920	3.074	C.2	1	UNK0	0.000	
75	   C	-1.013	1.984	3.599	C.2	1	UNK0	0.000	
76	   C	-0.623	1.179	4.813	C.3	1	UNK0	0.000	
77	   C	0.516	0.792	6.799	C.3	1	UNK0	0.000	
78	   H	0.860	3.205	3.395	 H	1	UNK0	0.000	
79	   H	-0.974	0.187	4.845	 H	1	UNK0	0.000	
80	   H	-0.254	0.117	7.043	 H	1	UNK0	0.000	
81	   N	-1.990	-5.506	-0.417	N.2	1	UNK0	0.000	
82	   C	-3.569	-3.058	-0.828	C.2	1	UNK0	0.000	
83	   C	-2.670	-3.612	-1.775	C.2	1	UNK0	0.000	
84	   C	-2.141	-5.003	-1.543	C.2	1	UNK0	0.000	
85	   C	-1.480	-6.839	-0.242	C.3	1	UNK0	0.000	
86	   H	-3.985	-3.647	0.014	 H	1	UNK0	0.000	
87	   H	-1.788	-5.553	-2.457	 H	1	UNK0	0.000	
88	   H	-0.857	-7.118	-1.106	 H	1	UNK0	0.000	
89	   N	5.537	0.164	-1.926	N.2	1	UNK0	0.000	
90	   C	3.200	0.918	-3.322	C.2	1	UNK0	0.000	
91	   C	3.667	1.646	-2.202	C.2	1	UNK0	0.000	
92	   C	4.848	1.178	-1.531	C.2	1	UNK0	0.000	
93	   C	6.638	-0.253	-1.095	C.3	1	UNK0	0.000	
94	   H	3.675	-0.032	-3.640	 H	1	UNK0	0.000	
95	   H	5.042	1.614	-0.578	 H	1	UNK0	0.000	
96	   H	6.718	0.406	-0.247	 H	1	UNK0	0.000	
@<TRIPOS>BOND
1 1 4 2
2 2 59 1
3 2 3 2
4 3 90 1
5 3 4 1
6 5 29 1
7 1 5 1
8 2 6 1
9 4 7 1
10 5 8 1
11 9 13 1
12 9 12 2
13 10 43 2
14 10 11 1
15 11 50 2
16 11 12 1
17 12 15 1
18 13 16 1
19 10 14 1
20 18 22 1
21 18 75 2
22 18 19 1
23 17 20 2
24 19 20 1
25 17 21 1
26 20 23 1
27 21 24 1
28 25 28 2
29 26 83 1
30 26 27 2
31 27 66 1
32 28 31 1
33 27 28 1
34 29 32 1
35 25 29 1
36 26 30 1
37 33 36 1
38 19 34 2
39 34 35 1
40 35 74 2
41 36 39 1
42 35 36 1
43 33 37 1
44 37 40 1
45 34 38 1
46 42 46 1
47 42 51 2
48 42 43 1
49 41 44 2
50 43 44 1
51 41 45 1
52 44 47 1
53 45 48 1
54 49 53 1
55 50 51 1
56 50 54 1
57 51 52 1
58 52 55 1
59 49 52 2
60 53 77 1
61 53 56 1
62 57 61 1
63 58 62 1
64 59 60 1
65 58 59 2
66 57 60 2
67 37 61 1
68 60 63 1
69 61 64 1
70 65 68 2
71 65 69 1
72 66 67 2
73 67 82 1
74 67 68 1
75 68 71 1
76 21 69 1
77 69 72 1
78 66 70 1
79 73 77 1
80 74 78 1
81 74 75 1
82 75 76 1
83 76 79 1
84 73 76 1
85 77 80 1
86 81 85 1
87 82 86 1
88 83 84 1
89 82 83 2
90 81 84 2
91 13 85 1
92 84 87 1
93 85 88 1
94 89 92 2
95 89 93 1
96 90 91 2
97 58 91 1
98 91 92 1
99 92 95 1
100 45 93 1
101 93 96 1
102 90 94 1
@<TRIPOS>SUBSTRUCTURE
1	UNK0	1	GROUP	1 ****	UNK
