# Supplementary material for: MoleQCage: Geometric High-Throughput Screening for Molecular Caging Prediction
Source: J Chem Inf Model. 2024 Dec 12;64(24):9034–9. doi: 10.1021/acs.jcim.4c01419 (PMC11684736; doi:10.1021/acs.jcim.4c01419)
Supplement: Supplementary file 2 — ci4c01419_si_002.zip [file ci4c01419_si_002.zip › CC3_conformations/CC3_185.mol2]

# created with PyMOL 2.4.1
@<TRIPOS>MOLECULE
frame384.xyz
96 102 1                
SMALL
USER_CHARGES
@<TRIPOS>ATOM
1	   N	0.215	0.795	-5.807	N.3	1	UNK0	0.000	
2	   C	1.118	2.612	-3.508	C.2	1	UNK0	0.000	
3	   C	1.547	1.284	-3.750	C.2	1	UNK0	0.000	
4	   C	0.998	0.457	-4.866	C.3	1	UNK0	0.000	
5	   C	-0.102	-0.237	-6.720	C.3	1	UNK0	0.000	
6	   H	0.331	3.083	-4.171	 H	1	UNK0	0.000	
7	   H	1.356	-0.567	-4.815	 H	1	UNK0	0.000	
8	   H	0.549	-1.122	-6.585	 H	1	UNK0	0.000	
9	   N	0.480	-5.891	0.948	N.2	1	UNK0	0.000	
10	   C	2.566	-3.790	1.213	C.2	1	UNK0	0.000	
11	   C	1.451	-3.987	2.058	C.2	1	UNK0	0.000	
12	   C	0.435	-4.999	1.795	C.2	1	UNK0	0.000	
13	   C	-0.604	-6.895	0.926	C.3	1	UNK0	0.000	
14	   H	2.588	-4.436	0.427	 H	1	UNK0	0.000	
15	   H	-0.537	-4.944	2.391	 H	1	UNK0	0.000	
16	   H	-1.226	-6.904	1.837	 H	1	UNK0	0.000	
17	   N	-5.051	2.032	1.950	N.2	1	UNK0	0.000	
18	   C	-2.612	2.348	3.274	C.2	1	UNK0	0.000	
19	   C	-2.939	3.104	2.102	C.2	1	UNK0	0.000	
20	   C	-4.084	2.705	1.336	C.2	1	UNK0	0.000	
21	   C	-6.319	1.802	1.272	C.3	1	UNK0	0.000	
22	   H	-3.147	1.423	3.496	 H	1	UNK0	0.000	
23	   H	-4.185	3.060	0.283	 H	1	UNK0	0.000	
24	   H	-6.457	2.498	0.420	 H	1	UNK0	0.000	
25	   N	-1.783	-1.331	-5.416	N.2	1	UNK0	0.000	
26	   C	-2.376	-2.879	-3.028	C.2	1	UNK0	0.000	
27	   C	-2.947	-1.608	-3.347	C.2	1	UNK0	0.000	
28	   C	-2.693	-0.961	-4.640	C.2	1	UNK0	0.000	
29	   C	-1.522	-0.715	-6.661	C.3	1	UNK0	0.000	
30	   H	-1.667	-3.267	-3.701	 H	1	UNK0	0.000	
31	   H	-3.309	-0.067	-4.875	 H	1	UNK0	0.000	
32	   H	-2.106	0.214	-6.689	 H	1	UNK0	0.000	
33	   N	-0.004	6.136	0.842	N.2	1	UNK0	0.000	
34	   C	-2.082	4.104	1.694	C.2	1	UNK0	0.000	
35	   C	-0.855	4.353	2.362	C.2	1	UNK0	0.000	
36	   C	0.221	5.282	1.751	C.2	1	UNK0	0.000	
37	   C	1.034	7.000	0.428	C.3	1	UNK0	0.000	
38	   H	-2.302	4.646	0.783	 H	1	UNK0	0.000	
39	   H	1.069	5.239	2.377	 H	1	UNK0	0.000	
40	   H	1.941	6.799	0.919	 H	1	UNK0	0.000	
41	   N	5.436	-1.708	0.518	N.2	1	UNK0	0.000	
42	   C	3.463	-1.968	2.545	C.2	1	UNK0	0.000	
43	   C	3.569	-2.815	1.455	C.2	1	UNK0	0.000	
44	   C	4.511	-2.525	0.417	C.2	1	UNK0	0.000	
45	   C	6.398	-1.704	-0.593	C.3	1	UNK0	0.000	
46	   H	4.260	-1.205	2.763	 H	1	UNK0	0.000	
47	   H	4.456	-3.035	-0.529	 H	1	UNK0	0.000	
48	   H	6.182	-2.434	-1.361	 H	1	UNK0	0.000	
49	   N	1.270	-1.012	5.263	N.3	1	UNK0	0.000	
50	   C	1.349	-3.090	3.173	C.2	1	UNK0	0.000	
51	   C	2.340	-2.072	3.405	C.2	1	UNK0	0.000	
52	   C	2.210	-1.000	4.412	C.3	1	UNK0	0.000	
53	   C	1.493	-0.128	6.397	C.3	1	UNK0	0.000	
54	   H	0.609	-3.138	4.007	 H	1	UNK0	0.000	
55	   H	2.953	-0.245	4.351	 H	1	UNK0	0.000	
56	   H	2.388	0.483	6.223	 H	1	UNK0	0.000	
57	   N	1.809	5.526	-1.361	N.2	1	UNK0	0.000	
58	   C	2.767	2.836	-1.688	C.2	1	UNK0	0.000	
59	   C	1.717	3.400	-2.470	C.2	1	UNK0	0.000	
60	   C	1.240	4.772	-2.196	C.2	1	UNK0	0.000	
61	   C	1.336	6.853	-1.090	C.3	1	UNK0	0.000	
62	   H	3.343	3.351	-0.939	 H	1	UNK0	0.000	
63	   H	0.455	5.164	-2.773	 H	1	UNK0	0.000	
64	   H	0.478	7.037	-1.720	 H	1	UNK0	0.000	
65	   N	-5.695	-0.061	-0.340	N.2	1	UNK0	0.000	
66	   C	-3.934	-1.096	-2.515	C.2	1	UNK0	0.000	
67	   C	-4.123	-1.670	-1.241	C.2	1	UNK0	0.000	
68	   C	-5.070	-1.144	-0.211	C.2	1	UNK0	0.000	
69	   C	-6.543	0.313	0.774	C.3	1	UNK0	0.000	
70	   H	-4.438	-0.160	-2.782	 H	1	UNK0	0.000	
71	   H	-5.346	-1.739	0.642	 H	1	UNK0	0.000	
72	   H	-6.418	-0.275	1.719	 H	1	UNK0	0.000	
73	   N	0.068	1.656	5.536	N.2	1	UNK0	0.000	
74	   C	-0.526	3.614	3.518	C.2	1	UNK0	0.000	
75	   C	-1.462	2.698	4.064	C.2	1	UNK0	0.000	
76	   C	-1.138	1.766	5.104	C.2	1	UNK0	0.000	
77	   C	0.300	0.801	6.687	C.3	1	UNK0	0.000	
78	   H	0.416	3.717	4.009	 H	1	UNK0	0.000	
79	   H	-1.919	1.234	5.732	 H	1	UNK0	0.000	
80	   H	-0.580	0.202	6.980	 H	1	UNK0	0.000	
81	   N	-2.080	-5.460	-0.402	N.2	1	UNK0	0.000	
82	   C	-3.461	-2.857	-0.902	C.2	1	UNK0	0.000	
83	   C	-2.584	-3.470	-1.802	C.2	1	UNK0	0.000	
84	   C	-2.001	-4.805	-1.492	C.2	1	UNK0	0.000	
85	   C	-1.438	-6.740	-0.384	C.3	1	UNK0	0.000	
86	   H	-3.574	-3.358	0.092	 H	1	UNK0	0.000	
87	   H	-1.407	-5.226	-2.281	 H	1	UNK0	0.000	
88	   H	-0.747	-6.944	-1.191	 H	1	UNK0	0.000	
89	   N	5.081	-0.010	-1.647	N.2	1	UNK0	0.000	
90	   C	2.572	0.803	-2.911	C.2	1	UNK0	0.000	
91	   C	3.222	1.561	-1.898	C.2	1	UNK0	0.000	
92	   C	4.399	0.984	-1.204	C.2	1	UNK0	0.000	
93	   C	6.422	-0.310	-1.181	C.3	1	UNK0	0.000	
94	   H	2.952	-0.170	-3.130	 H	1	UNK0	0.000	
95	   H	4.740	1.554	-0.330	 H	1	UNK0	0.000	
96	   H	6.712	0.371	-0.382	 H	1	UNK0	0.000	
@<TRIPOS>BOND
1 1 4 1
2 2 59 1
3 2 3 2
4 3 90 1
5 4 7 1
6 3 4 1
7 5 29 1
8 5 8 1
9 1 5 1
10 2 6 1
11 9 12 2
12 10 43 2
13 10 11 1
14 11 50 2
15 11 12 1
16 12 15 1
17 9 13 1
18 13 16 1
19 10 14 1
20 18 22 1
21 18 75 2
22 18 19 1
23 17 20 2
24 19 20 1
25 17 21 1
26 20 23 1
27 21 24 1
28 25 28 2
29 26 83 1
30 26 27 2
31 27 66 1
32 27 28 1
33 25 29 1
34 26 30 1
35 28 31 1
36 29 32 1
37 33 36 2
38 19 34 2
39 34 35 1
40 35 74 2
41 35 36 1
42 36 39 1
43 33 37 1
44 37 40 1
45 34 38 1
46 42 46 1
47 42 51 2
48 42 43 1
49 41 44 2
50 43 44 1
51 41 45 1
52 44 47 1
53 45 48 1
54 49 53 1
55 50 51 1
56 50 54 1
57 51 52 1
58 49 52 1
59 53 77 1
60 52 55 1
61 53 56 1
62 57 61 1
63 58 62 1
64 59 60 1
65 58 59 2
66 57 60 2
67 37 61 1
68 60 63 1
69 61 64 1
70 65 68 2
71 65 69 1
72 66 67 2
73 67 82 1
74 67 68 1
75 68 71 1
76 21 69 1
77 69 72 1
78 66 70 1
79 73 77 1
80 74 78 1
81 74 75 1
82 75 76 1
83 73 76 2
84 76 79 1
85 77 80 1
86 81 85 1
87 82 86 1
88 83 84 1
89 82 83 2
90 81 84 2
91 13 85 1
92 84 87 1
93 85 88 1
94 89 92 2
95 89 93 1
96 90 91 2
97 58 91 1
98 91 92 1
99 92 95 1
100 45 93 1
101 93 96 1
102 90 94 1
@<TRIPOS>SUBSTRUCTURE
1	UNK0	1	GROUP	1 ****	UNK
