# Supplementary material for: MoleQCage: Geometric High-Throughput Screening for Molecular Caging Prediction
Source: J Chem Inf Model. 2024 Dec 12;64(24):9034–9. doi: 10.1021/acs.jcim.4c01419 (PMC11684736; doi:10.1021/acs.jcim.4c01419)
Supplement: Supplementary file 2 — ci4c01419_si_002.zip [file ci4c01419_si_002.zip › CC3_conformations/CC3_186.mol2]

# created with PyMOL 2.4.1
@<TRIPOS>MOLECULE
frame385.xyz
96 102 1                
SMALL
USER_CHARGES
@<TRIPOS>ATOM
1	   N	0.245	0.842	-5.680	N.2	1	UNK0	0.000	
2	   C	1.062	2.452	-3.452	C.2	1	UNK0	0.000	
3	   C	1.656	1.228	-3.872	C.2	1	UNK0	0.000	
4	   C	1.022	0.430	-4.797	C.2	1	UNK0	0.000	
5	   C	-0.230	-0.046	-6.686	C.3	1	UNK0	0.000	
6	   H	0.075	2.741	-3.810	 H	1	UNK0	0.000	
7	   H	1.243	-0.637	-4.653	 H	1	UNK0	0.000	
8	   H	0.348	-0.982	-6.729	 H	1	UNK0	0.000	
9	   N	0.498	-5.958	0.971	N.2	1	UNK0	0.000	
10	   C	2.459	-3.713	1.035	C.2	1	UNK0	0.000	
11	   C	1.407	-3.848	2.011	C.2	1	UNK0	0.000	
12	   C	0.417	-4.992	1.842	C.2	1	UNK0	0.000	
13	   C	-0.550	-6.967	1.012	C.3	1	UNK0	0.000	
14	   H	2.494	-4.333	0.209	 H	1	UNK0	0.000	
15	   H	-0.441	-4.970	2.519	 H	1	UNK0	0.000	
16	   H	-1.158	-6.814	1.868	 H	1	UNK0	0.000	
17	   N	-5.038	1.960	1.813	N.2	1	UNK0	0.000	
18	   C	-2.309	1.887	2.998	C.2	1	UNK0	0.000	
19	   C	-2.774	2.879	2.008	C.2	1	UNK0	0.000	
20	   C	-4.117	2.776	1.403	C.2	1	UNK0	0.000	
21	   C	-6.248	1.906	1.012	C.3	1	UNK0	0.000	
22	   H	-3.007	1.056	3.195	 H	1	UNK0	0.000	
23	   H	-4.178	3.348	0.512	 H	1	UNK0	0.000	
24	   H	-6.294	2.549	0.122	 H	1	UNK0	0.000	
25	   N	-1.807	-1.271	-5.125	N.2	1	UNK0	0.000	
26	   C	-2.006	-2.764	-2.576	C.2	1	UNK0	0.000	
27	   C	-2.563	-1.496	-2.870	C.2	1	UNK0	0.000	
28	   C	-2.211	-0.767	-4.026	C.2	1	UNK0	0.000	
29	   C	-1.746	-0.356	-6.306	C.3	1	UNK0	0.000	
30	   H	-1.231	-3.182	-3.252	 H	1	UNK0	0.000	
31	   H	-2.440	0.283	-3.857	 H	1	UNK0	0.000	
32	   H	-2.366	0.556	-6.198	 H	1	UNK0	0.000	
33	   N	0.014	6.019	1.021	N.2	1	UNK0	0.000	
34	   C	-1.829	3.832	1.622	C.2	1	UNK0	0.000	
35	   C	-0.495	3.921	2.177	C.2	1	UNK0	0.000	
36	   C	0.437	4.955	1.589	C.2	1	UNK0	0.000	
37	   C	0.912	6.948	0.359	C.3	1	UNK0	0.000	
38	   H	-2.228	4.524	0.851	 H	1	UNK0	0.000	
39	   H	1.530	4.663	1.509	 H	1	UNK0	0.000	
40	   H	1.844	6.811	0.783	 H	1	UNK0	0.000	
41	   N	5.390	-1.644	0.341	N.2	1	UNK0	0.000	
42	   C	3.390	-1.861	2.406	C.2	1	UNK0	0.000	
43	   C	3.446	-2.658	1.255	C.2	1	UNK0	0.000	
44	   C	4.452	-2.454	0.192	C.2	1	UNK0	0.000	
45	   C	6.494	-1.604	-0.619	C.3	1	UNK0	0.000	
46	   H	4.163	-1.090	2.608	 H	1	UNK0	0.000	
47	   H	4.387	-3.165	-0.703	 H	1	UNK0	0.000	
48	   H	6.426	-2.419	-1.437	 H	1	UNK0	0.000	
49	   N	1.548	-1.283	5.445	N.2	1	UNK0	0.000	
50	   C	1.398	-2.989	3.154	C.2	1	UNK0	0.000	
51	   C	2.362	-2.026	3.344	C.2	1	UNK0	0.000	
52	   C	2.201	-0.995	4.422	C.2	1	UNK0	0.000	
53	   C	1.646	-0.377	6.570	C.3	1	UNK0	0.000	
54	   H	0.559	-3.104	3.801	 H	1	UNK0	0.000	
55	   H	2.768	-0.070	4.294	 H	1	UNK0	0.000	
56	   H	2.490	0.407	6.437	 H	1	UNK0	0.000	
57	   N	1.612	5.423	-1.356	N.2	1	UNK0	0.000	
58	   C	3.049	2.925	-2.074	C.2	1	UNK0	0.000	
59	   C	1.761	3.332	-2.617	C.2	1	UNK0	0.000	
60	   C	1.279	4.705	-2.342	C.2	1	UNK0	0.000	
61	   C	0.963	6.718	-1.102	C.3	1	UNK0	0.000	
62	   H	3.521	3.545	-1.308	 H	1	UNK0	0.000	
63	   H	0.525	5.072	-3.023	 H	1	UNK0	0.000	
64	   H	-0.045	6.561	-1.477	 H	1	UNK0	0.000	
65	   N	-5.495	-0.017	-0.194	N.2	1	UNK0	0.000	
66	   C	-3.538	-0.890	-1.990	C.2	1	UNK0	0.000	
67	   C	-4.111	-1.685	-0.973	C.2	1	UNK0	0.000	
68	   C	-5.181	-1.241	-0.196	C.2	1	UNK0	0.000	
69	   C	-6.526	0.456	0.626	C.3	1	UNK0	0.000	
70	   H	-3.928	0.114	-2.238	 H	1	UNK0	0.000	
71	   H	-5.775	-1.962	0.302	 H	1	UNK0	0.000	
72	   H	-6.554	-0.174	1.572	 H	1	UNK0	0.000	
73	   N	0.168	1.298	5.501	N.2	1	UNK0	0.000	
74	   C	-0.166	2.973	3.158	C.2	1	UNK0	0.000	
75	   C	-0.991	1.952	3.527	C.2	1	UNK0	0.000	
76	   C	-0.784	1.005	4.668	C.2	1	UNK0	0.000	
77	   C	0.301	0.520	6.724	C.3	1	UNK0	0.000	
78	   H	0.855	2.999	3.572	 H	1	UNK0	0.000	
79	   H	-1.390	0.071	4.861	 H	1	UNK0	0.000	
80	   H	-0.538	-0.169	6.857	 H	1	UNK0	0.000	
81	   N	-2.264	-5.729	-0.306	N.2	1	UNK0	0.000	
82	   C	-3.598	-2.942	-0.727	C.2	1	UNK0	0.000	
83	   C	-2.559	-3.506	-1.490	C.2	1	UNK0	0.000	
84	   C	-1.963	-4.861	-1.193	C.2	1	UNK0	0.000	
85	   C	-1.555	-6.963	-0.173	C.3	1	UNK0	0.000	
86	   H	-3.918	-3.563	0.112	 H	1	UNK0	0.000	
87	   H	-1.100	-5.152	-1.917	 H	1	UNK0	0.000	
88	   H	-0.961	-7.168	-1.073	 H	1	UNK0	0.000	
89	   N	5.486	0.249	-2.046	N.2	1	UNK0	0.000	
90	   C	2.913	0.890	-3.405	C.2	1	UNK0	0.000	
91	   C	3.576	1.660	-2.410	C.2	1	UNK0	0.000	
92	   C	4.809	1.250	-1.694	C.2	1	UNK0	0.000	
93	   C	6.614	-0.133	-1.266	C.3	1	UNK0	0.000	
94	   H	3.414	-0.041	-3.692	 H	1	UNK0	0.000	
95	   H	5.085	1.717	-0.740	 H	1	UNK0	0.000	
96	   H	6.799	0.564	-0.432	 H	1	UNK0	0.000	
@<TRIPOS>BOND
1 1 4 2
2 2 59 1
3 2 3 2
4 3 90 1
5 4 7 1
6 3 4 1
7 5 29 1
8 1 5 1
9 2 6 1
10 5 8 1
11 9 13 1
12 9 12 2
13 10 43 2
14 10 11 1
15 11 50 2
16 11 12 1
17 12 15 1
18 13 16 1
19 10 14 1
20 18 22 1
21 18 75 2
22 18 19 1
23 17 20 2
24 19 20 1
25 17 21 1
26 20 23 1
27 21 24 1
28 25 28 2
29 26 83 1
30 26 27 2
31 27 66 1
32 28 31 1
33 27 28 1
34 29 32 1
35 25 29 1
36 26 30 1
37 33 36 2
38 19 34 2
39 34 35 1
40 35 74 2
41 35 36 1
42 37 40 1
43 33 37 1
44 34 38 1
45 36 39 1
46 42 46 1
47 42 51 2
48 42 43 1
49 41 44 2
50 43 44 1
51 41 45 1
52 44 47 1
53 45 48 1
54 49 53 1
55 50 51 1
56 50 54 1
57 51 52 1
58 49 52 2
59 53 77 1
60 52 55 1
61 53 56 1
62 57 61 1
63 58 62 1
64 59 60 1
65 58 59 2
66 57 60 2
67 37 61 1
68 60 63 1
69 61 64 1
70 65 69 1
71 66 67 2
72 67 82 1
73 67 68 1
74 65 68 2
75 68 71 1
76 21 69 1
77 69 72 1
78 66 70 1
79 73 77 1
80 74 75 1
81 74 78 1
82 75 76 1
83 76 79 1
84 73 76 2
85 77 80 1
86 81 85 1
87 82 86 1
88 83 84 1
89 82 83 2
90 81 84 2
91 13 85 1
92 84 87 1
93 85 88 1
94 89 92 2
95 89 93 1
96 90 91 2
97 58 91 1
98 91 92 1
99 92 95 1
100 45 93 1
101 93 96 1
102 90 94 1
@<TRIPOS>SUBSTRUCTURE
1	UNK0	1	GROUP	1 ****	UNK
