# Supplementary material for: MoleQCage: Geometric High-Throughput Screening for Molecular Caging Prediction
Source: J Chem Inf Model. 2024 Dec 12;64(24):9034–9. doi: 10.1021/acs.jcim.4c01419 (PMC11684736; doi:10.1021/acs.jcim.4c01419)
Supplement: Supplementary file 2 — ci4c01419_si_002.zip [file ci4c01419_si_002.zip › CC3_conformations/CC3_187.mol2]

# created with PyMOL 2.4.1
@<TRIPOS>MOLECULE
frame386.xyz
96 102 1                
SMALL
USER_CHARGES
@<TRIPOS>ATOM
1	   N	0.007	0.694	-5.587	N.2	1	UNK0	0.000	
2	   C	1.128	2.455	-3.469	C.2	1	UNK0	0.000	
3	   C	1.635	1.158	-3.835	C.2	1	UNK0	0.000	
4	   C	0.990	0.323	-4.884	C.2	1	UNK0	0.000	
5	   C	-0.452	-0.131	-6.688	C.3	1	UNK0	0.000	
6	   H	0.208	2.802	-3.968	 H	1	UNK0	0.000	
7	   H	1.466	-0.638	-4.992	 H	1	UNK0	0.000	
8	   H	0.186	-1.030	-6.698	 H	1	UNK0	0.000	
9	   N	0.509	-5.737	0.903	N.2	1	UNK0	0.000	
10	   C	2.430	-3.414	1.026	C.2	1	UNK0	0.000	
11	   C	1.424	-3.706	1.952	C.2	1	UNK0	0.000	
12	   C	0.485	-4.814	1.804	C.2	1	UNK0	0.000	
13	   C	-0.472	-6.829	0.896	C.3	1	UNK0	0.000	
14	   H	2.530	-3.995	0.150	 H	1	UNK0	0.000	
15	   H	-0.353	-4.810	2.439	 H	1	UNK0	0.000	
16	   H	-1.038	-6.932	1.806	 H	1	UNK0	0.000	
17	   N	-5.078	1.760	1.842	N.2	1	UNK0	0.000	
18	   C	-2.311	1.710	2.852	C.2	1	UNK0	0.000	
19	   C	-2.705	2.407	1.714	C.2	1	UNK0	0.000	
20	   C	-4.050	2.228	1.175	C.2	1	UNK0	0.000	
21	   C	-6.338	1.799	1.186	C.3	1	UNK0	0.000	
22	   H	-2.993	1.041	3.228	 H	1	UNK0	0.000	
23	   H	-4.252	2.616	0.196	 H	1	UNK0	0.000	
24	   H	-6.393	2.436	0.308	 H	1	UNK0	0.000	
25	   N	-2.027	-1.319	-5.299	N.2	1	UNK0	0.000	
26	   C	-2.109	-2.603	-2.758	C.2	1	UNK0	0.000	
27	   C	-2.754	-1.373	-3.034	C.2	1	UNK0	0.000	
28	   C	-2.609	-0.719	-4.333	C.2	1	UNK0	0.000	
29	   C	-1.896	-0.566	-6.557	C.3	1	UNK0	0.000	
30	   H	-1.504	-3.241	-3.414	 H	1	UNK0	0.000	
31	   H	-2.936	0.280	-4.409	 H	1	UNK0	0.000	
32	   H	-2.495	0.336	-6.636	 H	1	UNK0	0.000	
33	   N	-0.166	5.824	0.812	N.2	1	UNK0	0.000	
34	   C	-1.878	3.374	1.167	C.2	1	UNK0	0.000	
35	   C	-0.743	3.803	1.838	C.2	1	UNK0	0.000	
36	   C	0.178	4.832	1.482	C.2	1	UNK0	0.000	
37	   C	0.876	6.777	0.451	C.3	1	UNK0	0.000	
38	   H	-2.112	3.900	0.219	 H	1	UNK0	0.000	
39	   H	1.191	4.735	1.919	 H	1	UNK0	0.000	
40	   H	1.746	6.555	0.954	 H	1	UNK0	0.000	
41	   N	5.492	-1.635	0.293	N.2	1	UNK0	0.000	
42	   C	3.328	-1.596	2.403	C.2	1	UNK0	0.000	
43	   C	3.342	-2.343	1.198	C.2	1	UNK0	0.000	
44	   C	4.336	-2.138	0.157	C.2	1	UNK0	0.000	
45	   C	6.485	-1.593	-0.802	C.3	1	UNK0	0.000	
46	   H	4.006	-0.766	2.592	 H	1	UNK0	0.000	
47	   H	3.966	-2.442	-0.867	 H	1	UNK0	0.000	
48	   H	6.168	-2.281	-1.558	 H	1	UNK0	0.000	
49	   N	1.166	-0.993	5.410	N.3	1	UNK0	0.000	
50	   C	1.398	-2.927	3.122	C.2	1	UNK0	0.000	
51	   C	2.287	-1.853	3.395	C.2	1	UNK0	0.000	
52	   C	2.229	-1.047	4.677	C.3	1	UNK0	0.000	
53	   C	1.347	-0.183	6.611	C.3	1	UNK0	0.000	
54	   H	0.740	-3.088	3.915	 H	1	UNK0	0.000	
55	   H	3.122	-0.497	4.904	 H	1	UNK0	0.000	
56	   H	2.132	0.508	6.453	 H	1	UNK0	0.000	
57	   N	1.789	5.334	-1.311	N.2	1	UNK0	0.000	
58	   C	3.007	2.783	-2.019	C.2	1	UNK0	0.000	
59	   C	1.848	3.314	-2.619	C.2	1	UNK0	0.000	
60	   C	1.255	4.624	-2.270	C.2	1	UNK0	0.000	
61	   C	1.250	6.676	-1.041	C.3	1	UNK0	0.000	
62	   H	3.495	3.525	-1.367	 H	1	UNK0	0.000	
63	   H	0.412	4.935	-2.922	 H	1	UNK0	0.000	
64	   H	0.453	6.872	-1.720	 H	1	UNK0	0.000	
65	   N	-5.992	-0.184	-0.317	N.3	1	UNK0	0.000	
66	   C	-3.683	-0.814	-2.148	C.2	1	UNK0	0.000	
67	   C	-3.932	-1.459	-0.910	C.2	1	UNK0	0.000	
68	   C	-4.994	-0.960	-0.002	C.3	1	UNK0	0.000	
69	   C	-6.728	0.352	0.792	C.3	1	UNK0	0.000	
70	   H	-4.325	-0.049	-2.515	 H	1	UNK0	0.000	
71	   H	-4.946	-1.347	0.961	 H	1	UNK0	0.000	
72	   H	-6.600	-0.188	1.728	 H	1	UNK0	0.000	
73	   N	-0.052	1.618	5.757	N.2	1	UNK0	0.000	
74	   C	-0.335	3.088	3.016	C.2	1	UNK0	0.000	
75	   C	-1.115	2.058	3.549	C.2	1	UNK0	0.000	
76	   C	-0.745	1.229	4.748	C.2	1	UNK0	0.000	
77	   C	0.072	0.684	6.817	C.3	1	UNK0	0.000	
78	   H	0.604	3.400	3.594	 H	1	UNK0	0.000	
79	   H	-1.119	0.178	4.807	 H	1	UNK0	0.000	
80	   H	-0.779	-0.060	6.848	 H	1	UNK0	0.000	
81	   N	-2.196	-5.438	-0.456	N.2	1	UNK0	0.000	
82	   C	-3.247	-2.664	-0.610	C.2	1	UNK0	0.000	
83	   C	-2.320	-3.253	-1.517	C.2	1	UNK0	0.000	
84	   C	-1.669	-4.546	-1.220	C.2	1	UNK0	0.000	
85	   C	-1.442	-6.685	-0.351	C.3	1	UNK0	0.000	
86	   H	-3.507	-3.267	0.266	 H	1	UNK0	0.000	
87	   H	-0.776	-4.808	-1.783	 H	1	UNK0	0.000	
88	   H	-0.824	-6.836	-1.225	 H	1	UNK0	0.000	
89	   N	5.448	0.213	-2.021	N.2	1	UNK0	0.000	
90	   C	2.832	0.688	-3.167	C.2	1	UNK0	0.000	
91	   C	3.488	1.493	-2.261	C.2	1	UNK0	0.000	
92	   C	4.745	1.158	-1.580	C.2	1	UNK0	0.000	
93	   C	6.621	-0.158	-1.337	C.3	1	UNK0	0.000	
94	   H	3.228	-0.326	-3.382	 H	1	UNK0	0.000	
95	   H	5.047	1.840	-0.719	 H	1	UNK0	0.000	
96	   H	6.710	0.349	-0.361	 H	1	UNK0	0.000	
@<TRIPOS>BOND
1 1 4 2
2 2 59 1
3 2 3 2
4 3 90 1
5 3 4 1
6 5 29 1
7 1 5 1
8 2 6 1
9 4 7 1
10 5 8 1
11 9 12 2
12 10 43 2
13 10 11 1
14 11 50 2
15 11 12 1
16 12 15 1
17 9 13 1
18 13 16 1
19 10 14 1
20 18 22 1
21 18 75 2
22 18 19 1
23 19 20 1
24 17 20 2
25 17 21 1
26 20 23 1
27 21 24 1
28 25 28 2
29 26 83 1
30 26 27 2
31 27 66 1
32 27 28 1
33 25 29 1
34 26 30 1
35 28 31 1
36 29 32 1
37 33 36 2
38 19 34 2
39 34 35 1
40 35 74 2
41 35 36 1
42 36 39 1
43 33 37 1
44 37 40 1
45 34 38 1
46 42 46 1
47 42 51 2
48 42 43 1
49 41 44 2
50 43 44 1
51 41 45 1
52 44 47 1
53 45 48 1
54 49 53 1
55 50 51 1
56 50 54 1
57 51 52 1
58 52 55 1
59 49 52 1
60 53 77 1
61 53 56 1
62 57 61 1
63 58 62 1
64 59 60 1
65 58 59 2
66 57 60 2
67 37 61 1
68 60 63 1
69 61 64 1
70 65 68 1
71 65 69 1
72 66 67 2
73 67 82 1
74 67 68 1
75 68 71 1
76 21 69 1
77 69 72 1
78 66 70 1
79 73 77 1
80 74 75 1
81 74 78 1
82 75 76 1
83 76 79 1
84 73 76 2
85 77 80 1
86 81 85 1
87 82 86 1
88 83 84 1
89 82 83 2
90 81 84 2
91 13 85 1
92 84 87 1
93 85 88 1
94 89 92 2
95 89 93 1
96 90 91 2
97 58 91 1
98 91 92 1
99 92 95 1
100 45 93 1
101 93 96 1
102 90 94 1
@<TRIPOS>SUBSTRUCTURE
1	UNK0	1	GROUP	1 ****	UNK
