# Supplementary material for: MoleQCage: Geometric High-Throughput Screening for Molecular Caging Prediction
Source: J Chem Inf Model. 2024 Dec 12;64(24):9034–9. doi: 10.1021/acs.jcim.4c01419 (PMC11684736; doi:10.1021/acs.jcim.4c01419)
Supplement: Supplementary file 2 — ci4c01419_si_002.zip [file ci4c01419_si_002.zip › CC3_conformations/CC3_188.mol2]

# created with PyMOL 2.4.1
@<TRIPOS>MOLECULE
frame387.xyz
96 102 1                
SMALL
USER_CHARGES
@<TRIPOS>ATOM
1	   N	-0.277	0.688	-5.583	N.2	1	UNK0	0.000	
2	   C	0.785	2.487	-3.292	C.2	1	UNK0	0.000	
3	   C	1.245	1.228	-3.709	C.2	1	UNK0	0.000	
4	   C	0.690	0.368	-4.775	C.2	1	UNK0	0.000	
5	   C	-0.520	-0.254	-6.718	C.3	1	UNK0	0.000	
6	   H	-0.146	2.874	-3.682	 H	1	UNK0	0.000	
7	   H	1.153	-0.562	-4.934	 H	1	UNK0	0.000	
8	   H	0.142	-1.142	-6.686	 H	1	UNK0	0.000	
9	   N	0.562	-5.701	0.986	N.2	1	UNK0	0.000	
10	   C	2.533	-3.670	1.174	C.2	1	UNK0	0.000	
11	   C	1.439	-3.823	2.030	C.2	1	UNK0	0.000	
12	   C	0.418	-4.826	1.821	C.2	1	UNK0	0.000	
13	   C	-0.394	-6.816	0.964	C.3	1	UNK0	0.000	
14	   H	2.598	-4.385	0.368	 H	1	UNK0	0.000	
15	   H	-0.552	-4.774	2.522	 H	1	UNK0	0.000	
16	   H	-1.042	-6.781	1.828	 H	1	UNK0	0.000	
17	   N	-5.029	2.144	1.813	N.2	1	UNK0	0.000	
18	   C	-2.440	1.967	3.042	C.2	1	UNK0	0.000	
19	   C	-2.752	2.785	1.911	C.2	1	UNK0	0.000	
20	   C	-3.990	2.539	1.253	C.2	1	UNK0	0.000	
21	   C	-6.260	2.039	1.109	C.3	1	UNK0	0.000	
22	   H	-3.058	1.225	3.387	 H	1	UNK0	0.000	
23	   H	-4.067	2.749	0.167	 H	1	UNK0	0.000	
24	   H	-6.159	2.749	0.248	 H	1	UNK0	0.000	
25	   N	-2.197	-1.658	-5.492	N.3	1	UNK0	0.000	
26	   C	-2.238	-2.927	-2.888	C.2	1	UNK0	0.000	
27	   C	-2.963	-1.748	-3.221	C.2	1	UNK0	0.000	
28	   C	-2.692	-1.132	-4.516	C.3	1	UNK0	0.000	
29	   C	-1.970	-0.738	-6.645	C.3	1	UNK0	0.000	
30	   H	-1.540	-3.355	-3.551	 H	1	UNK0	0.000	
31	   H	-2.902	-0.041	-4.630	 H	1	UNK0	0.000	
32	   H	-2.712	0.018	-6.585	 H	1	UNK0	0.000	
33	   N	0.019	6.046	0.849	N.2	1	UNK0	0.000	
34	   C	-1.952	3.909	1.544	C.2	1	UNK0	0.000	
35	   C	-0.659	4.130	2.127	C.2	1	UNK0	0.000	
36	   C	0.336	5.156	1.650	C.2	1	UNK0	0.000	
37	   C	1.107	6.936	0.447	C.3	1	UNK0	0.000	
38	   H	-2.221	4.576	0.699	 H	1	UNK0	0.000	
39	   H	1.356	5.036	2.011	 H	1	UNK0	0.000	
40	   H	1.976	6.838	1.092	 H	1	UNK0	0.000	
41	   N	5.390	-1.467	0.481	N.2	1	UNK0	0.000	
42	   C	3.239	-1.713	2.400	C.2	1	UNK0	0.000	
43	   C	3.510	-2.596	1.388	C.2	1	UNK0	0.000	
44	   C	4.607	-2.440	0.432	C.2	1	UNK0	0.000	
45	   C	6.461	-1.441	-0.502	C.3	1	UNK0	0.000	
46	   H	4.023	-0.935	2.517	 H	1	UNK0	0.000	
47	   H	4.683	-3.252	-0.290	 H	1	UNK0	0.000	
48	   H	6.421	-2.333	-1.157	 H	1	UNK0	0.000	
49	   N	1.518	-1.239	5.592	N.2	1	UNK0	0.000	
50	   C	1.199	-2.869	3.058	C.2	1	UNK0	0.000	
51	   C	2.181	-1.895	3.323	C.2	1	UNK0	0.000	
52	   C	2.108	-0.993	4.495	C.2	1	UNK0	0.000	
53	   C	1.562	-0.373	6.672	C.3	1	UNK0	0.000	
54	   H	0.365	-2.924	3.744	 H	1	UNK0	0.000	
55	   H	2.760	-0.104	4.404	 H	1	UNK0	0.000	
56	   H	2.449	0.316	6.588	 H	1	UNK0	0.000	
57	   N	1.966	5.370	-1.236	N.3	1	UNK0	0.000	
58	   C	2.717	2.721	-1.913	C.2	1	UNK0	0.000	
59	   C	1.501	3.192	-2.374	C.2	1	UNK0	0.000	
60	   C	1.242	4.624	-1.921	C.3	1	UNK0	0.000	
61	   C	1.446	6.714	-1.043	C.3	1	UNK0	0.000	
62	   H	3.380	3.340	-1.306	 H	1	UNK0	0.000	
63	   H	0.274	5.017	-2.248	 H	1	UNK0	0.000	
64	   H	0.496	6.906	-1.495	 H	1	UNK0	0.000	
65	   N	-5.531	0.074	-0.301	N.3	1	UNK0	0.000	
66	   C	-3.812	-1.195	-2.297	C.2	1	UNK0	0.000	
67	   C	-4.055	-1.786	-1.036	C.2	1	UNK0	0.000	
68	   C	-5.053	-1.140	-0.135	C.3	1	UNK0	0.000	
69	   C	-6.484	0.514	0.746	C.3	1	UNK0	0.000	
70	   H	-4.228	-0.241	-2.484	 H	1	UNK0	0.000	
71	   H	-5.364	-1.729	0.763	 H	1	UNK0	0.000	
72	   H	-6.320	-0.155	1.592	 H	1	UNK0	0.000	
73	   N	0.049	1.459	5.659	N.2	1	UNK0	0.000	
74	   C	-0.323	3.178	3.267	C.2	1	UNK0	0.000	
75	   C	-1.247	2.225	3.725	C.2	1	UNK0	0.000	
76	   C	-1.019	1.361	4.950	C.2	1	UNK0	0.000	
77	   C	0.197	0.518	6.813	C.3	1	UNK0	0.000	
78	   H	0.649	3.300	3.752	 H	1	UNK0	0.000	
79	   H	-1.821	0.637	5.217	 H	1	UNK0	0.000	
80	   H	-0.739	-0.088	6.916	 H	1	UNK0	0.000	
81	   N	-1.946	-5.516	-0.389	N.2	1	UNK0	0.000	
82	   C	-3.257	-2.876	-0.659	C.2	1	UNK0	0.000	
83	   C	-2.397	-3.513	-1.626	C.2	1	UNK0	0.000	
84	   C	-1.674	-4.711	-1.347	C.2	1	UNK0	0.000	
85	   C	-1.189	-6.735	-0.365	C.3	1	UNK0	0.000	
86	   H	-3.346	-3.248	0.381	 H	1	UNK0	0.000	
87	   H	-0.926	-4.894	-2.074	 H	1	UNK0	0.000	
88	   H	-0.447	-6.805	-1.189	 H	1	UNK0	0.000	
89	   N	5.293	0.176	-2.129	N.2	1	UNK0	0.000	
90	   C	2.445	0.691	-3.191	C.2	1	UNK0	0.000	
91	   C	3.187	1.431	-2.217	C.2	1	UNK0	0.000	
92	   C	4.497	1.046	-1.658	C.2	1	UNK0	0.000	
93	   C	6.485	-0.142	-1.304	C.3	1	UNK0	0.000	
94	   H	2.792	-0.244	-3.526	 H	1	UNK0	0.000	
95	   H	4.698	1.457	-0.689	 H	1	UNK0	0.000	
96	   H	6.653	0.626	-0.582	 H	1	UNK0	0.000	
@<TRIPOS>BOND
1 1 4 2
2 2 59 1
3 2 3 2
4 3 90 1
5 3 4 1
6 5 8 1
7 5 29 1
8 1 5 1
9 2 6 1
10 4 7 1
11 9 12 2
12 10 43 2
13 10 11 1
14 11 50 2
15 11 12 1
16 12 15 1
17 9 13 1
18 13 16 1
19 10 14 1
20 18 22 1
21 18 75 2
22 18 19 1
23 17 20 2
24 19 20 1
25 17 21 1
26 20 23 1
27 21 24 1
28 25 28 1
29 26 83 1
30 26 27 2
31 27 66 1
32 27 28 1
33 29 32 1
34 25 29 1
35 26 30 1
36 28 31 1
37 33 36 2
38 19 34 2
39 34 35 1
40 35 74 2
41 36 39 1
42 35 36 1
43 33 37 1
44 37 40 1
45 34 38 1
46 42 46 1
47 42 51 2
48 42 43 1
49 41 44 2
50 43 44 1
51 41 45 1
52 44 47 1
53 45 48 1
54 49 53 1
55 50 51 1
56 50 54 1
57 51 52 1
58 49 52 2
59 53 77 1
60 52 55 1
61 53 56 1
62 57 61 1
63 58 62 1
64 59 60 1
65 58 59 2
66 57 60 1
67 37 61 1
68 60 63 1
69 61 64 1
70 65 68 1
71 65 69 1
72 66 67 2
73 67 82 1
74 67 68 1
75 68 71 1
76 21 69 1
77 69 72 1
78 66 70 1
79 73 77 1
80 74 75 1
81 74 78 1
82 75 76 1
83 76 79 1
84 73 76 2
85 77 80 1
86 81 85 1
87 82 86 1
88 83 84 1
89 82 83 2
90 81 84 2
91 13 85 1
92 84 87 1
93 85 88 1
94 89 92 2
95 89 93 1
96 90 91 2
97 58 91 1
98 91 92 1
99 92 95 1
100 93 96 1
101 45 93 1
102 90 94 1
@<TRIPOS>SUBSTRUCTURE
1	UNK0	1	GROUP	1 ****	UNK
