# Supplementary material for: MoleQCage: Geometric High-Throughput Screening for Molecular Caging Prediction
Source: J Chem Inf Model. 2024 Dec 12;64(24):9034–9. doi: 10.1021/acs.jcim.4c01419 (PMC11684736; doi:10.1021/acs.jcim.4c01419)
Supplement: Supplementary file 2 — ci4c01419_si_002.zip [file ci4c01419_si_002.zip › CC3_conformations/CC3_189.mol2]

# created with PyMOL 2.4.1
@<TRIPOS>MOLECULE
frame388.xyz
96 102 1                
SMALL
USER_CHARGES
@<TRIPOS>ATOM
1	   N	0.034	1.189	-5.998	N.3	1	UNK0	0.000	
2	   C	1.597	2.859	-4.023	C.2	1	UNK0	0.000	
3	   C	1.785	1.497	-4.192	C.2	1	UNK0	0.000	
4	   C	0.915	0.714	-5.187	C.3	1	UNK0	0.000	
5	   C	-0.491	0.204	-6.902	C.3	1	UNK0	0.000	
6	   H	0.797	3.438	-4.567	 H	1	UNK0	0.000	
7	   H	1.059	-0.391	-5.243	 H	1	UNK0	0.000	
8	   H	0.105	-0.708	-7.022	 H	1	UNK0	0.000	
9	   N	0.421	-5.782	1.066	N.2	1	UNK0	0.000	
10	   C	2.458	-3.550	1.163	C.2	1	UNK0	0.000	
11	   C	1.476	-3.863	2.112	C.2	1	UNK0	0.000	
12	   C	0.517	-4.990	2.040	C.2	1	UNK0	0.000	
13	   C	-0.592	-6.773	1.030	C.3	1	UNK0	0.000	
14	   H	2.461	-4.207	0.260	 H	1	UNK0	0.000	
15	   H	-0.154	-5.074	2.957	 H	1	UNK0	0.000	
16	   H	-1.336	-6.573	1.773	 H	1	UNK0	0.000	
17	   N	-5.078	2.003	1.862	N.2	1	UNK0	0.000	
18	   C	-2.304	1.705	2.970	C.2	1	UNK0	0.000	
19	   C	-2.728	2.544	1.901	C.2	1	UNK0	0.000	
20	   C	-4.039	2.341	1.258	C.2	1	UNK0	0.000	
21	   C	-6.350	1.884	1.092	C.3	1	UNK0	0.000	
22	   H	-2.938	0.927	3.233	 H	1	UNK0	0.000	
23	   H	-4.038	2.474	0.170	 H	1	UNK0	0.000	
24	   H	-6.255	2.591	0.274	 H	1	UNK0	0.000	
25	   N	-1.787	-0.950	-5.106	N.2	1	UNK0	0.000	
26	   C	-2.048	-2.679	-2.686	C.2	1	UNK0	0.000	
27	   C	-2.629	-1.418	-2.861	C.2	1	UNK0	0.000	
28	   C	-2.420	-0.595	-4.037	C.2	1	UNK0	0.000	
29	   C	-1.927	-0.198	-6.424	C.3	1	UNK0	0.000	
30	   H	-1.231	-3.011	-3.363	 H	1	UNK0	0.000	
31	   H	-2.938	0.311	-4.000	 H	1	UNK0	0.000	
32	   H	-2.444	0.725	-6.347	 H	1	UNK0	0.000	
33	   N	0.105	5.626	0.639	N.2	1	UNK0	0.000	
34	   C	-1.874	3.586	1.433	C.2	1	UNK0	0.000	
35	   C	-0.715	3.898	2.201	C.2	1	UNK0	0.000	
36	   C	0.246	4.956	1.725	C.2	1	UNK0	0.000	
37	   C	1.016	6.704	0.274	C.3	1	UNK0	0.000	
38	   H	-1.998	4.213	0.630	 H	1	UNK0	0.000	
39	   H	1.053	5.080	2.466	 H	1	UNK0	0.000	
40	   H	1.973	6.676	0.841	 H	1	UNK0	0.000	
41	   N	5.373	-1.473	0.432	N.3	1	UNK0	0.000	
42	   C	3.226	-1.639	2.415	C.2	1	UNK0	0.000	
43	   C	3.327	-2.451	1.265	C.2	1	UNK0	0.000	
44	   C	4.384	-2.218	0.244	C.3	1	UNK0	0.000	
45	   C	6.430	-1.661	-0.579	C.3	1	UNK0	0.000	
46	   H	3.953	-0.803	2.546	 H	1	UNK0	0.000	
47	   H	4.165	-2.751	-0.633	 H	1	UNK0	0.000	
48	   H	6.193	-2.438	-1.336	 H	1	UNK0	0.000	
49	   N	1.630	-1.265	5.678	N.2	1	UNK0	0.000	
50	   C	1.467	-3.085	3.347	C.2	1	UNK0	0.000	
51	   C	2.346	-1.944	3.442	C.2	1	UNK0	0.000	
52	   C	2.459	-1.090	4.737	C.2	1	UNK0	0.000	
53	   C	1.612	-0.418	6.828	C.3	1	UNK0	0.000	
54	   H	0.686	-3.301	4.126	 H	1	UNK0	0.000	
55	   H	3.315	-0.403	4.753	 H	1	UNK0	0.000	
56	   H	2.511	0.246	6.815	 H	1	UNK0	0.000	
57	   N	2.113	5.653	-1.642	N.3	1	UNK0	0.000	
58	   C	3.213	2.900	-2.219	C.2	1	UNK0	0.000	
59	   C	2.248	3.532	-2.956	C.2	1	UNK0	0.000	
60	   C	1.705	4.894	-2.590	C.3	1	UNK0	0.000	
61	   C	1.263	6.745	-1.248	C.3	1	UNK0	0.000	
62	   H	3.533	3.511	-1.364	 H	1	UNK0	0.000	
63	   H	0.891	5.304	-3.285	 H	1	UNK0	0.000	
64	   H	0.362	6.703	-1.804	 H	1	UNK0	0.000	
65	   N	-5.789	-0.166	-0.302	N.3	1	UNK0	0.000	
66	   C	-3.651	-0.960	-1.955	C.2	1	UNK0	0.000	
67	   C	-4.152	-1.830	-0.906	C.2	1	UNK0	0.000	
68	   C	-5.191	-1.250	0.053	C.3	1	UNK0	0.000	
69	   C	-6.656	0.374	0.727	C.3	1	UNK0	0.000	
70	   H	-4.105	0.039	-2.124	 H	1	UNK0	0.000	
71	   H	-5.424	-1.845	0.940	 H	1	UNK0	0.000	
72	   H	-6.762	-0.182	1.619	 H	1	UNK0	0.000	
73	   N	0.124	1.318	5.774	N.2	1	UNK0	0.000	
74	   C	-0.378	3.101	3.333	C.2	1	UNK0	0.000	
75	   C	-1.079	1.960	3.622	C.2	1	UNK0	0.000	
76	   C	-0.702	1.079	4.818	C.2	1	UNK0	0.000	
77	   C	0.322	0.387	6.908	C.3	1	UNK0	0.000	
78	   H	0.468	3.397	3.951	 H	1	UNK0	0.000	
79	   H	-1.274	0.099	4.870	 H	1	UNK0	0.000	
80	   H	-0.476	-0.451	7.008	 H	1	UNK0	0.000	
81	   N	-2.237	-5.645	-0.510	N.2	1	UNK0	0.000	
82	   C	-3.550	-3.119	-0.805	C.2	1	UNK0	0.000	
83	   C	-2.462	-3.493	-1.599	C.2	1	UNK0	0.000	
84	   C	-1.812	-4.782	-1.304	C.2	1	UNK0	0.000	
85	   C	-1.345	-6.794	-0.268	C.3	1	UNK0	0.000	
86	   H	-3.928	-3.755	-0.026	 H	1	UNK0	0.000	
87	   H	-0.831	-4.988	-1.907	 H	1	UNK0	0.000	
88	   H	-0.610	-6.944	-1.013	 H	1	UNK0	0.000	
89	   N	5.417	-0.014	-2.156	N.2	1	UNK0	0.000	
90	   C	2.893	0.852	-3.581	C.2	1	UNK0	0.000	
91	   C	3.636	1.651	-2.602	C.2	1	UNK0	0.000	
92	   C	4.792	1.115	-1.971	C.2	1	UNK0	0.000	
93	   C	6.614	-0.293	-1.281	C.3	1	UNK0	0.000	
94	   H	3.203	-0.133	-3.823	 H	1	UNK0	0.000	
95	   H	5.215	1.944	-1.276	 H	1	UNK0	0.000	
96	   H	6.701	0.422	-0.478	 H	1	UNK0	0.000	
@<TRIPOS>BOND
1 1 4 1
2 2 59 1
3 2 3 2
4 3 90 1
5 3 4 1
6 5 29 1
7 1 5 1
8 2 6 1
9 4 7 1
10 5 8 1
11 9 12 2
12 10 43 2
13 10 11 1
14 11 50 2
15 11 12 1
16 12 15 1
17 9 13 1
18 13 16 1
19 10 14 1
20 18 22 1
21 18 75 2
22 18 19 1
23 17 20 2
24 19 20 1
25 17 21 1
26 20 23 1
27 21 24 1
28 25 28 2
29 26 83 1
30 26 27 2
31 27 66 1
32 28 31 1
33 27 28 1
34 29 32 1
35 25 29 1
36 26 30 1
37 33 36 2
38 19 34 2
39 34 35 1
40 35 74 2
41 35 36 1
42 36 39 1
43 33 37 1
44 37 40 1
45 34 38 1
46 42 46 1
47 42 51 2
48 42 43 1
49 41 44 1
50 43 44 1
51 41 45 1
52 44 47 1
53 45 48 1
54 49 53 1
55 50 51 1
56 50 54 1
57 51 52 1
58 52 55 1
59 49 52 2
60 53 77 1
61 53 56 1
62 57 61 1
63 58 62 1
64 59 60 1
65 58 59 2
66 57 60 1
67 37 61 1
68 60 63 1
69 61 64 1
70 65 68 1
71 65 69 1
72 66 67 2
73 67 82 1
74 67 68 1
75 68 71 1
76 21 69 1
77 69 72 1
78 66 70 1
79 73 77 1
80 74 75 1
81 74 78 1
82 75 76 1
83 76 79 1
84 73 76 2
85 77 80 1
86 81 85 1
87 82 86 1
88 83 84 1
89 82 83 2
90 81 84 2
91 13 85 1
92 84 87 1
93 85 88 1
94 89 92 2
95 89 93 1
96 90 91 2
97 58 91 1
98 91 92 1
99 92 95 1
100 45 93 1
101 93 96 1
102 90 94 1
@<TRIPOS>SUBSTRUCTURE
1	UNK0	1	GROUP	1 ****	UNK
