# Supplementary material for: MoleQCage: Geometric High-Throughput Screening for Molecular Caging Prediction
Source: J Chem Inf Model. 2024 Dec 12;64(24):9034–9. doi: 10.1021/acs.jcim.4c01419 (PMC11684736; doi:10.1021/acs.jcim.4c01419)
Supplement: Supplementary file 2 — ci4c01419_si_002.zip [file ci4c01419_si_002.zip › CC3_conformations/CC3_190.mol2]

# created with PyMOL 2.4.1
@<TRIPOS>MOLECULE
frame389.xyz
96 102 1                
SMALL
USER_CHARGES
@<TRIPOS>ATOM
1	   N	-0.058	0.986	-5.663	N.3	1	UNK0	0.000	
2	   C	0.830	2.482	-3.208	C.2	1	UNK0	0.000	
3	   C	1.342	1.224	-3.665	C.2	1	UNK0	0.000	
4	   C	0.846	0.584	-4.895	C.3	1	UNK0	0.000	
5	   C	-0.333	0.107	-6.793	C.3	1	UNK0	0.000	
6	   H	-0.101	2.851	-3.586	 H	1	UNK0	0.000	
7	   H	1.410	-0.368	-5.083	 H	1	UNK0	0.000	
8	   H	0.490	-0.678	-6.816	 H	1	UNK0	0.000	
9	   N	0.523	-5.693	1.173	N.2	1	UNK0	0.000	
10	   C	2.348	-3.480	1.160	C.2	1	UNK0	0.000	
11	   C	1.323	-3.674	2.213	C.2	1	UNK0	0.000	
12	   C	0.354	-4.759	2.002	C.2	1	UNK0	0.000	
13	   C	-0.516	-6.670	1.039	C.3	1	UNK0	0.000	
14	   H	2.229	-4.098	0.231	 H	1	UNK0	0.000	
15	   H	-0.476	-4.704	2.725	 H	1	UNK0	0.000	
16	   H	-1.228	-6.609	1.831	 H	1	UNK0	0.000	
17	   N	-4.912	1.655	1.773	N.2	1	UNK0	0.000	
18	   C	-2.408	2.060	3.258	C.2	1	UNK0	0.000	
19	   C	-2.806	2.794	2.098	C.2	1	UNK0	0.000	
20	   C	-4.095	2.482	1.362	C.2	1	UNK0	0.000	
21	   C	-6.235	1.591	1.165	C.3	1	UNK0	0.000	
22	   H	-3.025	1.266	3.541	 H	1	UNK0	0.000	
23	   H	-4.283	3.044	0.417	 H	1	UNK0	0.000	
24	   H	-6.262	2.395	0.425	 H	1	UNK0	0.000	
25	   N	-2.017	-1.276	-5.588	N.2	1	UNK0	0.000	
26	   C	-2.482	-2.923	-3.231	C.2	1	UNK0	0.000	
27	   C	-3.180	-1.715	-3.504	C.2	1	UNK0	0.000	
28	   C	-3.016	-0.978	-4.810	C.2	1	UNK0	0.000	
29	   C	-1.757	-0.529	-6.746	C.3	1	UNK0	0.000	
30	   H	-1.818	-3.243	-3.998	 H	1	UNK0	0.000	
31	   H	-3.747	-0.188	-5.077	 H	1	UNK0	0.000	
32	   H	-2.474	0.243	-6.928	 H	1	UNK0	0.000	
33	   N	0.125	5.669	0.709	N.2	1	UNK0	0.000	
34	   C	-1.927	3.793	1.695	C.2	1	UNK0	0.000	
35	   C	-0.717	4.019	2.283	C.2	1	UNK0	0.000	
36	   C	0.236	5.022	1.791	C.2	1	UNK0	0.000	
37	   C	1.083	6.738	0.387	C.3	1	UNK0	0.000	
38	   H	-2.174	4.451	0.916	 H	1	UNK0	0.000	
39	   H	1.015	5.172	2.491	 H	1	UNK0	0.000	
40	   H	1.981	6.538	0.948	 H	1	UNK0	0.000	
41	   N	5.366	-1.504	0.278	N.2	1	UNK0	0.000	
42	   C	3.391	-1.903	2.620	C.2	1	UNK0	0.000	
43	   C	3.342	-2.522	1.366	C.2	1	UNK0	0.000	
44	   C	4.410	-2.336	0.304	C.2	1	UNK0	0.000	
45	   C	6.291	-1.603	-0.828	C.3	1	UNK0	0.000	
46	   H	4.156	-1.147	2.764	 H	1	UNK0	0.000	
47	   H	4.255	-2.994	-0.583	 H	1	UNK0	0.000	
48	   H	5.901	-2.249	-1.651	 H	1	UNK0	0.000	
49	   N	1.634	-1.238	5.790	N.2	1	UNK0	0.000	
50	   C	1.329	-2.851	3.324	C.2	1	UNK0	0.000	
51	   C	2.412	-2.001	3.589	C.2	1	UNK0	0.000	
52	   C	2.499	-1.155	4.806	C.2	1	UNK0	0.000	
53	   C	1.700	-0.188	6.832	C.3	1	UNK0	0.000	
54	   H	0.646	-2.911	4.059	 H	1	UNK0	0.000	
55	   H	3.299	-0.477	4.737	 H	1	UNK0	0.000	
56	   H	2.471	0.597	6.670	 H	1	UNK0	0.000	
57	   N	1.964	5.631	-1.641	N.2	1	UNK0	0.000	
58	   C	2.775	2.816	-1.848	C.2	1	UNK0	0.000	
59	   C	1.583	3.334	-2.382	C.2	1	UNK0	0.000	
60	   C	1.139	4.673	-2.055	C.2	1	UNK0	0.000	
61	   C	1.420	6.828	-1.158	C.3	1	UNK0	0.000	
62	   H	3.276	3.506	-1.235	 H	1	UNK0	0.000	
63	   H	0.109	4.804	-2.054	 H	1	UNK0	0.000	
64	   H	0.559	7.155	-1.722	 H	1	UNK0	0.000	
65	   N	-5.858	-0.287	-0.398	N.2	1	UNK0	0.000	
66	   C	-3.959	-1.084	-2.484	C.2	1	UNK0	0.000	
67	   C	-4.009	-1.596	-1.205	C.2	1	UNK0	0.000	
68	   C	-4.850	-0.995	-0.171	C.2	1	UNK0	0.000	
69	   C	-6.679	0.159	0.676	C.3	1	UNK0	0.000	
70	   H	-4.465	-0.138	-2.661	 H	1	UNK0	0.000	
71	   H	-4.589	-1.253	0.891	 H	1	UNK0	0.000	
72	   H	-6.718	-0.592	1.551	 H	1	UNK0	0.000	
73	   N	0.233	1.448	5.720	N.2	1	UNK0	0.000	
74	   C	-0.383	3.258	3.396	C.2	1	UNK0	0.000	
75	   C	-1.207	2.283	3.917	C.2	1	UNK0	0.000	
76	   C	-0.817	1.381	5.011	C.2	1	UNK0	0.000	
77	   C	0.363	0.508	6.883	C.3	1	UNK0	0.000	
78	   H	0.622	3.328	3.841	 H	1	UNK0	0.000	
79	   H	-1.489	0.564	5.284	 H	1	UNK0	0.000	
80	   H	-0.381	-0.312	7.095	 H	1	UNK0	0.000	
81	   N	-1.868	-5.354	-0.553	N.2	1	UNK0	0.000	
82	   C	-3.292	-2.801	-0.941	C.2	1	UNK0	0.000	
83	   C	-2.492	-3.458	-1.903	C.2	1	UNK0	0.000	
84	   C	-1.630	-4.589	-1.558	C.2	1	UNK0	0.000	
85	   C	-1.107	-6.613	-0.404	C.3	1	UNK0	0.000	
86	   H	-3.359	-3.230	0.054	 H	1	UNK0	0.000	
87	   H	-0.761	-4.770	-2.176	 H	1	UNK0	0.000	
88	   H	-0.375	-6.808	-1.147	 H	1	UNK0	0.000	
89	   N	5.343	0.347	-2.121	N.2	1	UNK0	0.000	
90	   C	2.559	0.743	-3.144	C.2	1	UNK0	0.000	
91	   C	3.243	1.543	-2.132	C.2	1	UNK0	0.000	
92	   C	4.501	1.098	-1.532	C.2	1	UNK0	0.000	
93	   C	6.524	-0.196	-1.438	C.3	1	UNK0	0.000	
94	   H	3.019	-0.154	-3.405	 H	1	UNK0	0.000	
95	   H	4.607	1.369	-0.495	 H	1	UNK0	0.000	
96	   H	6.893	0.509	-0.644	 H	1	UNK0	0.000	
@<TRIPOS>BOND
1 1 4 1
2 2 59 1
3 2 3 2
4 3 90 1
5 3 4 1
6 5 29 1
7 1 5 1
8 2 6 1
9 4 7 1
10 5 8 1
11 9 12 2
12 10 43 2
13 10 11 1
14 11 50 2
15 11 12 1
16 12 15 1
17 9 13 1
18 13 16 1
19 10 14 1
20 18 22 1
21 18 75 2
22 18 19 1
23 17 20 2
24 19 20 1
25 17 21 1
26 20 23 1
27 21 24 1
28 25 28 2
29 26 83 1
30 26 27 2
31 27 66 1
32 27 28 1
33 25 29 1
34 26 30 1
35 28 31 1
36 29 32 1
37 33 36 2
38 19 34 2
39 34 35 1
40 35 74 2
41 35 36 1
42 36 39 1
43 33 37 1
44 37 40 1
45 34 38 1
46 41 44 2
47 42 46 1
48 42 51 2
49 42 43 1
50 43 44 1
51 41 45 1
52 44 47 1
53 45 48 1
54 49 53 1
55 50 51 1
56 50 54 1
57 51 52 1
58 49 52 2
59 53 77 1
60 52 55 1
61 53 56 1
62 57 61 1
63 58 62 1
64 59 60 1
65 58 59 2
66 60 63 1
67 57 60 2
68 37 61 1
69 61 64 1
70 65 68 2
71 65 69 1
72 66 67 2
73 67 82 1
74 67 68 1
75 68 71 1
76 21 69 1
77 69 72 1
78 66 70 1
79 73 77 1
80 74 78 1
81 74 75 1
82 75 76 1
83 76 79 1
84 73 76 2
85 77 80 1
86 81 85 1
87 82 86 1
88 83 84 1
89 82 83 2
90 81 84 2
91 13 85 1
92 84 87 1
93 85 88 1
94 89 92 2
95 89 93 1
96 90 91 2
97 58 91 1
98 91 92 1
99 92 95 1
100 45 93 1
101 93 96 1
102 90 94 1
@<TRIPOS>SUBSTRUCTURE
1	UNK0	1	GROUP	1 ****	UNK
