# Supplementary material for: MoleQCage: Geometric High-Throughput Screening for Molecular Caging Prediction
Source: J Chem Inf Model. 2024 Dec 12;64(24):9034–9. doi: 10.1021/acs.jcim.4c01419 (PMC11684736; doi:10.1021/acs.jcim.4c01419)
Supplement: Supplementary file 2 — ci4c01419_si_002.zip [file ci4c01419_si_002.zip › CC3_conformations/CC3_191.mol2]

# created with PyMOL 2.4.1
@<TRIPOS>MOLECULE
frame390.xyz
96 102 1                
SMALL
USER_CHARGES
@<TRIPOS>ATOM
1	   N	0.234	1.208	-6.043	N.2	1	UNK0	0.000	
2	   C	1.051	2.673	-3.592	C.2	1	UNK0	0.000	
3	   C	1.613	1.444	-4.068	C.2	1	UNK0	0.000	
4	   C	0.979	0.701	-5.161	C.2	1	UNK0	0.000	
5	   C	-0.349	0.350	-7.035	C.3	1	UNK0	0.000	
6	   H	0.162	3.180	-4.134	 H	1	UNK0	0.000	
7	   H	1.217	-0.346	-5.270	 H	1	UNK0	0.000	
8	   H	0.358	-0.519	-7.234	 H	1	UNK0	0.000	
9	   N	0.375	-5.924	1.189	N.2	1	UNK0	0.000	
10	   C	2.282	-3.692	1.146	C.2	1	UNK0	0.000	
11	   C	1.232	-3.843	2.094	C.2	1	UNK0	0.000	
12	   C	0.231	-4.862	1.897	C.2	1	UNK0	0.000	
13	   C	-0.761	-6.805	1.153	C.3	1	UNK0	0.000	
14	   H	2.325	-4.299	0.235	 H	1	UNK0	0.000	
15	   H	-0.658	-4.656	2.474	 H	1	UNK0	0.000	
16	   H	-1.564	-6.463	1.765	 H	1	UNK0	0.000	
17	   N	-4.968	1.520	1.794	N.3	1	UNK0	0.000	
18	   C	-2.476	1.866	3.238	C.2	1	UNK0	0.000	
19	   C	-2.857	2.689	2.185	C.2	1	UNK0	0.000	
20	   C	-4.165	2.466	1.528	C.3	1	UNK0	0.000	
21	   C	-6.178	1.535	1.036	C.3	1	UNK0	0.000	
22	   H	-3.136	1.099	3.627	 H	1	UNK0	0.000	
23	   H	-4.372	3.269	0.863	 H	1	UNK0	0.000	
24	   H	-6.164	2.217	0.131	 H	1	UNK0	0.000	
25	   N	-1.642	-1.048	-5.405	N.2	1	UNK0	0.000	
26	   C	-1.837	-2.773	-2.858	C.2	1	UNK0	0.000	
27	   C	-2.402	-1.480	-3.134	C.2	1	UNK0	0.000	
28	   C	-2.053	-0.626	-4.275	C.2	1	UNK0	0.000	
29	   C	-1.746	-0.157	-6.531	C.3	1	UNK0	0.000	
30	   H	-1.132	-3.220	-3.531	 H	1	UNK0	0.000	
31	   H	-2.358	0.404	-4.132	 H	1	UNK0	0.000	
32	   H	-2.433	0.670	-6.277	 H	1	UNK0	0.000	
33	   N	-0.290	5.992	1.008	N.2	1	UNK0	0.000	
34	   C	-2.071	3.783	1.749	C.2	1	UNK0	0.000	
35	   C	-0.807	3.970	2.223	C.2	1	UNK0	0.000	
36	   C	0.114	4.947	1.667	C.2	1	UNK0	0.000	
37	   C	0.764	6.924	0.585	C.3	1	UNK0	0.000	
38	   H	-2.453	4.390	0.951	 H	1	UNK0	0.000	
39	   H	1.166	4.787	1.851	 H	1	UNK0	0.000	
40	   H	1.749	6.785	1.082	 H	1	UNK0	0.000	
41	   N	5.289	-1.745	0.327	N.2	1	UNK0	0.000	
42	   C	3.174	-1.778	2.356	C.2	1	UNK0	0.000	
43	   C	3.209	-2.605	1.235	C.2	1	UNK0	0.000	
44	   C	4.220	-2.456	0.152	C.2	1	UNK0	0.000	
45	   C	6.297	-1.740	-0.735	C.3	1	UNK0	0.000	
46	   H	3.771	-0.846	2.424	 H	1	UNK0	0.000	
47	   H	4.094	-3.017	-0.766	 H	1	UNK0	0.000	
48	   H	5.996	-2.478	-1.512	 H	1	UNK0	0.000	
49	   N	1.387	-0.998	5.410	N.2	1	UNK0	0.000	
50	   C	1.208	-3.007	3.228	C.2	1	UNK0	0.000	
51	   C	2.215	-2.007	3.377	C.2	1	UNK0	0.000	
52	   C	2.281	-1.057	4.511	C.2	1	UNK0	0.000	
53	   C	1.658	-0.097	6.618	C.3	1	UNK0	0.000	
54	   H	0.416	-2.999	3.961	 H	1	UNK0	0.000	
55	   H	3.281	-0.577	4.599	 H	1	UNK0	0.000	
56	   H	2.450	0.657	6.540	 H	1	UNK0	0.000	
57	   N	1.712	5.295	-1.102	N.3	1	UNK0	0.000	
58	   C	2.744	2.710	-1.859	C.2	1	UNK0	0.000	
59	   C	1.639	3.303	-2.457	C.2	1	UNK0	0.000	
60	   C	1.128	4.613	-2.001	C.3	1	UNK0	0.000	
61	   C	1.179	6.659	-0.927	C.3	1	UNK0	0.000	
62	   H	3.296	3.221	-1.119	 H	1	UNK0	0.000	
63	   H	0.244	4.992	-2.542	 H	1	UNK0	0.000	
64	   H	0.280	6.798	-1.509	 H	1	UNK0	0.000	
65	   N	-5.637	-0.408	-0.459	N.2	1	UNK0	0.000	
66	   C	-3.366	-1.038	-2.217	C.2	1	UNK0	0.000	
67	   C	-3.624	-1.709	-1.022	C.2	1	UNK0	0.000	
68	   C	-4.635	-1.183	-0.066	C.2	1	UNK0	0.000	
69	   C	-6.579	0.131	0.467	C.3	1	UNK0	0.000	
70	   H	-3.815	-0.056	-2.451	 H	1	UNK0	0.000	
71	   H	-4.433	-1.395	1.028	 H	1	UNK0	0.000	
72	   H	-6.842	-0.602	1.318	 H	1	UNK0	0.000	
73	   N	0.093	1.589	5.864	N.3	1	UNK0	0.000	
74	   C	-0.373	3.148	3.320	C.2	1	UNK0	0.000	
75	   C	-1.230	2.071	3.831	C.2	1	UNK0	0.000	
76	   C	-0.854	1.215	4.999	C.3	1	UNK0	0.000	
77	   C	0.341	0.615	6.955	C.3	1	UNK0	0.000	
78	   H	0.619	3.138	3.773	 H	1	UNK0	0.000	
79	   H	-1.268	0.217	5.080	 H	1	UNK0	0.000	
80	   H	-0.385	-0.249	7.036	 H	1	UNK0	0.000	
81	   N	-1.963	-5.658	-0.558	N.2	1	UNK0	0.000	
82	   C	-2.993	-2.911	-0.742	C.2	1	UNK0	0.000	
83	   C	-2.120	-3.531	-1.685	C.2	1	UNK0	0.000	
84	   C	-1.599	-4.902	-1.494	C.2	1	UNK0	0.000	
85	   C	-1.226	-6.850	-0.327	C.3	1	UNK0	0.000	
86	   H	-3.266	-3.323	0.237	 H	1	UNK0	0.000	
87	   H	-0.846	-5.207	-2.178	 H	1	UNK0	0.000	
88	   H	-0.475	-6.966	-1.110	 H	1	UNK0	0.000	
89	   N	5.194	0.010	-2.087	N.2	1	UNK0	0.000	
90	   C	2.757	0.939	-3.460	C.2	1	UNK0	0.000	
91	   C	3.331	1.490	-2.334	C.2	1	UNK0	0.000	
92	   C	4.535	1.046	-1.724	C.2	1	UNK0	0.000	
93	   C	6.461	-0.330	-1.377	C.3	1	UNK0	0.000	
94	   H	3.174	-0.020	-3.878	 H	1	UNK0	0.000	
95	   H	4.947	1.712	-1.042	 H	1	UNK0	0.000	
96	   H	6.601	0.264	-0.493	 H	1	UNK0	0.000	
@<TRIPOS>BOND
1 1 4 2
2 2 59 1
3 2 3 2
4 3 90 1
5 3 4 1
6 5 29 1
7 1 5 1
8 2 6 1
9 4 7 1
10 5 8 1
11 9 12 2
12 10 43 2
13 10 11 1
14 11 50 2
15 11 12 1
16 12 15 1
17 9 13 1
18 13 16 1
19 10 14 1
20 18 22 1
21 18 75 2
22 18 19 1
23 17 20 1
24 19 20 1
25 17 21 1
26 20 23 1
27 21 24 1
28 25 28 2
29 26 83 1
30 26 27 2
31 27 66 1
32 28 31 1
33 27 28 1
34 29 32 1
35 25 29 1
36 26 30 1
37 33 36 2
38 19 34 2
39 34 35 1
40 35 74 2
41 36 39 1
42 35 36 1
43 33 37 1
44 37 40 1
45 34 38 1
46 42 46 1
47 42 51 2
48 42 43 1
49 41 44 2
50 43 44 1
51 41 45 1
52 44 47 1
53 45 48 1
54 49 53 1
55 50 51 1
56 50 54 1
57 51 52 1
58 52 55 1
59 49 52 2
60 53 77 1
61 53 56 1
62 57 61 1
63 58 62 1
64 59 60 1
65 58 59 2
66 57 60 1
67 37 61 1
68 60 63 1
69 61 64 1
70 65 68 2
71 65 69 1
72 66 67 2
73 67 82 1
74 67 68 1
75 68 71 1
76 21 69 1
77 69 72 1
78 66 70 1
79 73 77 1
80 74 78 1
81 74 75 1
82 75 76 1
83 76 79 1
84 73 76 1
85 77 80 1
86 81 85 1
87 82 86 1
88 83 84 1
89 82 83 2
90 81 84 2
91 13 85 1
92 84 87 1
93 85 88 1
94 89 92 2
95 89 93 1
96 90 91 2
97 58 91 1
98 91 92 1
99 92 95 1
100 45 93 1
101 93 96 1
102 90 94 1
@<TRIPOS>SUBSTRUCTURE
1	UNK0	1	GROUP	1 ****	UNK
