# Supplementary material for: MoleQCage: Geometric High-Throughput Screening for Molecular Caging Prediction
Source: J Chem Inf Model. 2024 Dec 12;64(24):9034–9. doi: 10.1021/acs.jcim.4c01419 (PMC11684736; doi:10.1021/acs.jcim.4c01419)
Supplement: Supplementary file 2 — ci4c01419_si_002.zip [file ci4c01419_si_002.zip › CC3_conformations/CC3_192.mol2]

# created with PyMOL 2.4.1
@<TRIPOS>MOLECULE
frame391.xyz
96 102 1                
SMALL
USER_CHARGES
@<TRIPOS>ATOM
1	   N	0.110	0.846	-5.650	N.3	1	UNK0	0.000	
2	   C	1.181	2.583	-3.501	C.2	1	UNK0	0.000	
3	   C	1.743	1.341	-3.927	C.2	1	UNK0	0.000	
4	   C	1.088	0.432	-4.914	C.3	1	UNK0	0.000	
5	   C	-0.291	0.135	-6.873	C.3	1	UNK0	0.000	
6	   H	0.119	2.912	-3.786	 H	1	UNK0	0.000	
7	   H	1.457	-0.550	-4.999	 H	1	UNK0	0.000	
8	   H	0.368	-0.736	-7.015	 H	1	UNK0	0.000	
9	   N	0.378	-5.667	1.298	N.2	1	UNK0	0.000	
10	   C	2.036	-3.297	1.026	C.2	1	UNK0	0.000	
11	   C	1.024	-3.483	2.002	C.2	1	UNK0	0.000	
12	   C	0.060	-4.593	1.919	C.2	1	UNK0	0.000	
13	   C	-0.607	-6.638	1.227	C.3	1	UNK0	0.000	
14	   H	1.975	-3.940	0.162	 H	1	UNK0	0.000	
15	   H	-0.945	-4.409	2.327	 H	1	UNK0	0.000	
16	   H	-1.422	-6.595	1.985	 H	1	UNK0	0.000	
17	   N	-5.135	1.705	2.050	N.2	1	UNK0	0.000	
18	   C	-2.487	1.768	3.257	C.2	1	UNK0	0.000	
19	   C	-2.863	2.446	2.067	C.2	1	UNK0	0.000	
20	   C	-4.189	2.273	1.420	C.2	1	UNK0	0.000	
21	   C	-6.450	1.610	1.375	C.3	1	UNK0	0.000	
22	   H	-3.085	0.942	3.760	 H	1	UNK0	0.000	
23	   H	-4.337	2.809	0.487	 H	1	UNK0	0.000	
24	   H	-6.414	2.338	0.479	 H	1	UNK0	0.000	
25	   N	-1.887	-1.297	-5.656	N.3	1	UNK0	0.000	
26	   C	-2.166	-2.716	-3.065	C.2	1	UNK0	0.000	
27	   C	-2.738	-1.488	-3.351	C.2	1	UNK0	0.000	
28	   C	-2.436	-0.773	-4.609	C.3	1	UNK0	0.000	
29	   C	-1.775	-0.306	-6.737	C.3	1	UNK0	0.000	
30	   H	-1.511	-3.158	-3.807	 H	1	UNK0	0.000	
31	   H	-2.692	0.262	-4.545	 H	1	UNK0	0.000	
32	   H	-2.375	0.615	-6.588	 H	1	UNK0	0.000	
33	   N	-0.137	5.536	0.749	N.2	1	UNK0	0.000	
34	   C	-1.988	3.364	1.483	C.2	1	UNK0	0.000	
35	   C	-0.774	3.702	2.202	C.2	1	UNK0	0.000	
36	   C	0.092	4.734	1.683	C.2	1	UNK0	0.000	
37	   C	0.714	6.684	0.532	C.3	1	UNK0	0.000	
38	   H	-2.271	3.792	0.558	 H	1	UNK0	0.000	
39	   H	1.016	4.913	2.168	 H	1	UNK0	0.000	
40	   H	1.601	6.635	1.127	 H	1	UNK0	0.000	
41	   N	5.229	-1.669	0.255	N.2	1	UNK0	0.000	
42	   C	3.118	-1.583	2.332	C.2	1	UNK0	0.000	
43	   C	3.096	-2.326	1.189	C.2	1	UNK0	0.000	
44	   C	4.155	-2.371	0.152	C.2	1	UNK0	0.000	
45	   C	6.296	-1.819	-0.747	C.3	1	UNK0	0.000	
46	   H	3.911	-0.859	2.462	 H	1	UNK0	0.000	
47	   H	4.023	-2.999	-0.690	 H	1	UNK0	0.000	
48	   H	6.049	-2.598	-1.517	 H	1	UNK0	0.000	
49	   N	1.645	-1.326	5.713	N.3	1	UNK0	0.000	
50	   C	1.130	-2.713	3.181	C.2	1	UNK0	0.000	
51	   C	2.160	-1.709	3.308	C.2	1	UNK0	0.000	
52	   C	2.284	-0.982	4.627	C.3	1	UNK0	0.000	
53	   C	1.712	-0.305	6.766	C.3	1	UNK0	0.000	
54	   H	0.446	-2.871	3.947	 H	1	UNK0	0.000	
55	   H	2.953	-0.090	4.620	 H	1	UNK0	0.000	
56	   H	2.540	0.449	6.721	 H	1	UNK0	0.000	
57	   N	1.916	5.463	-1.217	N.2	1	UNK0	0.000	
58	   C	3.204	2.968	-2.184	C.2	1	UNK0	0.000	
59	   C	1.967	3.409	-2.625	C.2	1	UNK0	0.000	
60	   C	1.326	4.666	-2.032	C.2	1	UNK0	0.000	
61	   C	1.205	6.684	-0.934	C.3	1	UNK0	0.000	
62	   H	3.698	3.586	-1.451	 H	1	UNK0	0.000	
63	   H	0.304	4.806	-2.312	 H	1	UNK0	0.000	
64	   H	0.374	6.838	-1.636	 H	1	UNK0	0.000	
65	   N	-5.581	0.030	-0.353	N.3	1	UNK0	0.000	
66	   C	-3.624	-0.925	-2.420	C.2	1	UNK0	0.000	
67	   C	-3.927	-1.620	-1.225	C.2	1	UNK0	0.000	
68	   C	-4.928	-1.066	-0.227	C.3	1	UNK0	0.000	
69	   C	-6.550	0.229	0.751	C.3	1	UNK0	0.000	
70	   H	-4.056	0.050	-2.606	 H	1	UNK0	0.000	
71	   H	-5.085	-1.689	0.635	 H	1	UNK0	0.000	
72	   H	-6.607	-0.460	1.633	 H	1	UNK0	0.000	
73	   N	0.238	1.400	5.747	N.3	1	UNK0	0.000	
74	   C	-0.384	2.987	3.372	C.2	1	UNK0	0.000	
75	   C	-1.218	2.004	3.872	C.2	1	UNK0	0.000	
76	   C	-0.815	1.222	5.053	C.3	1	UNK0	0.000	
77	   C	0.373	0.478	6.877	C.3	1	UNK0	0.000	
78	   H	0.586	3.196	3.834	 H	1	UNK0	0.000	
79	   H	-1.537	0.450	5.304	 H	1	UNK0	0.000	
80	   H	-0.531	-0.240	7.012	 H	1	UNK0	0.000	
81	   N	-1.984	-5.490	-0.603	N.2	1	UNK0	0.000	
82	   C	-3.294	-2.809	-0.889	C.2	1	UNK0	0.000	
83	   C	-2.351	-3.350	-1.806	C.2	1	UNK0	0.000	
84	   C	-1.618	-4.650	-1.495	C.2	1	UNK0	0.000	
85	   C	-1.152	-6.606	-0.206	C.3	1	UNK0	0.000	
86	   H	-3.445	-3.247	0.098	 H	1	UNK0	0.000	
87	   H	-0.675	-4.715	-2.042	 H	1	UNK0	0.000	
88	   H	-0.335	-6.745	-0.946	 H	1	UNK0	0.000	
89	   N	5.435	-0.049	-2.171	N.2	1	UNK0	0.000	
90	   C	2.997	0.908	-3.508	C.2	1	UNK0	0.000	
91	   C	3.800	1.721	-2.686	C.2	1	UNK0	0.000	
92	   C	5.076	1.204	-2.143	C.2	1	UNK0	0.000	
93	   C	6.617	-0.481	-1.454	C.3	1	UNK0	0.000	
94	   H	3.351	-0.068	-3.759	 H	1	UNK0	0.000	
95	   H	5.782	1.978	-1.639	 H	1	UNK0	0.000	
96	   H	6.960	0.389	-0.771	 H	1	UNK0	0.000	
@<TRIPOS>BOND
1 1 4 1
2 2 59 2
3 3 90 2
4 2 3 1
5 3 4 1
6 5 29 1
7 1 5 1
8 2 6 1
9 4 7 1
10 5 8 1
11 9 12 2
12 10 43 2
13 10 11 1
14 11 50 2
15 11 12 1
16 12 15 1
17 9 13 1
18 13 16 1
19 10 14 1
20 18 22 1
21 18 75 2
22 18 19 1
23 17 20 2
24 19 20 1
25 17 21 1
26 20 23 1
27 21 24 1
28 25 28 1
29 26 83 1
30 26 27 2
31 27 66 1
32 28 31 1
33 27 28 1
34 29 32 1
35 25 29 1
36 26 30 1
37 33 36 2
38 19 34 2
39 34 35 1
40 35 74 2
41 36 39 1
42 35 36 1
43 33 37 1
44 37 40 1
45 34 38 1
46 42 46 1
47 42 51 2
48 42 43 1
49 41 44 2
50 43 44 1
51 41 45 1
52 44 47 1
53 45 48 1
54 49 53 1
55 50 51 1
56 50 54 1
57 51 52 1
58 49 52 1
59 53 77 1
60 52 55 1
61 53 56 1
62 57 61 1
63 58 62 1
64 58 59 1
65 59 60 1
66 57 60 2
67 37 61 1
68 60 63 1
69 61 64 1
70 65 68 1
71 65 69 1
72 66 67 2
73 67 82 1
74 67 68 1
75 68 71 1
76 21 69 1
77 69 72 1
78 66 70 1
79 73 77 1
80 74 78 1
81 74 75 1
82 75 76 1
83 76 79 1
84 73 76 1
85 77 80 1
86 81 85 1
87 82 86 1
88 83 84 1
89 82 83 2
90 81 84 2
91 13 85 1
92 84 87 1
93 85 88 1
94 89 92 2
95 89 93 1
96 90 91 1
97 58 91 2
98 91 92 1
99 92 95 1
100 93 96 1
101 45 93 1
102 90 94 1
@<TRIPOS>SUBSTRUCTURE
1	UNK0	1	GROUP	1 ****	UNK
