# Supplementary material for: MoleQCage: Geometric High-Throughput Screening for Molecular Caging Prediction
Source: J Chem Inf Model. 2024 Dec 12;64(24):9034–9. doi: 10.1021/acs.jcim.4c01419 (PMC11684736; doi:10.1021/acs.jcim.4c01419)
Supplement: Supplementary file 2 — ci4c01419_si_002.zip [file ci4c01419_si_002.zip › CC3_conformations/CC3_193.mol2]

# created with PyMOL 2.4.1
@<TRIPOS>MOLECULE
frame392.xyz
96 102 1                
SMALL
USER_CHARGES
@<TRIPOS>ATOM
1	   N	0.282	1.086	-5.878	N.3	1	UNK0	0.000	
2	   C	0.922	2.377	-3.215	C.2	1	UNK0	0.000	
3	   C	1.438	1.140	-3.796	C.2	1	UNK0	0.000	
4	   C	0.932	0.468	-5.022	C.3	1	UNK0	0.000	
5	   C	-0.208	0.273	-6.944	C.3	1	UNK0	0.000	
6	   H	0.085	2.875	-3.616	 H	1	UNK0	0.000	
7	   H	1.093	-0.626	-5.160	 H	1	UNK0	0.000	
8	   H	0.445	-0.617	-7.210	 H	1	UNK0	0.000	
9	   N	0.327	-5.357	0.955	N.2	1	UNK0	0.000	
10	   C	2.504	-3.552	1.232	C.2	1	UNK0	0.000	
11	   C	1.561	-3.787	2.312	C.2	1	UNK0	0.000	
12	   C	0.517	-4.845	2.088	C.2	1	UNK0	0.000	
13	   C	-0.604	-6.460	0.878	C.3	1	UNK0	0.000	
14	   H	2.454	-4.153	0.322	 H	1	UNK0	0.000	
15	   H	-0.086	-5.160	2.937	 H	1	UNK0	0.000	
16	   H	-1.502	-6.241	1.431	 H	1	UNK0	0.000	
17	   N	-5.265	1.531	1.901	N.2	1	UNK0	0.000	
18	   C	-2.537	1.898	3.329	C.2	1	UNK0	0.000	
19	   C	-3.036	2.601	2.173	C.2	1	UNK0	0.000	
20	   C	-4.371	2.404	1.539	C.2	1	UNK0	0.000	
21	   C	-6.494	1.549	1.163	C.3	1	UNK0	0.000	
22	   H	-3.243	1.102	3.750	 H	1	UNK0	0.000	
23	   H	-4.525	3.116	0.778	 H	1	UNK0	0.000	
24	   H	-6.529	2.136	0.231	 H	1	UNK0	0.000	
25	   N	-1.972	-1.128	-5.689	N.3	1	UNK0	0.000	
26	   C	-2.131	-2.506	-3.181	C.2	1	UNK0	0.000	
27	   C	-2.873	-1.341	-3.413	C.2	1	UNK0	0.000	
28	   C	-2.551	-0.614	-4.660	C.3	1	UNK0	0.000	
29	   C	-1.733	-0.209	-6.771	C.3	1	UNK0	0.000	
30	   H	-1.356	-2.809	-3.886	 H	1	UNK0	0.000	
31	   H	-2.901	0.413	-4.631	 H	1	UNK0	0.000	
32	   H	-2.399	0.704	-6.731	 H	1	UNK0	0.000	
33	   N	-0.217	5.789	0.864	N.3	1	UNK0	0.000	
34	   C	-2.221	3.635	1.730	C.2	1	UNK0	0.000	
35	   C	-0.974	3.961	2.318	C.2	1	UNK0	0.000	
36	   C	0.011	4.977	1.828	C.3	1	UNK0	0.000	
37	   C	0.873	6.684	0.573	C.3	1	UNK0	0.000	
38	   H	-2.451	4.146	0.784	 H	1	UNK0	0.000	
39	   H	0.926	5.165	2.347	 H	1	UNK0	0.000	
40	   H	1.698	6.507	1.242	 H	1	UNK0	0.000	
41	   N	5.659	-1.888	0.525	N.2	1	UNK0	0.000	
42	   C	3.485	-1.765	2.533	C.2	1	UNK0	0.000	
43	   C	3.507	-2.602	1.376	C.2	1	UNK0	0.000	
44	   C	4.519	-2.368	0.356	C.2	1	UNK0	0.000	
45	   C	6.559	-1.828	-0.661	C.3	1	UNK0	0.000	
46	   H	4.195	-0.949	2.646	 H	1	UNK0	0.000	
47	   H	4.106	-2.636	-0.593	 H	1	UNK0	0.000	
48	   H	6.221	-2.516	-1.438	 H	1	UNK0	0.000	
49	   N	1.663	-0.901	5.645	N.2	1	UNK0	0.000	
50	   C	1.573	-2.939	3.420	C.2	1	UNK0	0.000	
51	   C	2.537	-1.884	3.555	C.2	1	UNK0	0.000	
52	   C	2.513	-0.928	4.730	C.2	1	UNK0	0.000	
53	   C	1.799	0.021	6.834	C.3	1	UNK0	0.000	
54	   H	0.901	-3.020	4.270	 H	1	UNK0	0.000	
55	   H	3.362	-0.237	4.659	 H	1	UNK0	0.000	
56	   H	2.652	0.729	6.677	 H	1	UNK0	0.000	
57	   N	1.900	5.135	-1.209	N.3	1	UNK0	0.000	
58	   C	2.633	2.478	-1.522	C.2	1	UNK0	0.000	
59	   C	1.488	3.019	-2.166	C.2	1	UNK0	0.000	
60	   C	1.072	4.324	-1.763	C.3	1	UNK0	0.000	
61	   C	1.341	6.443	-0.873	C.3	1	UNK0	0.000	
62	   H	3.059	2.997	-0.661	 H	1	UNK0	0.000	
63	   H	0.022	4.540	-2.004	 H	1	UNK0	0.000	
64	   H	0.453	6.537	-1.458	 H	1	UNK0	0.000	
65	   N	-5.880	-0.187	-0.477	N.2	1	UNK0	0.000	
66	   C	-3.874	-0.912	-2.477	C.2	1	UNK0	0.000	
67	   C	-4.160	-1.764	-1.351	C.2	1	UNK0	0.000	
68	   C	-5.168	-1.249	-0.369	C.2	1	UNK0	0.000	
69	   C	-6.835	0.115	0.585	C.3	1	UNK0	0.000	
70	   H	-4.601	-0.093	-2.554	 H	1	UNK0	0.000	
71	   H	-5.256	-1.885	0.530	 H	1	UNK0	0.000	
72	   H	-6.824	-0.576	1.370	 H	1	UNK0	0.000	
73	   N	0.173	1.552	5.770	N.2	1	UNK0	0.000	
74	   C	-0.571	3.179	3.424	C.2	1	UNK0	0.000	
75	   C	-1.338	2.090	3.985	C.2	1	UNK0	0.000	
76	   C	-0.951	1.375	5.226	C.2	1	UNK0	0.000	
77	   C	0.502	0.759	7.036	C.3	1	UNK0	0.000	
78	   H	0.337	3.268	3.956	 H	1	UNK0	0.000	
79	   H	-1.663	0.621	5.622	 H	1	UNK0	0.000	
80	   H	-0.305	0.042	7.246	 H	1	UNK0	0.000	
81	   N	-2.017	-5.440	-0.900	N.2	1	UNK0	0.000	
82	   C	-3.337	-2.828	-1.029	C.2	1	UNK0	0.000	
83	   C	-2.341	-3.218	-1.971	C.2	1	UNK0	0.000	
84	   C	-1.645	-4.518	-1.690	C.2	1	UNK0	0.000	
85	   C	-1.138	-6.565	-0.637	C.3	1	UNK0	0.000	
86	   H	-3.556	-3.440	-0.133	 H	1	UNK0	0.000	
87	   H	-0.797	-4.628	-2.345	 H	1	UNK0	0.000	
88	   H	-0.250	-6.667	-1.300	 H	1	UNK0	0.000	
89	   N	5.222	-0.113	-1.915	N.2	1	UNK0	0.000	
90	   C	2.600	0.612	-3.194	C.2	1	UNK0	0.000	
91	   C	3.149	1.206	-1.963	C.2	1	UNK0	0.000	
92	   C	4.469	0.744	-1.401	C.2	1	UNK0	0.000	
93	   C	6.593	-0.383	-1.366	C.3	1	UNK0	0.000	
94	   H	3.118	-0.187	-3.648	 H	1	UNK0	0.000	
95	   H	4.758	1.161	-0.406	 H	1	UNK0	0.000	
96	   H	6.745	0.347	-0.576	 H	1	UNK0	0.000	
@<TRIPOS>BOND
1 1 4 1
2 2 59 1
3 2 3 2
4 3 90 1
5 3 4 1
6 5 29 1
7 1 5 1
8 2 6 1
9 4 7 1
10 5 8 1
11 9 12 2
12 10 43 2
13 10 11 1
14 11 50 2
15 11 12 1
16 12 15 1
17 9 13 1
18 13 16 1
19 10 14 1
20 18 22 1
21 18 75 2
22 18 19 1
23 17 20 2
24 19 20 1
25 17 21 1
26 20 23 1
27 21 24 1
28 25 28 1
29 26 83 1
30 26 27 2
31 27 66 1
32 28 31 1
33 27 28 1
34 29 32 1
35 25 29 1
36 26 30 1
37 33 36 1
38 19 34 2
39 34 35 1
40 35 74 2
41 35 36 1
42 36 39 1
43 33 37 1
44 37 40 1
45 34 38 1
46 42 46 1
47 42 51 2
48 42 43 1
49 41 44 2
50 43 44 1
51 41 45 1
52 44 47 1
53 45 48 1
54 49 53 1
55 50 51 1
56 50 54 1
57 51 52 1
58 49 52 2
59 53 77 1
60 52 55 1
61 53 56 1
62 57 61 1
63 58 62 1
64 59 60 1
65 58 59 2
66 57 60 1
67 37 61 1
68 60 63 1
69 61 64 1
70 65 68 2
71 65 69 1
72 66 67 2
73 67 82 1
74 67 68 1
75 68 71 1
76 21 69 1
77 69 72 1
78 66 70 1
79 73 77 1
80 74 78 1
81 74 75 1
82 75 76 1
83 76 79 1
84 73 76 2
85 77 80 1
86 81 85 1
87 82 86 1
88 83 84 1
89 82 83 2
90 81 84 2
91 13 85 1
92 84 87 1
93 85 88 1
94 89 92 2
95 89 93 1
96 90 91 2
97 58 91 1
98 91 92 1
99 92 95 1
100 45 93 1
101 93 96 1
102 90 94 1
@<TRIPOS>SUBSTRUCTURE
1	UNK0	1	GROUP	1 ****	UNK
