# Supplementary material for: MoleQCage: Geometric High-Throughput Screening for Molecular Caging Prediction
Source: J Chem Inf Model. 2024 Dec 12;64(24):9034–9. doi: 10.1021/acs.jcim.4c01419 (PMC11684736; doi:10.1021/acs.jcim.4c01419)
Supplement: Supplementary file 2 — ci4c01419_si_002.zip [file ci4c01419_si_002.zip › CC3_conformations/CC3_194.mol2]

# created with PyMOL 2.4.1
@<TRIPOS>MOLECULE
frame393.xyz
96 102 1                
SMALL
USER_CHARGES
@<TRIPOS>ATOM
1	   N	0.375	0.858	-5.925	N.2	1	UNK0	0.000	
2	   C	1.534	2.504	-3.877	C.2	1	UNK0	0.000	
3	   C	1.903	1.191	-4.117	C.2	1	UNK0	0.000	
4	   C	1.128	0.379	-5.042	C.2	1	UNK0	0.000	
5	   C	-0.296	0.067	-6.948	C.3	1	UNK0	0.000	
6	   H	0.733	2.836	-4.477	 H	1	UNK0	0.000	
7	   H	1.296	-0.688	-5.020	 H	1	UNK0	0.000	
8	   H	0.205	-0.880	-7.150	 H	1	UNK0	0.000	
9	   N	0.406	-5.653	1.125	N.2	1	UNK0	0.000	
10	   C	2.190	-3.290	1.036	C.2	1	UNK0	0.000	
11	   C	1.176	-3.490	2.000	C.2	1	UNK0	0.000	
12	   C	0.219	-4.564	1.790	C.2	1	UNK0	0.000	
13	   C	-0.722	-6.611	1.043	C.3	1	UNK0	0.000	
14	   H	2.178	-3.879	0.081	 H	1	UNK0	0.000	
15	   H	-0.741	-4.488	2.344	 H	1	UNK0	0.000	
16	   H	-1.523	-6.368	1.766	 H	1	UNK0	0.000	
17	   N	-5.383	1.789	2.042	N.2	1	UNK0	0.000	
18	   C	-2.543	1.564	3.386	C.2	1	UNK0	0.000	
19	   C	-2.943	2.207	2.174	C.2	1	UNK0	0.000	
20	   C	-4.275	2.110	1.527	C.2	1	UNK0	0.000	
21	   C	-6.629	1.634	1.256	C.3	1	UNK0	0.000	
22	   H	-3.199	0.761	3.755	 H	1	UNK0	0.000	
23	   H	-4.251	2.449	0.490	 H	1	UNK0	0.000	
24	   H	-6.652	2.306	0.376	 H	1	UNK0	0.000	
25	   N	-1.816	-0.907	-5.425	N.2	1	UNK0	0.000	
26	   C	-1.804	-2.345	-2.824	C.2	1	UNK0	0.000	
27	   C	-2.566	-1.160	-3.185	C.2	1	UNK0	0.000	
28	   C	-2.365	-0.409	-4.419	C.2	1	UNK0	0.000	
29	   C	-1.740	-0.108	-6.607	C.3	1	UNK0	0.000	
30	   H	-1.046	-2.679	-3.488	 H	1	UNK0	0.000	
31	   H	-2.705	0.669	-4.474	 H	1	UNK0	0.000	
32	   H	-2.192	0.876	-6.472	 H	1	UNK0	0.000	
33	   N	-0.234	5.395	0.696	N.2	1	UNK0	0.000	
34	   C	-2.122	3.256	1.610	C.2	1	UNK0	0.000	
35	   C	-0.895	3.655	2.270	C.2	1	UNK0	0.000	
36	   C	-0.100	4.804	1.886	C.2	1	UNK0	0.000	
37	   C	0.661	6.488	0.388	C.3	1	UNK0	0.000	
38	   H	-2.533	3.865	0.815	 H	1	UNK0	0.000	
39	   H	0.593	5.258	2.592	 H	1	UNK0	0.000	
40	   H	1.609	6.303	0.844	 H	1	UNK0	0.000	
41	   N	5.421	-1.612	0.440	N.2	1	UNK0	0.000	
42	   C	3.280	-1.691	2.505	C.2	1	UNK0	0.000	
43	   C	3.266	-2.392	1.298	C.2	1	UNK0	0.000	
44	   C	4.343	-2.267	0.294	C.2	1	UNK0	0.000	
45	   C	6.441	-1.775	-0.613	C.3	1	UNK0	0.000	
46	   H	4.192	-1.073	2.722	 H	1	UNK0	0.000	
47	   H	4.153	-2.898	-0.626	 H	1	UNK0	0.000	
48	   H	6.238	-2.594	-1.371	 H	1	UNK0	0.000	
49	   N	1.676	-1.161	5.766	N.2	1	UNK0	0.000	
50	   C	1.177	-2.742	3.217	C.2	1	UNK0	0.000	
51	   C	2.225	-1.866	3.463	C.2	1	UNK0	0.000	
52	   C	2.300	-1.067	4.649	C.2	1	UNK0	0.000	
53	   C	1.910	-0.105	6.758	C.3	1	UNK0	0.000	
54	   H	0.386	-2.882	3.930	 H	1	UNK0	0.000	
55	   H	3.051	-0.250	4.598	 H	1	UNK0	0.000	
56	   H	2.685	0.615	6.501	 H	1	UNK0	0.000	
57	   N	1.813	5.327	-1.490	N.2	1	UNK0	0.000	
58	   C	3.189	2.792	-2.105	C.2	1	UNK0	0.000	
59	   C	2.024	3.276	-2.769	C.2	1	UNK0	0.000	
60	   C	1.281	4.513	-2.274	C.2	1	UNK0	0.000	
61	   C	1.123	6.500	-1.076	C.3	1	UNK0	0.000	
62	   H	3.773	3.476	-1.406	 H	1	UNK0	0.000	
63	   H	0.323	4.673	-2.723	 H	1	UNK0	0.000	
64	   H	0.258	6.695	-1.692	 H	1	UNK0	0.000	
65	   N	-5.674	-0.029	-0.299	N.2	1	UNK0	0.000	
66	   C	-3.629	-0.816	-2.378	C.2	1	UNK0	0.000	
67	   C	-3.999	-1.526	-1.229	C.2	1	UNK0	0.000	
68	   C	-5.105	-1.165	-0.345	C.2	1	UNK0	0.000	
69	   C	-6.769	0.273	0.625	C.3	1	UNK0	0.000	
70	   H	-4.171	0.106	-2.615	 H	1	UNK0	0.000	
71	   H	-5.332	-2.030	0.364	 H	1	UNK0	0.000	
72	   H	-6.863	-0.421	1.501	 H	1	UNK0	0.000	
73	   N	0.221	1.499	5.904	N.2	1	UNK0	0.000	
74	   C	-0.498	2.891	3.378	C.2	1	UNK0	0.000	
75	   C	-1.327	1.874	3.952	C.2	1	UNK0	0.000	
76	   C	-0.762	1.206	5.189	C.2	1	UNK0	0.000	
77	   C	0.575	0.612	7.032	C.3	1	UNK0	0.000	
78	   H	0.515	3.113	3.758	 H	1	UNK0	0.000	
79	   H	-1.411	0.349	5.455	 H	1	UNK0	0.000	
80	   H	-0.231	-0.157	7.215	 H	1	UNK0	0.000	
81	   N	-1.984	-5.188	-0.608	N.2	1	UNK0	0.000	
82	   C	-3.174	-2.607	-0.873	C.2	1	UNK0	0.000	
83	   C	-2.112	-3.059	-1.663	C.2	1	UNK0	0.000	
84	   C	-1.482	-4.362	-1.463	C.2	1	UNK0	0.000	
85	   C	-1.431	-6.469	-0.363	C.3	1	UNK0	0.000	
86	   H	-3.417	-3.157	0.036	 H	1	UNK0	0.000	
87	   H	-0.438	-4.531	-1.875	 H	1	UNK0	0.000	
88	   H	-0.543	-6.709	-0.934	 H	1	UNK0	0.000	
89	   N	5.563	-0.007	-2.121	N.2	1	UNK0	0.000	
90	   C	3.031	0.739	-3.432	C.2	1	UNK0	0.000	
91	   C	3.647	1.493	-2.371	C.2	1	UNK0	0.000	
92	   C	4.843	0.962	-1.737	C.2	1	UNK0	0.000	
93	   C	6.674	-0.379	-1.327	C.3	1	UNK0	0.000	
94	   H	3.384	-0.167	-3.785	 H	1	UNK0	0.000	
95	   H	5.129	1.440	-0.811	 H	1	UNK0	0.000	
96	   H	6.916	0.364	-0.557	 H	1	UNK0	0.000	
@<TRIPOS>BOND
1 1 4 2
2 2 59 1
3 2 3 2
4 3 90 1
5 4 7 1
6 3 4 1
7 5 29 1
8 1 5 1
9 2 6 1
10 5 8 1
11 9 12 2
12 10 43 2
13 10 11 1
14 11 50 2
15 11 12 1
16 12 15 1
17 9 13 1
18 13 16 1
19 10 14 1
20 18 22 1
21 18 75 2
22 18 19 1
23 17 20 2
24 19 20 1
25 17 21 1
26 20 23 1
27 21 24 1
28 25 28 2
29 26 83 1
30 26 27 2
31 27 66 1
32 27 28 1
33 29 32 1
34 25 29 1
35 26 30 1
36 28 31 1
37 33 36 2
38 19 34 2
39 34 35 1
40 35 74 2
41 35 36 1
42 36 39 1
43 33 37 1
44 37 40 1
45 34 38 1
46 42 46 1
47 42 51 2
48 42 43 1
49 41 44 2
50 43 44 1
51 41 45 1
52 44 47 1
53 45 48 1
54 49 53 1
55 50 51 1
56 50 54 1
57 51 52 1
58 49 52 2
59 53 77 1
60 52 55 1
61 53 56 1
62 57 61 1
63 58 62 1
64 59 60 1
65 58 59 2
66 57 60 2
67 37 61 1
68 60 63 1
69 61 64 1
70 65 69 1
71 66 67 2
72 67 82 1
73 67 68 1
74 65 68 2
75 68 71 1
76 21 69 1
77 69 72 1
78 66 70 1
79 73 77 1
80 74 78 1
81 74 75 1
82 75 76 1
83 76 79 1
84 73 76 2
85 77 80 1
86 81 85 1
87 82 86 1
88 83 84 1
89 82 83 2
90 81 84 2
91 13 85 1
92 84 87 1
93 85 88 1
94 89 92 2
95 89 93 1
96 90 91 2
97 58 91 1
98 91 92 1
99 92 95 1
100 45 93 1
101 93 96 1
102 90 94 1
@<TRIPOS>SUBSTRUCTURE
1	UNK0	1	GROUP	1 ****	UNK
