# Supplementary material for: MoleQCage: Geometric High-Throughput Screening for Molecular Caging Prediction
Source: J Chem Inf Model. 2024 Dec 12;64(24):9034–9. doi: 10.1021/acs.jcim.4c01419 (PMC11684736; doi:10.1021/acs.jcim.4c01419)
Supplement: Supplementary file 2 — ci4c01419_si_002.zip [file ci4c01419_si_002.zip › CC3_conformations/CC3_195.mol2]

# created with PyMOL 2.4.1
@<TRIPOS>MOLECULE
frame394.xyz
96 102 1                
SMALL
USER_CHARGES
@<TRIPOS>ATOM
1	   N	0.116	0.682	-5.531	N.2	1	UNK0	0.000	
2	   C	1.258	2.346	-3.307	C.2	1	UNK0	0.000	
3	   C	1.797	1.118	-3.783	C.2	1	UNK0	0.000	
4	   C	1.149	0.287	-4.874	C.2	1	UNK0	0.000	
5	   C	-0.371	-0.047	-6.672	C.3	1	UNK0	0.000	
6	   H	0.281	2.718	-3.661	 H	1	UNK0	0.000	
7	   H	1.612	-0.669	-5.106	 H	1	UNK0	0.000	
8	   H	0.182	-0.999	-6.851	 H	1	UNK0	0.000	
9	   N	0.525	-5.446	0.939	N.2	1	UNK0	0.000	
10	   C	2.520	-3.248	1.079	C.2	1	UNK0	0.000	
11	   C	1.613	-3.472	2.067	C.2	1	UNK0	0.000	
12	   C	0.492	-4.441	1.816	C.2	1	UNK0	0.000	
13	   C	-0.640	-6.379	0.958	C.3	1	UNK0	0.000	
14	   H	2.511	-3.924	0.264	 H	1	UNK0	0.000	
15	   H	-0.459	-4.327	2.408	 H	1	UNK0	0.000	
16	   H	-1.389	-6.218	1.751	 H	1	UNK0	0.000	
17	   N	-5.182	1.397	2.064	N.2	1	UNK0	0.000	
18	   C	-2.596	1.670	3.168	C.2	1	UNK0	0.000	
19	   C	-2.984	2.384	2.063	C.2	1	UNK0	0.000	
20	   C	-4.318	2.164	1.555	C.2	1	UNK0	0.000	
21	   C	-6.540	1.468	1.475	C.3	1	UNK0	0.000	
22	   H	-3.237	0.884	3.696	 H	1	UNK0	0.000	
23	   H	-4.543	2.872	0.787	 H	1	UNK0	0.000	
24	   H	-6.690	2.273	0.791	 H	1	UNK0	0.000	
25	   N	-2.203	-1.197	-5.570	N.2	1	UNK0	0.000	
26	   C	-2.202	-2.461	-3.061	C.2	1	UNK0	0.000	
27	   C	-2.932	-1.325	-3.344	C.2	1	UNK0	0.000	
28	   C	-2.836	-0.679	-4.612	C.2	1	UNK0	0.000	
29	   C	-1.857	-0.300	-6.688	C.3	1	UNK0	0.000	
30	   H	-1.431	-2.812	-3.778	 H	1	UNK0	0.000	
31	   H	-3.252	0.304	-4.745	 H	1	UNK0	0.000	
32	   H	-2.352	0.674	-6.724	 H	1	UNK0	0.000	
33	   N	-0.244	5.549	0.692	N.2	1	UNK0	0.000	
34	   C	-2.101	3.394	1.497	C.2	1	UNK0	0.000	
35	   C	-0.840	3.540	2.085	C.2	1	UNK0	0.000	
36	   C	0.067	4.619	1.559	C.2	1	UNK0	0.000	
37	   C	0.785	6.550	0.458	C.3	1	UNK0	0.000	
38	   H	-2.462	3.934	0.598	 H	1	UNK0	0.000	
39	   H	1.080	4.730	1.906	 H	1	UNK0	0.000	
40	   H	1.657	6.424	1.095	 H	1	UNK0	0.000	
41	   N	5.764	-1.713	0.447	N.2	1	UNK0	0.000	
42	   C	3.483	-1.489	2.387	C.2	1	UNK0	0.000	
43	   C	3.467	-2.171	1.195	C.2	1	UNK0	0.000	
44	   C	4.521	-2.036	0.181	C.2	1	UNK0	0.000	
45	   C	6.761	-1.844	-0.681	C.3	1	UNK0	0.000	
46	   H	4.289	-0.777	2.525	 H	1	UNK0	0.000	
47	   H	4.292	-2.227	-0.819	 H	1	UNK0	0.000	
48	   H	6.448	-2.674	-1.360	 H	1	UNK0	0.000	
49	   N	1.546	-1.119	5.646	N.2	1	UNK0	0.000	
50	   C	1.604	-2.720	3.278	C.2	1	UNK0	0.000	
51	   C	2.542	-1.682	3.423	C.2	1	UNK0	0.000	
52	   C	2.406	-0.889	4.714	C.2	1	UNK0	0.000	
53	   C	1.523	-0.206	6.799	C.3	1	UNK0	0.000	
54	   H	0.765	-2.826	3.924	 H	1	UNK0	0.000	
55	   H	3.066	-0.047	4.870	 H	1	UNK0	0.000	
56	   H	2.392	0.498	6.863	 H	1	UNK0	0.000	
57	   N	2.030	5.328	-1.297	N.3	1	UNK0	0.000	
58	   C	3.183	2.682	-1.902	C.2	1	UNK0	0.000	
59	   C	1.904	3.094	-2.325	C.2	1	UNK0	0.000	
60	   C	1.395	4.379	-1.843	C.3	1	UNK0	0.000	
61	   C	1.199	6.538	-1.046	C.3	1	UNK0	0.000	
62	   H	3.733	3.226	-1.181	 H	1	UNK0	0.000	
63	   H	0.367	4.514	-2.063	 H	1	UNK0	0.000	
64	   H	0.308	6.488	-1.650	 H	1	UNK0	0.000	
65	   N	-5.881	-0.059	-0.332	N.2	1	UNK0	0.000	
66	   C	-3.895	-0.843	-2.469	C.2	1	UNK0	0.000	
67	   C	-4.273	-1.526	-1.348	C.2	1	UNK0	0.000	
68	   C	-5.266	-1.108	-0.315	C.2	1	UNK0	0.000	
69	   C	-6.857	0.171	0.753	C.3	1	UNK0	0.000	
70	   H	-4.375	0.073	-2.762	 H	1	UNK0	0.000	
71	   H	-5.435	-1.901	0.419	 H	1	UNK0	0.000	
72	   H	-6.841	-0.536	1.477	 H	1	UNK0	0.000	
73	   N	0.106	1.378	5.746	N.2	1	UNK0	0.000	
74	   C	-0.410	2.834	3.173	C.2	1	UNK0	0.000	
75	   C	-1.286	1.932	3.761	C.2	1	UNK0	0.000	
76	   C	-0.877	1.125	4.983	C.2	1	UNK0	0.000	
77	   C	0.260	0.586	6.992	C.3	1	UNK0	0.000	
78	   H	0.516	3.064	3.700	 H	1	UNK0	0.000	
79	   H	-1.524	0.216	5.086	 H	1	UNK0	0.000	
80	   H	-0.560	-0.131	7.152	 H	1	UNK0	0.000	
81	   N	-1.997	-5.045	-0.612	N.3	1	UNK0	0.000	
82	   C	-3.510	-2.691	-1.048	C.2	1	UNK0	0.000	
83	   C	-2.482	-3.119	-1.875	C.2	1	UNK0	0.000	
84	   C	-1.623	-4.262	-1.536	C.3	1	UNK0	0.000	
85	   C	-1.341	-6.339	-0.427	C.3	1	UNK0	0.000	
86	   H	-3.768	-3.137	-0.125	 H	1	UNK0	0.000	
87	   H	-0.633	-4.392	-2.086	 H	1	UNK0	0.000	
88	   H	-0.535	-6.445	-1.167	 H	1	UNK0	0.000	
89	   N	5.480	-0.237	-1.973	N.2	1	UNK0	0.000	
90	   C	3.088	0.729	-3.404	C.2	1	UNK0	0.000	
91	   C	3.737	1.453	-2.403	C.2	1	UNK0	0.000	
92	   C	4.974	0.936	-1.773	C.2	1	UNK0	0.000	
93	   C	6.774	-0.542	-1.462	C.3	1	UNK0	0.000	
94	   H	3.455	-0.276	-3.621	 H	1	UNK0	0.000	
95	   H	5.539	1.574	-1.122	 H	1	UNK0	0.000	
96	   H	7.155	0.269	-0.851	 H	1	UNK0	0.000	
@<TRIPOS>BOND
1 1 4 2
2 2 59 2
3 3 90 2
4 2 3 1
5 3 4 1
6 1 5 1
7 2 6 1
8 4 7 1
9 5 8 1
10 9 13 1
11 9 12 2
12 10 43 2
13 10 11 1
14 11 50 2
15 11 12 1
16 12 15 1
17 13 16 1
18 10 14 1
19 18 22 1
20 18 75 2
21 18 19 1
22 19 20 1
23 17 20 2
24 17 21 1
25 20 23 1
26 21 24 1
27 25 28 2
28 26 83 1
29 26 27 2
30 27 66 1
31 27 28 1
32 5 29 1
33 25 29 1
34 26 30 1
35 28 31 1
36 29 32 1
37 33 36 2
38 19 34 2
39 34 35 1
40 35 74 2
41 36 39 1
42 35 36 1
43 33 37 1
44 37 40 1
45 34 38 1
46 42 46 1
47 42 51 2
48 42 43 1
49 41 44 2
50 43 44 1
51 41 45 1
52 44 47 1
53 45 48 1
54 49 53 1
55 50 51 1
56 50 54 1
57 51 52 1
58 52 55 1
59 49 52 2
60 53 56 1
61 53 77 1
62 57 61 1
63 58 62 1
64 58 59 1
65 59 60 1
66 57 60 1
67 37 61 1
68 60 63 1
69 61 64 1
70 65 68 2
71 65 69 1
72 66 67 2
73 67 82 1
74 67 68 1
75 68 71 1
76 21 69 1
77 69 72 1
78 66 70 1
79 73 77 1
80 74 78 1
81 74 75 1
82 75 76 1
83 76 79 1
84 73 76 2
85 77 80 1
86 81 85 1
87 82 86 1
88 83 84 1
89 82 83 2
90 81 84 1
91 13 85 1
92 84 87 1
93 85 88 1
94 89 92 2
95 89 93 1
96 90 91 1
97 58 91 2
98 91 92 1
99 92 95 1
100 93 96 1
101 45 93 1
102 90 94 1
@<TRIPOS>SUBSTRUCTURE
1	UNK0	1	GROUP	1 ****	UNK
