# Supplementary material for: MoleQCage: Geometric High-Throughput Screening for Molecular Caging Prediction
Source: J Chem Inf Model. 2024 Dec 12;64(24):9034–9. doi: 10.1021/acs.jcim.4c01419 (PMC11684736; doi:10.1021/acs.jcim.4c01419)
Supplement: Supplementary file 2 — ci4c01419_si_002.zip [file ci4c01419_si_002.zip › CC3_conformations/CC3_196.mol2]

# created with PyMOL 2.4.1
@<TRIPOS>MOLECULE
frame395.xyz
96 102 1                
SMALL
USER_CHARGES
@<TRIPOS>ATOM
1	   N	0.369	0.845	-5.793	N.2	1	UNK0	0.000	
2	   C	0.988	2.135	-3.362	C.2	1	UNK0	0.000	
3	   C	1.694	1.009	-3.822	C.2	1	UNK0	0.000	
4	   C	1.164	0.287	-4.980	C.2	1	UNK0	0.000	
5	   C	-0.282	0.077	-6.881	C.3	1	UNK0	0.000	
6	   H	0.105	2.379	-3.851	 H	1	UNK0	0.000	
7	   H	1.638	-0.684	-5.078	 H	1	UNK0	0.000	
8	   H	0.180	-0.886	-6.919	 H	1	UNK0	0.000	
9	   N	0.521	-5.611	0.677	N.2	1	UNK0	0.000	
10	   C	2.586	-3.617	0.991	C.2	1	UNK0	0.000	
11	   C	1.504	-3.776	1.893	C.2	1	UNK0	0.000	
12	   C	0.574	-4.825	1.752	C.2	1	UNK0	0.000	
13	   C	-0.571	-6.621	0.688	C.3	1	UNK0	0.000	
14	   H	2.723	-4.120	0.030	 H	1	UNK0	0.000	
15	   H	-0.164	-4.930	2.597	 H	1	UNK0	0.000	
16	   H	-1.292	-6.467	1.520	 H	1	UNK0	0.000	
17	   N	-5.425	1.990	2.008	N.2	1	UNK0	0.000	
18	   C	-2.673	1.864	3.243	C.2	1	UNK0	0.000	
19	   C	-3.044	2.581	2.095	C.2	1	UNK0	0.000	
20	   C	-4.359	2.393	1.444	C.2	1	UNK0	0.000	
21	   C	-6.648	1.826	1.200	C.3	1	UNK0	0.000	
22	   H	-3.278	1.027	3.683	 H	1	UNK0	0.000	
23	   H	-4.419	2.634	0.382	 H	1	UNK0	0.000	
24	   H	-6.535	2.399	0.299	 H	1	UNK0	0.000	
25	   N	-1.878	-0.974	-5.348	N.2	1	UNK0	0.000	
26	   C	-2.011	-2.334	-2.816	C.2	1	UNK0	0.000	
27	   C	-2.746	-1.189	-3.041	C.2	1	UNK0	0.000	
28	   C	-2.561	-0.572	-4.339	C.2	1	UNK0	0.000	
29	   C	-1.824	-0.160	-6.576	C.3	1	UNK0	0.000	
30	   H	-1.327	-2.678	-3.599	 H	1	UNK0	0.000	
31	   H	-3.174	0.324	-4.470	 H	1	UNK0	0.000	
32	   H	-2.376	0.812	-6.486	 H	1	UNK0	0.000	
33	   N	-0.270	5.815	1.014	N.2	1	UNK0	0.000	
34	   C	-2.146	3.614	1.683	C.2	1	UNK0	0.000	
35	   C	-0.909	3.891	2.336	C.2	1	UNK0	0.000	
36	   C	0.050	4.938	1.932	C.2	1	UNK0	0.000	
37	   C	0.755	6.609	0.511	C.3	1	UNK0	0.000	
38	   H	-2.358	4.311	0.887	 H	1	UNK0	0.000	
39	   H	0.995	4.942	2.424	 H	1	UNK0	0.000	
40	   H	1.681	6.468	1.039	 H	1	UNK0	0.000	
41	   N	5.715	-1.715	0.510	N.2	1	UNK0	0.000	
42	   C	3.511	-1.837	2.433	C.2	1	UNK0	0.000	
43	   C	3.552	-2.551	1.223	C.2	1	UNK0	0.000	
44	   C	4.646	-2.328	0.248	C.2	1	UNK0	0.000	
45	   C	6.734	-1.599	-0.528	C.3	1	UNK0	0.000	
46	   H	4.334	-1.080	2.611	 H	1	UNK0	0.000	
47	   H	4.656	-2.933	-0.635	 H	1	UNK0	0.000	
48	   H	6.686	-2.417	-1.281	 H	1	UNK0	0.000	
49	   N	1.511	-0.938	5.412	N.2	1	UNK0	0.000	
50	   C	1.454	-2.922	3.032	C.2	1	UNK0	0.000	
51	   C	2.447	-1.957	3.338	C.2	1	UNK0	0.000	
52	   C	2.431	-1.090	4.549	C.2	1	UNK0	0.000	
53	   C	1.718	-0.063	6.600	C.3	1	UNK0	0.000	
54	   H	0.661	-3.006	3.725	 H	1	UNK0	0.000	
55	   H	3.349	-0.514	4.750	 H	1	UNK0	0.000	
56	   H	2.509	0.733	6.527	 H	1	UNK0	0.000	
57	   N	1.638	5.053	-1.262	N.2	1	UNK0	0.000	
58	   C	2.812	2.483	-1.752	C.2	1	UNK0	0.000	
59	   C	1.604	2.904	-2.381	C.2	1	UNK0	0.000	
60	   C	0.981	4.213	-2.016	C.2	1	UNK0	0.000	
61	   C	1.053	6.346	-1.034	C.3	1	UNK0	0.000	
62	   H	3.251	3.034	-0.879	 H	1	UNK0	0.000	
63	   H	0.026	4.436	-2.400	 H	1	UNK0	0.000	
64	   H	0.096	6.476	-1.532	 H	1	UNK0	0.000	
65	   N	-5.776	-0.046	-0.177	N.2	1	UNK0	0.000	
66	   C	-3.660	-0.680	-2.075	C.2	1	UNK0	0.000	
67	   C	-3.997	-1.493	-0.919	C.2	1	UNK0	0.000	
68	   C	-5.019	-1.037	0.073	C.2	1	UNK0	0.000	
69	   C	-6.815	0.308	0.731	C.3	1	UNK0	0.000	
70	   H	-4.218	0.196	-2.323	 H	1	UNK0	0.000	
71	   H	-5.135	-1.677	0.928	 H	1	UNK0	0.000	
72	   H	-6.777	-0.379	1.531	 H	1	UNK0	0.000	
73	   N	-0.122	1.453	5.797	N.2	1	UNK0	0.000	
74	   C	-0.563	3.103	3.399	C.2	1	UNK0	0.000	
75	   C	-1.396	2.007	3.878	C.2	1	UNK0	0.000	
76	   C	-0.887	1.077	4.840	C.2	1	UNK0	0.000	
77	   C	0.292	0.493	6.863	C.3	1	UNK0	0.000	
78	   H	0.445	3.215	3.801	 H	1	UNK0	0.000	
79	   H	-1.279	0.077	4.916	 H	1	UNK0	0.000	
80	   H	-0.479	-0.349	6.877	 H	1	UNK0	0.000	
81	   N	-2.116	-5.316	-0.742	N.3	1	UNK0	0.000	
82	   C	-3.214	-2.630	-0.659	C.2	1	UNK0	0.000	
83	   C	-2.226	-3.081	-1.623	C.2	1	UNK0	0.000	
84	   C	-1.550	-4.357	-1.384	C.3	1	UNK0	0.000	
85	   C	-1.336	-6.547	-0.673	C.3	1	UNK0	0.000	
86	   H	-3.292	-3.210	0.300	 H	1	UNK0	0.000	
87	   H	-0.592	-4.415	-1.895	 H	1	UNK0	0.000	
88	   H	-0.630	-6.641	-1.490	 H	1	UNK0	0.000	
89	   N	5.464	-0.031	-1.927	N.2	1	UNK0	0.000	
90	   C	2.872	0.585	-3.233	C.2	1	UNK0	0.000	
91	   C	3.482	1.319	-2.178	C.2	1	UNK0	0.000	
92	   C	4.662	0.867	-1.481	C.2	1	UNK0	0.000	
93	   C	6.786	-0.288	-1.333	C.3	1	UNK0	0.000	
94	   H	3.248	-0.337	-3.538	 H	1	UNK0	0.000	
95	   H	4.861	1.399	-0.514	 H	1	UNK0	0.000	
96	   H	7.062	0.520	-0.645	 H	1	UNK0	0.000	
@<TRIPOS>BOND
1 1 4 2
2 2 59 1
3 2 3 2
4 3 90 1
5 3 4 1
6 5 29 1
7 1 5 1
8 2 6 1
9 4 7 1
10 5 8 1
11 9 13 1
12 9 12 2
13 10 43 2
14 10 11 1
15 11 50 2
16 11 12 1
17 12 15 1
18 13 16 1
19 10 14 1
20 18 22 1
21 18 75 2
22 18 19 1
23 17 20 2
24 19 20 1
25 17 21 1
26 20 23 1
27 21 24 1
28 25 28 2
29 26 83 1
30 26 27 2
31 27 66 1
32 27 28 1
33 29 32 1
34 25 29 1
35 26 30 1
36 28 31 1
37 33 36 2
38 19 34 2
39 34 35 1
40 35 74 2
41 35 36 1
42 36 39 1
43 33 37 1
44 37 40 1
45 34 38 1
46 42 46 1
47 42 51 2
48 42 43 1
49 41 44 2
50 43 44 1
51 41 45 1
52 44 47 1
53 45 48 1
54 49 53 1
55 50 51 1
56 50 54 1
57 51 52 1
58 52 55 1
59 49 52 2
60 53 77 1
61 53 56 1
62 57 61 1
63 58 62 1
64 59 60 1
65 58 59 2
66 57 60 2
67 37 61 1
68 60 63 1
69 61 64 1
70 65 68 2
71 65 69 1
72 66 67 2
73 67 82 1
74 67 68 1
75 68 71 1
76 21 69 1
77 69 72 1
78 66 70 1
79 73 77 1
80 74 78 1
81 74 75 1
82 75 76 1
83 76 79 1
84 73 76 2
85 77 80 1
86 81 85 1
87 82 86 1
88 83 84 1
89 82 83 2
90 81 84 1
91 13 85 1
92 84 87 1
93 85 88 1
94 89 92 2
95 89 93 1
96 90 91 2
97 58 91 1
98 91 92 1
99 92 95 1
100 93 96 1
101 45 93 1
102 90 94 1
@<TRIPOS>SUBSTRUCTURE
1	UNK0	1	GROUP	1 ****	UNK
