# Supplementary material for: MoleQCage: Geometric High-Throughput Screening for Molecular Caging Prediction
Source: J Chem Inf Model. 2024 Dec 12;64(24):9034–9. doi: 10.1021/acs.jcim.4c01419 (PMC11684736; doi:10.1021/acs.jcim.4c01419)
Supplement: Supplementary file 2 — ci4c01419_si_002.zip [file ci4c01419_si_002.zip › CC3_conformations/CC3_197.mol2]

# created with PyMOL 2.4.1
@<TRIPOS>MOLECULE
frame396.xyz
96 102 1                
SMALL
USER_CHARGES
@<TRIPOS>ATOM
1	   N	0.230	0.780	-5.759	N.2	1	UNK0	0.000	
2	   C	1.344	2.508	-3.703	C.2	1	UNK0	0.000	
3	   C	1.890	1.231	-4.077	C.2	1	UNK0	0.000	
4	   C	1.289	0.427	-5.176	C.2	1	UNK0	0.000	
5	   C	-0.317	-0.109	-6.791	C.3	1	UNK0	0.000	
6	   H	0.501	2.953	-4.202	 H	1	UNK0	0.000	
7	   H	1.757	-0.472	-5.535	 H	1	UNK0	0.000	
8	   H	0.224	-1.025	-6.789	 H	1	UNK0	0.000	
9	   N	0.474	-5.639	0.882	N.2	1	UNK0	0.000	
10	   C	2.530	-3.481	1.018	C.2	1	UNK0	0.000	
11	   C	1.450	-3.675	1.902	C.2	1	UNK0	0.000	
12	   C	0.388	-4.640	1.656	C.2	1	UNK0	0.000	
13	   C	-0.600	-6.655	0.865	C.3	1	UNK0	0.000	
14	   H	2.604	-4.115	0.109	 H	1	UNK0	0.000	
15	   H	-0.558	-4.443	2.158	 H	1	UNK0	0.000	
16	   H	-1.134	-6.660	1.760	 H	1	UNK0	0.000	
17	   N	-5.351	1.786	2.135	N.2	1	UNK0	0.000	
18	   C	-2.581	1.685	3.238	C.2	1	UNK0	0.000	
19	   C	-2.987	2.489	2.132	C.2	1	UNK0	0.000	
20	   C	-4.390	2.346	1.567	C.2	1	UNK0	0.000	
21	   C	-6.657	1.736	1.473	C.3	1	UNK0	0.000	
22	   H	-3.276	1.002	3.669	 H	1	UNK0	0.000	
23	   H	-4.586	2.762	0.581	 H	1	UNK0	0.000	
24	   H	-6.810	2.525	0.728	 H	1	UNK0	0.000	
25	   N	-2.022	-1.182	-5.427	N.3	1	UNK0	0.000	
26	   C	-2.090	-2.396	-2.790	C.2	1	UNK0	0.000	
27	   C	-2.802	-1.210	-3.121	C.2	1	UNK0	0.000	
28	   C	-2.511	-0.520	-4.434	C.3	1	UNK0	0.000	
29	   C	-1.778	-0.367	-6.618	C.3	1	UNK0	0.000	
30	   H	-1.280	-2.778	-3.304	 H	1	UNK0	0.000	
31	   H	-2.725	0.587	-4.508	 H	1	UNK0	0.000	
32	   H	-2.210	0.636	-6.575	 H	1	UNK0	0.000	
33	   N	-0.259	5.682	0.778	N.2	1	UNK0	0.000	
34	   C	-2.114	3.436	1.572	C.2	1	UNK0	0.000	
35	   C	-0.869	3.700	2.175	C.2	1	UNK0	0.000	
36	   C	0.017	4.809	1.713	C.2	1	UNK0	0.000	
37	   C	0.751	6.711	0.462	C.3	1	UNK0	0.000	
38	   H	-2.388	4.058	0.756	 H	1	UNK0	0.000	
39	   H	0.882	4.895	2.293	 H	1	UNK0	0.000	
40	   H	1.710	6.610	1.030	 H	1	UNK0	0.000	
41	   N	5.643	-1.580	0.338	N.2	1	UNK0	0.000	
42	   C	3.503	-1.759	2.399	C.2	1	UNK0	0.000	
43	   C	3.556	-2.573	1.262	C.2	1	UNK0	0.000	
44	   C	4.609	-2.356	0.228	C.2	1	UNK0	0.000	
45	   C	6.735	-1.630	-0.660	C.3	1	UNK0	0.000	
46	   H	4.317	-1.022	2.506	 H	1	UNK0	0.000	
47	   H	4.391	-3.001	-0.612	 H	1	UNK0	0.000	
48	   H	6.644	-2.424	-1.421	 H	1	UNK0	0.000	
49	   N	1.503	-1.176	5.417	N.2	1	UNK0	0.000	
50	   C	1.417	-2.873	3.093	C.2	1	UNK0	0.000	
51	   C	2.462	-1.952	3.322	C.2	1	UNK0	0.000	
52	   C	2.379	-1.093	4.483	C.2	1	UNK0	0.000	
53	   C	1.576	-0.351	6.613	C.3	1	UNK0	0.000	
54	   H	0.578	-2.802	3.755	 H	1	UNK0	0.000	
55	   H	3.178	-0.316	4.620	 H	1	UNK0	0.000	
56	   H	2.344	0.472	6.446	 H	1	UNK0	0.000	
57	   N	2.000	5.351	-1.241	N.3	1	UNK0	0.000	
58	   C	3.214	2.754	-2.126	C.2	1	UNK0	0.000	
59	   C	2.044	3.240	-2.671	C.2	1	UNK0	0.000	
60	   C	1.553	4.576	-2.173	C.3	1	UNK0	0.000	
61	   C	1.164	6.559	-1.043	C.3	1	UNK0	0.000	
62	   H	3.747	3.391	-1.392	 H	1	UNK0	0.000	
63	   H	0.611	4.912	-2.692	 H	1	UNK0	0.000	
64	   H	0.285	6.578	-1.672	 H	1	UNK0	0.000	
65	   N	-5.946	0.060	-0.206	N.2	1	UNK0	0.000	
66	   C	-3.905	-0.738	-2.338	C.2	1	UNK0	0.000	
67	   C	-4.174	-1.451	-1.165	C.2	1	UNK0	0.000	
68	   C	-5.328	-1.028	-0.271	C.2	1	UNK0	0.000	
69	   C	-6.890	0.368	0.814	C.3	1	UNK0	0.000	
70	   H	-4.575	0.100	-2.491	 H	1	UNK0	0.000	
71	   H	-5.619	-1.848	0.342	 H	1	UNK0	0.000	
72	   H	-6.896	-0.297	1.646	 H	1	UNK0	0.000	
73	   N	0.058	1.388	5.833	N.2	1	UNK0	0.000	
74	   C	-0.491	2.919	3.255	C.2	1	UNK0	0.000	
75	   C	-1.327	1.927	3.853	C.2	1	UNK0	0.000	
76	   C	-0.922	1.185	5.071	C.2	1	UNK0	0.000	
77	   C	0.251	0.438	6.874	C.3	1	UNK0	0.000	
78	   H	0.512	3.217	3.615	 H	1	UNK0	0.000	
79	   H	-1.680	0.382	5.192	 H	1	UNK0	0.000	
80	   H	-0.650	-0.306	6.986	 H	1	UNK0	0.000	
81	   N	-2.272	-5.197	-0.466	N.3	1	UNK0	0.000	
82	   C	-3.440	-2.599	-0.815	C.2	1	UNK0	0.000	
83	   C	-2.442	-3.120	-1.648	C.2	1	UNK0	0.000	
84	   C	-1.913	-4.444	-1.408	C.3	1	UNK0	0.000	
85	   C	-1.541	-6.521	-0.394	C.3	1	UNK0	0.000	
86	   H	-3.762	-3.133	0.097	 H	1	UNK0	0.000	
87	   H	-1.083	-4.615	-2.105	 H	1	UNK0	0.000	
88	   H	-0.923	-6.670	-1.255	 H	1	UNK0	0.000	
89	   N	5.859	0.012	-2.276	N.2	1	UNK0	0.000	
90	   C	3.078	0.733	-3.433	C.2	1	UNK0	0.000	
91	   C	3.779	1.486	-2.535	C.2	1	UNK0	0.000	
92	   C	5.041	0.962	-1.913	C.2	1	UNK0	0.000	
93	   C	6.963	-0.310	-1.369	C.3	1	UNK0	0.000	
94	   H	3.444	-0.183	-3.801	 H	1	UNK0	0.000	
95	   H	5.300	1.581	-1.034	 H	1	UNK0	0.000	
96	   H	7.045	0.468	-0.631	 H	1	UNK0	0.000	
@<TRIPOS>BOND
1 1 4 2
2 2 59 1
3 2 3 2
4 3 90 1
5 3 4 1
6 5 8 1
7 5 29 1
8 1 5 1
9 2 6 1
10 4 7 1
11 9 12 2
12 10 43 2
13 10 11 1
14 11 50 2
15 11 12 1
16 12 15 1
17 9 13 1
18 13 16 1
19 10 14 1
20 18 22 1
21 18 75 2
22 18 19 1
23 19 20 1
24 17 20 2
25 17 21 1
26 20 23 1
27 21 24 1
28 25 28 1
29 26 83 1
30 26 27 2
31 27 66 1
32 27 28 1
33 29 32 1
34 25 29 1
35 26 30 1
36 28 31 1
37 33 36 2
38 19 34 2
39 34 35 1
40 35 74 2
41 35 36 1
42 36 39 1
43 33 37 1
44 37 40 1
45 34 38 1
46 42 46 1
47 42 51 2
48 42 43 1
49 41 44 2
50 43 44 1
51 41 45 1
52 44 47 1
53 45 48 1
54 49 53 1
55 50 51 1
56 50 54 1
57 51 52 1
58 52 55 1
59 49 52 2
60 53 77 1
61 53 56 1
62 57 61 1
63 58 62 1
64 59 60 1
65 58 59 2
66 57 60 1
67 37 61 1
68 60 63 1
69 61 64 1
70 65 69 1
71 66 67 2
72 67 82 1
73 67 68 1
74 65 68 2
75 68 71 1
76 21 69 1
77 69 72 1
78 66 70 1
79 73 77 1
80 74 78 1
81 74 75 1
82 75 76 1
83 76 79 1
84 73 76 2
85 77 80 1
86 81 85 1
87 82 86 1
88 83 84 1
89 82 83 2
90 81 84 1
91 13 85 1
92 84 87 1
93 85 88 1
94 89 92 2
95 89 93 1
96 90 91 2
97 58 91 1
98 91 92 1
99 92 95 1
100 45 93 1
101 93 96 1
102 90 94 1
@<TRIPOS>SUBSTRUCTURE
1	UNK0	1	GROUP	1 ****	UNK
