# Supplementary material for: MoleQCage: Geometric High-Throughput Screening for Molecular Caging Prediction
Source: J Chem Inf Model. 2024 Dec 12;64(24):9034–9. doi: 10.1021/acs.jcim.4c01419 (PMC11684736; doi:10.1021/acs.jcim.4c01419)
Supplement: Supplementary file 2 — ci4c01419_si_002.zip [file ci4c01419_si_002.zip › CC3_conformations/CC3_198.mol2]

# created with PyMOL 2.4.1
@<TRIPOS>MOLECULE
frame397.xyz
96 102 1                
SMALL
USER_CHARGES
@<TRIPOS>ATOM
1	   N	0.259	0.844	-5.606	N.2	1	UNK0	0.000	
2	   C	1.394	2.369	-3.465	C.2	1	UNK0	0.000	
3	   C	1.966	1.174	-3.923	C.2	1	UNK0	0.000	
4	   C	1.328	0.474	-5.027	C.2	1	UNK0	0.000	
5	   C	-0.307	0.132	-6.768	C.3	1	UNK0	0.000	
6	   H	0.519	2.636	-3.961	 H	1	UNK0	0.000	
7	   H	1.801	-0.448	-5.399	 H	1	UNK0	0.000	
8	   H	0.356	-0.733	-7.019	 H	1	UNK0	0.000	
9	   N	0.472	-5.443	0.639	N.3	1	UNK0	0.000	
10	   C	2.626	-3.616	1.022	C.2	1	UNK0	0.000	
11	   C	1.544	-3.685	1.904	C.2	1	UNK0	0.000	
12	   C	0.504	-4.710	1.637	C.3	1	UNK0	0.000	
13	   C	-0.469	-6.535	0.754	C.3	1	UNK0	0.000	
14	   H	2.564	-4.174	0.060	 H	1	UNK0	0.000	
15	   H	-0.380	-4.685	2.336	 H	1	UNK0	0.000	
16	   H	-1.078	-6.440	1.628	 H	1	UNK0	0.000	
17	   N	-5.318	1.888	2.110	N.2	1	UNK0	0.000	
18	   C	-2.550	1.777	3.112	C.2	1	UNK0	0.000	
19	   C	-3.000	2.623	2.085	C.2	1	UNK0	0.000	
20	   C	-4.391	2.530	1.558	C.2	1	UNK0	0.000	
21	   C	-6.553	1.856	1.384	C.3	1	UNK0	0.000	
22	   H	-3.215	1.028	3.559	 H	1	UNK0	0.000	
23	   H	-4.614	3.088	0.651	 H	1	UNK0	0.000	
24	   H	-6.631	2.677	0.609	 H	1	UNK0	0.000	
25	   N	-2.028	-1.104	-5.432	N.2	1	UNK0	0.000	
26	   C	-2.774	-2.677	-3.061	C.2	1	UNK0	0.000	
27	   C	-3.266	-1.440	-3.316	C.2	1	UNK0	0.000	
28	   C	-2.938	-0.746	-4.562	C.2	1	UNK0	0.000	
29	   C	-1.810	-0.245	-6.567	C.3	1	UNK0	0.000	
30	   H	-2.134	-3.210	-3.722	 H	1	UNK0	0.000	
31	   H	-3.576	0.084	-4.724	 H	1	UNK0	0.000	
32	   H	-2.421	0.653	-6.638	 H	1	UNK0	0.000	
33	   N	-0.299	5.872	0.939	N.3	1	UNK0	0.000	
34	   C	-2.128	3.619	1.564	C.2	1	UNK0	0.000	
35	   C	-0.826	3.748	2.037	C.2	1	UNK0	0.000	
36	   C	0.072	4.831	1.579	C.3	1	UNK0	0.000	
37	   C	0.804	6.753	0.490	C.3	1	UNK0	0.000	
38	   H	-2.401	4.326	0.861	 H	1	UNK0	0.000	
39	   H	1.072	4.664	1.907	 H	1	UNK0	0.000	
40	   H	1.717	6.617	0.993	 H	1	UNK0	0.000	
41	   N	5.878	-1.933	0.568	N.2	1	UNK0	0.000	
42	   C	3.649	-1.931	2.412	C.2	1	UNK0	0.000	
43	   C	3.672	-2.753	1.302	C.2	1	UNK0	0.000	
44	   C	4.827	-2.651	0.336	C.2	1	UNK0	0.000	
45	   C	6.852	-1.768	-0.447	C.3	1	UNK0	0.000	
46	   H	4.466	-1.208	2.493	 H	1	UNK0	0.000	
47	   H	4.739	-3.317	-0.516	 H	1	UNK0	0.000	
48	   H	6.689	-2.418	-1.360	 H	1	UNK0	0.000	
49	   N	1.907	-1.330	5.528	N.2	1	UNK0	0.000	
50	   C	1.559	-2.887	3.051	C.2	1	UNK0	0.000	
51	   C	2.576	-1.965	3.338	C.2	1	UNK0	0.000	
52	   C	2.673	-1.190	4.579	C.2	1	UNK0	0.000	
53	   C	1.874	-0.391	6.613	C.3	1	UNK0	0.000	
54	   H	0.785	-2.955	3.738	 H	1	UNK0	0.000	
55	   H	3.491	-0.419	4.702	 H	1	UNK0	0.000	
56	   H	2.725	0.329	6.664	 H	1	UNK0	0.000	
57	   N	1.653	5.231	-1.203	N.2	1	UNK0	0.000	
58	   C	2.911	2.593	-1.630	C.2	1	UNK0	0.000	
59	   C	1.819	3.093	-2.354	C.2	1	UNK0	0.000	
60	   C	1.186	4.391	-2.028	C.2	1	UNK0	0.000	
61	   C	0.976	6.469	-1.016	C.3	1	UNK0	0.000	
62	   H	3.226	3.158	-0.771	 H	1	UNK0	0.000	
63	   H	0.226	4.637	-2.550	 H	1	UNK0	0.000	
64	   H	-0.124	6.463	-1.375	 H	1	UNK0	0.000	
65	   N	-5.854	0.113	-0.160	N.2	1	UNK0	0.000	
66	   C	-4.049	-0.841	-2.281	C.2	1	UNK0	0.000	
67	   C	-4.349	-1.523	-1.067	C.2	1	UNK0	0.000	
68	   C	-5.225	-0.967	-0.017	C.2	1	UNK0	0.000	
69	   C	-6.843	0.468	0.756	C.3	1	UNK0	0.000	
70	   H	-4.390	0.211	-2.458	 H	1	UNK0	0.000	
71	   H	-5.453	-1.541	0.804	 H	1	UNK0	0.000	
72	   H	-6.930	-0.237	1.617	 H	1	UNK0	0.000	
73	   N	0.312	1.155	5.302	N.2	1	UNK0	0.000	
74	   C	-0.297	2.905	3.038	C.2	1	UNK0	0.000	
75	   C	-1.213	1.913	3.533	C.2	1	UNK0	0.000	
76	   C	-0.804	1.104	4.708	C.2	1	UNK0	0.000	
77	   C	0.491	0.399	6.572	C.3	1	UNK0	0.000	
78	   H	0.700	2.978	3.481	 H	1	UNK0	0.000	
79	   H	-1.694	0.497	5.075	 H	1	UNK0	0.000	
80	   H	-0.353	-0.390	6.580	 H	1	UNK0	0.000	
81	   N	-2.288	-5.391	-0.553	N.2	1	UNK0	0.000	
82	   C	-3.803	-2.754	-0.816	C.2	1	UNK0	0.000	
83	   C	-2.904	-3.329	-1.743	C.2	1	UNK0	0.000	
84	   C	-2.120	-4.540	-1.481	C.2	1	UNK0	0.000	
85	   C	-1.449	-6.607	-0.478	C.3	1	UNK0	0.000	
86	   H	-3.830	-3.255	0.162	 H	1	UNK0	0.000	
87	   H	-1.282	-4.688	-2.137	 H	1	UNK0	0.000	
88	   H	-0.876	-6.681	-1.363	 H	1	UNK0	0.000	
89	   N	5.469	-0.165	-1.641	N.2	1	UNK0	0.000	
90	   C	3.051	0.680	-3.185	C.2	1	UNK0	0.000	
91	   C	3.540	1.327	-2.028	C.2	1	UNK0	0.000	
92	   C	4.740	0.864	-1.346	C.2	1	UNK0	0.000	
93	   C	6.763	-0.303	-0.966	C.3	1	UNK0	0.000	
94	   H	3.501	-0.218	-3.560	 H	1	UNK0	0.000	
95	   H	5.045	1.555	-0.555	 H	1	UNK0	0.000	
96	   H	6.930	0.455	-0.255	 H	1	UNK0	0.000	
@<TRIPOS>BOND
1 1 4 2
2 2 59 1
3 2 3 2
4 3 90 1
5 3 4 1
6 5 29 1
7 1 5 1
8 2 6 1
9 4 7 1
10 5 8 1
11 9 13 1
12 9 12 1
13 10 43 2
14 10 11 1
15 11 50 2
16 11 12 1
17 12 15 1
18 13 16 1
19 10 14 1
20 18 75 1
21 18 22 1
22 18 19 2
23 19 20 1
24 17 20 2
25 17 21 1
26 20 23 1
27 21 24 1
28 25 28 2
29 26 83 1
30 26 27 2
31 27 66 1
32 27 28 1
33 25 29 1
34 26 30 1
35 28 31 1
36 29 32 1
37 33 36 1
38 34 35 2
39 19 34 1
40 35 74 1
41 36 39 1
42 35 36 1
43 33 37 1
44 37 40 1
45 34 38 1
46 42 46 1
47 42 51 2
48 42 43 1
49 41 44 2
50 43 44 1
51 41 45 1
52 44 47 1
53 45 48 1
54 49 53 1
55 50 51 1
56 50 54 1
57 51 52 1
58 52 55 1
59 49 52 2
60 53 56 1
61 57 61 1
62 58 62 1
63 59 60 1
64 58 59 2
65 57 60 2
66 37 61 1
67 60 63 1
68 61 64 1
69 65 68 2
70 65 69 1
71 66 67 2
72 67 82 1
73 67 68 1
74 68 71 1
75 21 69 1
76 69 72 1
77 66 70 1
78 73 77 1
79 74 78 1
80 74 75 2
81 75 76 1
82 76 79 1
83 73 76 2
84 77 80 1
85 53 77 1
86 81 85 1
87 82 86 1
88 83 84 1
89 82 83 2
90 81 84 2
91 13 85 1
92 84 87 1
93 85 88 1
94 89 92 2
95 89 93 1
96 90 91 2
97 58 91 1
98 91 92 1
99 92 95 1
100 45 93 1
101 93 96 1
102 90 94 1
@<TRIPOS>SUBSTRUCTURE
1	UNK0	1	GROUP	1 ****	UNK
