# Supplementary material for: MoleQCage: Geometric High-Throughput Screening for Molecular Caging Prediction
Source: J Chem Inf Model. 2024 Dec 12;64(24):9034–9. doi: 10.1021/acs.jcim.4c01419 (PMC11684736; doi:10.1021/acs.jcim.4c01419)
Supplement: Supplementary file 2 — ci4c01419_si_002.zip [file ci4c01419_si_002.zip › CC3_conformations/CC3_199.mol2]

# created with PyMOL 2.4.1
@<TRIPOS>MOLECULE
frame398.xyz
96 102 1                
SMALL
USER_CHARGES
@<TRIPOS>ATOM
1	   N	0.367	0.723	-5.683	N.2	1	UNK0	0.000	
2	   C	1.296	2.434	-3.492	C.2	1	UNK0	0.000	
3	   C	1.810	1.092	-3.832	C.2	1	UNK0	0.000	
4	   C	1.252	0.279	-4.869	C.2	1	UNK0	0.000	
5	   C	-0.115	-0.243	-6.687	C.3	1	UNK0	0.000	
6	   H	0.338	2.749	-3.948	 H	1	UNK0	0.000	
7	   H	1.555	-0.753	-4.894	 H	1	UNK0	0.000	
8	   H	0.310	-1.217	-6.515	 H	1	UNK0	0.000	
9	   N	0.667	-5.783	0.956	N.2	1	UNK0	0.000	
10	   C	2.290	-3.440	0.729	C.2	1	UNK0	0.000	
11	   C	1.385	-3.613	1.775	C.2	1	UNK0	0.000	
12	   C	0.506	-4.800	1.766	C.2	1	UNK0	0.000	
13	   C	-0.399	-6.796	0.924	C.3	1	UNK0	0.000	
14	   H	2.373	-4.058	-0.122	 H	1	UNK0	0.000	
15	   H	-0.400	-4.702	2.454	 H	1	UNK0	0.000	
16	   H	-1.030	-6.860	1.897	 H	1	UNK0	0.000	
17	   N	-5.348	2.025	2.027	N.2	1	UNK0	0.000	
18	   C	-2.780	2.033	3.299	C.2	1	UNK0	0.000	
19	   C	-3.076	2.907	2.217	C.2	1	UNK0	0.000	
20	   C	-4.435	2.891	1.729	C.2	1	UNK0	0.000	
21	   C	-6.530	1.965	1.171	C.3	1	UNK0	0.000	
22	   H	-3.602	1.375	3.618	 H	1	UNK0	0.000	
23	   H	-4.645	3.602	1.011	 H	1	UNK0	0.000	
24	   H	-6.618	2.548	0.221	 H	1	UNK0	0.000	
25	   N	-1.755	-1.075	-5.215	N.2	1	UNK0	0.000	
26	   C	-2.083	-2.416	-2.656	C.2	1	UNK0	0.000	
27	   C	-2.826	-1.291	-3.024	C.2	1	UNK0	0.000	
28	   C	-2.401	-0.516	-4.279	C.2	1	UNK0	0.000	
29	   C	-1.612	-0.349	-6.451	C.3	1	UNK0	0.000	
30	   H	-1.296	-2.742	-3.299	 H	1	UNK0	0.000	
31	   H	-2.729	0.522	-4.426	 H	1	UNK0	0.000	
32	   H	-2.082	0.620	-6.414	 H	1	UNK0	0.000	
33	   N	-0.120	5.681	0.929	N.2	1	UNK0	0.000	
34	   C	-2.044	3.678	1.633	C.2	1	UNK0	0.000	
35	   C	-0.788	3.809	2.275	C.2	1	UNK0	0.000	
36	   C	0.231	4.770	1.671	C.2	1	UNK0	0.000	
37	   C	0.801	6.738	0.545	C.3	1	UNK0	0.000	
38	   H	-2.281	4.236	0.775	 H	1	UNK0	0.000	
39	   H	1.347	4.656	1.912	 H	1	UNK0	0.000	
40	   H	1.711	6.695	1.116	 H	1	UNK0	0.000	
41	   N	5.585	-1.945	0.365	N.2	1	UNK0	0.000	
42	   C	3.394	-1.689	1.970	C.2	1	UNK0	0.000	
43	   C	3.354	-2.571	0.923	C.2	1	UNK0	0.000	
44	   C	4.505	-2.572	0.007	C.2	1	UNK0	0.000	
45	   C	6.670	-1.851	-0.609	C.3	1	UNK0	0.000	
46	   H	4.236	-1.066	2.233	 H	1	UNK0	0.000	
47	   H	4.446	-3.173	-0.824	 H	1	UNK0	0.000	
48	   H	6.501	-2.507	-1.484	 H	1	UNK0	0.000	
49	   N	1.423	-0.965	5.100	N.2	1	UNK0	0.000	
50	   C	1.334	-2.678	2.869	C.2	1	UNK0	0.000	
51	   C	2.399	-1.704	2.994	C.2	1	UNK0	0.000	
52	   C	2.407	-1.052	4.280	C.2	1	UNK0	0.000	
53	   C	1.560	-0.185	6.330	C.3	1	UNK0	0.000	
54	   H	0.614	-2.899	3.632	 H	1	UNK0	0.000	
55	   H	3.385	-0.594	4.491	 H	1	UNK0	0.000	
56	   H	2.125	0.755	6.181	 H	1	UNK0	0.000	
57	   N	1.706	5.354	-1.281	N.2	1	UNK0	0.000	
58	   C	3.109	2.743	-1.952	C.2	1	UNK0	0.000	
59	   C	1.924	3.232	-2.566	C.2	1	UNK0	0.000	
60	   C	1.321	4.588	-2.218	C.2	1	UNK0	0.000	
61	   C	0.997	6.597	-1.022	C.3	1	UNK0	0.000	
62	   H	3.516	3.338	-1.201	 H	1	UNK0	0.000	
63	   H	0.461	4.854	-2.879	 H	1	UNK0	0.000	
64	   H	0.127	6.593	-1.639	 H	1	UNK0	0.000	
65	   N	-5.792	0.056	-0.178	N.2	1	UNK0	0.000	
66	   C	-3.841	-0.834	-2.092	C.2	1	UNK0	0.000	
67	   C	-4.085	-1.480	-0.876	C.2	1	UNK0	0.000	
68	   C	-5.019	-0.879	0.118	C.2	1	UNK0	0.000	
69	   C	-6.751	0.488	0.860	C.3	1	UNK0	0.000	
70	   H	-4.453	0.054	-2.365	 H	1	UNK0	0.000	
71	   H	-4.948	-1.351	1.129	 H	1	UNK0	0.000	
72	   H	-6.708	-0.144	1.804	 H	1	UNK0	0.000	
73	   N	-0.293	1.300	5.773	N.2	1	UNK0	0.000	
74	   C	-0.562	2.981	3.400	C.2	1	UNK0	0.000	
75	   C	-1.495	2.024	3.812	C.2	1	UNK0	0.000	
76	   C	-1.114	1.026	4.836	C.2	1	UNK0	0.000	
77	   C	0.119	0.229	6.691	C.3	1	UNK0	0.000	
78	   H	0.399	2.901	3.842	 H	1	UNK0	0.000	
79	   H	-1.546	0.074	4.857	 H	1	UNK0	0.000	
80	   H	-0.609	-0.556	6.693	 H	1	UNK0	0.000	
81	   N	-2.066	-5.232	-0.367	N.2	1	UNK0	0.000	
82	   C	-3.378	-2.652	-0.593	C.2	1	UNK0	0.000	
83	   C	-2.390	-3.164	-1.519	C.2	1	UNK0	0.000	
84	   C	-1.647	-4.450	-1.248	C.2	1	UNK0	0.000	
85	   C	-1.382	-6.546	-0.298	C.3	1	UNK0	0.000	
86	   H	-3.525	-3.299	0.350	 H	1	UNK0	0.000	
87	   H	-0.833	-4.634	-1.948	 H	1	UNK0	0.000	
88	   H	-0.716	-6.734	-1.161	 H	1	UNK0	0.000	
89	   N	5.470	-0.056	-1.890	N.2	1	UNK0	0.000	
90	   C	2.937	0.621	-3.164	C.2	1	UNK0	0.000	
91	   C	3.620	1.492	-2.256	C.2	1	UNK0	0.000	
92	   C	4.818	1.003	-1.643	C.2	1	UNK0	0.000	
93	   C	6.653	-0.402	-1.155	C.3	1	UNK0	0.000	
94	   H	3.364	-0.362	-3.390	 H	1	UNK0	0.000	
95	   H	5.198	1.646	-0.829	 H	1	UNK0	0.000	
96	   H	6.788	0.274	-0.221	 H	1	UNK0	0.000	
@<TRIPOS>BOND
1 1 4 2
2 2 59 1
3 2 3 2
4 3 90 1
5 3 4 1
6 5 8 1
7 5 29 1
8 1 5 1
9 2 6 1
10 4 7 1
11 9 12 2
12 10 43 2
13 10 11 1
14 11 50 2
15 11 12 1
16 12 15 1
17 9 13 1
18 13 16 1
19 10 14 1
20 18 22 1
21 18 75 2
22 18 19 1
23 17 20 2
24 19 20 1
25 17 21 1
26 20 23 1
27 21 24 1
28 25 28 2
29 26 83 1
30 26 27 2
31 27 66 1
32 27 28 1
33 29 32 1
34 25 29 1
35 26 30 1
36 28 31 1
37 33 36 2
38 19 34 2
39 34 35 1
40 35 74 2
41 36 39 1
42 35 36 1
43 33 37 1
44 37 40 1
45 34 38 1
46 42 46 1
47 42 51 2
48 42 43 1
49 41 44 2
50 43 44 1
51 41 45 1
52 44 47 1
53 45 48 1
54 49 53 1
55 50 51 1
56 50 54 1
57 51 52 1
58 52 55 1
59 49 52 2
60 53 77 1
61 53 56 1
62 57 61 1
63 58 62 1
64 59 60 1
65 58 59 2
66 57 60 2
67 37 61 1
68 60 63 1
69 61 64 1
70 65 68 2
71 65 69 1
72 66 67 2
73 67 82 1
74 67 68 1
75 68 71 1
76 21 69 1
77 69 72 1
78 66 70 1
79 73 77 1
80 74 75 1
81 74 78 1
82 75 76 1
83 76 79 1
84 73 76 2
85 77 80 1
86 81 85 1
87 82 86 1
88 83 84 1
89 82 83 2
90 81 84 2
91 13 85 1
92 84 87 1
93 85 88 1
94 89 92 2
95 89 93 1
96 90 91 2
97 58 91 1
98 91 92 1
99 92 95 1
100 45 93 1
101 93 96 1
102 90 94 1
@<TRIPOS>SUBSTRUCTURE
1	UNK0	1	GROUP	1 ****	UNK
