# Supplementary material for: MoleQCage: Geometric High-Throughput Screening for Molecular Caging Prediction
Source: J Chem Inf Model. 2024 Dec 12;64(24):9034–9. doi: 10.1021/acs.jcim.4c01419 (PMC11684736; doi:10.1021/acs.jcim.4c01419)
Supplement: Supplementary file 2 — ci4c01419_si_002.zip [file ci4c01419_si_002.zip › CC3_conformations/CC3_200.mol2]

# created with PyMOL 2.4.1
@<TRIPOS>MOLECULE
frame399.xyz
96 102 1                
SMALL
USER_CHARGES
@<TRIPOS>ATOM
1	   N	0.265	0.708	-5.611	N.2	1	UNK0	0.000	
2	   C	1.334	2.449	-3.383	C.2	1	UNK0	0.000	
3	   C	1.886	1.279	-3.886	C.2	1	UNK0	0.000	
4	   C	1.377	0.523	-5.063	C.2	1	UNK0	0.000	
5	   C	-0.113	-0.268	-6.629	C.3	1	UNK0	0.000	
6	   H	0.432	2.800	-3.853	 H	1	UNK0	0.000	
7	   H	2.113	-0.240	-5.359	 H	1	UNK0	0.000	
8	   H	0.485	-1.190	-6.492	 H	1	UNK0	0.000	
9	   N	0.396	-5.706	0.622	N.2	1	UNK0	0.000	
10	   C	2.560	-3.776	0.895	C.2	1	UNK0	0.000	
11	   C	1.492	-3.839	1.765	C.2	1	UNK0	0.000	
12	   C	0.410	-4.838	1.592	C.2	1	UNK0	0.000	
13	   C	-0.535	-6.783	0.721	C.3	1	UNK0	0.000	
14	   H	2.691	-4.461	0.053	 H	1	UNK0	0.000	
15	   H	-0.401	-4.903	2.355	 H	1	UNK0	0.000	
16	   H	-1.096	-6.881	1.683	 H	1	UNK0	0.000	
17	   N	-5.424	1.928	2.086	N.3	1	UNK0	0.000	
18	   C	-2.609	1.739	2.961	C.2	1	UNK0	0.000	
19	   C	-3.083	2.735	2.117	C.2	1	UNK0	0.000	
20	   C	-4.541	2.691	1.602	C.3	1	UNK0	0.000	
21	   C	-6.653	1.939	1.309	C.3	1	UNK0	0.000	
22	   H	-3.329	1.014	3.299	 H	1	UNK0	0.000	
23	   H	-4.880	3.353	0.817	 H	1	UNK0	0.000	
24	   H	-6.565	2.608	0.392	 H	1	UNK0	0.000	
25	   N	-1.891	-1.219	-5.278	N.2	1	UNK0	0.000	
26	   C	-2.284	-2.478	-2.713	C.2	1	UNK0	0.000	
27	   C	-2.950	-1.263	-3.018	C.2	1	UNK0	0.000	
28	   C	-2.622	-0.720	-4.385	C.2	1	UNK0	0.000	
29	   C	-1.638	-0.446	-6.502	C.3	1	UNK0	0.000	
30	   H	-1.694	-2.885	-3.486	 H	1	UNK0	0.000	
31	   H	-3.080	0.244	-4.568	 H	1	UNK0	0.000	
32	   H	-2.237	0.526	-6.375	 H	1	UNK0	0.000	
33	   N	-0.324	5.850	0.998	N.2	1	UNK0	0.000	
34	   C	-2.236	3.860	1.877	C.2	1	UNK0	0.000	
35	   C	-0.876	3.919	2.261	C.2	1	UNK0	0.000	
36	   C	0.047	4.969	1.833	C.2	1	UNK0	0.000	
37	   C	0.645	6.859	0.603	C.3	1	UNK0	0.000	
38	   H	-2.597	4.681	1.247	 H	1	UNK0	0.000	
39	   H	1.055	4.875	2.243	 H	1	UNK0	0.000	
40	   H	1.567	6.845	1.217	 H	1	UNK0	0.000	
41	   N	5.523	-1.599	0.216	N.2	1	UNK0	0.000	
42	   C	3.497	-1.933	2.225	C.2	1	UNK0	0.000	
43	   C	3.637	-2.802	1.095	C.2	1	UNK0	0.000	
44	   C	4.718	-2.627	0.148	C.2	1	UNK0	0.000	
45	   C	6.639	-1.636	-0.680	C.3	1	UNK0	0.000	
46	   H	4.229	-1.196	2.356	 H	1	UNK0	0.000	
47	   H	4.805	-3.407	-0.577	 H	1	UNK0	0.000	
48	   H	6.554	-2.412	-1.469	 H	1	UNK0	0.000	
49	   N	1.679	-1.399	5.287	N.2	1	UNK0	0.000	
50	   C	1.444	-3.080	2.889	C.2	1	UNK0	0.000	
51	   C	2.431	-2.088	3.091	C.2	1	UNK0	0.000	
52	   C	2.378	-1.206	4.265	C.2	1	UNK0	0.000	
53	   C	1.775	-0.341	6.333	C.3	1	UNK0	0.000	
54	   H	0.689	-3.124	3.593	 H	1	UNK0	0.000	
55	   H	3.008	-0.341	4.124	 H	1	UNK0	0.000	
56	   H	2.477	0.487	6.111	 H	1	UNK0	0.000	
57	   N	1.688	5.303	-1.102	N.2	1	UNK0	0.000	
58	   C	3.063	2.751	-1.643	C.2	1	UNK0	0.000	
59	   C	1.877	3.161	-2.265	C.2	1	UNK0	0.000	
60	   C	1.183	4.417	-1.833	C.2	1	UNK0	0.000	
61	   C	0.978	6.611	-0.895	C.3	1	UNK0	0.000	
62	   H	3.543	3.231	-0.870	 H	1	UNK0	0.000	
63	   H	0.157	4.521	-2.219	 H	1	UNK0	0.000	
64	   H	0.103	6.534	-1.626	 H	1	UNK0	0.000	
65	   N	-5.940	0.189	-0.172	N.2	1	UNK0	0.000	
66	   C	-3.871	-0.705	-2.116	C.2	1	UNK0	0.000	
67	   C	-4.152	-1.380	-0.914	C.2	1	UNK0	0.000	
68	   C	-5.210	-0.840	-0.042	C.2	1	UNK0	0.000	
69	   C	-6.936	0.472	0.878	C.3	1	UNK0	0.000	
70	   H	-4.430	0.264	-2.397	 H	1	UNK0	0.000	
71	   H	-5.423	-1.364	0.882	 H	1	UNK0	0.000	
72	   H	-6.923	-0.161	1.789	 H	1	UNK0	0.000	
73	   N	0.062	1.236	5.431	N.2	1	UNK0	0.000	
74	   C	-0.421	2.772	3.042	C.2	1	UNK0	0.000	
75	   C	-1.282	1.774	3.483	C.2	1	UNK0	0.000	
76	   C	-0.834	0.919	4.572	C.2	1	UNK0	0.000	
77	   C	0.302	0.319	6.508	C.3	1	UNK0	0.000	
78	   H	0.604	2.801	3.395	 H	1	UNK0	0.000	
79	   H	-1.319	-0.053	4.682	 H	1	UNK0	0.000	
80	   H	-0.397	-0.474	6.600	 H	1	UNK0	0.000	
81	   N	-2.222	-5.430	-0.401	N.2	1	UNK0	0.000	
82	   C	-3.471	-2.625	-0.623	C.2	1	UNK0	0.000	
83	   C	-2.564	-3.205	-1.530	C.2	1	UNK0	0.000	
84	   C	-1.925	-4.577	-1.335	C.2	1	UNK0	0.000	
85	   C	-1.561	-6.747	-0.445	C.3	1	UNK0	0.000	
86	   H	-3.696	-3.140	0.322	 H	1	UNK0	0.000	
87	   H	-1.202	-4.782	-2.152	 H	1	UNK0	0.000	
88	   H	-1.074	-6.994	-1.392	 H	1	UNK0	0.000	
89	   N	5.668	0.225	-1.974	N.2	1	UNK0	0.000	
90	   C	3.133	0.912	-3.349	C.2	1	UNK0	0.000	
91	   C	3.725	1.612	-2.225	C.2	1	UNK0	0.000	
92	   C	4.990	1.229	-1.579	C.2	1	UNK0	0.000	
93	   C	6.840	-0.260	-1.271	C.3	1	UNK0	0.000	
94	   H	3.602	-0.025	-3.751	 H	1	UNK0	0.000	
95	   H	5.280	1.803	-0.616	 H	1	UNK0	0.000	
96	   H	7.144	0.419	-0.363	 H	1	UNK0	0.000	
@<TRIPOS>BOND
1 1 4 2
2 2 59 1
3 2 3 2
4 3 90 1
5 3 4 1
6 5 29 1
7 5 8 1
8 1 5 1
9 2 6 1
10 4 7 1
11 9 13 1
12 9 12 2
13 10 43 2
14 10 11 1
15 11 50 2
16 11 12 1
17 12 15 1
18 13 16 1
19 10 14 1
20 18 22 1
21 18 75 2
22 18 19 1
23 17 20 1
24 19 20 1
25 17 21 1
26 20 23 1
27 21 24 1
28 25 28 2
29 26 83 1
30 26 27 2
31 27 66 1
32 27 28 1
33 29 32 1
34 25 29 1
35 26 30 1
36 28 31 1
37 33 36 2
38 19 34 2
39 34 35 1
40 35 74 2
41 36 39 1
42 35 36 1
43 33 37 1
44 37 40 1
45 34 38 1
46 42 46 1
47 42 51 2
48 42 43 1
49 41 44 2
50 43 44 1
51 41 45 1
52 44 47 1
53 45 48 1
54 49 53 1
55 50 51 1
56 50 54 1
57 51 52 1
58 49 52 2
59 53 77 1
60 52 55 1
61 53 56 1
62 57 61 1
63 58 62 1
64 59 60 1
65 58 59 2
66 57 60 2
67 37 61 1
68 60 63 1
69 61 64 1
70 65 68 2
71 65 69 1
72 66 67 2
73 67 82 1
74 67 68 1
75 68 71 1
76 21 69 1
77 69 72 1
78 66 70 1
79 73 77 1
80 74 78 1
81 74 75 1
82 75 76 1
83 76 79 1
84 73 76 2
85 77 80 1
86 82 86 1
87 83 84 1
88 82 83 2
89 81 84 2
90 81 85 1
91 13 85 1
92 84 87 1
93 85 88 1
94 89 92 2
95 89 93 1
96 90 91 2
97 58 91 1
98 91 92 1
99 92 95 1
100 45 93 1
101 93 96 1
102 90 94 1
@<TRIPOS>SUBSTRUCTURE
1	UNK0	1	GROUP	1 ****	UNK
