# Supplementary material for: MoleQCage: Geometric High-Throughput Screening for Molecular Caging Prediction
Source: J Chem Inf Model. 2024 Dec 12;64(24):9034–9. doi: 10.1021/acs.jcim.4c01419 (PMC11684736; doi:10.1021/acs.jcim.4c01419)
Supplement: Supplementary file 3 — ci4c01419_si_003.zip [file ci4c01419_si_003.zip]

Archive with 4 entries (4 files):
- grid_1.dat
- grid_2.dat
- grid_3.dat
- grid_4.dat
