# Supplementary material for: MoleQCage: Geometric High-Throughput Screening for Molecular Caging Prediction
Source: J Chem Inf Model. 2024 Dec 12;64(24):9034–9. doi: 10.1021/acs.jcim.4c01419 (PMC11684736; doi:10.1021/acs.jcim.4c01419)
Supplement: Supplementary file 3 — ci4c01419_si_003.zip [file ci4c01419_si_003.zip › grid_1.dat]

72
0.881766 0.236268 0.204124 0.353553
0.645497 0.645497 -8.92255e-09 0.408248
0.236268 0.881766 -0.204124 0.353553
-0.236268 0.881766 -0.353553 0.204124
-0.645497 0.645497 -0.408248 -2.43416e-09
-0.881766 0.236268 -0.353553 -0.204124
0.881766 0.236268 -0.353553 0.204124
0.645497 0.645497 -0.408248 -8.92255e-09
0.236268 0.881766 -0.353553 -0.204124
-0.236268 0.881766 -0.204124 -0.353553
-0.645497 0.645497 2.43416e-09 -0.408248
-0.881766 0.236268 0.204124 -0.353553
0.881766 0.236268 -0.204124 -0.353553
0.645497 0.645497 8.92255e-09 -0.408248
0.236268 0.881766 0.204124 -0.353553
-0.236268 0.881766 0.353553 -0.204124
-0.645497 0.645497 0.408248 2.43416e-09
-0.881766 0.236268 0.353553 0.204124
0.881766 0.236268 0.353553 -0.204124
0.645497 0.645497 0.408248 8.92255e-09
0.236268 0.881766 0.353553 0.204124
-0.236268 0.881766 0.204124 0.353553
-0.645497 0.645497 -2.43416e-09 0.408248
-0.881766 0.236268 -0.204124 0.353553
0.683013 0.183013 0.683013 0.183013
0.5 0.5 0.5 0.5
0.183013 0.683013 0.183013 0.683013
-0.183013 0.683013 -0.183013 0.683013
-0.5 0.5 -0.5 0.5
-0.683013 0.183013 -0.683013 0.183013
0.683013 0.183013 -0.183013 0.683013
0.5 0.5 -0.5 0.5
0.183013 0.683013 -0.683013 0.183013
-0.183013 0.683013 -0.683013 -0.183013
-0.5 0.5 -0.5 -0.5
-0.683013 0.183013 -0.183013 -0.683013
0.683013 0.183013 -0.683013 -0.183013
0.5 0.5 -0.5 -0.5
0.183013 0.683013 -0.183013 -0.683013
-0.183013 0.683013 0.183013 -0.683013
-0.5 0.5 0.5 -0.5
-0.683013 0.183013 0.683013 -0.183013
0.683013 0.183013 0.183013 -0.683013
0.5 0.5 0.5 -0.5
0.183013 0.683013 0.683013 -0.183013
-0.183013 0.683013 0.683013 0.183013
-0.5 0.5 0.5 0.5
-0.683013 0.183013 0.183013 0.683013
0.394338 0.105662 0.456435 0.790569
0.288675 0.288675 -1.99514e-08 0.912871
0.105662 0.394338 -0.456435 0.790569
-0.105662 0.394338 -0.790569 0.456435
-0.288675 0.288675 -0.912871 -5.44294e-09
-0.394338 0.105662 -0.790569 -0.456435
0.394338 0.105662 -0.790569 0.456435
0.288675 0.288675 -0.912871 -1.99514e-08
0.105662 0.394338 -0.790569 -0.456435
-0.105662 0.394338 -0.456435 -0.790569
-0.288675 0.288675 5.44294e-09 -0.912871
-0.394338 0.105662 0.456435 -0.790569
0.394338 0.105662 -0.456435 -0.790569
0.288675 0.288675 1.99514e-08 -0.912871
0.105662 0.394338 0.456435 -0.790569
-0.105662 0.394338 0.790569 -0.456435
-0.288675 0.288675 0.912871 5.44294e-09
-0.394338 0.105662 0.790569 0.456435
0.394338 0.105662 0.790569 -0.456435
0.288675 0.288675 0.912871 1.99514e-08
0.105662 0.394338 0.790569 0.456435
-0.105662 0.394338 0.456435 0.790569
-0.288675 0.288675 -5.44294e-09 0.912871
-0.394338 0.105662 -0.456435 0.790569
1 6 7 12 13 13 18 19 24 25 26 26 30 31 31 48 49
0 2 6 7 8 8 12 12 13 13 14 14 18 18 19 20 24 24 25 26 27 27 30 31 32 32 48 48 49 50 50
1 3 7 8 9 9 13 13 14 14 15 15 19 19 20 21 25 25 26 27 28 28 30 30 31 32 33 33 49 49 50 51 51
2 4 8 9 10 10 14 14 15 15 16 16 20 20 21 22 26 26 27 28 29 29 31 31 32 33 34 34 50 50 51 52 52
3 5 9 10 11 11 15 15 16 16 17 17 21 21 22 23 27 27 28 29 32 32 33 34 35 35 51 51 52 53 53
4 10 11 16 16 17 22 23 28 28 29 33 33 34 35 52 53
0 1 7 12 13 18 19 19 30 31 32 32 36 37 37 54 55
0 0 1 2 6 8 12 13 14 14 18 18 19 19 20 20 30 30 31 32 33 33 36 37 38 38 54 54 55 56 56
1 1 2 3 7 9 13 14 15 15 19 19 20 20 21 21 31 31 32 33 34 34 36 36 37 38 39 39 55 55 56 57 57
2 2 3 4 8 10 14 15 16 16 20 20 21 21 22 22 32 32 33 34 35 35 37 37 38 39 40 40 56 56 57 58 58
3 3 4 5 9 11 15 16 17 17 21 21 22 22 23 23 33 33 34 35 38 38 39 40 41 41 57 57 58 59 59
4 5 10 16 17 22 22 23 34 34 35 39 39 40 41 58 59
0 1 1 6 7 13 18 19 36 37 38 38 42 43 43 60 61
0 0 1 1 2 2 6 6 7 8 12 14 18 19 20 20 36 36 37 38 39 39 42 43 44 44 60 60 61 62 62
1 1 2 2 3 3 7 7 8 9 13 15 19 20 21 21 37 37 38 39 40 40 42 42 43 44 45 45 61 61 62 63 63
2 2 3 3 4 4 8 8 9 10 14 16 20 21 22 22 38 38 39 40 41 41 43 43 44 45 46 46 62 62 63 64 64
3 3 4 4 5 5 9 9 10 11 15 17 21 22 23 23 39 39 40 41 44 44 45 46 47 47 63 63 64 65 65
4 4 5 10 11 16 22 23 40 40 41 45 45 46 47 64 65
0 1 6 7 7 12 13 19 24 25 25 42 43 44 44 66 67
0 1 2 2 6 6 7 7 8 8 12 12 13 14 18 20 24 25 26 26 42 42 43 44 45 45 66 66 67 68 68
1 2 3 3 7 7 8 8 9 9 13 13 14 15 19 21 24 24 25 26 27 27 43 43 44 45 46 46 67 67 68 69 69
2 3 4 4 8 8 9 9 10 10 14 14 15 16 20 22 25 25 26 27 28 28 44 44 45 46 47 47 68 68 69 70 70
3 4 5 5 9 9 10 10 11 11 15 15 16 17 21 23 26 26 27 28 29 29 45 45 46 47 69 69 70 71 71
4 5 10 10 11 16 17 22 27 27 28 29 46 46 47 70 71
0 1 18 19 20 20 25 43 44 48 66 67 68
0 1 2 2 18 18 19 20 21 21 24 26 30 30 44 44 45 45 48 49 67 68 69
0 0 1 2 3 3 19 19 20 21 22 22 25 27 30 30 31 31 45 45 46 46 48 49 50 50 68 69 70
1 1 2 3 4 4 20 20 21 22 23 23 26 28 31 31 32 32 46 46 47 47 49 50 51 69 69 70 71
2 2 3 4 5 5 21 21 22 23 27 29 32 32 33 33 47 47 50 51 52 70 71
3 3 4 5 22 23 28 33 34 51 52 53 71
0 1 2 2 6 7 25 26 31 48 49 50 54
0 0 1 2 3 3 6 7 8 8 26 26 27 27 30 32 36 36 49 50 51 54 55
1 1 2 3 4 4 6 6 7 8 9 9 27 27 28 28 31 33 36 36 37 37 50 51 52 54 55 56 56
2 2 3 4 5 5 7 7 8 9 10 10 28 28 29 29 32 34 37 37 38 38 51 51 52 53 55 56 57
3 3 4 5 8 8 9 10 11 11 29 29 33 35 38 38 39 39 52 53 56 57 58
4 5 9 9 10 11 34 39 40 53 57 58 59
6 7 8 8 12 13 31 32 37 54 55 56 60
6 6 7 8 9 9 12 13 14 14 32 32 33 33 36 38 42 42 55 56 57 60 61
7 7 8 9 10 10 12 12 13 14 15 15 33 33 34 34 37 39 42 42 43 43 56 57 58 60 61 62 62
8 8 9 10 11 11 13 13 14 15 16 16 34 34 35 35 38 40 43 43 44 44 57 57 58 59 61 62 63
9 9 10 11 14 14 15 16 17 17 35 35 39 41 44 44 45 45 58 59 62 63 64
10 11 15 15 16 17 40 45 46 59 63 64 65
12 13 14 14 18 19 37 38 43 60 61 62 66
12 12 13 14 15 15 18 19 20 20 24 24 38 38 39 39 42 44 61 62 63 66 67
13 13 14 15 16 16 18 18 19 20 21 21 24 24 25 25 39 39 40 40 43 45 62 63 64 66 67 68 68
14 14 15 16 17 17 19 19 20 21 22 22 25 25 26 26 40 40 41 41 44 46 63 63 64 65 67 68 69
15 15 16 17 20 20 21 22 23 23 26 26 27 27 41 41 45 47 64 65 68 69 70
16 17 21 21 22 23 27 28 46 65 69 70 71
0 1 24 25 26 30 49 65 68 69 70
0 0 1 2 25 26 27 30 31 48 50 69 70 71 71
1 1 2 3 3 26 26 27 28 30 31 32 49 51 54 70 71
2 2 3 4 4 27 28 29 31 32 33 33 50 52 54 55 71
3 3 4 5 28 29 32 33 34 51 53 54 54 55 56
4 5 29 33 34 35 52 55 56 57 60
6 7 30 31 32 36 50 51 52 55 71
6 6 7 8 31 32 33 36 37 51 52 53 53 54 56
7 7 8 9 9 32 32 33 34 36 37 38 52 53 55 57 60
8 8 9 10 10 33 34 35 37 38 39 39 53 56 58 60 61
9 9 10 11 34 35 38 39 40 57 59 60 60 61 62
10 11 35 39 40 41 58 61 62 63 66
12 13 36 37 38 42 53 56 57 58 61
12 12 13 14 37 38 39 42 43 57 58 59 59 60 62
13 13 14 15 15 38 38 39 40 42 43 44 58 59 61 63 66
14 14 15 16 16 39 40 41 43 44 45 45 59 62 64 66 67
15 15 16 17 40 41 44 45 46 63 65 66 66 67 68
16 17 41 45 46 47 48 64 67 68 69
18 19 24 42 43 44 59 62 63 64 67
18 18 19 20 24 25 43 44 45 63 64 65 65 66 68
19 19 20 21 21 24 25 26 44 44 45 46 48 64 65 67 69
20 20 21 22 22 25 26 27 27 45 46 47 48 49 65 68 70
21 21 22 23 26 27 28 46 47 48 48 49 50 69 71
22 23 27 28 29 47 49 50 51 54 70
