# Supplementary material for: MoleQCage: Geometric High-Throughput Screening for Molecular Caging Prediction
Source: J Chem Inf Model. 2024 Dec 12;64(24):9034–9. doi: 10.1021/acs.jcim.4c01419 (PMC11684736; doi:10.1021/acs.jcim.4c01419)
Supplement: Supplementary file 3 — ci4c01419_si_003.zip [file ci4c01419_si_003.zip › grid_2.dat]

576
0.809511 0.106574 0.351469 0.458043
0.754344 0.31246 0.220942 0.533402
0.64777 0.497052 0.0753593 0.572411
0.497052 0.64777 -0.0753594 0.572411
0.31246 0.754344 -0.220942 0.533402
0.106574 0.809511 -0.351469 0.458043
-0.106574 0.809511 -0.458043 0.351469
-0.31246 0.754344 -0.533402 0.220942
-0.497052 0.64777 -0.572411 0.0753593
-0.64777 0.497052 -0.572411 -0.0753593
-0.754344 0.31246 -0.533402 -0.220942
-0.809511 0.106574 -0.458043 -0.351469
0.905061 0.119154 0.105662 0.394338
0.843383 0.349341 -4.46128e-09 0.408248
0.724229 0.555721 -0.105662 0.394338
0.555721 0.724229 -0.204124 0.353553
0.349341 0.843383 -0.288675 0.288675
0.119154 0.905061 -0.353553 0.204124
-0.119154 0.905061 -0.394338 0.105662
-0.349341 0.843383 -0.408248 -3.44731e-08
-0.555721 0.724229 -0.394338 -0.105662
-0.724229 0.555721 -0.353553 -0.204124
-0.843383 0.349341 -0.288675 -0.288675
-0.905061 0.119153 -0.204124 -0.353553
0.905061 0.119154 0.353553 0.204124
0.843383 0.349341 0.288675 0.288675
0.724229 0.555721 0.204124 0.353553
0.555721 0.724229 0.105662 0.394338
0.349341 0.843383 -1.21708e-09 0.408248
0.119154 0.905061 -0.105662 0.394338
-0.119154 0.905061 -0.204124 0.353553
-0.349341 0.843383 -0.288675 0.288675
-0.555721 0.724229 -0.353553 0.204124
-0.724229 0.555721 -0.394338 0.105662
-0.843383 0.349341 -0.408248 2.96048e-08
-0.905061 0.119153 -0.394338 -0.105662
0.97057 0.127778 0.124263 0.161943
0.904427 0.374626 0.0781149 0.188586
0.776649 0.595944 0.0266435 0.202378
0.595944 0.776649 -0.0266436 0.202378
0.374626 0.904427 -0.0781149 0.188586
0.127778 0.97057 -0.124263 0.161943
-0.127778 0.97057 -0.161943 0.124263
-0.374626 0.904427 -0.188586 0.0781149
-0.595944 0.776649 -0.202378 0.0266435
-0.776649 0.595944 -0.202378 -0.0266435
-0.904427 0.374626 -0.188586 -0.0781149
-0.97057 0.127778 -0.161943 -0.124263
0.809511 0.106574 -0.458043 0.351469
0.754344 0.31246 -0.533402 0.220942
0.64777 0.497052 -0.572411 0.0753593
0.497052 0.64777 -0.572411 -0.0753594
0.31246 0.754344 -0.533402 -0.220942
0.106574 0.809511 -0.458043 -0.351469
-0.106574 0.809511 -0.351469 -0.458043
-0.31246 0.754344 -0.220942 -0.533402
-0.497052 0.64777 -0.0753593 -0.572411
-0.64777 0.497052 0.0753593 -0.572411
-0.754344 0.31246 0.220942 -0.533402
-0.809511 0.106574 0.351469 -0.458043
0.905061 0.119154 -0.394338 0.105662
0.843383 0.349341 -0.408248 -4.46128e-09
0.724229 0.555721 -0.394338 -0.105662
0.555721 0.724229 -0.353553 -0.204124
0.349341 0.843383 -0.288675 -0.288675
0.119154 0.905061 -0.204124 -0.353553
-0.119154 0.905061 -0.105662 -0.394338
-0.349341 0.843383 3.44731e-08 -0.408248
-0.555721 0.724229 0.105662 -0.394338
-0.724229 0.555721 0.204124 -0.353553
-0.843383 0.349341 0.288675 -0.288675
-0.905061 0.119153 0.353553 -0.204124
0.905061 0.119154 -0.204124 0.353553
0.843383 0.349341 -0.288675 0.288675
0.724229 0.555721 -0.353553 0.204124
0.555721 0.724229 -0.394338 0.105662
0.349341 0.843383 -0.408248 -1.21708e-09
0.119154 0.905061 -0.394338 -0.105662
-0.119154 0.905061 -0.353553 -0.204124
-0.349341 0.843383 -0.288675 -0.288675
-0.555721 0.724229 -0.204124 -0.353553
-0.724229 0.555721 -0.105662 -0.394338
-0.843383 0.349341 -2.96048e-08 -0.408248
-0.905061 0.119153 0.105662 -0.394338
0.97057 0.127778 -0.161943 0.124263
0.904427 0.374626 -0.188586 0.0781149
0.776649 0.595944 -0.202378 0.0266435
0.595944 0.776649 -0.202378 -0.0266436
0.374626 0.904427 -0.188586 -0.0781149
0.127778 0.97057 -0.161943 -0.124263
-0.127778 0.97057 -0.124263 -0.161943
-0.374626 0.904427 -0.0781149 -0.188586
-0.595944 0.776649 -0.0266435 -0.202378
-0.776649 0.595944 0.0266435 -0.202378
-0.904427 0.374626 0.0781149 -0.188586
-0.97057 0.127778 0.124263 -0.161943
0.809511 0.106574 -0.351469 -0.458043
0.754344 0.31246 -0.220942 -0.533402
0.64777 0.497052 -0.0753593 -0.572411
0.497052 0.64777 0.0753594 -0.572411
0.31246 0.754344 0.220942 -0.533402
0.106574 0.809511 0.351469 -0.458043
-0.106574 0.809511 0.458043 -0.351469
-0.31246 0.754344 0.533402 -0.220942
-0.497052 0.64777 0.572411 -0.0753593
-0.64777 0.497052 0.572411 0.0753593
-0.754344 0.31246 0.533402 0.220942
-0.809511 0.106574 0.458043 0.351469
0.905061 0.119154 -0.105662 -0.394338
0.843383 0.349341 4.46127e-09 -0.408248
0.724229 0.555721 0.105662 -0.394338
0.555721 0.724229 0.204124 -0.353553
0.349341 0.843383 0.288675 -0.288675
0.119154 0.905061 0.353553 -0.204124
-0.119154 0.905061 0.394338 -0.105662
-0.349341 0.843383 0.408248 3.44731e-08
-0.555721 0.724229 0.394338 0.105662
-0.724229 0.555721 0.353553 0.204124
-0.843383 0.349341 0.288675 0.288675
-0.905061 0.119153 0.204124 0.353553
0.905061 0.119154 -0.353553 -0.204124
0.843383 0.349341 -0.288675 -0.288675
0.724229 0.555721 -0.204124 -0.353553
0.555721 0.724229 -0.105662 -0.394338
0.349341 0.843383 1.21708e-09 -0.408248
0.119154 0.905061 0.105662 -0.394338
-0.119154 0.905061 0.204124 -0.353553
-0.349341 0.843383 0.288675 -0.288675
-0.555721 0.724229 0.353553 -0.204124
-0.724229 0.555721 0.394338 -0.105662
-0.843383 0.349341 0.408248 -2.96048e-08
-0.905061 0.119153 0.394338 0.105662
0.97057 0.127778 -0.124263 -0.161943
0.904427 0.374626 -0.0781149 -0.188586
0.776649 0.595944 -0.0266435 -0.202378
0.595944 0.776649 0.0266436 -0.202378
0.374626 0.904427 0.0781149 -0.188586
0.127778 0.97057 0.124263 -0.161943
-0.127778 0.97057 0.161943 -0.124263
-0.374626 0.904427 0.188586 -0.0781149
-0.595944 0.776649 0.202378 -0.0266435
-0.776649 0.595944 0.202378 0.0266435
-0.904427 0.374626 0.188586 0.0781149
-0.97057 0.127778 0.161943 0.124263
0.809511 0.106574 0.458043 -0.351469
0.754344 0.31246 0.533402 -0.220942
0.64777 0.497052 0.572411 -0.0753593
0.497052 0.64777 0.572411 0.0753594
0.31246 0.754344 0.533402 0.220942
0.106574 0.809511 0.458043 0.351469
-0.106574 0.809511 0.351469 0.458043
-0.31246 0.754344 0.220942 0.533402
-0.497052 0.64777 0.0753593 0.572411
-0.64777 0.497052 -0.0753593 0.572411
-0.754344 0.31246 -0.220942 0.533402
-0.809511 0.106574 -0.351469 0.458043
0.905061 0.119154 0.394338 -0.105662
0.843383 0.349341 0.408248 4.46127e-09
0.724229 0.555721 0.394338 0.105662
0.555721 0.724229 0.353553 0.204124
0.349341 0.843383 0.288675 0.288675
0.119154 0.905061 0.204124 0.353553
-0.119154 0.905061 0.105662 0.394338
-0.349341 0.843383 -3.44731e-08 0.408248
-0.555721 0.724229 -0.105662 0.394338
-0.724229 0.555721 -0.204124 0.353553
-0.843383 0.349341 -0.288675 0.288675
-0.905061 0.119153 -0.353553 0.204124
0.905061 0.119154 0.204124 -0.353553
0.843383 0.349341 0.288675 -0.288675
0.724229 0.555721 0.353553 -0.204124
0.555721 0.724229 0.394338 -0.105662
0.349341 0.843383 0.408248 1.21708e-09
0.119154 0.905061 0.394338 0.105662
-0.119154 0.905061 0.353553 0.204124
-0.349341 0.843383 0.288675 0.288675
-0.555721 0.724229 0.204124 0.353553
-0.724229 0.555721 0.105662 0.394338
-0.843383 0.349341 2.96048e-08 0.408248
-0.905061 0.119153 -0.105662 0.394338
0.97057 0.127778 0.161943 -0.124263
0.904427 0.374626 0.188586 -0.0781149
0.776649 0.595944 0.202378 -0.0266435
0.595944 0.776649 0.202378 0.0266436
0.374626 0.904427 0.188586 0.0781149
0.127778 0.97057 0.161943 0.124263
-0.127778 0.97057 0.124263 0.161943
-0.374626 0.904427 0.0781149 0.188586
-0.595944 0.776649 0.0266435 0.202378
-0.776649 0.595944 -0.0266435 0.202378
-0.904427 0.374626 -0.0781149 0.188586
-0.97057 0.127778 -0.124263 0.161943
0.572411 0.0753593 0.809511 0.106574
0.533402 0.220942 0.754344 0.31246
0.458043 0.351469 0.64777 0.497052
0.351469 0.458043 0.497052 0.64777
0.220942 0.533402 0.31246 0.754344
0.0753594 0.572411 0.106574 0.809511
-0.0753593 0.572411 -0.106574 0.809511
-0.220942 0.533402 -0.31246 0.754344
-0.351469 0.458043 -0.497052 0.64777
-0.458043 0.351469 -0.64777 0.497052
-0.533402 0.220942 -0.754344 0.31246
-0.572411 0.0753593 -0.809511 0.106574
0.701057 0.092296 0.612372 0.353553
0.653281 0.270598 0.5 0.5
0.560986 0.430459 0.353553 0.612372
0.430459 0.560986 0.183013 0.683013
0.270598 0.653281 -2.10804e-09 0.707107
0.092296 0.701057 -0.183013 0.683013
-0.092296 0.701057 -0.353553 0.612372
-0.270598 0.653281 -0.5 0.5
-0.430459 0.560986 -0.612372 0.353553
-0.560986 0.430459 -0.683013 0.183013
-0.653281 0.270598 -0.707107 5.1277e-08
-0.701057 0.0922959 -0.683013 -0.183013
0.701057 0.092296 0.683013 -0.183013
0.653281 0.270598 0.707107 7.72715e-09
0.560986 0.430459 0.683013 0.183013
0.430459 0.560986 0.612372 0.353553
0.270598 0.653281 0.5 0.5
0.092296 0.701057 0.353553 0.612372
-0.092296 0.701057 0.183013 0.683013
-0.270598 0.653281 -5.97092e-08 0.707107
-0.430459 0.560986 -0.183013 0.683013
-0.560986 0.430459 -0.353553 0.612372
-0.653281 0.270598 -0.5 0.5
-0.701057 0.0922959 -0.612372 0.353553
0.809511 0.106574 0.572411 0.0753593
0.754344 0.31246 0.533402 0.220942
0.64777 0.497052 0.458043 0.351469
0.497052 0.64777 0.351469 0.458043
0.31246 0.754344 0.220942 0.533402
0.106574 0.809511 0.0753594 0.572411
-0.106574 0.809511 -0.0753593 0.572411
-0.31246 0.754344 -0.220942 0.533402
-0.497052 0.64777 -0.351469 0.458043
-0.64777 0.497052 -0.458043 0.351469
-0.754344 0.31246 -0.533402 0.220942
-0.809511 0.106574 -0.572411 0.0753593
0.572411 0.0753593 -0.106574 0.809511
0.533402 0.220942 -0.31246 0.754344
0.458043 0.351469 -0.497052 0.64777
0.351469 0.458043 -0.64777 0.497052
0.220942 0.533402 -0.754344 0.31246
0.0753594 0.572411 -0.809511 0.106574
-0.0753593 0.572411 -0.809511 -0.106574
-0.220942 0.533402 -0.754344 -0.31246
-0.351469 0.458043 -0.64777 -0.497052
-0.458043 0.351469 -0.497052 -0.64777
-0.533402 0.220942 -0.31246 -0.754344
-0.572411 0.0753593 -0.106574 -0.809511
0.701057 0.092296 -0.353553 0.612372
0.653281 0.270598 -0.5 0.5
0.560986 0.430459 -0.612372 0.353553
0.430459 0.560986 -0.683013 0.183013
0.270598 0.653281 -0.707107 -2.10804e-09
0.092296 0.701057 -0.683013 -0.183013
-0.092296 0.701057 -0.612372 -0.353553
-0.270598 0.653281 -0.5 -0.5
-0.430459 0.560986 -0.353553 -0.612372
-0.560986 0.430459 -0.183013 -0.683013
-0.653281 0.270598 -5.1277e-08 -0.707107
-0.701057 0.0922959 0.183013 -0.683013
0.701057 0.092296 0.183013 0.683013
0.653281 0.270598 -7.72716e-09 0.707107
0.560986 0.430459 -0.183013 0.683013
0.430459 0.560986 -0.353553 0.612372
0.270598 0.653281 -0.5 0.5
0.092296 0.701057 -0.612372 0.353553
-0.092296 0.701057 -0.683013 0.183013
-0.270598 0.653281 -0.707107 -5.97092e-08
-0.430459 0.560986 -0.683013 -0.183013
-0.560986 0.430459 -0.612372 -0.353553
-0.653281 0.270598 -0.5 -0.5
-0.701057 0.0922959 -0.353553 -0.612372
0.809511 0.106574 -0.0753593 0.572411
0.754344 0.31246 -0.220942 0.533402
0.64777 0.497052 -0.351469 0.458043
0.497052 0.64777 -0.458043 0.351469
0.31246 0.754344 -0.533402 0.220942
0.106574 0.809511 -0.572411 0.0753594
-0.106574 0.809511 -0.572411 -0.0753593
-0.31246 0.754344 -0.533402 -0.220942
-0.497052 0.64777 -0.458043 -0.351469
-0.64777 0.497052 -0.351469 -0.458043
-0.754344 0.31246 -0.220942 -0.533402
-0.809511 0.106574 -0.0753593 -0.572411
0.572411 0.0753593 -0.809511 -0.106574
0.533402 0.220942 -0.754344 -0.31246
0.458043 0.351469 -0.64777 -0.497052
0.351469 0.458043 -0.497052 -0.64777
0.220942 0.533402 -0.31246 -0.754344
0.0753594 0.572411 -0.106574 -0.809511
-0.0753593 0.572411 0.106574 -0.809511
-0.220942 0.533402 0.31246 -0.754344
-0.351469 0.458043 0.497052 -0.64777
-0.458043 0.351469 0.64777 -0.497052
-0.533402 0.220942 0.754344 -0.31246
-0.572411 0.0753593 0.809511 -0.106574
0.701057 0.092296 -0.612372 -0.353553
0.653281 0.270598 -0.5 -0.5
0.560986 0.430459 -0.353553 -0.612372
0.430459 0.560986 -0.183013 -0.683013
0.270598 0.653281 2.10804e-09 -0.707107
0.092296 0.701057 0.183013 -0.683013
-0.092296 0.701057 0.353553 -0.612372
-0.270598 0.653281 0.5 -0.5
-0.430459 0.560986 0.612372 -0.353553
-0.560986 0.430459 0.683013 -0.183013
-0.653281 0.270598 0.707107 -5.1277e-08
-0.701057 0.0922959 0.683013 0.183013
0.701057 0.092296 -0.683013 0.183013
0.653281 0.270598 -0.707107 -7.72715e-09
0.560986 0.430459 -0.683013 -0.183013
0.430459 0.560986 -0.612372 -0.353553
0.270598 0.653281 -0.5 -0.5
0.092296 0.701057 -0.353553 -0.612372
-0.092296 0.701057 -0.183013 -0.683013
-0.270598 0.653281 5.97092e-08 -0.707107
-0.430459 0.560986 0.183013 -0.683013
-0.560986 0.430459 0.353553 -0.612372
-0.653281 0.270598 0.5 -0.5
-0.701057 0.0922959 0.612372 -0.353553
0.809511 0.106574 -0.572411 -0.0753593
0.754344 0.31246 -0.533402 -0.220942
0.64777 0.497052 -0.458043 -0.351469
0.497052 0.64777 -0.351469 -0.458043
0.31246 0.754344 -0.220942 -0.533402
0.106574 0.809511 -0.0753594 -0.572411
-0.106574 0.809511 0.0753593 -0.572411
-0.31246 0.754344 0.220942 -0.533402
-0.497052 0.64777 0.351469 -0.458043
-0.64777 0.497052 0.458043 -0.351469
-0.754344 0.31246 0.533402 -0.220942
-0.809511 0.106574 0.572411 -0.0753593
0.572411 0.0753593 0.106574 -0.809511
0.533402 0.220942 0.31246 -0.754344
0.458043 0.351469 0.497052 -0.64777
0.351469 0.458043 0.64777 -0.497052
0.220942 0.533402 0.754344 -0.31246
0.0753594 0.572411 0.809511 -0.106574
-0.0753593 0.572411 0.809511 0.106574
-0.220942 0.533402 0.754344 0.31246
-0.351469 0.458043 0.64777 0.497052
-0.458043 0.351469 0.497052 0.64777
-0.533402 0.220942 0.31246 0.754344
-0.572411 0.0753593 0.106574 0.809511
0.701057 0.092296 0.353553 -0.612372
0.653281 0.270598 0.5 -0.5
0.560986 0.430459 0.612372 -0.353553
0.430459 0.560986 0.683013 -0.183013
0.270598 0.653281 0.707107 2.10804e-09
0.092296 0.701057 0.683013 0.183013
-0.092296 0.701057 0.612372 0.353553
-0.270598 0.653281 0.5 0.5
-0.430459 0.560986 0.353553 0.612372
-0.560986 0.430459 0.183013 0.683013
-0.653281 0.270598 5.1277e-08 0.707107
-0.701057 0.0922959 -0.183013 0.683013
0.701057 0.092296 -0.183013 -0.683013
0.653281 0.270598 7.72715e-09 -0.707107
0.560986 0.430459 0.183013 -0.683013
0.430459 0.560986 0.353553 -0.612372
0.270598 0.653281 0.5 -0.5
0.092296 0.701057 0.612372 -0.353553
-0.092296 0.701057 0.683013 -0.183013
-0.270598 0.653281 0.707107 5.97092e-08
-0.430459 0.560986 0.683013 0.183013
-0.560986 0.430459 0.612372 0.353553
-0.653281 0.270598 0.5 0.5
-0.701057 0.0922959 0.353553 0.612372
0.809511 0.106574 0.0753593 -0.572411
0.754344 0.31246 0.220942 -0.533402
0.64777 0.497052 0.351469 -0.458043
0.497052 0.64777 0.458043 -0.351469
0.31246 0.754344 0.533402 -0.220942
0.106574 0.809511 0.572411 -0.0753594
-0.106574 0.809511 0.572411 0.0753593
-0.31246 0.754344 0.533402 0.220942
-0.497052 0.64777 0.458043 0.351469
-0.64777 0.497052 0.351469 0.458043
-0.754344 0.31246 0.220942 0.533402
-0.809511 0.106574 0.0753593 0.572411
0.202378 0.0266435 0.595944 0.776649
0.188586 0.0781149 0.374626 0.904427
0.161943 0.124263 0.127778 0.97057
0.124263 0.161943 -0.127778 0.97057
0.0781149 0.188586 -0.374626 0.904427
0.0266436 0.202378 -0.595944 0.776649
-0.0266436 0.202378 -0.776649 0.595944
-0.0781149 0.188586 -0.904427 0.374626
-0.124263 0.161943 -0.97057 0.127778
-0.161943 0.124263 -0.97057 -0.127778
-0.188586 0.0781149 -0.904427 -0.374626
-0.202378 0.0266435 -0.776649 -0.595944
0.404756 0.0532871 0.236268 0.881766
0.377172 0.15623 -9.97571e-09 0.912871
0.323885 0.248526 -0.236268 0.881766
0.248526 0.323885 -0.456436 0.790569
0.15623 0.377172 -0.645497 0.645497
0.0532871 0.404756 -0.790569 0.456436
-0.0532871 0.404756 -0.881766 0.236268
-0.15623 0.377172 -0.912871 -7.70842e-08
-0.248526 0.323885 -0.881766 -0.236268
-0.323885 0.248526 -0.790569 -0.456435
-0.377172 0.15623 -0.645497 -0.645497
-0.404756 0.053287 -0.456435 -0.790569
0.404756 0.0532871 0.790569 0.456435
0.377172 0.15623 0.645497 0.645497
0.323885 0.248526 0.456435 0.790569
0.248526 0.323885 0.236268 0.881766
0.15623 0.377172 -2.72147e-09 0.912871
0.0532871 0.404756 -0.236268 0.881766
-0.0532871 0.404756 -0.456435 0.790569
-0.15623 0.377172 -0.645497 0.645497
-0.248526 0.323885 -0.790569 0.456435
-0.323885 0.248526 -0.881766 0.236268
-0.377172 0.15623 -0.912871 6.61984e-08
-0.404756 0.053287 -0.881766 -0.236268
0.572411 0.0753593 0.497052 0.64777
0.533402 0.220942 0.31246 0.754344
0.458043 0.351469 0.106574 0.809511
0.351469 0.458043 -0.106574 0.809511
0.220942 0.533402 -0.31246 0.754344
0.0753594 0.572411 -0.497052 0.64777
-0.0753593 0.572411 -0.64777 0.497052
-0.220942 0.533402 -0.754345 0.31246
-0.351469 0.458043 -0.809511 0.106574
-0.458043 0.351469 -0.809511 -0.106574
-0.533402 0.220942 -0.754345 -0.31246
-0.572411 0.0753593 -0.64777 -0.497052
0.202378 0.0266435 -0.776649 0.595944
0.188586 0.0781149 -0.904427 0.374626
0.161943 0.124263 -0.97057 0.127778
0.124263 0.161943 -0.97057 -0.127778
0.0781149 0.188586 -0.904427 -0.374626
0.0266436 0.202378 -0.776649 -0.595944
-0.0266436 0.202378 -0.595944 -0.776649
-0.0781149 0.188586 -0.374626 -0.904427
-0.124263 0.161943 -0.127778 -0.97057
-0.161943 0.124263 0.127778 -0.97057
-0.188586 0.0781149 0.374626 -0.904427
-0.202378 0.0266435 0.595944 -0.776649
0.404756 0.0532871 -0.881766 0.236268
0.377172 0.15623 -0.912871 -9.97571e-09
0.323885 0.248526 -0.881766 -0.236268
0.248526 0.323885 -0.790569 -0.456436
0.15623 0.377172 -0.645497 -0.645497
0.0532871 0.404756 -0.456436 -0.790569
-0.0532871 0.404756 -0.236268 -0.881766
-0.15623 0.377172 7.70842e-08 -0.912871
-0.248526 0.323885 0.236268 -0.881766
-0.323885 0.248526 0.456435 -0.790569
-0.377172 0.15623 0.645497 -0.645497
-0.404756 0.053287 0.790569 -0.456435
0.404756 0.0532871 -0.456435 0.790569
0.377172 0.15623 -0.645497 0.645497
0.323885 0.248526 -0.790569 0.456435
0.248526 0.323885 -0.881766 0.236268
0.15623 0.377172 -0.912871 -2.72147e-09
0.0532871 0.404756 -0.881766 -0.236268
-0.0532871 0.404756 -0.790569 -0.456435
-0.15623 0.377172 -0.645497 -0.645497
-0.248526 0.323885 -0.456435 -0.790569
-0.323885 0.248526 -0.236268 -0.881766
-0.377172 0.15623 -6.61984e-08 -0.912871
-0.404756 0.053287 0.236268 -0.881766
0.572411 0.0753593 -0.64777 0.497052
0.533402 0.220942 -0.754344 0.31246
0.458043 0.351469 -0.809511 0.106574
0.351469 0.458043 -0.809511 -0.106574
0.220942 0.533402 -0.754344 -0.31246
0.0753594 0.572411 -0.64777 -0.497052
-0.0753593 0.572411 -0.497052 -0.64777
-0.220942 0.533402 -0.31246 -0.754345
-0.351469 0.458043 -0.106574 -0.809511
-0.458043 0.351469 0.106574 -0.809511
-0.533402 0.220942 0.31246 -0.754345
-0.572411 0.0753593 0.497052 -0.64777
0.202378 0.0266435 -0.595944 -0.776649
0.188586 0.0781149 -0.374626 -0.904427
0.161943 0.124263 -0.127778 -0.97057
0.124263 0.161943 0.127778 -0.97057
0.0781149 0.188586 0.374626 -0.904427
0.0266436 0.202378 0.595944 -0.776649
-0.0266436 0.202378 0.776649 -0.595944
-0.0781149 0.188586 0.904427 -0.374626
-0.124263 0.161943 0.97057 -0.127778
-0.161943 0.124263 0.97057 0.127778
-0.188586 0.0781149 0.904427 0.374626
-0.202378 0.0266435 0.776649 0.595944
0.404756 0.0532871 -0.236268 -0.881766
0.377172 0.15623 9.97571e-09 -0.912871
0.323885 0.248526 0.236268 -0.881766
0.248526 0.323885 0.456436 -0.790569
0.15623 0.377172 0.645497 -0.645497
0.0532871 0.404756 0.790569 -0.456436
-0.0532871 0.404756 0.881766 -0.236268
-0.15623 0.377172 0.912871 7.70842e-08
-0.248526 0.323885 0.881766 0.236268
-0.323885 0.248526 0.790569 0.456435
-0.377172 0.15623 0.645497 0.645497
-0.404756 0.053287 0.456435 0.790569
0.404756 0.0532871 -0.790569 -0.456435
0.377172 0.15623 -0.645497 -0.645497
0.323885 0.248526 -0.456435 -0.790569
0.248526 0.323885 -0.236268 -0.881766
0.15623 0.377172 2.72147e-09 -0.912871
0.0532871 0.404756 0.236268 -0.881766
-0.0532871 0.404756 0.456435 -0.790569
-0.15623 0.377172 0.645497 -0.645497
-0.248526 0.323885 0.790569 -0.456435
-0.323885 0.248526 0.881766 -0.236268
-0.377172 0.15623 0.912871 -6.61984e-08
-0.404756 0.053287 0.881766 0.236268
0.572411 0.0753593 -0.497052 -0.64777
0.533402 0.220942 -0.31246 -0.754344
0.458043 0.351469 -0.106574 -0.809511
0.351469 0.458043 0.106574 -0.809511
0.220942 0.533402 0.31246 -0.754344
0.0753594 0.572411 0.497052 -0.64777
-0.0753593 0.572411 0.64777 -0.497052
-0.220942 0.533402 0.754345 -0.31246
-0.351469 0.458043 0.809511 -0.106574
-0.458043 0.351469 0.809511 0.106574
-0.533402 0.220942 0.754345 0.31246
-0.572411 0.0753593 0.64777 0.497052
0.202378 0.0266435 0.776649 -0.595944
0.188586 0.0781149 0.904427 -0.374626
0.161943 0.124263 0.97057 -0.127778
0.124263 0.161943 0.97057 0.127778
0.0781149 0.188586 0.904427 0.374626
0.0266436 0.202378 0.776649 0.595944
-0.0266436 0.202378 0.595944 0.776649
-0.0781149 0.188586 0.374626 0.904427
-0.124263 0.161943 0.127778 0.97057
-0.161943 0.124263 -0.127778 0.97057
-0.188586 0.0781149 -0.374626 0.904427
-0.202378 0.0266435 -0.595944 0.776649
0.404756 0.0532871 0.881766 -0.236268
0.377172 0.15623 0.912871 9.97571e-09
0.323885 0.248526 0.881766 0.236268
0.248526 0.323885 0.790569 0.456436
0.15623 0.377172 0.645497 0.645497
0.0532871 0.404756 0.456436 0.790569
-0.0532871 0.404756 0.236268 0.881766
-0.15623 0.377172 -7.70842e-08 0.912871
-0.248526 0.323885 -0.236268 0.881766
-0.323885 0.248526 -0.456435 0.790569
-0.377172 0.15623 -0.645497 0.645497
-0.404756 0.053287 -0.790569 0.456435
0.404756 0.0532871 0.456435 -0.790569
0.377172 0.15623 0.645497 -0.645497
0.323885 0.248526 0.790569 -0.456435
0.248526 0.323885 0.881766 -0.236268
0.15623 0.377172 0.912871 2.72147e-09
0.0532871 0.404756 0.881766 0.236268
-0.0532871 0.404756 0.790569 0.456435
-0.15623 0.377172 0.645497 0.645497
-0.248526 0.323885 0.456435 0.790569
-0.323885 0.248526 0.236268 0.881766
-0.377172 0.15623 6.61984e-08 0.912871
-0.404756 0.053287 -0.236268 0.881766
0.572411 0.0753593 0.64777 -0.497052
0.533402 0.220942 0.754344 -0.31246
0.458043 0.351469 0.809511 -0.106574
0.351469 0.458043 0.809511 0.106574
0.220942 0.533402 0.754344 0.31246
0.0753594 0.572411 0.64777 0.497052
-0.0753593 0.572411 0.497052 0.64777
-0.220942 0.533402 0.31246 0.754345
-0.351469 0.458043 0.106574 0.809511
-0.458043 0.351469 -0.106574 0.809511
-0.533402 0.220942 -0.31246 0.754345
-0.572411 0.0753593 -0.497052 0.64777
1 12 13 24 25 36 204 205 206 228 229 230 264 276 420 421
0 2 12 13 14 24 25 26 37 205 206 207 229 230 231 264 265 276 277 420 421 422
1 3 13 14 15 25 26 27 38 206 207 208 230 231 232 264 265 266 276 277 278 421 422 423
2 4 14 15 16 26 27 28 39 207 208 209 231 232 233 265 266 267 277 278 279 422 423 424
3 5 15 16 17 27 28 29 40 208 209 210 232 233 234 266 267 268 278 279 280 423 424 425
4 6 16 17 18 28 29 30 41 209 210 211 233 234 235 267 268 269 279 280 281 424 425 426
5 7 17 18 19 29 30 31 42 210 211 212 234 235 236 268 269 270 280 281 282 425 426 427
6 8 18 19 20 30 31 32 43 211 212 213 235 236 237 269 270 271 281 282 283 426 427 428
7 9 19 20 21 31 32 33 44 212 213 214 236 237 238 270 271 272 282 283 284 427 428 429
8 10 20 21 22 32 33 34 45 213 214 215 237 238 239 271 272 273 283 284 285 428 429 430
9 11 21 22 23 33 34 35 46 214 215 238 239 272 273 274 284 285 286 429 430 431
10 22 23 34 35 47 215 239 273 274 275 285 286 287 430 431
0 1 13 24 25 36 37 72 84 264 265 276 277
0 1 2 12 14 25 26 36 37 38 72 73 84 85 264 265 266 276 277 278
1 2 3 13 15 26 27 37 38 39 73 74 85 86 265 266 267 277 278 279
2 3 4 14 16 27 28 38 39 40 74 75 86 87 266 267 268 278 279 280
3 4 5 15 17 28 29 39 40 41 75 76 87 88 267 268 269 279 280 281
4 5 6 16 18 29 30 40 41 42 76 77 88 89 268 269 270 280 281 282
5 6 7 17 19 30 31 41 42 43 77 78 89 90 269 270 271 281 282 283
6 7 8 18 20 31 32 42 43 44 78 79 90 91 270 271 272 282 283 284
7 8 9 19 21 32 33 43 44 45 79 80 91 92 271 272 273 283 284 285
8 9 10 20 22 33 34 44 45 46 80 81 92 93 272 273 274 284 285 286
9 10 11 21 23 34 35 45 46 47 81 82 93 94 273 274 275 285 286 287
10 11 22 35 46 47 82 83 94 95 274 275 286 287
0 1 12 25 36 37 156 157 180 181 204 205 228 229
0 1 2 12 13 24 26 36 37 38 157 158 181 182 204 205 206 228 229 230
1 2 3 13 14 25 27 37 38 39 158 159 182 183 205 206 207 229 230 231
2 3 4 14 15 26 28 38 39 40 159 160 183 184 206 207 208 230 231 232
3 4 5 15 16 27 29 39 40 41 160 161 184 185 207 208 209 231 232 233
4 5 6 16 17 28 30 40 41 42 161 162 185 186 208 209 210 232 233 234
5 6 7 17 18 29 31 41 42 43 162 163 186 187 209 210 211 233 234 235
6 7 8 18 19 30 32 42 43 44 163 164 187 188 210 211 212 234 235 236
7 8 9 19 20 31 33 43 44 45 164 165 188 189 211 212 213 235 236 237
8 9 10 20 21 32 34 44 45 46 165 166 189 190 212 213 214 236 237 238
9 10 11 21 22 33 35 45 46 47 166 167 190 191 213 214 215 237 238 239
10 11 22 23 34 46 47 167 191 214 215 238 239
0 12 13 24 25 37 72 84 85 132 156 157 180 181
1 12 13 14 24 25 26 36 38 72 73 84 85 86 133 157 158 180 181 182
2 13 14 15 25 26 27 37 39 73 74 85 86 87 134 158 159 181 182 183
3 14 15 16 26 27 28 38 40 74 75 86 87 88 135 159 160 182 183 184
4 15 16 17 27 28 29 39 41 75 76 87 88 89 136 160 161 183 184 185
5 16 17 18 28 29 30 40 42 76 77 88 89 90 137 161 162 184 185 186
6 17 18 19 29 30 31 41 43 77 78 89 90 91 138 162 163 185 186 187
7 18 19 20 30 31 32 42 44 78 79 90 91 92 139 163 164 186 187 188
8 19 20 21 31 32 33 43 45 79 80 91 92 93 140 164 165 187 188 189
9 20 21 22 32 33 34 44 46 80 81 92 93 94 141 165 166 188 189 190
10 21 22 23 33 34 35 45 47 81 82 93 94 95 142 166 167 189 190 191
11 22 23 34 35 46 82 83 94 95 143 167 190 191
49 60 61 72 73 84 252 253 254 276 277 278 312 324 468 469
48 50 60 61 62 72 73 74 85 253 254 255 277 278 279 312 313 324 325 468 469 470
49 51 61 62 63 73 74 75 86 254 255 256 278 279 280 312 313 314 324 325 326 469 470 471
50 52 62 63 64 74 75 76 87 255 256 257 279 280 281 313 314 315 325 326 327 470 471 472
51 53 63 64 65 75 76 77 88 256 257 258 280 281 282 314 315 316 326 327 328 471 472 473
52 54 64 65 66 76 77 78 89 257 258 259 281 282 283 315 316 317 327 328 329 472 473 474
53 55 65 66 67 77 78 79 90 258 259 260 282 283 284 316 317 318 328 329 330 473 474 475
54 56 66 67 68 78 79 80 91 259 260 261 283 284 285 317 318 319 329 330 331 474 475 476
55 57 67 68 69 79 80 81 92 260 261 262 284 285 286 318 319 320 330 331 332 475 476 477
56 58 68 69 70 80 81 82 93 261 262 263 285 286 287 319 320 321 331 332 333 476 477 478
57 59 69 70 71 81 82 83 94 262 263 286 287 320 321 322 332 333 334 477 478 479
58 70 71 82 83 95 263 287 321 322 323 333 334 335 478 479
48 49 61 72 73 84 85 120 132 312 313 324 325
48 49 50 60 62 73 74 84 85 86 120 121 132 133 312 313 314 324 325 326
49 50 51 61 63 74 75 85 86 87 121 122 133 134 313 314 315 325 326 327
50 51 52 62 64 75 76 86 87 88 122 123 134 135 314 315 316 326 327 328
51 52 53 63 65 76 77 87 88 89 123 124 135 136 315 316 317 327 328 329
52 53 54 64 66 77 78 88 89 90 124 125 136 137 316 317 318 328 329 330
53 54 55 65 67 78 79 89 90 91 125 126 137 138 317 318 319 329 330 331
54 55 56 66 68 79 80 90 91 92 126 127 138 139 318 319 320 330 331 332
55 56 57 67 69 80 81 91 92 93 127 128 139 140 319 320 321 331 332 333
56 57 58 68 70 81 82 92 93 94 128 129 140 141 320 321 322 332 333 334
57 58 59 69 71 82 83 93 94 95 129 130 141 142 321 322 323 333 334 335
58 59 70 83 94 95 130 131 142 143 322 323 334 335
12 13 36 37 48 49 60 73 84 85 252 253 276 277
13 14 37 38 48 49 50 60 61 72 74 84 85 86 252 253 254 276 277 278
14 15 38 39 49 50 51 61 62 73 75 85 86 87 253 254 255 277 278 279
15 16 39 40 50 51 52 62 63 74 76 86 87 88 254 255 256 278 279 280
16 17 40 41 51 52 53 63 64 75 77 87 88 89 255 256 257 279 280 281
17 18 41 42 52 53 54 64 65 76 78 88 89 90 256 257 258 280 281 282
18 19 42 43 53 54 55 65 66 77 79 89 90 91 257 258 259 281 282 283
19 20 43 44 54 55 56 66 67 78 80 90 91 92 258 259 260 282 283 284
20 21 44 45 55 56 57 67 68 79 81 91 92 93 259 260 261 283 284 285
21 22 45 46 56 57 58 68 69 80 82 92 93 94 260 261 262 284 285 286
22 23 46 47 57 58 59 69 70 81 83 93 94 95 261 262 263 285 286 287
23 47 58 59 70 71 82 94 95 262 263 286 287
12 13 36 37 48 60 61 72 73 85 120 132 133 180
13 14 36 37 38 49 60 61 62 72 73 74 84 86 120 121 132 133 134 181
14 15 37 38 39 50 61 62 63 73 74 75 85 87 121 122 133 134 135 182
15 16 38 39 40 51 62 63 64 74 75 76 86 88 122 123 134 135 136 183
16 17 39 40 41 52 63 64 65 75 76 77 87 89 123 124 135 136 137 184
17 18 40 41 42 53 64 65 66 76 77 78 88 90 124 125 136 137 138 185
18 19 41 42 43 54 65 66 67 77 78 79 89 91 125 126 137 138 139 186
19 20 42 43 44 55 66 67 68 78 79 80 90 92 126 127 138 139 140 187
20 21 43 44 45 56 67 68 69 79 80 81 91 93 127 128 139 140 141 188
21 22 44 45 46 57 68 69 70 80 81 82 92 94 128 129 140 141 142 189
22 23 45 46 47 58 69 70 71 81 82 83 93 95 129 130 141 142 143 190
23 46 47 59 70 71 82 83 94 130 131 142 143 191
97 108 109 120 121 132 300 301 302 324 325 326 360 372 516 517
96 98 108 109 110 120 121 122 133 301 302 303 325 326 327 360 361 372 373 516 517 518
97 99 109 110 111 121 122 123 134 302 303 304 326 327 328 360 361 362 372 373 374 517 518 519
98 100 110 111 112 122 123 124 135 303 304 305 327 328 329 361 362 363 373 374 375 518 519 520
99 101 111 112 113 123 124 125 136 304 305 306 328 329 330 362 363 364 374 375 376 519 520 521
100 102 112 113 114 124 125 126 137 305 306 307 329 330 331 363 364 365 375 376 377 520 521 522
101 103 113 114 115 125 126 127 138 306 307 308 330 331 332 364 365 366 376 377 378 521 522 523
102 104 114 115 116 126 127 128 139 307 308 309 331 332 333 365 366 367 377 378 379 522 523 524
103 105 115 116 117 127 128 129 140 308 309 310 332 333 334 366 367 368 378 379 380 523 524 525
104 106 116 117 118 128 129 130 141 309 310 311 333 334 335 367 368 369 379 380 381 524 525 526
105 107 117 118 119 129 130 131 142 310 311 334 335 368 369 370 380 381 382 525 526 527
106 118 119 130 131 143 311 335 369 370 371 381 382 383 526 527
96 97 109 120 121 132 133 168 180 360 361 372 373
96 97 98 108 110 121 122 132 133 134 168 169 180 181 360 361 362 372 373 374
97 98 99 109 111 122 123 133 134 135 169 170 181 182 361 362 363 373 374 375
98 99 100 110 112 123 124 134 135 136 170 171 182 183 362 363 364 374 375 376
99 100 101 111 113 124 125 135 136 137 171 172 183 184 363 364 365 375 376 377
100 101 102 112 114 125 126 136 137 138 172 173 184 185 364 365 366 376 377 378
101 102 103 113 115 126 127 137 138 139 173 174 185 186 365 366 367 377 378 379
102 103 104 114 116 127 128 138 139 140 174 175 186 187 366 367 368 378 379 380
103 104 105 115 117 128 129 139 140 141 175 176 187 188 367 368 369 379 380 381
104 105 106 116 118 129 130 140 141 142 176 177 188 189 368 369 370 380 381 382
105 106 107 117 119 130 131 141 142 143 177 178 189 190 369 370 371 381 382 383
106 107 118 131 142 143 178 179 190 191 370 371 382 383
60 61 84 85 96 97 108 121 132 133 300 301 324 325
61 62 85 86 96 97 98 108 109 120 122 132 133 134 300 301 302 324 325 326
62 63 86 87 97 98 99 109 110 121 123 133 134 135 301 302 303 325 326 327
63 64 87 88 98 99 100 110 111 122 124 134 135 136 302 303 304 326 327 328
64 65 88 89 99 100 101 111 112 123 125 135 136 137 303 304 305 327 328 329
65 66 89 90 100 101 102 112 113 124 126 136 137 138 304 305 306 328 329 330
66 67 90 91 101 102 103 113 114 125 127 137 138 139 305 306 307 329 330 331
67 68 91 92 102 103 104 114 115 126 128 138 139 140 306 307 308 330 331 332
68 69 92 93 103 104 105 115 116 127 129 139 140 141 307 308 309 331 332 333
69 70 93 94 104 105 106 116 117 128 130 140 141 142 308 309 310 332 333 334
70 71 94 95 105 106 107 117 118 129 131 141 142 143 309 310 311 333 334 335
71 95 106 107 118 119 130 142 143 310 311 334 335
36 60 61 84 85 96 108 109 120 121 133 168 180 181
37 61 62 84 85 86 97 108 109 110 120 121 122 132 134 168 169 180 181 182
38 62 63 85 86 87 98 109 110 111 121 122 123 133 135 169 170 181 182 183
39 63 64 86 87 88 99 110 111 112 122 123 124 134 136 170 171 182 183 184
40 64 65 87 88 89 100 111 112 113 123 124 125 135 137 171 172 183 184 185
41 65 66 88 89 90 101 112 113 114 124 125 126 136 138 172 173 184 185 186
42 66 67 89 90 91 102 113 114 115 125 126 127 137 139 173 174 185 186 187
43 67 68 90 91 92 103 114 115 116 126 127 128 138 140 174 175 186 187 188
44 68 69 91 92 93 104 115 116 117 127 128 129 139 141 175 176 187 188 189
45 69 70 92 93 94 105 116 117 118 128 129 130 140 142 176 177 188 189 190
46 70 71 93 94 95 106 117 118 119 129 130 131 141 143 177 178 189 190 191
47 71 94 95 107 118 119 130 131 142 178 179 190 191
145 156 157 168 169 180 216 228 348 349 350 372 373 374 564 565
144 146 156 157 158 168 169 170 181 216 217 228 229 349 350 351 373 374 375 564 565 566
145 147 157 158 159 169 170 171 182 216 217 218 228 229 230 350 351 352 374 375 376 565 566 567
146 148 158 159 160 170 171 172 183 217 218 219 229 230 231 351 352 353 375 376 377 566 567 568
147 149 159 160 161 171 172 173 184 218 219 220 230 231 232 352 353 354 376 377 378 567 568 569
148 150 160 161 162 172 173 174 185 219 220 221 231 232 233 353 354 355 377 378 379 568 569 570
149 151 161 162 163 173 174 175 186 220 221 222 232 233 234 354 355 356 378 379 380 569 570 571
150 152 162 163 164 174 175 176 187 221 222 223 233 234 235 355 356 357 379 380 381 570 571 572
151 153 163 164 165 175 176 177 188 222 223 224 234 235 236 356 357 358 380 381 382 571 572 573
152 154 164 165 166 176 177 178 189 223 224 225 235 236 237 357 358 359 381 382 383 572 573 574
153 155 165 166 167 177 178 179 190 224 225 226 236 237 238 358 359 382 383 573 574 575
154 166 167 178 179 191 225 226 227 237 238 239 359 383 574 575
24 36 144 145 157 168 169 180 181 216 217 228 229
24 25 36 37 144 145 146 156 158 169 170 180 181 182 216 217 218 228 229 230
25 26 37 38 145 146 147 157 159 170 171 181 182 183 217 218 219 229 230 231
26 27 38 39 146 147 148 158 160 171 172 182 183 184 218 219 220 230 231 232
27 28 39 40 147 148 149 159 161 172 173 183 184 185 219 220 221 231 232 233
28 29 40 41 148 149 150 160 162 173 174 184 185 186 220 221 222 232 233 234
29 30 41 42 149 150 151 161 163 174 175 185 186 187 221 222 223 233 234 235
30 31 42 43 150 151 152 162 164 175 176 186 187 188 222 223 224 234 235 236
31 32 43 44 151 152 153 163 165 176 177 187 188 189 223 224 225 235 236 237
32 33 44 45 152 153 154 164 166 177 178 188 189 190 224 225 226 236 237 238
33 34 45 46 153 154 155 165 167 178 179 189 190 191 225 226 227 237 238 239
34 35 46 47 154 155 166 179 190 191 226 227 238 239
108 109 132 133 144 145 156 169 180 181 348 349 372 373
109 110 133 134 144 145 146 156 157 168 170 180 181 182 348 349 350 372 373 374
110 111 134 135 145 146 147 157 158 169 171 181 182 183 349 350 351 373 374 375
111 112 135 136 146 147 148 158 159 170 172 182 183 184 350 351 352 374 375 376
112 113 136 137 147 148 149 159 160 171 173 183 184 185 351 352 353 375 376 377
113 114 137 138 148 149 150 160 161 172 174 184 185 186 352 353 354 376 377 378
114 115 138 139 149 150 151 161 162 173 175 185 186 187 353 354 355 377 378 379
115 116 139 140 150 151 152 162 163 174 176 186 187 188 354 355 356 378 379 380
116 117 140 141 151 152 153 163 164 175 177 187 188 189 355 356 357 379 380 381
117 118 141 142 152 153 154 164 165 176 178 188 189 190 356 357 358 380 381 382
118 119 142 143 153 154 155 165 166 177 179 189 190 191 357 358 359 381 382 383
119 143 154 155 166 167 178 190 191 358 359 382 383
24 36 37 84 108 109 132 133 144 156 157 168 169 181
24 25 36 37 38 85 109 110 132 133 134 145 156 157 158 168 169 170 180 182
25 26 37 38 39 86 110 111 133 134 135 146 157 158 159 169 170 171 181 183
26 27 38 39 40 87 111 112 134 135 136 147 158 159 160 170 171 172 182 184
27 28 39 40 41 88 112 113 135 136 137 148 159 160 161 171 172 173 183 185
28 29 40 41 42 89 113 114 136 137 138 149 160 161 162 172 173 174 184 186
29 30 41 42 43 90 114 115 137 138 139 150 161 162 163 173 174 175 185 187
30 31 42 43 44 91 115 116 138 139 140 151 162 163 164 174 175 176 186 188
31 32 43 44 45 92 116 117 139 140 141 152 163 164 165 175 176 177 187 189
32 33 44 45 46 93 117 118 140 141 142 153 164 165 166 176 177 178 188 190
33 34 45 46 47 94 118 119 141 142 143 154 165 166 167 177 178 179 189 191
34 35 46 47 95 119 142 143 155 166 167 178 179 190
193 204 216 217 218 228 229 408 540 541 542 565 566 567
192 194 204 205 217 218 219 228 229 230 408 409 420 541 542 543 566 567 568
193 195 204 205 206 218 219 220 229 230 231 408 409 410 420 421 542 543 544 567 568 569
194 196 205 206 207 219 220 221 230 231 232 409 410 411 420 421 422 543 544 545 568 569 570
195 197 206 207 208 220 221 222 231 232 233 410 411 412 421 422 423 544 545 546 569 570 571
196 198 207 208 209 221 222 223 232 233 234 411 412 413 422 423 424 545 546 547 570 571 572
197 199 208 209 210 222 223 224 233 234 235 412 413 414 423 424 425 546 547 548 571 572 573
198 200 209 210 211 223 224 225 234 235 236 413 414 415 424 425 426 547 548 549 572 573 574
199 201 210 211 212 224 225 226 235 236 237 414 415 416 425 426 427 548 549 550 573 574 575
200 202 211 212 213 225 226 227 236 237 238 415 416 417 426 427 428 549 550 551 574 575
201 203 212 213 214 226 227 237 238 239 416 417 418 427 428 429 550 551 575
202 213 214 215 227 238 239 417 418 419 428 429 430 551
0 24 25 192 193 194 205 217 218 228 229 230 408 409 420
0 1 24 25 26 193 194 195 204 206 218 219 229 230 231 264 408 409 410 420 421
0 1 2 25 26 27 194 195 196 205 207 219 220 230 231 232 264 265 409 410 411 420 421 422
1 2 3 26 27 28 195 196 197 206 208 220 221 231 232 233 265 266 410 411 412 421 422 423
2 3 4 27 28 29 196 197 198 207 209 221 222 232 233 234 266 267 411 412 413 422 423 424
3 4 5 28 29 30 197 198 199 208 210 222 223 233 234 235 267 268 412 413 414 423 424 425
4 5 6 29 30 31 198 199 200 209 211 223 224 234 235 236 268 269 413 414 415 424 425 426
5 6 7 30 31 32 199 200 201 210 212 224 225 235 236 237 269 270 414 415 416 425 426 427
6 7 8 31 32 33 200 201 202 211 213 225 226 236 237 238 270 271 415 416 417 426 427 428
7 8 9 32 33 34 201 202 203 212 214 226 227 237 238 239 271 272 416 417 418 427 428 429
8 9 10 33 34 35 202 203 213 215 227 238 239 272 273 417 418 419 428 429 430
9 10 11 34 35 203 214 239 273 274 418 419 429 430 431
144 145 146 156 157 192 217 228 349 350 540 541 564 565 566
145 146 147 156 157 158 192 193 204 216 218 228 229 350 351 540 541 542 565 566 567
146 147 148 157 158 159 192 193 194 204 205 217 219 228 229 230 351 352 541 542 543 566 567 568
147 148 149 158 159 160 193 194 195 205 206 218 220 229 230 231 352 353 542 543 544 567 568 569
148 149 150 159 160 161 194 195 196 206 207 219 221 230 231 232 353 354 543 544 545 568 569 570
149 150 151 160 161 162 195 196 197 207 208 220 222 231 232 233 354 355 544 545 546 569 570 571
150 151 152 161 162 163 196 197 198 208 209 221 223 232 233 234 355 356 545 546 547 570 571 572
151 152 153 162 163 164 197 198 199 209 210 222 224 233 234 235 356 357 546 547 548 571 572 573
152 153 154 163 164 165 198 199 200 210 211 223 225 234 235 236 357 358 547 548 549 572 573 574
153 154 155 164 165 166 199 200 201 211 212 224 226 235 236 237 358 359 548 549 550 573 574 575
154 155 165 166 167 200 201 202 212 213 225 227 236 237 238 359 549 550 551 574 575
155 166 167 201 202 203 213 214 226 237 238 239 550 551 575
0 24 25 144 145 146 156 157 192 193 204 216 217 218 229
0 1 24 25 26 145 146 147 156 157 158 192 193 194 204 205 217 218 219 228 230
0 1 2 25 26 27 146 147 148 157 158 159 193 194 195 204 205 206 218 219 220 229 231
1 2 3 26 27 28 147 148 149 158 159 160 194 195 196 205 206 207 219 220 221 230 232
2 3 4 27 28 29 148 149 150 159 160 161 195 196 197 206 207 208 220 221 222 231 233
3 4 5 28 29 30 149 150 151 160 161 162 196 197 198 207 208 209 221 222 223 232 234
4 5 6 29 30 31 150 151 152 161 162 163 197 198 199 208 209 210 222 223 224 233 235
5 6 7 30 31 32 151 152 153 162 163 164 198 199 200 209 210 211 223 224 225 234 236
6 7 8 31 32 33 152 153 154 163 164 165 199 200 201 210 211 212 224 225 226 235 237
7 8 9 32 33 34 153 154 155 164 165 166 200 201 202 211 212 213 225 226 227 236 238
8 9 10 33 34 35 154 155 165 166 167 201 202 203 212 213 214 226 227 237 239
9 10 11 34 35 155 166 167 202 203 213 214 215 227 238
241 252 264 265 266 276 277 396 397 398 421 422 423 456
240 242 252 253 265 266 267 276 277 278 397 398 399 422 423 424 456 457 468
241 243 252 253 254 266 267 268 277 278 279 398 399 400 423 424 425 456 457 458 468 469
242 244 253 254 255 267 268 269 278 279 280 399 400 401 424 425 426 457 458 459 468 469 470
243 245 254 255 256 268 269 270 279 280 281 400 401 402 425 426 427 458 459 460 469 470 471
244 246 255 256 257 269 270 271 280 281 282 401 402 403 426 427 428 459 460 461 470 471 472
245 247 256 257 258 270 271 272 281 282 283 402 403 404 427 428 429 460 461 462 471 472 473
246 248 257 258 259 271 272 273 282 283 284 403 404 405 428 429 430 461 462 463 472 473 474
247 249 258 259 260 272 273 274 283 284 285 404 405 406 429 430 431 462 463 464 473 474 475
248 250 259 260 261 273 274 275 284 285 286 405 406 407 430 431 463 464 465 474 475 476
249 251 260 261 262 274 275 285 286 287 406 407 431 464 465 466 475 476 477
250 261 262 263 275 286 287 407 465 466 467 476 477 478
48 72 73 240 241 242 253 265 266 276 277 278 456 457 468
48 49 72 73 74 241 242 243 252 254 266 267 277 278 279 312 456 457 458 468 469
48 49 50 73 74 75 242 243 244 253 255 267 268 278 279 280 312 313 457 458 459 468 469 470
49 50 51 74 75 76 243 244 245 254 256 268 269 279 280 281 313 314 458 459 460 469 470 471
50 51 52 75 76 77 244 245 246 255 257 269 270 280 281 282 314 315 459 460 461 470 471 472
51 52 53 76 77 78 245 246 247 256 258 270 271 281 282 283 315 316 460 461 462 471 472 473
52 53 54 77 78 79 246 247 248 257 259 271 272 282 283 284 316 317 461 462 463 472 473 474
53 54 55 78 79 80 247 248 249 258 260 272 273 283 284 285 317 318 462 463 464 473 474 475
54 55 56 79 80 81 248 249 250 259 261 273 274 284 285 286 318 319 463 464 465 474 475 476
55 56 57 80 81 82 249 250 251 260 262 274 275 285 286 287 319 320 464 465 466 475 476 477
56 57 58 81 82 83 250 251 261 263 275 286 287 320 321 465 466 467 476 477 478
57 58 59 82 83 251 262 287 321 322 466 467 477 478 479
0 1 2 12 13 205 206 240 265 276 396 397 420 421 422
1 2 3 12 13 14 206 207 240 241 252 264 266 276 277 396 397 398 421 422 423
2 3 4 13 14 15 207 208 240 241 242 252 253 265 267 276 277 278 397 398 399 422 423 424
3 4 5 14 15 16 208 209 241 242 243 253 254 266 268 277 278 279 398 399 400 423 424 425
4 5 6 15 16 17 209 210 242 243 244 254 255 267 269 278 279 280 399 400 401 424 425 426
5 6 7 16 17 18 210 211 243 244 245 255 256 268 270 279 280 281 400 401 402 425 426 427
6 7 8 17 18 19 211 212 244 245 246 256 257 269 271 280 281 282 401 402 403 426 427 428
7 8 9 18 19 20 212 213 245 246 247 257 258 270 272 281 282 283 402 403 404 427 428 429
8 9 10 19 20 21 213 214 246 247 248 258 259 271 273 282 283 284 403 404 405 428 429 430
9 10 11 20 21 22 214 215 247 248 249 259 260 272 274 283 284 285 404 405 406 429 430 431
10 11 21 22 23 215 248 249 250 260 261 273 275 284 285 286 405 406 407 430 431
11 22 23 249 250 251 261 262 274 285 286 287 406 407 431
0 1 2 12 13 48 72 73 240 241 252 264 265 266 277
1 2 3 12 13 14 48 49 72 73 74 240 241 242 252 253 265 266 267 276 278
2 3 4 13 14 15 48 49 50 73 74 75 241 242 243 252 253 254 266 267 268 277 279
3 4 5 14 15 16 49 50 51 74 75 76 242 243 244 253 254 255 267 268 269 278 280
4 5 6 15 16 17 50 51 52 75 76 77 243 244 245 254 255 256 268 269 270 279 281
5 6 7 16 17 18 51 52 53 76 77 78 244 245 246 255 256 257 269 270 271 280 282
6 7 8 17 18 19 52 53 54 77 78 79 245 246 247 256 257 258 270 271 272 281 283
7 8 9 18 19 20 53 54 55 78 79 80 246 247 248 257 258 259 271 272 273 282 284
8 9 10 19 20 21 54 55 56 79 80 81 247 248 249 258 259 260 272 273 274 283 285
9 10 11 20 21 22 55 56 57 80 81 82 248 249 250 259 260 261 273 274 275 284 286
10 11 21 22 23 56 57 58 81 82 83 249 250 251 260 261 262 274 275 285 287
11 22 23 57 58 59 82 83 250 251 261 262 263 275 286
289 300 312 313 314 324 325 444 445 446 469 470 471 504
288 290 300 301 313 314 315 324 325 326 445 446 447 470 471 472 504 505 516
289 291 300 301 302 314 315 316 325 326 327 446 447 448 471 472 473 504 505 506 516 517
290 292 301 302 303 315 316 317 326 327 328 447 448 449 472 473 474 505 506 507 516 517 518
291 293 302 303 304 316 317 318 327 328 329 448 449 450 473 474 475 506 507 508 517 518 519
292 294 303 304 305 317 318 319 328 329 330 449 450 451 474 475 476 507 508 509 518 519 520
293 295 304 305 306 318 319 320 329 330 331 450 451 452 475 476 477 508 509 510 519 520 521
294 296 305 306 307 319 320 321 330 331 332 451 452 453 476 477 478 509 510 511 520 521 522
295 297 306 307 308 320 321 322 331 332 333 452 453 454 477 478 479 510 511 512 521 522 523
296 298 307 308 309 321 322 323 332 333 334 453 454 455 478 479 511 512 513 522 523 524
297 299 308 309 310 322 323 333 334 335 454 455 479 512 513 514 523 524 525
298 309 310 311 323 334 335 455 513 514 515 524 525 526
96 120 121 288 289 290 301 313 314 324 325 326 504 505 516
96 97 120 121 122 289 290 291 300 302 314 315 325 326 327 360 504 505 506 516 517
96 97 98 121 122 123 290 291 292 301 303 315 316 326 327 328 360 361 505 506 507 516 517 518
97 98 99 122 123 124 291 292 293 302 304 316 317 327 328 329 361 362 506 507 508 517 518 519
98 99 100 123 124 125 292 293 294 303 305 317 318 328 329 330 362 363 507 508 509 518 519 520
99 100 101 124 125 126 293 294 295 304 306 318 319 329 330 331 363 364 508 509 510 519 520 521
100 101 102 125 126 127 294 295 296 305 307 319 320 330 331 332 364 365 509 510 511 520 521 522
101 102 103 126 127 128 295 296 297 306 308 320 321 331 332 333 365 366 510 511 512 521 522 523
102 103 104 127 128 129 296 297 298 307 309 321 322 332 333 334 366 367 511 512 513 522 523 524
103 104 105 128 129 130 297 298 299 308 310 322 323 333 334 335 367 368 512 513 514 523 524 525
104 105 106 129 130 131 298 299 309 311 323 334 335 368 369 513 514 515 524 525 526
105 106 107 130 131 299 310 335 369 370 514 515 525 526 527
48 49 50 60 61 253 254 288 313 324 444 445 468 469 470
49 50 51 60 61 62 254 255 288 289 300 312 314 324 325 444 445 446 469 470 471
50 51 52 61 62 63 255 256 288 289 290 300 301 313 315 324 325 326 445 446 447 470 471 472
51 52 53 62 63 64 256 257 289 290 291 301 302 314 316 325 326 327 446 447 448 471 472 473
52 53 54 63 64 65 257 258 290 291 292 302 303 315 317 326 327 328 447 448 449 472 473 474
53 54 55 64 65 66 258 259 291 292 293 303 304 316 318 327 328 329 448 449 450 473 474 475
54 55 56 65 66 67 259 260 292 293 294 304 305 317 319 328 329 330 449 450 451 474 475 476
55 56 57 66 67 68 260 261 293 294 295 305 306 318 320 329 330 331 450 451 452 475 476 477
56 57 58 67 68 69 261 262 294 295 296 306 307 319 321 330 331 332 451 452 453 476 477 478
57 58 59 68 69 70 262 263 295 296 297 307 308 320 322 331 332 333 452 453 454 477 478 479
58 59 69 70 71 263 296 297 298 308 309 321 323 332 333 334 453 454 455 478 479
59 70 71 297 298 299 309 310 322 333 334 335 454 455 479
48 49 50 60 61 96 120 121 288 289 300 312 313 314 325
49 50 51 60 61 62 96 97 120 121 122 288 289 290 300 301 313 314 315 324 326
50 51 52 61 62 63 96 97 98 121 122 123 289 290 291 300 301 302 314 315 316 325 327
51 52 53 62 63 64 97 98 99 122 123 124 290 291 292 301 302 303 315 316 317 326 328
52 53 54 63 64 65 98 99 100 123 124 125 291 292 293 302 303 304 316 317 318 327 329
53 54 55 64 65 66 99 100 101 124 125 126 292 293 294 303 304 305 317 318 319 328 330
54 55 56 65 66 67 100 101 102 125 126 127 293 294 295 304 305 306 318 319 320 329 331
55 56 57 66 67 68 101 102 103 126 127 128 294 295 296 305 306 307 319 320 321 330 332
56 57 58 67 68 69 102 103 104 127 128 129 295 296 297 306 307 308 320 321 322 331 333
57 58 59 68 69 70 103 104 105 128 129 130 296 297 298 307 308 309 321 322 323 332 334
58 59 69 70 71 104 105 106 129 130 131 297 298 299 308 309 310 322 323 333 335
59 70 71 105 106 107 130 131 298 299 309 310 311 323 334
337 348 360 361 362 372 373 492 493 494 517 518 519 552
336 338 348 349 361 362 363 372 373 374 493 494 495 518 519 520 552 553 564
337 339 348 349 350 362 363 364 373 374 375 494 495 496 519 520 521 552 553 554 564 565
338 340 349 350 351 363 364 365 374 375 376 495 496 497 520 521 522 553 554 555 564 565 566
339 341 350 351 352 364 365 366 375 376 377 496 497 498 521 522 523 554 555 556 565 566 567
340 342 351 352 353 365 366 367 376 377 378 497 498 499 522 523 524 555 556 557 566 567 568
341 343 352 353 354 366 367 368 377 378 379 498 499 500 523 524 525 556 557 558 567 568 569
342 344 353 354 355 367 368 369 378 379 380 499 500 501 524 525 526 557 558 559 568 569 570
343 345 354 355 356 368 369 370 379 380 381 500 501 502 525 526 527 558 559 560 569 570 571
344 346 355 356 357 369 370 371 380 381 382 501 502 503 526 527 559 560 561 570 571 572
345 347 356 357 358 370 371 381 382 383 502 503 527 560 561 562 571 572 573
346 357 358 359 371 382 383 503 561 562 563 572 573 574
144 168 169 336 337 338 349 361 362 372 373 374 552 553 564
144 145 168 169 170 216 337 338 339 348 350 362 363 373 374 375 552 553 554 564 565
144 145 146 169 170 171 216 217 338 339 340 349 351 363 364 374 375 376 553 554 555 564 565 566
145 146 147 170 171 172 217 218 339 340 341 350 352 364 365 375 376 377 554 555 556 565 566 567
146 147 148 171 172 173 218 219 340 341 342 351 353 365 366 376 377 378 555 556 557 566 567 568
147 148 149 172 173 174 219 220 341 342 343 352 354 366 367 377 378 379 556 557 558 567 568 569
148 149 150 173 174 175 220 221 342 343 344 353 355 367 368 378 379 380 557 558 559 568 569 570
149 150 151 174 175 176 221 222 343 344 345 354 356 368 369 379 380 381 558 559 560 569 570 571
150 151 152 175 176 177 222 223 344 345 346 355 357 369 370 380 381 382 559 560 561 570 571 572
151 152 153 176 177 178 223 224 345 346 347 356 358 370 371 381 382 383 560 561 562 571 572 573
152 153 154 177 178 179 224 225 346 347 357 359 371 382 383 561 562 563 572 573 574
153 154 155 178 179 225 226 347 358 383 562 563 573 574 575
96 97 98 108 109 301 302 336 361 372 492 493 516 517 518
97 98 99 108 109 110 302 303 336 337 348 360 362 372 373 492 493 494 517 518 519
98 99 100 109 110 111 303 304 336 337 338 348 349 361 363 372 373 374 493 494 495 518 519 520
99 100 101 110 111 112 304 305 337 338 339 349 350 362 364 373 374 375 494 495 496 519 520 521
100 101 102 111 112 113 305 306 338 339 340 350 351 363 365 374 375 376 495 496 497 520 521 522
101 102 103 112 113 114 306 307 339 340 341 351 352 364 366 375 376 377 496 497 498 521 522 523
102 103 104 113 114 115 307 308 340 341 342 352 353 365 367 376 377 378 497 498 499 522 523 524
103 104 105 114 115 116 308 309 341 342 343 353 354 366 368 377 378 379 498 499 500 523 524 525
104 105 106 115 116 117 309 310 342 343 344 354 355 367 369 378 379 380 499 500 501 524 525 526
105 106 107 116 117 118 310 311 343 344 345 355 356 368 370 379 380 381 500 501 502 525 526 527
106 107 117 118 119 311 344 345 346 356 357 369 371 380 381 382 501 502 503 526 527
107 118 119 345 346 347 357 358 370 381 382 383 502 503 527
96 97 98 108 109 144 168 169 336 337 348 360 361 362 373
97 98 99 108 109 110 144 145 168 169 170 336 337 338 348 349 361 362 363 372 374
98 99 100 109 110 111 144 145 146 169 170 171 337 338 339 348 349 350 362 363 364 373 375
99 100 101 110 111 112 145 146 147 170 171 172 338 339 340 349 350 351 363 364 365 374 376
100 101 102 111 112 113 146 147 148 171 172 173 339 340 341 350 351 352 364 365 366 375 377
101 102 103 112 113 114 147 148 149 172 173 174 340 341 342 351 352 353 365 366 367 376 378
102 103 104 113 114 115 148 149 150 173 174 175 341 342 343 352 353 354 366 367 368 377 379
103 104 105 114 115 116 149 150 151 174 175 176 342 343 344 353 354 355 367 368 369 378 380
104 105 106 115 116 117 150 151 152 175 176 177 343 344 345 354 355 356 368 369 370 379 381
105 106 107 116 117 118 151 152 153 176 177 178 344 345 346 355 356 357 369 370 371 380 382
106 107 117 118 119 152 153 154 177 178 179 345 346 347 356 357 358 370 371 381 383
107 118 119 153 154 155 178 179 346 347 357 358 359 371 382
385 396 408 409 410 420 533 534 535 544 545
384 386 396 397 409 410 411 421 534 535 536 545 546
385 387 396 397 398 410 411 412 422 535 536 537 546 547
386 388 397 398 399 411 412 413 423 536 537 538 547 548
387 389 398 399 400 412 413 414 424 456 537 538 539 548 549
388 390 399 400 401 413 414 415 425 432 456 457 538 539 549 550
389 391 400 401 402 414 415 416 426 432 433 457 458 539 550 551
390 392 401 402 403 415 416 417 427 432 433 434 458 459 551
391 393 402 403 404 416 417 418 428 433 434 435 459 460
392 394 403 404 405 417 418 419 429 434 435 436 460 461
393 395 404 405 406 418 419 430 435 436 437 461 462
394 405 406 407 419 431 436 437 438 462 463
240 264 265 384 385 386 397 410 411 420 421 422
240 241 264 265 266 385 386 387 396 398 411 412 421 422 423
240 241 242 265 266 267 386 387 388 397 399 412 413 422 423 424 456
241 242 243 266 267 268 387 388 389 398 400 413 414 423 424 425 456 457
242 243 244 267 268 269 388 389 390 399 401 414 415 424 425 426 432 457 458
243 244 245 268 269 270 389 390 391 400 402 415 416 425 426 427 432 433 458 459
244 245 246 269 270 271 390 391 392 401 403 416 417 426 427 428 433 434 459 460
245 246 247 270 271 272 391 392 393 402 404 417 418 427 428 429 434 435 460 461
246 247 248 271 272 273 392 393 394 403 405 418 419 428 429 430 435 436 461 462
247 248 249 272 273 274 393 394 395 404 406 419 429 430 431 436 437 462 463
248 249 250 273 274 275 394 395 405 407 430 431 437 438 463 464
249 250 251 274 275 395 406 431 438 439 464 465
192 193 194 204 205 384 409 420 532 533 542 543
193 194 195 204 205 206 384 385 408 410 420 421 533 534 543 544
194 195 196 205 206 207 384 385 386 396 409 411 420 421 422 534 535 544 545
195 196 197 206 207 208 385 386 387 396 397 410 412 421 422 423 535 536 545 546
196 197 198 207 208 209 386 387 388 397 398 411 413 422 423 424 536 537 546 547
197 198 199 208 209 210 387 388 389 398 399 412 414 423 424 425 537 538 547 548
198 199 200 209 210 211 388 389 390 399 400 413 415 424 425 426 538 539 548 549
199 200 201 210 211 212 389 390 391 400 401 414 416 425 426 427 539 549 550
200 201 202 211 212 213 390 391 392 401 402 415 417 426 427 428 550 551
201 202 203 212 213 214 391 392 393 402 403 416 418 427 428 429 551
202 203 213 214 215 392 393 394 403 404 417 419 428 429 430
203 214 215 393 394 395 404 405 418 429 430 431
0 1 193 194 195 204 205 206 264 384 396 408 409 410 421
0 1 2 194 195 196 205 206 207 240 264 265 385 396 397 409 410 411 420 422
1 2 3 195 196 197 206 207 208 240 241 264 265 266 386 396 397 398 410 411 412 421 423
2 3 4 196 197 198 207 208 209 240 241 242 265 266 267 387 397 398 399 411 412 413 422 424
3 4 5 197 198 199 208 209 210 241 242 243 266 267 268 388 398 399 400 412 413 414 423 425
4 5 6 198 199 200 209 210 211 242 243 244 267 268 269 389 399 400 401 413 414 415 424 426
5 6 7 199 200 201 210 211 212 243 244 245 268 269 270 390 400 401 402 414 415 416 425 427
6 7 8 200 201 202 211 212 213 244 245 246 269 270 271 391 401 402 403 415 416 417 426 428
7 8 9 201 202 203 212 213 214 245 246 247 270 271 272 392 402 403 404 416 417 418 427 429
8 9 10 202 203 213 214 215 246 247 248 271 272 273 393 403 404 405 417 418 419 428 430
9 10 11 203 214 215 247 248 249 272 273 274 394 404 405 406 418 419 429 431
10 11 215 248 249 250 273 274 275 395 405 406 407 419 430
389 390 391 400 401 433 444 456 457 458 468
390 391 392 401 402 432 434 444 445 457 458 459 469
391 392 393 402 403 433 435 444 445 446 458 459 460 470
392 393 394 403 404 434 436 445 446 447 459 460 461 471
393 394 395 404 405 435 437 446 447 448 460 461 462 472 504
394 395 405 406 436 438 447 448 449 461 462 463 473 480 504 505
395 406 407 437 439 448 449 450 462 463 464 474 480 481 505 506
407 438 440 449 450 451 463 464 465 475 480 481 482 506 507
439 441 450 451 452 464 465 466 476 481 482 483 507 508
440 442 451 452 453 465 466 467 477 482 483 484 508 509
441 443 452 453 454 466 467 478 483 484 485 509 510
442 453 454 455 467 479 484 485 486 510 511
288 312 313 432 433 434 445 458 459 468 469 470
288 289 312 313 314 433 434 435 444 446 459 460 469 470 471
288 289 290 313 314 315 434 435 436 445 447 460 461 470 471 472 504
289 290 291 314 315 316 435 436 437 446 448 461 462 471 472 473 504 505
290 291 292 315 316 317 436 437 438 447 449 462 463 472 473 474 480 505 506
291 292 293 316 317 318 437 438 439 448 450 463 464 473 474 475 480 481 506 507
292 293 294 317 318 319 438 439 440 449 451 464 465 474 475 476 481 482 507 508
293 294 295 318 319 320 439 440 441 450 452 465 466 475 476 477 482 483 508 509
294 295 296 319 320 321 440 441 442 451 453 466 467 476 477 478 483 484 509 510
295 296 297 320 321 322 441 442 443 452 454 467 477 478 479 484 485 510 511
296 297 298 321 322 323 442 443 453 455 478 479 485 486 511 512
297 298 299 322 323 443 454 479 486 487 512 513
240 241 242 252 253 388 389 398 399 432 457 468
241 242 243 252 253 254 389 390 399 400 432 433 456 458 468 469
242 243 244 253 254 255 390 391 400 401 432 433 434 444 457 459 468 469 470
243 244 245 254 255 256 391 392 401 402 433 434 435 444 445 458 460 469 470 471
244 245 246 255 256 257 392 393 402 403 434 435 436 445 446 459 461 470 471 472
245 246 247 256 257 258 393 394 403 404 435 436 437 446 447 460 462 471 472 473
246 247 248 257 258 259 394 395 404 405 436 437 438 447 448 461 463 472 473 474
247 248 249 258 259 260 395 405 406 437 438 439 448 449 462 464 473 474 475
248 249 250 259 260 261 406 407 438 439 440 449 450 463 465 474 475 476
249 250 251 260 261 262 407 439 440 441 450 451 464 466 475 476 477
250 251 261 262 263 440 441 442 451 452 465 467 476 477 478
251 262 263 441 442 443 452 453 466 477 478 479
48 49 241 242 243 252 253 254 312 432 444 456 457 458 469
48 49 50 242 243 244 253 254 255 288 312 313 433 444 445 457 458 459 468 470
49 50 51 243 244 245 254 255 256 288 289 312 313 314 434 444 445 446 458 459 460 469 471
50 51 52 244 245 246 255 256 257 288 289 290 313 314 315 435 445 446 447 459 460 461 470 472
51 52 53 245 246 247 256 257 258 289 290 291 314 315 316 436 446 447 448 460 461 462 471 473
52 53 54 246 247 248 257 258 259 290 291 292 315 316 317 437 447 448 449 461 462 463 472 474
53 54 55 247 248 249 258 259 260 291 292 293 316 317 318 438 448 449 450 462 463 464 473 475
54 55 56 248 249 250 259 260 261 292 293 294 317 318 319 439 449 450 451 463 464 465 474 476
55 56 57 249 250 251 260 261 262 293 294 295 318 319 320 440 450 451 452 464 465 466 475 477
56 57 58 250 251 261 262 263 294 295 296 319 320 321 441 451 452 453 465 466 467 476 478
57 58 59 251 262 263 295 296 297 320 321 322 442 452 453 454 466 467 477 479
58 59 263 296 297 298 321 322 323 443 453 454 455 467 478
437 438 439 448 449 481 492 504 505 506 516
438 439 440 449 450 480 482 492 493 505 506 507 517
439 440 441 450 451 481 483 492 493 494 506 507 508 518
440 441 442 451 452 482 484 493 494 495 507 508 509 519
441 442 443 452 453 483 485 494 495 496 508 509 510 520 552
442 443 453 454 484 486 495 496 497 509 510 511 521 528 552 553
443 454 455 485 487 496 497 498 510 511 512 522 528 529 553 554
455 486 488 497 498 499 511 512 513 523 528 529 530 554 555
487 489 498 499 500 512 513 514 524 529 530 531 555 556
488 490 499 500 501 513 514 515 525 530 531 532 556 557
489 491 500 501 502 514 515 526 531 532 533 557 558
490 501 502 503 515 527 532 533 534 558 559
336 360 361 480 481 482 493 506 507 516 517 518
336 337 360 361 362 481 482 483 492 494 507 508 517 518 519
336 337 338 361 362 363 482 483 484 493 495 508 509 518 519 520 552
337 338 339 362 363 364 483 484 485 494 496 509 510 519 520 521 552 553
338 339 340 363 364 365 484 485 486 495 497 510 511 520 521 522 528 553 554
339 340 341 364 365 366 485 486 487 496 498 511 512 521 522 523 528 529 554 555
340 341 342 365 366 367 486 487 488 497 499 512 513 522 523 524 529 530 555 556
341 342 343 366 367 368 487 488 489 498 500 513 514 523 524 525 530 531 556 557
342 343 344 367 368 369 488 489 490 499 501 514 515 524 525 526 531 532 557 558
343 344 345 368 369 370 489 490 491 500 502 515 525 526 527 532 533 558 559
344 345 346 369 370 371 490 491 501 503 526 527 533 534 559 560
345 346 347 370 371 491 502 527 534 535 560 561
288 289 290 300 301 436 437 446 447 480 505 516
289 290 291 300 301 302 437 438 447 448 480 481 504 506 516 517
290 291 292 301 302 303 438 439 448 449 480 481 482 492 505 507 516 517 518
291 292 293 302 303 304 439 440 449 450 481 482 483 492 493 506 508 517 518 519
292 293 294 303 304 305 440 441 450 451 482 483 484 493 494 507 509 518 519 520
293 294 295 304 305 306 441 442 451 452 483 484 485 494 495 508 510 519 520 521
294 295 296 305 306 307 442 443 452 453 484 485 486 495 496 509 511 520 521 522
295 296 297 306 307 308 443 453 454 485 486 487 496 497 510 512 521 522 523
296 297 298 307 308 309 454 455 486 487 488 497 498 511 513 522 523 524
297 298 299 308 309 310 455 487 488 489 498 499 512 514 523 524 525
298 299 309 310 311 488 489 490 499 500 513 515 524 525 526
299 310 311 489 490 491 500 501 514 525 526 527
96 97 289 290 291 300 301 302 360 480 492 504 505 506 517
96 97 98 290 291 292 301 302 303 336 360 361 481 492 493 505 506 507 516 518
97 98 99 291 292 293 302 303 304 336 337 360 361 362 482 492 493 494 506 507 508 517 519
98 99 100 292 293 294 303 304 305 336 337 338 361 362 363 483 493 494 495 507 508 509 518 520
99 100 101 293 294 295 304 305 306 337 338 339 362 363 364 484 494 495 496 508 509 510 519 521
100 101 102 294 295 296 305 306 307 338 339 340 363 364 365 485 495 496 497 509 510 511 520 522
101 102 103 295 296 297 306 307 308 339 340 341 364 365 366 486 496 497 498 510 511 512 521 523
102 103 104 296 297 298 307 308 309 340 341 342 365 366 367 487 497 498 499 511 512 513 522 524
103 104 105 297 298 299 308 309 310 341 342 343 366 367 368 488 498 499 500 512 513 514 523 525
104 105 106 298 299 309 310 311 342 343 344 367 368 369 489 499 500 501 513 514 515 524 526
105 106 107 299 310 311 343 344 345 368 369 370 490 500 501 502 514 515 525 527
106 107 311 344 345 346 369 370 371 491 501 502 503 515 526
485 486 487 496 497 529 540 552 553 554 564
486 487 488 497 498 528 530 540 541 553 554 555 565
487 488 489 498 499 529 531 540 541 542 554 555 556 566
488 489 490 499 500 530 532 541 542 543 555 556 557 567
408 489 490 491 500 501 531 533 542 543 544 556 557 558 568
384 408 409 490 491 501 502 532 534 543 544 545 557 558 559 569
384 385 409 410 491 502 503 533 535 544 545 546 558 559 560 570
384 385 386 410 411 503 534 536 545 546 547 559 560 561 571
385 386 387 411 412 535 537 546 547 548 560 561 562 572
386 387 388 412 413 536 538 547 548 549 561 562 563 573
387 388 389 413 414 537 539 548 549 550 562 563 574
388 389 390 414 415 538 549 550 551 563 575
192 216 217 528 529 530 541 554 555 564 565 566
192 193 216 217 218 529 530 531 540 542 555 556 565 566 567
192 193 194 217 218 219 408 530 531 532 541 543 556 557 566 567 568
193 194 195 218 219 220 408 409 531 532 533 542 544 557 558 567 568 569
194 195 196 219 220 221 384 409 410 532 533 534 543 545 558 559 568 569 570
195 196 197 220 221 222 384 385 410 411 533 534 535 544 546 559 560 569 570 571
196 197 198 221 222 223 385 386 411 412 534 535 536 545 547 560 561 570 571 572
197 198 199 222 223 224 386 387 412 413 535 536 537 546 548 561 562 571 572 573
198 199 200 223 224 225 387 388 413 414 536 537 538 547 549 562 563 572 573 574
199 200 201 224 225 226 388 389 414 415 537 538 539 548 550 563 573 574 575
200 201 202 225 226 227 389 390 415 416 538 539 549 551 574 575
201 202 203 226 227 390 391 416 417 539 550 575
336 337 338 348 349 484 485 494 495 528 553 564
337 338 339 348 349 350 485 486 495 496 528 529 552 554 564 565
338 339 340 349 350 351 486 487 496 497 528 529 530 540 553 555 564 565 566
339 340 341 350 351 352 487 488 497 498 529 530 531 540 541 554 556 565 566 567
340 341 342 351 352 353 488 489 498 499 530 531 532 541 542 555 557 566 567 568
341 342 343 352 353 354 489 490 499 500 531 532 533 542 543 556 558 567 568 569
342 343 344 353 354 355 490 491 500 501 532 533 534 543 544 557 559 568 569 570
343 344 345 354 355 356 491 501 502 533 534 535 544 545 558 560 569 570 571
344 345 346 355 356 357 502 503 534 535 536 545 546 559 561 570 571 572
345 346 347 356 357 358 503 535 536 537 546 547 560 562 571 572 573
346 347 357 358 359 536 537 538 547 548 561 563 572 573 574
347 358 359 537 538 539 548 549 562 573 574 575
144 145 216 337 338 339 348 349 350 528 540 552 553 554 565
144 145 146 192 216 217 338 339 340 349 350 351 529 540 541 553 554 555 564 566
145 146 147 192 193 216 217 218 339 340 341 350 351 352 530 540 541 542 554 555 556 565 567
146 147 148 192 193 194 217 218 219 340 341 342 351 352 353 531 541 542 543 555 556 557 566 568
147 148 149 193 194 195 218 219 220 341 342 343 352 353 354 532 542 543 544 556 557 558 567 569
148 149 150 194 195 196 219 220 221 342 343 344 353 354 355 533 543 544 545 557 558 559 568 570
149 150 151 195 196 197 220 221 222 343 344 345 354 355 356 534 544 545 546 558 559 560 569 571
150 151 152 196 197 198 221 222 223 344 345 346 355 356 357 535 545 546 547 559 560 561 570 572
151 152 153 197 198 199 222 223 224 345 346 347 356 357 358 536 546 547 548 560 561 562 571 573
152 153 154 198 199 200 223 224 225 346 347 357 358 359 537 547 548 549 561 562 563 572 574
153 154 155 199 200 201 224 225 226 347 358 359 538 548 549 550 562 563 573 575
154 155 200 201 202 225 226 227 359 539 549 550 551 563 574
