# Supplementary material for: MoleQCage: Geometric High-Throughput Screening for Molecular Caging Prediction
Source: J Chem Inf Model. 2024 Dec 12;64(24):9034–9. doi: 10.1021/acs.jcim.4c01419 (PMC11684736; doi:10.1021/acs.jcim.4c01419)
Supplement: Supplementary file 3 — ci4c01419_si_003.zip [file ci4c01419_si_003.zip › grid_3.dat]

4608
0.762127 0.0499525 0.425606 0.485311
0.749087 0.149003 0.358619 0.536711
0.72323 0.245503 0.285496 0.578929
0.684998 0.337804 0.207488 0.611241
0.635045 0.424324 0.12593 0.633094
0.574227 0.503584 0.0422176 0.644115
0.503584 0.574227 -0.0422175 0.644115
0.424324 0.635045 -0.12593 0.633094
0.337804 0.684998 -0.207488 0.611241
0.245503 0.72323 -0.285496 0.578929
0.149003 0.749087 -0.358619 0.536711
0.0499524 0.762127 -0.425606 0.48531
-0.0499525 0.762127 -0.485311 0.425606
-0.149003 0.749087 -0.536711 0.358619
-0.245504 0.72323 -0.578929 0.285496
-0.337804 0.684998 -0.611241 0.207488
-0.424324 0.635045 -0.633094 0.12593
-0.503584 0.574227 -0.644115 0.0422174
-0.574227 0.503584 -0.644115 -0.0422176
-0.635045 0.424324 -0.633094 -0.12593
-0.684998 0.337804 -0.611241 -0.207488
-0.72323 0.245503 -0.578929 -0.285496
-0.749087 0.149003 -0.536711 -0.358619
-0.762127 0.0499523 -0.48531 -0.425606
0.814748 0.0534014 0.288675 0.5
0.800808 0.159291 0.220942 0.533402
0.773165 0.262454 0.149429 0.557678
0.732294 0.361127 0.0753593 0.572411
0.678892 0.453621 -8.60604e-10 0.57735
0.613875 0.538354 -0.0753593 0.572411
0.538354 0.613875 -0.149429 0.557678
0.453621 0.678892 -0.220942 0.533402
0.361127 0.732294 -0.288675 0.5
0.262454 0.773165 -0.351469 0.458043
0.159291 0.800808 -0.408248 0.408248
0.0534014 0.814748 -0.458043 0.351469
-0.0534015 0.814748 -0.5 0.288675
-0.159291 0.800808 -0.533402 0.220942
-0.262454 0.773165 -0.557678 0.149429
-0.361127 0.732293 -0.572411 0.0753592
-0.453621 0.678892 -0.57735 -9.49229e-08
-0.538354 0.613875 -0.572411 -0.0753594
-0.613875 0.538354 -0.557678 -0.149429
-0.678892 0.453621 -0.533402 -0.220942
-0.732294 0.361127 -0.5 -0.288675
-0.773165 0.262454 -0.458043 -0.351469
-0.800808 0.15929 -0.408248 -0.408248
-0.814748 0.0534013 -0.351468 -0.458043
0.814748 0.0534014 0.458043 0.351469
0.800808 0.159291 0.408248 0.408248
0.773165 0.262454 0.351469 0.458043
0.732294 0.361127 0.288675 0.5
0.678892 0.453621 0.220942 0.533402
0.613875 0.538354 0.149429 0.557678
0.538354 0.613875 0.0753593 0.572411
0.453621 0.678892 -2.43762e-08 0.57735
0.361127 0.732294 -0.0753593 0.572411
0.262454 0.773165 -0.149429 0.557678
0.159291 0.800808 -0.220942 0.533402
0.0534014 0.814748 -0.288675 0.5
-0.0534015 0.814748 -0.351469 0.458043
-0.159291 0.800808 -0.408248 0.408248
-0.262454 0.773165 -0.458043 0.351469
-0.361127 0.732293 -0.5 0.288675
-0.453621 0.678892 -0.533402 0.220942
-0.538354 0.613875 -0.557678 0.149429
-0.613875 0.538354 -0.572411 0.0753593
-0.678892 0.453621 -0.57735 -4.9613e-08
-0.732294 0.361127 -0.572411 -0.0753594
-0.773165 0.262454 -0.557677 -0.149429
-0.800808 0.15929 -0.533402 -0.220943
-0.814748 0.0534013 -0.5 -0.288675
0.864171 0.0566408 0.329673 0.37592
0.849385 0.168953 0.277785 0.415735
0.820066 0.278375 0.221144 0.448436
0.776715 0.383033 0.16072 0.473465
0.720074 0.481138 0.0975452 0.490393
0.651112 0.57101 0.0327016 0.498929
0.57101 0.651112 -0.0327016 0.498929
0.481138 0.720074 -0.0975452 0.490393
0.383033 0.776715 -0.16072 0.473465
0.278375 0.820066 -0.221144 0.448436
0.168953 0.849385 -0.277785 0.415735
0.0566407 0.864171 -0.329673 0.37592
-0.0566408 0.864171 -0.37592 0.329673
-0.168953 0.849385 -0.415735 0.277785
-0.278375 0.820066 -0.448436 0.221144
-0.383033 0.776715 -0.473465 0.16072
-0.481138 0.720074 -0.490393 0.0975451
-0.57101 0.651112 -0.498929 0.0327015
-0.651112 0.57101 -0.498929 -0.0327016
-0.720074 0.481138 -0.490393 -0.0975452
-0.776715 0.383033 -0.473465 -0.16072
-0.820066 0.278375 -0.448436 -0.221144
-0.849385 0.168953 -0.415735 -0.277785
-0.864171 0.0566406 -0.37592 -0.329673
0.864171 0.0566408 0.16072 0.473465
0.849385 0.168953 0.0975452 0.490393
0.820066 0.278375 0.0327016 0.498929
0.776715 0.383033 -0.0327016 0.498929
0.720074 0.481138 -0.0975452 0.490393
0.651112 0.57101 -0.16072 0.473465
0.57101 0.651112 -0.221144 0.448436
0.481138 0.720074 -0.277785 0.415735
0.383033 0.776715 -0.329673 0.37592
0.278375 0.820066 -0.37592 0.329673
0.168953 0.849385 -0.415735 0.277785
0.0566407 0.864171 -0.448436 0.221144
-0.0566408 0.864171 -0.473465 0.16072
-0.168953 0.849385 -0.490393 0.0975452
-0.278375 0.820066 -0.498929 0.0327015
-0.383033 0.776715 -0.498929 -0.0327017
-0.481138 0.720074 -0.490393 -0.0975452
-0.57101 0.651112 -0.473465 -0.16072
-0.651112 0.57101 -0.448436 -0.221144
-0.720074 0.481138 -0.415735 -0.277785
-0.776715 0.383033 -0.37592 -0.329673
-0.820066 0.278375 -0.329673 -0.37592
-0.849385 0.168953 -0.277785 -0.415735
-0.864171 0.0566406 -0.221144 -0.448436
0.910916 0.0597046 0.0532871 0.404756
0.89533 0.178092 -2.23064e-09 0.408248
0.864425 0.293433 -0.0532871 0.404756
0.818729 0.403753 -0.105662 0.394338
0.759024 0.507164 -0.15623 0.377172
0.686333 0.601898 -0.204124 0.353553
0.601898 0.686333 -0.248526 0.323885
0.507164 0.759024 -0.288675 0.288675
0.403752 0.818729 -0.323885 0.248526
0.293433 0.864425 -0.353553 0.204124
0.178092 0.89533 -0.377172 0.15623
0.0597046 0.910916 -0.394338 0.105662
-0.0597046 0.910916 -0.404756 0.0532871
-0.178092 0.89533 -0.408248 -1.82562e-09
-0.293433 0.864425 -0.404756 -0.0532871
-0.403753 0.818729 -0.394338 -0.105663
-0.507164 0.759024 -0.377172 -0.15623
-0.601898 0.686333 -0.353553 -0.204124
-0.686333 0.601898 -0.323885 -0.248526
-0.759024 0.507164 -0.288675 -0.288675
-0.818729 0.403752 -0.248526 -0.323885
-0.864425 0.293433 -0.204124 -0.353553
-0.89533 0.178092 -0.15623 -0.377172
-0.910916 0.0597044 -0.105662 -0.394338
0.910916 0.0597046 0.204124 0.353553
0.89533 0.178092 0.15623 0.377172
0.864425 0.293433 0.105662 0.394338
0.818729 0.403753 0.0532871 0.404756
0.759024 0.507164 -6.08539e-10 0.408248
0.686333 0.601898 -0.0532871 0.404756
0.601898 0.686333 -0.105662 0.394338
0.507164 0.759024 -0.15623 0.377172
0.403752 0.818729 -0.204124 0.353553
0.293433 0.864425 -0.248526 0.323885
0.178092 0.89533 -0.288675 0.288675
0.0597046 0.910916 -0.323885 0.248526
-0.0597046 0.910916 -0.353553 0.204124
-0.178092 0.89533 -0.377172 0.15623
-0.293433 0.864425 -0.394338 0.105662
-0.403753 0.818729 -0.404756 0.053287
-0.507164 0.759024 -0.408248 -6.71206e-08
-0.601898 0.686333 -0.404756 -0.0532872
-0.686333 0.601898 -0.394338 -0.105662
-0.759024 0.507164 -0.377172 -0.15623
-0.818729 0.403752 -0.353553 -0.204124
-0.864425 0.293433 -0.323885 -0.248526
-0.89533 0.178092 -0.288675 -0.288675
-0.910916 0.0597044 -0.248526 -0.323885
0.949933 0.0622619 0.059734 0.300303
0.93368 0.18572 0.0200255 0.305531
0.901451 0.306001 -0.0200255 0.305531
0.853797 0.421046 -0.059734 0.300303
0.791535 0.528887 -0.0984203 0.289937
0.71573 0.627678 -0.135423 0.27461
0.627679 0.71573 -0.170108 0.254585
0.528887 0.791536 -0.201883 0.230203
0.421046 0.853797 -0.230203 0.201883
0.306001 0.901451 -0.254585 0.170108
0.18572 0.93368 -0.27461 0.135423
0.0622619 0.949933 -0.289937 0.0984203
-0.062262 0.949933 -0.300303 0.059734
-0.18572 0.93368 -0.305531 0.0200255
-0.306001 0.901451 -0.305531 -0.0200256
-0.421046 0.853797 -0.300303 -0.059734
-0.528887 0.791535 -0.289937 -0.0984204
-0.627679 0.71573 -0.27461 -0.135423
-0.71573 0.627678 -0.254585 -0.170108
-0.791536 0.528887 -0.230203 -0.201883
-0.853797 0.421046 -0.201883 -0.230203
-0.901451 0.306001 -0.170108 -0.254585
-0.93368 0.18572 -0.135423 -0.27461
-0.949933 0.0622617 -0.0984203 -0.289937
0.864171 0.0566408 0.448436 0.221144
0.849385 0.168953 0.415735 0.277785
0.820066 0.278375 0.37592 0.329673
0.776715 0.383033 0.329673 0.37592
0.720074 0.481138 0.277785 0.415735
0.651112 0.57101 0.221144 0.448436
0.57101 0.651112 0.16072 0.473465
0.481138 0.720074 0.0975451 0.490393
0.383033 0.776715 0.0327016 0.498929
0.278375 0.820066 -0.0327016 0.498929
0.168953 0.849385 -0.0975451 0.490393
0.0566407 0.864171 -0.16072 0.473465
-0.0566408 0.864171 -0.221144 0.448436
-0.168953 0.849385 -0.277785 0.415735
-0.278375 0.820066 -0.329673 0.37592
-0.383033 0.776715 -0.37592 0.329673
-0.481138 0.720074 -0.415735 0.277785
-0.57101 0.651112 -0.448436 0.221144
-0.651112 0.57101 -0.473465 0.16072
-0.720074 0.481138 -0.490393 0.0975451
-0.776715 0.383033 -0.498929 0.0327015
-0.820066 0.278375 -0.498929 -0.0327017
-0.849385 0.168953 -0.490393 -0.0975453
-0.864171 0.0566406 -0.473465 -0.16072
0.910916 0.0597046 0.323885 0.248526
0.89533 0.178092 0.288675 0.288675
0.864425 0.293433 0.248526 0.323885
0.818729 0.403753 0.204124 0.353553
0.759024 0.507164 0.15623 0.377172
0.686333 0.601898 0.105662 0.394338
0.601898 0.686333 0.0532871 0.404756
0.507164 0.759024 -1.72366e-08 0.408248
0.403752 0.818729 -0.0532871 0.404756
0.293433 0.864425 -0.105662 0.394338
0.178092 0.89533 -0.15623 0.377172
0.0597046 0.910916 -0.204124 0.353553
-0.0597046 0.910916 -0.248526 0.323885
-0.178092 0.89533 -0.288675 0.288675
-0.293433 0.864425 -0.323885 0.248526
-0.403753 0.818729 -0.353553 0.204124
-0.507164 0.759024 -0.377172 0.15623
-0.601898 0.686333 -0.394338 0.105662
-0.686333 0.601898 -0.404756 0.053287
-0.759024 0.507164 -0.408248 -3.50817e-08
-0.818729 0.403752 -0.404756 -0.0532871
-0.864425 0.293433 -0.394338 -0.105663
-0.89533 0.178092 -0.377172 -0.15623
-0.910916 0.0597044 -0.353553 -0.204124
0.910916 0.0597046 0.394338 0.105662
0.89533 0.178092 0.377172 0.15623
0.864425 0.293433 0.353553 0.204124
0.818729 0.403753 0.323885 0.248526
0.759024 0.507164 0.288675 0.288675
0.686333 0.601898 0.248526 0.323885
0.601898 0.686333 0.204124 0.353553
0.507164 0.759024 0.15623 0.377172
0.403752 0.818729 0.105662 0.394338
0.293433 0.864425 0.0532871 0.404756
0.178092 0.89533 1.48024e-08 0.408248
0.0597046 0.910916 -0.0532871 0.404756
-0.0597046 0.910916 -0.105662 0.394338
-0.178092 0.89533 -0.15623 0.377172
-0.293433 0.864425 -0.204124 0.353553
-0.403753 0.818729 -0.248526 0.323885
-0.507164 0.759024 -0.288675 0.288675
-0.601898 0.686333 -0.323885 0.248526
-0.686333 0.601898 -0.353553 0.204124
-0.759024 0.507164 -0.377172 0.15623
-0.818729 0.403752 -0.394338 0.105662
-0.864425 0.293433 -0.404756 0.053287
-0.89533 0.178092 -0.408248 -1.00377e-07
-0.910916 0.0597044 -0.404756 -0.0532872
0.949933 0.0622619 0.289937 0.0984203
0.93368 0.18572 0.27461 0.135423
0.901451 0.306001 0.254585 0.170108
0.853797 0.421046 0.230203 0.201883
0.791535 0.528887 0.201883 0.230203
0.71573 0.627678 0.170108 0.254585
0.627679 0.71573 0.135423 0.27461
0.528887 0.791536 0.0984203 0.289937
0.421046 0.853797 0.059734 0.300303
0.306001 0.901451 0.0200255 0.305531
0.18572 0.93368 -0.0200255 0.305531
0.0622619 0.949933 -0.059734 0.300303
-0.062262 0.949933 -0.0984203 0.289937
-0.18572 0.93368 -0.135423 0.27461
-0.306001 0.901451 -0.170108 0.254585
-0.421046 0.853797 -0.201883 0.230203
-0.528887 0.791535 -0.230203 0.201883
-0.627679 0.71573 -0.254585 0.170108
-0.71573 0.627678 -0.27461 0.135423
-0.791536 0.528887 -0.289937 0.0984203
-0.853797 0.421046 -0.300303 0.0597339
-0.901451 0.306001 -0.305531 0.0200255
-0.93368 0.18572 -0.305531 -0.0200256
-0.949933 0.0622617 -0.300303 -0.059734
0.949933 0.0622619 0.201883 0.230203
0.93368 0.18572 0.170108 0.254585
0.901451 0.306001 0.135423 0.27461
0.853797 0.421046 0.0984203 0.289937
0.791535 0.528887 0.059734 0.300303
0.71573 0.627678 0.0200255 0.305531
0.627679 0.71573 -0.0200255 0.305531
0.528887 0.791536 -0.059734 0.300303
0.421046 0.853797 -0.0984203 0.289937
0.306001 0.901451 -0.135423 0.27461
0.18572 0.93368 -0.170108 0.254585
0.0622619 0.949933 -0.201883 0.230203
-0.062262 0.949933 -0.230203 0.201883
-0.18572 0.93368 -0.254585 0.170108
-0.306001 0.901451 -0.27461 0.135423
-0.421046 0.853797 -0.289937 0.0984203
-0.528887 0.791535 -0.300303 0.0597339
-0.627679 0.71573 -0.305531 0.0200255
-0.71573 0.627678 -0.305531 -0.0200256
-0.791536 0.528887 -0.300303 -0.059734
-0.853797 0.421046 -0.289937 -0.0984204
-0.901451 0.306001 -0.27461 -0.135423
-0.93368 0.18572 -0.254584 -0.170108
-0.949933 0.0622617 -0.230203 -0.201883
0.976849 0.0640261 0.0656136 0.193291
0.960135 0.190983 0.0398226 0.200202
0.926993 0.314672 0.0133504 0.203687
0.877989 0.432976 -0.0133504 0.203687
0.813963 0.543873 -0.0398226 0.200202
0.73601 0.645463 -0.0656136 0.193291
0.645463 0.73601 -0.0902818 0.183073
0.543873 0.813963 -0.113405 0.169723
0.432976 0.877989 -0.134588 0.153469
0.314672 0.926993 -0.153469 0.134588
0.190983 0.960135 -0.169723 0.113405
0.064026 0.976849 -0.183073 0.0902818
-0.0640261 0.976849 -0.193291 0.0656136
-0.190983 0.960135 -0.200202 0.0398226
-0.314672 0.926992 -0.203687 0.0133503
-0.432976 0.877989 -0.203687 -0.0133504
-0.543873 0.813963 -0.200202 -0.0398227
-0.645463 0.73601 -0.193291 -0.0656136
-0.73601 0.645463 -0.183073 -0.0902818
-0.813963 0.543873 -0.169723 -0.113405
-0.877989 0.432976 -0.153469 -0.134588
-0.926993 0.314671 -0.134588 -0.153469
-0.960135 0.190982 -0.113405 -0.169723
-0.976849 0.0640259 -0.0902818 -0.183073
0.976849 0.0640261 0.183073 0.0902818
0.960135 0.190983 0.169723 0.113405
0.926993 0.314672 0.153469 0.134588
0.877989 0.432976 0.134588 0.153469
0.813963 0.543873 0.113405 0.169723
0.73601 0.645463 0.0902818 0.183073
0.645463 0.73601 0.0656136 0.193291
0.543873 0.813963 0.0398226 0.200202
0.432976 0.877989 0.0133504 0.203687
0.314672 0.926993 -0.0133504 0.203687
0.190983 0.960135 -0.0398226 0.200202
0.064026 0.976849 -0.0656136 0.193291
-0.0640261 0.976849 -0.0902818 0.183073
-0.190983 0.960135 -0.113405 0.169723
-0.314672 0.926992 -0.134588 0.153469
-0.432976 0.877989 -0.153469 0.134588
-0.543873 0.813963 -0.169723 0.113405
-0.645463 0.73601 -0.183073 0.0902818
-0.73601 0.645463 -0.193291 0.0656135
-0.813963 0.543873 -0.200202 0.0398226
-0.877989 0.432976 -0.203687 0.0133503
-0.926993 0.314671 -0.203687 -0.0133504
-0.960135 0.190982 -0.200202 -0.0398227
-0.976849 0.0640259 -0.193291 -0.0656136
0.992648 0.0650616 0.0672942 0.0767343
0.975664 0.194072 0.0567026 0.0848615
0.941985 0.319761 0.0451409 0.0915367
0.892189 0.439979 0.0328068 0.0966457
0.827128 0.552669 0.0199113 0.100101
0.747914 0.655903 0.00667518 0.101844
0.655903 0.747914 -0.00667518 0.101844
0.552669 0.827128 -0.0199113 0.100101
0.439979 0.892189 -0.0328068 0.0966457
0.319761 0.941985 -0.0451409 0.0915367
0.194072 0.975664 -0.0567026 0.0848615
0.0650615 0.992648 -0.0672942 0.0767343
-0.0650616 0.992648 -0.0767343 0.0672942
-0.194072 0.975664 -0.0848615 0.0567026
-0.319761 0.941985 -0.0915367 0.0451409
-0.439979 0.892189 -0.0966457 0.0328068
-0.552669 0.827128 -0.100101 0.0199113
-0.655903 0.747914 -0.101844 0.00667516
-0.747914 0.655903 -0.101844 -0.00667519
-0.827128 0.552669 -0.100101 -0.0199113
-0.892189 0.439979 -0.0966456 -0.0328068
-0.941985 0.319761 -0.0915367 -0.0451409
-0.975664 0.194071 -0.0848615 -0.0567027
-0.992648 0.0650614 -0.0767343 -0.0672942
0.762127 0.0499525 -0.485311 0.425606
0.749087 0.149003 -0.536711 0.358619
0.72323 0.245503 -0.578929 0.285496
0.684998 0.337804 -0.611241 0.207488
0.635045 0.424324 -0.633094 0.12593
0.574227 0.503584 -0.644115 0.0422176
0.503584 0.574227 -0.644115 -0.0422175
0.424324 0.635045 -0.633094 -0.12593
0.337804 0.684998 -0.611241 -0.207488
0.245503 0.72323 -0.578929 -0.285496
0.149003 0.749087 -0.536711 -0.358619
0.0499524 0.762127 -0.48531 -0.425606
-0.0499525 0.762127 -0.425606 -0.485311
-0.149003 0.749087 -0.358619 -0.536711
-0.245504 0.72323 -0.285496 -0.578929
-0.337804 0.684998 -0.207488 -0.611241
-0.424324 0.635045 -0.12593 -0.633094
-0.503584 0.574227 -0.0422174 -0.644115
-0.574227 0.503584 0.0422176 -0.644115
-0.635045 0.424324 0.12593 -0.633094
-0.684998 0.337804 0.207488 -0.611241
-0.72323 0.245503 0.285496 -0.578929
-0.749087 0.149003 0.358619 -0.536711
-0.762127 0.0499523 0.425606 -0.48531
0.814748 0.0534014 -0.5 0.288675
0.800808 0.159291 -0.533402 0.220942
0.773165 0.262454 -0.557678 0.149429
0.732294 0.361127 -0.572411 0.0753593
0.678892 0.453621 -0.57735 -8.60604e-10
0.613875 0.538354 -0.572411 -0.0753593
0.538354 0.613875 -0.557678 -0.149429
0.453621 0.678892 -0.533402 -0.220942
0.361127 0.732294 -0.5 -0.288675
0.262454 0.773165 -0.458043 -0.351469
0.159291 0.800808 -0.408248 -0.408248
0.0534014 0.814748 -0.351469 -0.458043
-0.0534015 0.814748 -0.288675 -0.5
-0.159291 0.800808 -0.220942 -0.533402
-0.262454 0.773165 -0.149429 -0.557678
-0.361127 0.732293 -0.0753592 -0.572411
-0.453621 0.678892 9.49229e-08 -0.57735
-0.538354 0.613875 0.0753594 -0.572411
-0.613875 0.538354 0.149429 -0.557678
-0.678892 0.453621 0.220942 -0.533402
-0.732294 0.361127 0.288675 -0.5
-0.773165 0.262454 0.351469 -0.458043
-0.800808 0.15929 0.408248 -0.408248
-0.814748 0.0534013 0.458043 -0.351468
0.814748 0.0534014 -0.351469 0.458043
0.800808 0.159291 -0.408248 0.408248
0.773165 0.262454 -0.458043 0.351469
0.732294 0.361127 -0.5 0.288675
0.678892 0.453621 -0.533402 0.220942
0.613875 0.538354 -0.557678 0.149429
0.538354 0.613875 -0.572411 0.0753593
0.453621 0.678892 -0.57735 -2.43762e-08
0.361127 0.732294 -0.572411 -0.0753593
0.262454 0.773165 -0.557678 -0.149429
0.159291 0.800808 -0.533402 -0.220942
0.0534014 0.814748 -0.5 -0.288675
-0.0534015 0.814748 -0.458043 -0.351469
-0.159291 0.800808 -0.408248 -0.408248
-0.262454 0.773165 -0.351469 -0.458043
-0.361127 0.732293 -0.288675 -0.5
-0.453621 0.678892 -0.220942 -0.533402
-0.538354 0.613875 -0.149429 -0.557678
-0.613875 0.538354 -0.0753593 -0.572411
-0.678892 0.453621 4.9613e-08 -0.57735
-0.732294 0.361127 0.0753594 -0.572411
-0.773165 0.262454 0.149429 -0.557677
-0.800808 0.15929 0.220943 -0.533402
-0.814748 0.0534013 0.288675 -0.5
0.864171 0.0566408 -0.37592 0.329673
0.849385 0.168953 -0.415735 0.277785
0.820066 0.278375 -0.448436 0.221144
0.776715 0.383033 -0.473465 0.16072
0.720074 0.481138 -0.490393 0.0975452
0.651112 0.57101 -0.498929 0.0327016
0.57101 0.651112 -0.498929 -0.0327016
0.481138 0.720074 -0.490393 -0.0975452
0.383033 0.776715 -0.473465 -0.16072
0.278375 0.820066 -0.448436 -0.221144
0.168953 0.849385 -0.415735 -0.277785
0.0566407 0.864171 -0.37592 -0.329673
-0.0566408 0.864171 -0.329673 -0.37592
-0.168953 0.849385 -0.277785 -0.415735
-0.278375 0.820066 -0.221144 -0.448436
-0.383033 0.776715 -0.16072 -0.473465
-0.481138 0.720074 -0.0975451 -0.490393
-0.57101 0.651112 -0.0327015 -0.498929
-0.651112 0.57101 0.0327016 -0.498929
-0.720074 0.481138 0.0975452 -0.490393
-0.776715 0.383033 0.16072 -0.473465
-0.820066 0.278375 0.221144 -0.448436
-0.849385 0.168953 0.277785 -0.415735
-0.864171 0.0566406 0.329673 -0.37592
0.864171 0.0566408 -0.473465 0.16072
0.849385 0.168953 -0.490393 0.0975452
0.820066 0.278375 -0.498929 0.0327016
0.776715 0.383033 -0.498929 -0.0327016
0.720074 0.481138 -0.490393 -0.0975452
0.651112 0.57101 -0.473465 -0.16072
0.57101 0.651112 -0.448436 -0.221144
0.481138 0.720074 -0.415735 -0.277785
0.383033 0.776715 -0.37592 -0.329673
0.278375 0.820066 -0.329673 -0.37592
0.168953 0.849385 -0.277785 -0.415735
0.0566407 0.864171 -0.221144 -0.448436
-0.0566408 0.864171 -0.16072 -0.473465
-0.168953 0.849385 -0.0975452 -0.490393
-0.278375 0.820066 -0.0327015 -0.498929
-0.383033 0.776715 0.0327017 -0.498929
-0.481138 0.720074 0.0975452 -0.490393
-0.57101 0.651112 0.16072 -0.473465
-0.651112 0.57101 0.221144 -0.448436
-0.720074 0.481138 0.277785 -0.415735
-0.776715 0.383033 0.329673 -0.37592
-0.820066 0.278375 0.37592 -0.329673
-0.849385 0.168953 0.415735 -0.277785
-0.864171 0.0566406 0.448436 -0.221144
0.910916 0.0597046 -0.404756 0.0532871
0.89533 0.178092 -0.408248 -2.23064e-09
0.864425 0.293433 -0.404756 -0.0532871
0.818729 0.403753 -0.394338 -0.105662
0.759024 0.507164 -0.377172 -0.15623
0.686333 0.601898 -0.353553 -0.204124
0.601898 0.686333 -0.323885 -0.248526
0.507164 0.759024 -0.288675 -0.288675
0.403752 0.818729 -0.248526 -0.323885
0.293433 0.864425 -0.204124 -0.353553
0.178092 0.89533 -0.15623 -0.377172
0.0597046 0.910916 -0.105662 -0.394338
-0.0597046 0.910916 -0.0532871 -0.404756
-0.178092 0.89533 1.82562e-09 -0.408248
-0.293433 0.864425 0.0532871 -0.404756
-0.403753 0.818729 0.105663 -0.394338
-0.507164 0.759024 0.15623 -0.377172
-0.601898 0.686333 0.204124 -0.353553
-0.686333 0.601898 0.248526 -0.323885
-0.759024 0.507164 0.288675 -0.288675
-0.818729 0.403752 0.323885 -0.248526
-0.864425 0.293433 0.353553 -0.204124
-0.89533 0.178092 0.377172 -0.15623
-0.910916 0.0597044 0.394338 -0.105662
0.910916 0.0597046 -0.353553 0.204124
0.89533 0.178092 -0.377172 0.15623
0.864425 0.293433 -0.394338 0.105662
0.818729 0.403753 -0.404756 0.0532871
0.759024 0.507164 -0.408248 -6.08539e-10
0.686333 0.601898 -0.404756 -0.0532871
0.601898 0.686333 -0.394338 -0.105662
0.507164 0.759024 -0.377172 -0.15623
0.403752 0.818729 -0.353553 -0.204124
0.293433 0.864425 -0.323885 -0.248526
0.178092 0.89533 -0.288675 -0.288675
0.0597046 0.910916 -0.248526 -0.323885
-0.0597046 0.910916 -0.204124 -0.353553
-0.178092 0.89533 -0.15623 -0.377172
-0.293433 0.864425 -0.105662 -0.394338
-0.403753 0.818729 -0.053287 -0.404756
-0.507164 0.759024 6.71206e-08 -0.408248
-0.601898 0.686333 0.0532872 -0.404756
-0.686333 0.601898 0.105662 -0.394338
-0.759024 0.507164 0.15623 -0.377172
-0.818729 0.403752 0.204124 -0.353553
-0.864425 0.293433 0.248526 -0.323885
-0.89533 0.178092 0.288675 -0.288675
-0.910916 0.0597044 0.323885 -0.248526
0.949933 0.0622619 -0.300303 0.059734
0.93368 0.18572 -0.305531 0.0200255
0.901451 0.306001 -0.305531 -0.0200255
0.853797 0.421046 -0.300303 -0.059734
0.791535 0.528887 -0.289937 -0.0984203
0.71573 0.627678 -0.27461 -0.135423
0.627679 0.71573 -0.254585 -0.170108
0.528887 0.791536 -0.230203 -0.201883
0.421046 0.853797 -0.201883 -0.230203
0.306001 0.901451 -0.170108 -0.254585
0.18572 0.93368 -0.135423 -0.27461
0.0622619 0.949933 -0.0984203 -0.289937
-0.062262 0.949933 -0.059734 -0.300303
-0.18572 0.93368 -0.0200255 -0.305531
-0.306001 0.901451 0.0200256 -0.305531
-0.421046 0.853797 0.059734 -0.300303
-0.528887 0.791535 0.0984204 -0.289937
-0.627679 0.71573 0.135423 -0.27461
-0.71573 0.627678 0.170108 -0.254585
-0.791536 0.528887 0.201883 -0.230203
-0.853797 0.421046 0.230203 -0.201883
-0.901451 0.306001 0.254585 -0.170108
-0.93368 0.18572 0.27461 -0.135423
-0.949933 0.0622617 0.289937 -0.0984203
0.864171 0.0566408 -0.221144 0.448436
0.849385 0.168953 -0.277785 0.415735
0.820066 0.278375 -0.329673 0.37592
0.776715 0.383033 -0.37592 0.329673
0.720074 0.481138 -0.415735 0.277785
0.651112 0.57101 -0.448436 0.221144
0.57101 0.651112 -0.473465 0.16072
0.481138 0.720074 -0.490393 0.0975451
0.383033 0.776715 -0.498929 0.0327016
0.278375 0.820066 -0.498929 -0.0327016
0.168953 0.849385 -0.490393 -0.0975451
0.0566407 0.864171 -0.473465 -0.16072
-0.0566408 0.864171 -0.448436 -0.221144
-0.168953 0.849385 -0.415735 -0.277785
-0.278375 0.820066 -0.37592 -0.329673
-0.383033 0.776715 -0.329673 -0.37592
-0.481138 0.720074 -0.277785 -0.415735
-0.57101 0.651112 -0.221144 -0.448436
-0.651112 0.57101 -0.16072 -0.473465
-0.720074 0.481138 -0.0975451 -0.490393
-0.776715 0.383033 -0.0327015 -0.498929
-0.820066 0.278375 0.0327017 -0.498929
-0.849385 0.168953 0.0975453 -0.490393
-0.864171 0.0566406 0.16072 -0.473465
0.910916 0.0597046 -0.248526 0.323885
0.89533 0.178092 -0.288675 0.288675
0.864425 0.293433 -0.323885 0.248526
0.818729 0.403753 -0.353553 0.204124
0.759024 0.507164 -0.377172 0.15623
0.686333 0.601898 -0.394338 0.105662
0.601898 0.686333 -0.404756 0.0532871
0.507164 0.759024 -0.408248 -1.72366e-08
0.403752 0.818729 -0.404756 -0.0532871
0.293433 0.864425 -0.394338 -0.105662
0.178092 0.89533 -0.377172 -0.15623
0.0597046 0.910916 -0.353553 -0.204124
-0.0597046 0.910916 -0.323885 -0.248526
-0.178092 0.89533 -0.288675 -0.288675
-0.293433 0.864425 -0.248526 -0.323885
-0.403753 0.818729 -0.204124 -0.353553
-0.507164 0.759024 -0.15623 -0.377172
-0.601898 0.686333 -0.105662 -0.394338
-0.686333 0.601898 -0.053287 -0.404756
-0.759024 0.507164 3.50817e-08 -0.408248
-0.818729 0.403752 0.0532871 -0.404756
-0.864425 0.293433 0.105663 -0.394338
-0.89533 0.178092 0.15623 -0.377172
-0.910916 0.0597044 0.204124 -0.353553
0.910916 0.0597046 -0.105662 0.394338
0.89533 0.178092 -0.15623 0.377172
0.864425 0.293433 -0.204124 0.353553
0.818729 0.403753 -0.248526 0.323885
0.759024 0.507164 -0.288675 0.288675
0.686333 0.601898 -0.323885 0.248526
0.601898 0.686333 -0.353553 0.204124
0.507164 0.759024 -0.377172 0.15623
0.403752 0.818729 -0.394338 0.105662
0.293433 0.864425 -0.404756 0.0532871
0.178092 0.89533 -0.408248 1.48024e-08
0.0597046 0.910916 -0.404756 -0.0532871
-0.0597046 0.910916 -0.394338 -0.105662
-0.178092 0.89533 -0.377172 -0.15623
-0.293433 0.864425 -0.353553 -0.204124
-0.403753 0.818729 -0.323885 -0.248526
-0.507164 0.759024 -0.288675 -0.288675
-0.601898 0.686333 -0.248526 -0.323885
-0.686333 0.601898 -0.204124 -0.353553
-0.759024 0.507164 -0.15623 -0.377172
-0.818729 0.403752 -0.105662 -0.394338
-0.864425 0.293433 -0.053287 -0.404756
-0.89533 0.178092 1.00377e-07 -0.408248
-0.910916 0.0597044 0.0532872 -0.404756
0.949933 0.0622619 -0.0984203 0.289937
0.93368 0.18572 -0.135423 0.27461
0.901451 0.306001 -0.170108 0.254585
0.853797 0.421046 -0.201883 0.230203
0.791535 0.528887 -0.230203 0.201883
0.71573 0.627678 -0.254585 0.170108
0.627679 0.71573 -0.27461 0.135423
0.528887 0.791536 -0.289937 0.0984203
0.421046 0.853797 -0.300303 0.059734
0.306001 0.901451 -0.305531 0.0200255
0.18572 0.93368 -0.305531 -0.0200255
0.0622619 0.949933 -0.300303 -0.059734
-0.062262 0.949933 -0.289937 -0.0984203
-0.18572 0.93368 -0.27461 -0.135423
-0.306001 0.901451 -0.254585 -0.170108
-0.421046 0.853797 -0.230203 -0.201883
-0.528887 0.791535 -0.201883 -0.230203
-0.627679 0.71573 -0.170108 -0.254585
-0.71573 0.627678 -0.135423 -0.27461
-0.791536 0.528887 -0.0984203 -0.289937
-0.853797 0.421046 -0.0597339 -0.300303
-0.901451 0.306001 -0.0200255 -0.305531
-0.93368 0.18572 0.0200256 -0.305531
-0.949933 0.0622617 0.059734 -0.300303
0.949933 0.0622619 -0.230203 0.201883
0.93368 0.18572 -0.254585 0.170108
0.901451 0.306001 -0.27461 0.135423
0.853797 0.421046 -0.289937 0.0984203
0.791535 0.528887 -0.300303 0.059734
0.71573 0.627678 -0.305531 0.0200255
0.627679 0.71573 -0.305531 -0.0200255
0.528887 0.791536 -0.300303 -0.059734
0.421046 0.853797 -0.289937 -0.0984203
0.306001 0.901451 -0.27461 -0.135423
0.18572 0.93368 -0.254585 -0.170108
0.0622619 0.949933 -0.230203 -0.201883
-0.062262 0.949933 -0.201883 -0.230203
-0.18572 0.93368 -0.170108 -0.254585
-0.306001 0.901451 -0.135423 -0.27461
-0.421046 0.853797 -0.0984203 -0.289937
-0.528887 0.791535 -0.0597339 -0.300303
-0.627679 0.71573 -0.0200255 -0.305531
-0.71573 0.627678 0.0200256 -0.305531
-0.791536 0.528887 0.059734 -0.300303
-0.853797 0.421046 0.0984204 -0.289937
-0.901451 0.306001 0.135423 -0.27461
-0.93368 0.18572 0.170108 -0.254584
-0.949933 0.0622617 0.201883 -0.230203
0.976849 0.0640261 -0.193291 0.0656136
0.960135 0.190983 -0.200202 0.0398226
0.926993 0.314672 -0.203687 0.0133504
0.877989 0.432976 -0.203687 -0.0133504
0.813963 0.543873 -0.200202 -0.0398226
0.73601 0.645463 -0.193291 -0.0656136
0.645463 0.73601 -0.183073 -0.0902818
0.543873 0.813963 -0.169723 -0.113405
0.432976 0.877989 -0.153469 -0.134588
0.314672 0.926993 -0.134588 -0.153469
0.190983 0.960135 -0.113405 -0.169723
0.064026 0.976849 -0.0902818 -0.183073
-0.0640261 0.976849 -0.0656136 -0.193291
-0.190983 0.960135 -0.0398226 -0.200202
-0.314672 0.926992 -0.0133503 -0.203687
-0.432976 0.877989 0.0133504 -0.203687
-0.543873 0.813963 0.0398227 -0.200202
-0.645463 0.73601 0.0656136 -0.193291
-0.73601 0.645463 0.0902818 -0.183073
-0.813963 0.543873 0.113405 -0.169723
-0.877989 0.432976 0.134588 -0.153469
-0.926993 0.314671 0.153469 -0.134588
-0.960135 0.190982 0.169723 -0.113405
-0.976849 0.0640259 0.183073 -0.0902818
0.976849 0.0640261 -0.0902818 0.183073
0.960135 0.190983 -0.113405 0.169723
0.926993 0.314672 -0.134588 0.153469
0.877989 0.432976 -0.153469 0.134588
0.813963 0.543873 -0.169723 0.113405
0.73601 0.645463 -0.183073 0.0902818
0.645463 0.73601 -0.193291 0.0656136
0.543873 0.813963 -0.200202 0.0398226
0.432976 0.877989 -0.203687 0.0133504
0.314672 0.926993 -0.203687 -0.0133504
0.190983 0.960135 -0.200202 -0.0398226
0.064026 0.976849 -0.193291 -0.0656136
-0.0640261 0.976849 -0.183073 -0.0902818
-0.190983 0.960135 -0.169723 -0.113405
-0.314672 0.926992 -0.153469 -0.134588
-0.432976 0.877989 -0.134588 -0.153469
-0.543873 0.813963 -0.113405 -0.169723
-0.645463 0.73601 -0.0902818 -0.183073
-0.73601 0.645463 -0.0656135 -0.193291
-0.813963 0.543873 -0.0398226 -0.200202
-0.877989 0.432976 -0.0133503 -0.203687
-0.926993 0.314671 0.0133504 -0.203687
-0.960135 0.190982 0.0398227 -0.200202
-0.976849 0.0640259 0.0656136 -0.193291
0.992648 0.0650616 -0.0767343 0.0672942
0.975664 0.194072 -0.0848615 0.0567026
0.941985 0.319761 -0.0915367 0.0451409
0.892189 0.439979 -0.0966457 0.0328068
0.827128 0.552669 -0.100101 0.0199113
0.747914 0.655903 -0.101844 0.00667518
0.655903 0.747914 -0.101844 -0.00667518
0.552669 0.827128 -0.100101 -0.0199113
0.439979 0.892189 -0.0966457 -0.0328068
0.319761 0.941985 -0.0915367 -0.0451409
0.194072 0.975664 -0.0848615 -0.0567026
0.0650615 0.992648 -0.0767343 -0.0672942
-0.0650616 0.992648 -0.0672942 -0.0767343
-0.194072 0.975664 -0.0567026 -0.0848615
-0.319761 0.941985 -0.0451409 -0.0915367
-0.439979 0.892189 -0.0328068 -0.0966457
-0.552669 0.827128 -0.0199113 -0.100101
-0.655903 0.747914 -0.00667516 -0.101844
-0.747914 0.655903 0.00667519 -0.101844
-0.827128 0.552669 0.0199113 -0.100101
-0.892189 0.439979 0.0328068 -0.0966456
-0.941985 0.319761 0.0451409 -0.0915367
-0.975664 0.194071 0.0567027 -0.0848615
-0.992648 0.0650614 0.0672942 -0.0767343
0.762127 0.0499525 -0.425606 -0.485311
0.749087 0.149003 -0.358619 -0.536711
0.72323 0.245503 -0.285496 -0.578929
0.684998 0.337804 -0.207488 -0.611241
0.635045 0.424324 -0.12593 -0.633094
0.574227 0.503584 -0.0422176 -0.644115
0.503584 0.574227 0.0422175 -0.644115
0.424324 0.635045 0.12593 -0.633094
0.337804 0.684998 0.207488 -0.611241
0.245503 0.72323 0.285496 -0.578929
0.149003 0.749087 0.358619 -0.536711
0.0499524 0.762127 0.425606 -0.48531
-0.0499525 0.762127 0.485311 -0.425606
-0.149003 0.749087 0.536711 -0.358619
-0.245504 0.72323 0.578929 -0.285496
-0.337804 0.684998 0.611241 -0.207488
-0.424324 0.635045 0.633094 -0.12593
-0.503584 0.574227 0.644115 -0.0422174
-0.574227 0.503584 0.644115 0.0422176
-0.635045 0.424324 0.633094 0.12593
-0.684998 0.337804 0.611241 0.207488
-0.72323 0.245503 0.578929 0.285496
-0.749087 0.149003 0.536711 0.358619
-0.762127 0.0499523 0.48531 0.425606
0.814748 0.0534014 -0.288675 -0.5
0.800808 0.159291 -0.220942 -0.533402
0.773165 0.262454 -0.149429 -0.557678
0.732294 0.361127 -0.0753593 -0.572411
0.678892 0.453621 8.60604e-10 -0.57735
0.613875 0.538354 0.0753593 -0.572411
0.538354 0.613875 0.149429 -0.557678
0.453621 0.678892 0.220942 -0.533402
0.361127 0.732294 0.288675 -0.5
0.262454 0.773165 0.351469 -0.458043
0.159291 0.800808 0.408248 -0.408248
0.0534014 0.814748 0.458043 -0.351469
-0.0534015 0.814748 0.5 -0.288675
-0.159291 0.800808 0.533402 -0.220942
-0.262454 0.773165 0.557678 -0.149429
-0.361127 0.732293 0.572411 -0.0753592
-0.453621 0.678892 0.57735 9.49229e-08
-0.538354 0.613875 0.572411 0.0753594
-0.613875 0.538354 0.557678 0.149429
-0.678892 0.453621 0.533402 0.220942
-0.732294 0.361127 0.5 0.288675
-0.773165 0.262454 0.458043 0.351469
-0.800808 0.15929 0.408248 0.408248
-0.814748 0.0534013 0.351468 0.458043
0.814748 0.0534014 -0.458043 -0.351469
0.800808 0.159291 -0.408248 -0.408248
0.773165 0.262454 -0.351469 -0.458043
0.732294 0.361127 -0.288675 -0.5
0.678892 0.453621 -0.220942 -0.533402
0.613875 0.538354 -0.149429 -0.557678
0.538354 0.613875 -0.0753593 -0.572411
0.453621 0.678892 2.43762e-08 -0.57735
0.361127 0.732294 0.0753593 -0.572411
0.262454 0.773165 0.149429 -0.557678
0.159291 0.800808 0.220942 -0.533402
0.0534014 0.814748 0.288675 -0.5
-0.0534015 0.814748 0.351469 -0.458043
-0.159291 0.800808 0.408248 -0.408248
-0.262454 0.773165 0.458043 -0.351469
-0.361127 0.732293 0.5 -0.288675
-0.453621 0.678892 0.533402 -0.220942
-0.538354 0.613875 0.557678 -0.149429
-0.613875 0.538354 0.572411 -0.0753593
-0.678892 0.453621 0.57735 4.9613e-08
-0.732294 0.361127 0.572411 0.0753594
-0.773165 0.262454 0.557677 0.149429
-0.800808 0.15929 0.533402 0.220943
-0.814748 0.0534013 0.5 0.288675
0.864171 0.0566408 -0.329673 -0.37592
0.849385 0.168953 -0.277785 -0.415735
0.820066 0.278375 -0.221144 -0.448436
0.776715 0.383033 -0.16072 -0.473465
0.720074 0.481138 -0.0975452 -0.490393
0.651112 0.57101 -0.0327016 -0.498929
0.57101 0.651112 0.0327016 -0.498929
0.481138 0.720074 0.0975452 -0.490393
0.383033 0.776715 0.16072 -0.473465
0.278375 0.820066 0.221144 -0.448436
0.168953 0.849385 0.277785 -0.415735
0.0566407 0.864171 0.329673 -0.37592
-0.0566408 0.864171 0.37592 -0.329673
-0.168953 0.849385 0.415735 -0.277785
-0.278375 0.820066 0.448436 -0.221144
-0.383033 0.776715 0.473465 -0.16072
-0.481138 0.720074 0.490393 -0.0975451
-0.57101 0.651112 0.498929 -0.0327015
-0.651112 0.57101 0.498929 0.0327016
-0.720074 0.481138 0.490393 0.0975452
-0.776715 0.383033 0.473465 0.16072
-0.820066 0.278375 0.448436 0.221144
-0.849385 0.168953 0.415735 0.277785
-0.864171 0.0566406 0.37592 0.329673
0.864171 0.0566408 -0.16072 -0.473465
0.849385 0.168953 -0.0975452 -0.490393
0.820066 0.278375 -0.0327016 -0.498929
0.776715 0.383033 0.0327016 -0.498929
0.720074 0.481138 0.0975452 -0.490393
0.651112 0.57101 0.16072 -0.473465
0.57101 0.651112 0.221144 -0.448436
0.481138 0.720074 0.277785 -0.415735
0.383033 0.776715 0.329673 -0.37592
0.278375 0.820066 0.37592 -0.329673
0.168953 0.849385 0.415735 -0.277785
0.0566407 0.864171 0.448436 -0.221144
-0.0566408 0.864171 0.473465 -0.16072
-0.168953 0.849385 0.490393 -0.0975452
-0.278375 0.820066 0.498929 -0.0327015
-0.383033 0.776715 0.498929 0.0327017
-0.481138 0.720074 0.490393 0.0975452
-0.57101 0.651112 0.473465 0.16072
-0.651112 0.57101 0.448436 0.221144
-0.720074 0.481138 0.415735 0.277785
-0.776715 0.383033 0.37592 0.329673
-0.820066 0.278375 0.329673 0.37592
-0.849385 0.168953 0.277785 0.415735
-0.864171 0.0566406 0.221144 0.448436
0.910916 0.0597046 -0.0532871 -0.404756
0.89533 0.178092 2.23064e-09 -0.408248
0.864425 0.293433 0.0532871 -0.404756
0.818729 0.403753 0.105662 -0.394338
0.759024 0.507164 0.15623 -0.377172
0.686333 0.601898 0.204124 -0.353553
0.601898 0.686333 0.248526 -0.323885
0.507164 0.759024 0.288675 -0.288675
0.403752 0.818729 0.323885 -0.248526
0.293433 0.864425 0.353553 -0.204124
0.178092 0.89533 0.377172 -0.15623
0.0597046 0.910916 0.394338 -0.105662
-0.0597046 0.910916 0.404756 -0.0532871
-0.178092 0.89533 0.408248 1.82562e-09
-0.293433 0.864425 0.404756 0.0532871
-0.403753 0.818729 0.394338 0.105663
-0.507164 0.759024 0.377172 0.15623
-0.601898 0.686333 0.353553 0.204124
-0.686333 0.601898 0.323885 0.248526
-0.759024 0.507164 0.288675 0.288675
-0.818729 0.403752 0.248526 0.323885
-0.864425 0.293433 0.204124 0.353553
-0.89533 0.178092 0.15623 0.377172
-0.910916 0.0597044 0.105662 0.394338
0.910916 0.0597046 -0.204124 -0.353553
0.89533 0.178092 -0.15623 -0.377172
0.864425 0.293433 -0.105662 -0.394338
0.818729 0.403753 -0.0532871 -0.404756
0.759024 0.507164 6.08539e-10 -0.408248
0.686333 0.601898 0.0532871 -0.404756
0.601898 0.686333 0.105662 -0.394338
0.507164 0.759024 0.15623 -0.377172
0.403752 0.818729 0.204124 -0.353553
0.293433 0.864425 0.248526 -0.323885
0.178092 0.89533 0.288675 -0.288675
0.0597046 0.910916 0.323885 -0.248526
-0.0597046 0.910916 0.353553 -0.204124
-0.178092 0.89533 0.377172 -0.15623
-0.293433 0.864425 0.394338 -0.105662
-0.403753 0.818729 0.404756 -0.053287
-0.507164 0.759024 0.408248 6.71206e-08
-0.601898 0.686333 0.404756 0.0532872
-0.686333 0.601898 0.394338 0.105662
-0.759024 0.507164 0.377172 0.15623
-0.818729 0.403752 0.353553 0.204124
-0.864425 0.293433 0.323885 0.248526
-0.89533 0.178092 0.288675 0.288675
-0.910916 0.0597044 0.248526 0.323885
0.949933 0.0622619 -0.059734 -0.300303
0.93368 0.18572 -0.0200255 -0.305531
0.901451 0.306001 0.0200255 -0.305531
0.853797 0.421046 0.059734 -0.300303
0.791535 0.528887 0.0984203 -0.289937
0.71573 0.627678 0.135423 -0.27461
0.627679 0.71573 0.170108 -0.254585
0.528887 0.791536 0.201883 -0.230203
0.421046 0.853797 0.230203 -0.201883
0.306001 0.901451 0.254585 -0.170108
0.18572 0.93368 0.27461 -0.135423
0.0622619 0.949933 0.289937 -0.0984203
-0.062262 0.949933 0.300303 -0.059734
-0.18572 0.93368 0.305531 -0.0200255
-0.306001 0.901451 0.305531 0.0200256
-0.421046 0.853797 0.300303 0.059734
-0.528887 0.791535 0.289937 0.0984204
-0.627679 0.71573 0.27461 0.135423
-0.71573 0.627678 0.254585 0.170108
-0.791536 0.528887 0.230203 0.201883
-0.853797 0.421046 0.201883 0.230203
-0.901451 0.306001 0.170108 0.254585
-0.93368 0.18572 0.135423 0.27461
-0.949933 0.0622617 0.0984203 0.289937
0.864171 0.0566408 -0.448436 -0.221144
0.849385 0.168953 -0.415735 -0.277785
0.820066 0.278375 -0.37592 -0.329673
0.776715 0.383033 -0.329673 -0.37592
0.720074 0.481138 -0.277785 -0.415735
0.651112 0.57101 -0.221144 -0.448436
0.57101 0.651112 -0.16072 -0.473465
0.481138 0.720074 -0.0975451 -0.490393
0.383033 0.776715 -0.0327016 -0.498929
0.278375 0.820066 0.0327016 -0.498929
0.168953 0.849385 0.0975451 -0.490393
0.0566407 0.864171 0.16072 -0.473465
-0.0566408 0.864171 0.221144 -0.448436
-0.168953 0.849385 0.277785 -0.415735
-0.278375 0.820066 0.329673 -0.37592
-0.383033 0.776715 0.37592 -0.329673
-0.481138 0.720074 0.415735 -0.277785
-0.57101 0.651112 0.448436 -0.221144
-0.651112 0.57101 0.473465 -0.16072
-0.720074 0.481138 0.490393 -0.0975451
-0.776715 0.383033 0.498929 -0.0327015
-0.820066 0.278375 0.498929 0.0327017
-0.849385 0.168953 0.490393 0.0975453
-0.864171 0.0566406 0.473465 0.16072
0.910916 0.0597046 -0.323885 -0.248526
0.89533 0.178092 -0.288675 -0.288675
0.864425 0.293433 -0.248526 -0.323885
0.818729 0.403753 -0.204124 -0.353553
0.759024 0.507164 -0.15623 -0.377172
0.686333 0.601898 -0.105662 -0.394338
0.601898 0.686333 -0.0532871 -0.404756
0.507164 0.759024 1.72366e-08 -0.408248
0.403752 0.818729 0.0532871 -0.404756
0.293433 0.864425 0.105662 -0.394338
0.178092 0.89533 0.15623 -0.377172
0.0597046 0.910916 0.204124 -0.353553
-0.0597046 0.910916 0.248526 -0.323885
-0.178092 0.89533 0.288675 -0.288675
-0.293433 0.864425 0.323885 -0.248526
-0.403753 0.818729 0.353553 -0.204124
-0.507164 0.759024 0.377172 -0.15623
-0.601898 0.686333 0.394338 -0.105662
-0.686333 0.601898 0.404756 -0.053287
-0.759024 0.507164 0.408248 3.50817e-08
-0.818729 0.403752 0.404756 0.0532871
-0.864425 0.293433 0.394338 0.105663
-0.89533 0.178092 0.377172 0.15623
-0.910916 0.0597044 0.353553 0.204124
0.910916 0.0597046 -0.394338 -0.105662
0.89533 0.178092 -0.377172 -0.15623
0.864425 0.293433 -0.353553 -0.204124
0.818729 0.403753 -0.323885 -0.248526
0.759024 0.507164 -0.288675 -0.288675
0.686333 0.601898 -0.248526 -0.323885
0.601898 0.686333 -0.204124 -0.353553
0.507164 0.759024 -0.15623 -0.377172
0.403752 0.818729 -0.105662 -0.394338
0.293433 0.864425 -0.0532871 -0.404756
0.178092 0.89533 -1.48024e-08 -0.408248
0.0597046 0.910916 0.0532871 -0.404756
-0.0597046 0.910916 0.105662 -0.394338
-0.178092 0.89533 0.15623 -0.377172
-0.293433 0.864425 0.204124 -0.353553
-0.403753 0.818729 0.248526 -0.323885
-0.507164 0.759024 0.288675 -0.288675
-0.601898 0.686333 0.323885 -0.248526
-0.686333 0.601898 0.353553 -0.204124
-0.759024 0.507164 0.377172 -0.15623
-0.818729 0.403752 0.394338 -0.105662
-0.864425 0.293433 0.404756 -0.053287
-0.89533 0.178092 0.408248 1.00377e-07
-0.910916 0.0597044 0.404756 0.0532872
0.949933 0.0622619 -0.289937 -0.0984203
0.93368 0.18572 -0.27461 -0.135423
0.901451 0.306001 -0.254585 -0.170108
0.853797 0.421046 -0.230203 -0.201883
0.791535 0.528887 -0.201883 -0.230203
0.71573 0.627678 -0.170108 -0.254585
0.627679 0.71573 -0.135423 -0.27461
0.528887 0.791536 -0.0984203 -0.289937
0.421046 0.853797 -0.059734 -0.300303
0.306001 0.901451 -0.0200255 -0.305531
0.18572 0.93368 0.0200255 -0.305531
0.0622619 0.949933 0.059734 -0.300303
-0.062262 0.949933 0.0984203 -0.289937
-0.18572 0.93368 0.135423 -0.27461
-0.306001 0.901451 0.170108 -0.254585
-0.421046 0.853797 0.201883 -0.230203
-0.528887 0.791535 0.230203 -0.201883
-0.627679 0.71573 0.254585 -0.170108
-0.71573 0.627678 0.27461 -0.135423
-0.791536 0.528887 0.289937 -0.0984203
-0.853797 0.421046 0.300303 -0.0597339
-0.901451 0.306001 0.305531 -0.0200255
-0.93368 0.18572 0.305531 0.0200256
-0.949933 0.0622617 0.300303 0.059734
0.949933 0.0622619 -0.201883 -0.230203
0.93368 0.18572 -0.170108 -0.254585
0.901451 0.306001 -0.135423 -0.27461
0.853797 0.421046 -0.0984203 -0.289937
0.791535 0.528887 -0.059734 -0.300303
0.71573 0.627678 -0.0200255 -0.305531
0.627679 0.71573 0.0200255 -0.305531
0.528887 0.791536 0.059734 -0.300303
0.421046 0.853797 0.0984203 -0.289937
0.306001 0.901451 0.135423 -0.27461
0.18572 0.93368 0.170108 -0.254585
0.0622619 0.949933 0.201883 -0.230203
-0.062262 0.949933 0.230203 -0.201883
-0.18572 0.93368 0.254585 -0.170108
-0.306001 0.901451 0.27461 -0.135423
-0.421046 0.853797 0.289937 -0.0984203
-0.528887 0.791535 0.300303 -0.0597339
-0.627679 0.71573 0.305531 -0.0200255
-0.71573 0.627678 0.305531 0.0200256
-0.791536 0.528887 0.300303 0.059734
-0.853797 0.421046 0.289937 0.0984204
-0.901451 0.306001 0.27461 0.135423
-0.93368 0.18572 0.254584 0.170108
-0.949933 0.0622617 0.230203 0.201883
0.976849 0.0640261 -0.0656136 -0.193291
0.960135 0.190983 -0.0398226 -0.200202
0.926993 0.314672 -0.0133504 -0.203687
0.877989 0.432976 0.0133504 -0.203687
0.813963 0.543873 0.0398226 -0.200202
0.73601 0.645463 0.0656136 -0.193291
0.645463 0.73601 0.0902818 -0.183073
0.543873 0.813963 0.113405 -0.169723
0.432976 0.877989 0.134588 -0.153469
0.314672 0.926993 0.153469 -0.134588
0.190983 0.960135 0.169723 -0.113405
0.064026 0.976849 0.183073 -0.0902818
-0.0640261 0.976849 0.193291 -0.0656136
-0.190983 0.960135 0.200202 -0.0398226
-0.314672 0.926992 0.203687 -0.0133503
-0.432976 0.877989 0.203687 0.0133504
-0.543873 0.813963 0.200202 0.0398227
-0.645463 0.73601 0.193291 0.0656136
-0.73601 0.645463 0.183073 0.0902818
-0.813963 0.543873 0.169723 0.113405
-0.877989 0.432976 0.153469 0.134588
-0.926993 0.314671 0.134588 0.153469
-0.960135 0.190982 0.113405 0.169723
-0.976849 0.0640259 0.0902818 0.183073
0.976849 0.0640261 -0.183073 -0.0902818
0.960135 0.190983 -0.169723 -0.113405
0.926993 0.314672 -0.153469 -0.134588
0.877989 0.432976 -0.134588 -0.153469
0.813963 0.543873 -0.113405 -0.169723
0.73601 0.645463 -0.0902818 -0.183073
0.645463 0.73601 -0.0656136 -0.193291
0.543873 0.813963 -0.0398226 -0.200202
0.432976 0.877989 -0.0133504 -0.203687
0.314672 0.926993 0.0133504 -0.203687
0.190983 0.960135 0.0398226 -0.200202
0.064026 0.976849 0.0656136 -0.193291
-0.0640261 0.976849 0.0902818 -0.183073
-0.190983 0.960135 0.113405 -0.169723
-0.314672 0.926992 0.134588 -0.153469
-0.432976 0.877989 0.153469 -0.134588
-0.543873 0.813963 0.169723 -0.113405
-0.645463 0.73601 0.183073 -0.0902818
-0.73601 0.645463 0.193291 -0.0656135
-0.813963 0.543873 0.200202 -0.0398226
-0.877989 0.432976 0.203687 -0.0133503
-0.926993 0.314671 0.203687 0.0133504
-0.960135 0.190982 0.200202 0.0398227
-0.976849 0.0640259 0.193291 0.0656136
0.992648 0.0650616 -0.0672942 -0.0767343
0.975664 0.194072 -0.0567026 -0.0848615
0.941985 0.319761 -0.0451409 -0.0915367
0.892189 0.439979 -0.0328068 -0.0966457
0.827128 0.552669 -0.0199113 -0.100101
0.747914 0.655903 -0.00667518 -0.101844
0.655903 0.747914 0.00667518 -0.101844
0.552669 0.827128 0.0199113 -0.100101
0.439979 0.892189 0.0328068 -0.0966457
0.319761 0.941985 0.0451409 -0.0915367
0.194072 0.975664 0.0567026 -0.0848615
0.0650615 0.992648 0.0672942 -0.0767343
-0.0650616 0.992648 0.0767343 -0.0672942
-0.194072 0.975664 0.0848615 -0.0567026
-0.319761 0.941985 0.0915367 -0.0451409
-0.439979 0.892189 0.0966457 -0.0328068
-0.552669 0.827128 0.100101 -0.0199113
-0.655903 0.747914 0.101844 -0.00667516
-0.747914 0.655903 0.101844 0.00667519
-0.827128 0.552669 0.100101 0.0199113
-0.892189 0.439979 0.0966456 0.0328068
-0.941985 0.319761 0.0915367 0.0451409
-0.975664 0.194071 0.0848615 0.0567027
-0.992648 0.0650614 0.0767343 0.0672942
0.762127 0.0499525 0.485311 -0.425606
0.749087 0.149003 0.536711 -0.358619
0.72323 0.245503 0.578929 -0.285496
0.684998 0.337804 0.611241 -0.207488
0.635045 0.424324 0.633094 -0.12593
0.574227 0.503584 0.644115 -0.0422176
0.503584 0.574227 0.644115 0.0422175
0.424324 0.635045 0.633094 0.12593
0.337804 0.684998 0.611241 0.207488
0.245503 0.72323 0.578929 0.285496
0.149003 0.749087 0.536711 0.358619
0.0499524 0.762127 0.48531 0.425606
-0.0499525 0.762127 0.425606 0.485311
-0.149003 0.749087 0.358619 0.536711
-0.245504 0.72323 0.285496 0.578929
-0.337804 0.684998 0.207488 0.611241
-0.424324 0.635045 0.12593 0.633094
-0.503584 0.574227 0.0422174 0.644115
-0.574227 0.503584 -0.0422176 0.644115
-0.635045 0.424324 -0.12593 0.633094
-0.684998 0.337804 -0.207488 0.611241
-0.72323 0.245503 -0.285496 0.578929
-0.749087 0.149003 -0.358619 0.536711
-0.762127 0.0499523 -0.425606 0.48531
0.814748 0.0534014 0.5 -0.288675
0.800808 0.159291 0.533402 -0.220942
0.773165 0.262454 0.557678 -0.149429
0.732294 0.361127 0.572411 -0.0753593
0.678892 0.453621 0.57735 8.60604e-10
0.613875 0.538354 0.572411 0.0753593
0.538354 0.613875 0.557678 0.149429
0.453621 0.678892 0.533402 0.220942
0.361127 0.732294 0.5 0.288675
0.262454 0.773165 0.458043 0.351469
0.159291 0.800808 0.408248 0.408248
0.0534014 0.814748 0.351469 0.458043
-0.0534015 0.814748 0.288675 0.5
-0.159291 0.800808 0.220942 0.533402
-0.262454 0.773165 0.149429 0.557678
-0.361127 0.732293 0.0753592 0.572411
-0.453621 0.678892 -9.49229e-08 0.57735
-0.538354 0.613875 -0.0753594 0.572411
-0.613875 0.538354 -0.149429 0.557678
-0.678892 0.453621 -0.220942 0.533402
-0.732294 0.361127 -0.288675 0.5
-0.773165 0.262454 -0.351469 0.458043
-0.800808 0.15929 -0.408248 0.408248
-0.814748 0.0534013 -0.458043 0.351468
0.814748 0.0534014 0.351469 -0.458043
0.800808 0.159291 0.408248 -0.408248
0.773165 0.262454 0.458043 -0.351469
0.732294 0.361127 0.5 -0.288675
0.678892 0.453621 0.533402 -0.220942
0.613875 0.538354 0.557678 -0.149429
0.538354 0.613875 0.572411 -0.0753593
0.453621 0.678892 0.57735 2.43762e-08
0.361127 0.732294 0.572411 0.0753593
0.262454 0.773165 0.557678 0.149429
0.159291 0.800808 0.533402 0.220942
0.0534014 0.814748 0.5 0.288675
-0.0534015 0.814748 0.458043 0.351469
-0.159291 0.800808 0.408248 0.408248
-0.262454 0.773165 0.351469 0.458043
-0.361127 0.732293 0.288675 0.5
-0.453621 0.678892 0.220942 0.533402
-0.538354 0.613875 0.149429 0.557678
-0.613875 0.538354 0.0753593 0.572411
-0.678892 0.453621 -4.9613e-08 0.57735
-0.732294 0.361127 -0.0753594 0.572411
-0.773165 0.262454 -0.149429 0.557677
-0.800808 0.15929 -0.220943 0.533402
-0.814748 0.0534013 -0.288675 0.5
0.864171 0.0566408 0.37592 -0.329673
0.849385 0.168953 0.415735 -0.277785
0.820066 0.278375 0.448436 -0.221144
0.776715 0.383033 0.473465 -0.16072
0.720074 0.481138 0.490393 -0.0975452
0.651112 0.57101 0.498929 -0.0327016
0.57101 0.651112 0.498929 0.0327016
0.481138 0.720074 0.490393 0.0975452
0.383033 0.776715 0.473465 0.16072
0.278375 0.820066 0.448436 0.221144
0.168953 0.849385 0.415735 0.277785
0.0566407 0.864171 0.37592 0.329673
-0.0566408 0.864171 0.329673 0.37592
-0.168953 0.849385 0.277785 0.415735
-0.278375 0.820066 0.221144 0.448436
-0.383033 0.776715 0.16072 0.473465
-0.481138 0.720074 0.0975451 0.490393
-0.57101 0.651112 0.0327015 0.498929
-0.651112 0.57101 -0.0327016 0.498929
-0.720074 0.481138 -0.0975452 0.490393
-0.776715 0.383033 -0.16072 0.473465
-0.820066 0.278375 -0.221144 0.448436
-0.849385 0.168953 -0.277785 0.415735
-0.864171 0.0566406 -0.329673 0.37592
0.864171 0.0566408 0.473465 -0.16072
0.849385 0.168953 0.490393 -0.0975452
0.820066 0.278375 0.498929 -0.0327016
0.776715 0.383033 0.498929 0.0327016
0.720074 0.481138 0.490393 0.0975452
0.651112 0.57101 0.473465 0.16072
0.57101 0.651112 0.448436 0.221144
0.481138 0.720074 0.415735 0.277785
0.383033 0.776715 0.37592 0.329673
0.278375 0.820066 0.329673 0.37592
0.168953 0.849385 0.277785 0.415735
0.0566407 0.864171 0.221144 0.448436
-0.0566408 0.864171 0.16072 0.473465
-0.168953 0.849385 0.0975452 0.490393
-0.278375 0.820066 0.0327015 0.498929
-0.383033 0.776715 -0.0327017 0.498929
-0.481138 0.720074 -0.0975452 0.490393
-0.57101 0.651112 -0.16072 0.473465
-0.651112 0.57101 -0.221144 0.448436
-0.720074 0.481138 -0.277785 0.415735
-0.776715 0.383033 -0.329673 0.37592
-0.820066 0.278375 -0.37592 0.329673
-0.849385 0.168953 -0.415735 0.277785
-0.864171 0.0566406 -0.448436 0.221144
0.910916 0.0597046 0.404756 -0.0532871
0.89533 0.178092 0.408248 2.23064e-09
0.864425 0.293433 0.404756 0.0532871
0.818729 0.403753 0.394338 0.105662
0.759024 0.507164 0.377172 0.15623
0.686333 0.601898 0.353553 0.204124
0.601898 0.686333 0.323885 0.248526
0.507164 0.759024 0.288675 0.288675
0.403752 0.818729 0.248526 0.323885
0.293433 0.864425 0.204124 0.353553
0.178092 0.89533 0.15623 0.377172
0.0597046 0.910916 0.105662 0.394338
-0.0597046 0.910916 0.0532871 0.404756
-0.178092 0.89533 -1.82562e-09 0.408248
-0.293433 0.864425 -0.0532871 0.404756
-0.403753 0.818729 -0.105663 0.394338
-0.507164 0.759024 -0.15623 0.377172
-0.601898 0.686333 -0.204124 0.353553
-0.686333 0.601898 -0.248526 0.323885
-0.759024 0.507164 -0.288675 0.288675
-0.818729 0.403752 -0.323885 0.248526
-0.864425 0.293433 -0.353553 0.204124
-0.89533 0.178092 -0.377172 0.15623
-0.910916 0.0597044 -0.394338 0.105662
0.910916 0.0597046 0.353553 -0.204124
0.89533 0.178092 0.377172 -0.15623
0.864425 0.293433 0.394338 -0.105662
0.818729 0.403753 0.404756 -0.0532871
0.759024 0.507164 0.408248 6.08539e-10
0.686333 0.601898 0.404756 0.0532871
0.601898 0.686333 0.394338 0.105662
0.507164 0.759024 0.377172 0.15623
0.403752 0.818729 0.353553 0.204124
0.293433 0.864425 0.323885 0.248526
0.178092 0.89533 0.288675 0.288675
0.0597046 0.910916 0.248526 0.323885
-0.0597046 0.910916 0.204124 0.353553
-0.178092 0.89533 0.15623 0.377172
-0.293433 0.864425 0.105662 0.394338
-0.403753 0.818729 0.053287 0.404756
-0.507164 0.759024 -6.71206e-08 0.408248
-0.601898 0.686333 -0.0532872 0.404756
-0.686333 0.601898 -0.105662 0.394338
-0.759024 0.507164 -0.15623 0.377172
-0.818729 0.403752 -0.204124 0.353553
-0.864425 0.293433 -0.248526 0.323885
-0.89533 0.178092 -0.288675 0.288675
-0.910916 0.0597044 -0.323885 0.248526
0.949933 0.0622619 0.300303 -0.059734
0.93368 0.18572 0.305531 -0.0200255
0.901451 0.306001 0.305531 0.0200255
0.853797 0.421046 0.300303 0.059734
0.791535 0.528887 0.289937 0.0984203
0.71573 0.627678 0.27461 0.135423
0.627679 0.71573 0.254585 0.170108
0.528887 0.791536 0.230203 0.201883
0.421046 0.853797 0.201883 0.230203
0.306001 0.901451 0.170108 0.254585
0.18572 0.93368 0.135423 0.27461
0.0622619 0.949933 0.0984203 0.289937
-0.062262 0.949933 0.059734 0.300303
-0.18572 0.93368 0.0200255 0.305531
-0.306001 0.901451 -0.0200256 0.305531
-0.421046 0.853797 -0.059734 0.300303
-0.528887 0.791535 -0.0984204 0.289937
-0.627679 0.71573 -0.135423 0.27461
-0.71573 0.627678 -0.170108 0.254585
-0.791536 0.528887 -0.201883 0.230203
-0.853797 0.421046 -0.230203 0.201883
-0.901451 0.306001 -0.254585 0.170108
-0.93368 0.18572 -0.27461 0.135423
-0.949933 0.0622617 -0.289937 0.0984203
0.864171 0.0566408 0.221144 -0.448436
0.849385 0.168953 0.277785 -0.415735
0.820066 0.278375 0.329673 -0.37592
0.776715 0.383033 0.37592 -0.329673
0.720074 0.481138 0.415735 -0.277785
0.651112 0.57101 0.448436 -0.221144
0.57101 0.651112 0.473465 -0.16072
0.481138 0.720074 0.490393 -0.0975451
0.383033 0.776715 0.498929 -0.0327016
0.278375 0.820066 0.498929 0.0327016
0.168953 0.849385 0.490393 0.0975451
0.0566407 0.864171 0.473465 0.16072
-0.0566408 0.864171 0.448436 0.221144
-0.168953 0.849385 0.415735 0.277785
-0.278375 0.820066 0.37592 0.329673
-0.383033 0.776715 0.329673 0.37592
-0.481138 0.720074 0.277785 0.415735
-0.57101 0.651112 0.221144 0.448436
-0.651112 0.57101 0.16072 0.473465
-0.720074 0.481138 0.0975451 0.490393
-0.776715 0.383033 0.0327015 0.498929
-0.820066 0.278375 -0.0327017 0.498929
-0.849385 0.168953 -0.0975453 0.490393
-0.864171 0.0566406 -0.16072 0.473465
0.910916 0.0597046 0.248526 -0.323885
0.89533 0.178092 0.288675 -0.288675
0.864425 0.293433 0.323885 -0.248526
0.818729 0.403753 0.353553 -0.204124
0.759024 0.507164 0.377172 -0.15623
0.686333 0.601898 0.394338 -0.105662
0.601898 0.686333 0.404756 -0.0532871
0.507164 0.759024 0.408248 1.72366e-08
0.403752 0.818729 0.404756 0.0532871
0.293433 0.864425 0.394338 0.105662
0.178092 0.89533 0.377172 0.15623
0.0597046 0.910916 0.353553 0.204124
-0.0597046 0.910916 0.323885 0.248526
-0.178092 0.89533 0.288675 0.288675
-0.293433 0.864425 0.248526 0.323885
-0.403753 0.818729 0.204124 0.353553
-0.507164 0.759024 0.15623 0.377172
-0.601898 0.686333 0.105662 0.394338
-0.686333 0.601898 0.053287 0.404756
-0.759024 0.507164 -3.50817e-08 0.408248
-0.818729 0.403752 -0.0532871 0.404756
-0.864425 0.293433 -0.105663 0.394338
-0.89533 0.178092 -0.15623 0.377172
-0.910916 0.0597044 -0.204124 0.353553
0.910916 0.0597046 0.105662 -0.394338
0.89533 0.178092 0.15623 -0.377172
0.864425 0.293433 0.204124 -0.353553
0.818729 0.403753 0.248526 -0.323885
0.759024 0.507164 0.288675 -0.288675
0.686333 0.601898 0.323885 -0.248526
0.601898 0.686333 0.353553 -0.204124
0.507164 0.759024 0.377172 -0.15623
0.403752 0.818729 0.394338 -0.105662
0.293433 0.864425 0.404756 -0.0532871
0.178092 0.89533 0.408248 -1.48024e-08
0.0597046 0.910916 0.404756 0.0532871
-0.0597046 0.910916 0.394338 0.105662
-0.178092 0.89533 0.377172 0.15623
-0.293433 0.864425 0.353553 0.204124
-0.403753 0.818729 0.323885 0.248526
-0.507164 0.759024 0.288675 0.288675
-0.601898 0.686333 0.248526 0.323885
-0.686333 0.601898 0.204124 0.353553
-0.759024 0.507164 0.15623 0.377172
-0.818729 0.403752 0.105662 0.394338
-0.864425 0.293433 0.053287 0.404756
-0.89533 0.178092 -1.00377e-07 0.408248
-0.910916 0.0597044 -0.0532872 0.404756
0.949933 0.0622619 0.0984203 -0.289937
0.93368 0.18572 0.135423 -0.27461
0.901451 0.306001 0.170108 -0.254585
0.853797 0.421046 0.201883 -0.230203
0.791535 0.528887 0.230203 -0.201883
0.71573 0.627678 0.254585 -0.170108
0.627679 0.71573 0.27461 -0.135423
0.528887 0.791536 0.289937 -0.0984203
0.421046 0.853797 0.300303 -0.059734
0.306001 0.901451 0.305531 -0.0200255
0.18572 0.93368 0.305531 0.0200255
0.0622619 0.949933 0.300303 0.059734
-0.062262 0.949933 0.289937 0.0984203
-0.18572 0.93368 0.27461 0.135423
-0.306001 0.901451 0.254585 0.170108
-0.421046 0.853797 0.230203 0.201883
-0.528887 0.791535 0.201883 0.230203
-0.627679 0.71573 0.170108 0.254585
-0.71573 0.627678 0.135423 0.27461
-0.791536 0.528887 0.0984203 0.289937
-0.853797 0.421046 0.0597339 0.300303
-0.901451 0.306001 0.0200255 0.305531
-0.93368 0.18572 -0.0200256 0.305531
-0.949933 0.0622617 -0.059734 0.300303
0.949933 0.0622619 0.230203 -0.201883
0.93368 0.18572 0.254585 -0.170108
0.901451 0.306001 0.27461 -0.135423
0.853797 0.421046 0.289937 -0.0984203
0.791535 0.528887 0.300303 -0.059734
0.71573 0.627678 0.305531 -0.0200255
0.627679 0.71573 0.305531 0.0200255
0.528887 0.791536 0.300303 0.059734
0.421046 0.853797 0.289937 0.0984203
0.306001 0.901451 0.27461 0.135423
0.18572 0.93368 0.254585 0.170108
0.0622619 0.949933 0.230203 0.201883
-0.062262 0.949933 0.201883 0.230203
-0.18572 0.93368 0.170108 0.254585
-0.306001 0.901451 0.135423 0.27461
-0.421046 0.853797 0.0984203 0.289937
-0.528887 0.791535 0.0597339 0.300303
-0.627679 0.71573 0.0200255 0.305531
-0.71573 0.627678 -0.0200256 0.305531
-0.791536 0.528887 -0.059734 0.300303
-0.853797 0.421046 -0.0984204 0.289937
-0.901451 0.306001 -0.135423 0.27461
-0.93368 0.18572 -0.170108 0.254584
-0.949933 0.0622617 -0.201883 0.230203
0.976849 0.0640261 0.193291 -0.0656136
0.960135 0.190983 0.200202 -0.0398226
0.926993 0.314672 0.203687 -0.0133504
0.877989 0.432976 0.203687 0.0133504
0.813963 0.543873 0.200202 0.0398226
0.73601 0.645463 0.193291 0.0656136
0.645463 0.73601 0.183073 0.0902818
0.543873 0.813963 0.169723 0.113405
0.432976 0.877989 0.153469 0.134588
0.314672 0.926993 0.134588 0.153469
0.190983 0.960135 0.113405 0.169723
0.064026 0.976849 0.0902818 0.183073
-0.0640261 0.976849 0.0656136 0.193291
-0.190983 0.960135 0.0398226 0.200202
-0.314672 0.926992 0.0133503 0.203687
-0.432976 0.877989 -0.0133504 0.203687
-0.543873 0.813963 -0.0398227 0.200202
-0.645463 0.73601 -0.0656136 0.193291
-0.73601 0.645463 -0.0902818 0.183073
-0.813963 0.543873 -0.113405 0.169723
-0.877989 0.432976 -0.134588 0.153469
-0.926993 0.314671 -0.153469 0.134588
-0.960135 0.190982 -0.169723 0.113405
-0.976849 0.0640259 -0.183073 0.0902818
0.976849 0.0640261 0.0902818 -0.183073
0.960135 0.190983 0.113405 -0.169723
0.926993 0.314672 0.134588 -0.153469
0.877989 0.432976 0.153469 -0.134588
0.813963 0.543873 0.169723 -0.113405
0.73601 0.645463 0.183073 -0.0902818
0.645463 0.73601 0.193291 -0.0656136
0.543873 0.813963 0.200202 -0.0398226
0.432976 0.877989 0.203687 -0.0133504
0.314672 0.926993 0.203687 0.0133504
0.190983 0.960135 0.200202 0.0398226
0.064026 0.976849 0.193291 0.0656136
-0.0640261 0.976849 0.183073 0.0902818
-0.190983 0.960135 0.169723 0.113405
-0.314672 0.926992 0.153469 0.134588
-0.432976 0.877989 0.134588 0.153469
-0.543873 0.813963 0.113405 0.169723
-0.645463 0.73601 0.0902818 0.183073
-0.73601 0.645463 0.0656135 0.193291
-0.813963 0.543873 0.0398226 0.200202
-0.877989 0.432976 0.0133503 0.203687
-0.926993 0.314671 -0.0133504 0.203687
-0.960135 0.190982 -0.0398227 0.200202
-0.976849 0.0640259 -0.0656136 0.193291
0.992648 0.0650616 0.0767343 -0.0672942
0.975664 0.194072 0.0848615 -0.0567026
0.941985 0.319761 0.0915367 -0.0451409
0.892189 0.439979 0.0966457 -0.0328068
0.827128 0.552669 0.100101 -0.0199113
0.747914 0.655903 0.101844 -0.00667518
0.655903 0.747914 0.101844 0.00667518
0.552669 0.827128 0.100101 0.0199113
0.439979 0.892189 0.0966457 0.0328068
0.319761 0.941985 0.0915367 0.0451409
0.194072 0.975664 0.0848615 0.0567026
0.0650615 0.992648 0.0767343 0.0672942
-0.0650616 0.992648 0.0672942 0.0767343
-0.194072 0.975664 0.0567026 0.0848615
-0.319761 0.941985 0.0451409 0.0915367
-0.439979 0.892189 0.0328068 0.0966457
-0.552669 0.827128 0.0199113 0.100101
-0.655903 0.747914 0.00667516 0.101844
-0.747914 0.655903 -0.00667519 0.101844
-0.827128 0.552669 -0.0199113 0.100101
-0.892189 0.439979 -0.0328068 0.0966456
-0.941985 0.319761 -0.0451409 0.0915367
-0.975664 0.194071 -0.0567027 0.0848615
-0.992648 0.0650614 -0.0672942 0.0767343
0.498929 0.0327016 0.864171 0.0566408
0.490393 0.0975452 0.849385 0.168953
0.473465 0.16072 0.820066 0.278375
0.448436 0.221144 0.776715 0.383033
0.415735 0.277785 0.720074 0.481138
0.37592 0.329673 0.651112 0.57101
0.329673 0.37592 0.57101 0.651112
0.277785 0.415735 0.481138 0.720074
0.221144 0.448436 0.383033 0.776715
0.16072 0.473465 0.278375 0.820066
0.0975452 0.490393 0.168953 0.849385
0.0327015 0.498929 0.0566407 0.864171
-0.0327016 0.498929 -0.0566408 0.864171
-0.0975452 0.490393 -0.168953 0.849385
-0.16072 0.473465 -0.278375 0.820066
-0.221144 0.448436 -0.383033 0.776715
-0.277785 0.415735 -0.481138 0.720074
-0.329673 0.37592 -0.57101 0.651112
-0.37592 0.329673 -0.651112 0.57101
-0.415735 0.277785 -0.720074 0.481138
-0.448436 0.221144 -0.776715 0.383033
-0.473465 0.16072 -0.820066 0.278375
-0.490393 0.097545 -0.849385 0.168953
-0.498929 0.0327015 -0.864171 0.0566406
0.576114 0.0377605 0.788675 0.211325
0.566257 0.112635 0.754344 0.31246
0.54671 0.185583 0.707107 0.408248
0.51781 0.255356 0.64777 0.497052
0.480049 0.320759 0.57735 0.57735
0.434075 0.380673 0.497052 0.64777
0.380673 0.434075 0.408248 0.707107
0.320759 0.480049 0.31246 0.754344
0.255355 0.51781 0.211325 0.788675
0.185583 0.54671 0.106574 0.809511
0.112635 0.566257 2.96048e-08 0.816497
0.0377605 0.576114 -0.106574 0.809511
-0.0377605 0.576114 -0.211325 0.788675
-0.112635 0.566257 -0.31246 0.754344
-0.185583 0.54671 -0.408248 0.707107
-0.255356 0.51781 -0.497052 0.64777
-0.320759 0.480049 -0.57735 0.57735
-0.380674 0.434075 -0.64777 0.497052
-0.434075 0.380673 -0.707107 0.408248
-0.480049 0.320759 -0.754345 0.31246
-0.51781 0.255355 -0.788675 0.211325
-0.54671 0.185583 -0.809511 0.106574
-0.566257 0.112635 -0.816497 -2.00753e-07
-0.576114 0.0377604 -0.809511 -0.106574
0.576114 0.0377605 0.809511 -0.106574
0.566257 0.112635 0.816497 4.46127e-09
0.54671 0.185583 0.809511 0.106574
0.51781 0.255356 0.788675 0.211325
0.480049 0.320759 0.754344 0.31246
0.434075 0.380673 0.707107 0.408248
0.380673 0.434075 0.64777 0.497052
0.320759 0.480049 0.57735 0.57735
0.255355 0.51781 0.497052 0.64777
0.185583 0.54671 0.408248 0.707107
0.112635 0.566257 0.31246 0.754344
0.0377605 0.576114 0.211325 0.788675
-0.0377605 0.576114 0.106574 0.809511
-0.112635 0.566257 -3.65123e-09 0.816497
-0.185583 0.54671 -0.106574 0.809511
-0.255356 0.51781 -0.211325 0.788675
-0.320759 0.480049 -0.31246 0.754344
-0.380674 0.434075 -0.408248 0.707107
-0.434075 0.380673 -0.497052 0.64777
-0.480049 0.320759 -0.57735 0.57735
-0.51781 0.255355 -0.64777 0.497052
-0.54671 0.185583 -0.707107 0.408248
-0.566257 0.112635 -0.754345 0.31246
-0.576114 0.0377604 -0.788675 0.211325
0.644115 0.0422175 0.762127 0.0499525
0.633094 0.12593 0.749087 0.149003
0.611241 0.207488 0.72323 0.245503
0.578929 0.285496 0.684998 0.337804
0.536711 0.358619 0.635045 0.424324
0.485311 0.425606 0.574227 0.503584
0.425606 0.485311 0.503584 0.574227
0.358619 0.536711 0.424324 0.635045
0.285496 0.578929 0.337804 0.684998
0.207488 0.611241 0.245503 0.72323
0.12593 0.633094 0.149003 0.749087
0.0422175 0.644115 0.0499524 0.762127
-0.0422176 0.644115 -0.0499525 0.762127
-0.12593 0.633094 -0.149003 0.749087
-0.207488 0.611241 -0.245504 0.72323
-0.285496 0.578929 -0.337804 0.684998
-0.358619 0.536711 -0.424324 0.635045
-0.425606 0.48531 -0.503584 0.574227
-0.485311 0.425606 -0.574227 0.503584
-0.536711 0.358619 -0.635045 0.424324
-0.578929 0.285496 -0.684998 0.337804
-0.611241 0.207488 -0.72323 0.245503
-0.633094 0.12593 -0.749087 0.149003
-0.644115 0.0422174 -0.762127 0.0499523
0.644115 0.0422175 0.684998 0.337804
0.633094 0.12593 0.635045 0.424324
0.611241 0.207488 0.574227 0.503584
0.578929 0.285496 0.503584 0.574227
0.536711 0.358619 0.424324 0.635045
0.485311 0.425606 0.337804 0.684998
0.425606 0.485311 0.245503 0.72323
0.358619 0.536711 0.149003 0.749087
0.285496 0.578929 0.0499525 0.762127
0.207488 0.611241 -0.0499525 0.762127
0.12593 0.633094 -0.149003 0.749087
0.0422175 0.644115 -0.245503 0.72323
-0.0422176 0.644115 -0.337804 0.684998
-0.12593 0.633094 -0.424324 0.635045
-0.207488 0.611241 -0.503584 0.574227
-0.285496 0.578929 -0.574227 0.503584
-0.358619 0.536711 -0.635045 0.424324
-0.425606 0.48531 -0.684998 0.337803
-0.485311 0.425606 -0.72323 0.245503
-0.536711 0.358619 -0.749087 0.149003
-0.578929 0.285496 -0.762127 0.0499524
-0.611241 0.207488 -0.762127 -0.0499527
-0.633094 0.12593 -0.749087 -0.149003
-0.644115 0.0422174 -0.72323 -0.245504
0.705593 0.046247 0.560986 0.430459
0.69352 0.13795 0.5 0.5
0.669581 0.227292 0.430459 0.560986
0.634185 0.312745 0.353553 0.612372
0.587938 0.392847 0.270598 0.653281
0.531631 0.466228 0.183013 0.683013
0.466228 0.531631 0.0922959 0.701057
0.392847 0.587938 -2.98546e-08 0.707107
0.312745 0.634185 -0.092296 0.701057
0.227292 0.669581 -0.183013 0.683013
0.13795 0.69352 -0.270598 0.653281
0.046247 0.705593 -0.353553 0.612372
-0.046247 0.705593 -0.430459 0.560986
-0.13795 0.69352 -0.5 0.5
-0.227292 0.669581 -0.560986 0.430459
-0.312745 0.634185 -0.612373 0.353553
-0.392848 0.587938 -0.653282 0.270598
-0.466228 0.531631 -0.683013 0.183013
-0.531631 0.466228 -0.701057 0.0922959
-0.587938 0.392847 -0.707107 -6.07632e-08
-0.634185 0.312745 -0.701057 -0.092296
-0.669581 0.227292 -0.683013 -0.183013
-0.69352 0.13795 -0.653281 -0.270598
-0.705593 0.0462468 -0.612372 -0.353554
0.705593 0.046247 0.683013 0.183013
0.69352 0.13795 0.653281 0.270598
0.669581 0.227292 0.612372 0.353553
0.634185 0.312745 0.560986 0.430459
0.587938 0.392847 0.5 0.5
0.531631 0.466228 0.430459 0.560986
0.466228 0.531631 0.353553 0.612372
0.392847 0.587938 0.270598 0.653281
0.312745 0.634185 0.183013 0.683013
0.227292 0.669581 0.092296 0.701057
0.13795 0.69352 2.56385e-08 0.707107
0.046247 0.705593 -0.092296 0.701057
-0.046247 0.705593 -0.183013 0.683013
-0.13795 0.69352 -0.270598 0.653281
-0.227292 0.669581 -0.353553 0.612372
-0.312745 0.634185 -0.430459 0.560985
-0.392848 0.587938 -0.5 0.5
-0.466228 0.531631 -0.560986 0.430459
-0.531631 0.466228 -0.612372 0.353553
-0.587938 0.392847 -0.653282 0.270598
-0.634185 0.312745 -0.683013 0.183013
-0.669581 0.227292 -0.701057 0.0922958
-0.69352 0.13795 -0.707107 -1.73857e-07
-0.705593 0.0462468 -0.701057 -0.0922961
0.762127 0.0499525 0.578929 0.285496
0.749087 0.149003 0.536711 0.358619
0.72323 0.245503 0.485311 0.425606
0.684998 0.337804 0.425606 0.485311
0.635045 0.424324 0.358619 0.536711
0.574227 0.503584 0.285496 0.578929
0.503584 0.574227 0.207488 0.611241
0.424324 0.635045 0.12593 0.633094
0.337804 0.684998 0.0422175 0.644115
0.245503 0.72323 -0.0422175 0.644115
0.149003 0.749087 -0.12593 0.633094
0.0499524 0.762127 -0.207488 0.611241
-0.0499525 0.762127 -0.285496 0.578929
-0.149003 0.749087 -0.358619 0.536711
-0.245504 0.72323 -0.425606 0.48531
-0.337804 0.684998 -0.485311 0.425606
-0.424324 0.635045 -0.536711 0.358619
-0.503584 0.574227 -0.578929 0.285496
-0.574227 0.503584 -0.611241 0.207488
-0.635045 0.424324 -0.633094 0.12593
-0.684998 0.337804 -0.644115 0.0422175
-0.72323 0.245503 -0.644115 -0.0422177
-0.749087 0.149003 -0.633094 -0.12593
-0.762127 0.0499523 -0.611241 -0.207488
0.644115 0.0422175 0.72323 -0.245503
0.633094 0.12593 0.749087 -0.149003
0.611241 0.207488 0.762127 -0.0499525
0.578929 0.285496 0.762127 0.0499525
0.536711 0.358619 0.749087 0.149003
0.485311 0.425606 0.72323 0.245503
0.425606 0.485311 0.684998 0.337804
0.358619 0.536711 0.635045 0.424324
0.285496 0.578929 0.574227 0.503584
0.207488 0.611241 0.503584 0.574227
0.12593 0.633094 0.424324 0.635045
0.0422175 0.644115 0.337804 0.684998
-0.0422176 0.644115 0.245503 0.72323
-0.12593 0.633094 0.149003 0.749087
-0.207488 0.611241 0.0499524 0.762127
-0.285496 0.578929 -0.0499526 0.762127
-0.358619 0.536711 -0.149003 0.749087
-0.425606 0.48531 -0.245504 0.72323
-0.485311 0.425606 -0.337804 0.684998
-0.536711 0.358619 -0.424324 0.635045
-0.578929 0.285496 -0.503584 0.574227
-0.611241 0.207488 -0.574227 0.503584
-0.633094 0.12593 -0.635046 0.424324
-0.644115 0.0422174 -0.684998 0.337803
0.705593 0.046247 0.701057 -0.092296
0.69352 0.13795 0.707107 3.86358e-09
0.669581 0.227292 0.701057 0.092296
0.634185 0.312745 0.683013 0.183013
0.587938 0.392847 0.653281 0.270598
0.531631 0.466228 0.612372 0.353553
0.466228 0.531631 0.560986 0.430459
0.392847 0.587938 0.5 0.5
0.312745 0.634185 0.430459 0.560986
0.227292 0.669581 0.353553 0.612372
0.13795 0.69352 0.270598 0.653281
0.046247 0.705593 0.183013 0.683013
-0.046247 0.705593 0.0922959 0.701057
-0.13795 0.69352 -3.16206e-09 0.707107
-0.227292 0.669581 -0.092296 0.701057
-0.312745 0.634185 -0.183013 0.683013
-0.392848 0.587938 -0.270598 0.653281
-0.466228 0.531631 -0.353553 0.612372
-0.531631 0.466228 -0.430459 0.560985
-0.587938 0.392847 -0.5 0.5
-0.634185 0.312745 -0.560986 0.430459
-0.669581 0.227292 -0.612373 0.353553
-0.69352 0.13795 -0.653282 0.270598
-0.705593 0.0462468 -0.683013 0.183013
0.705593 0.046247 0.612372 -0.353553
0.69352 0.13795 0.653281 -0.270598
0.669581 0.227292 0.683013 -0.183013
0.634185 0.312745 0.701057 -0.0922959
0.587938 0.392847 0.707107 1.05402e-09
0.531631 0.466228 0.701057 0.0922959
0.466228 0.531631 0.683013 0.183013
0.392847 0.587938 0.653281 0.270598
0.312745 0.634185 0.612372 0.353553
0.227292 0.669581 0.560986 0.430459
0.13795 0.69352 0.5 0.5
0.046247 0.705593 0.430459 0.560986
-0.046247 0.705593 0.353553 0.612372
-0.13795 0.69352 0.270598 0.653281
-0.227292 0.669581 0.183013 0.683013
-0.312745 0.634185 0.0922958 0.701057
-0.392848 0.587938 -1.16256e-07 0.707107
-0.466228 0.531631 -0.0922961 0.701057
-0.531631 0.466228 -0.183013 0.683013
-0.587938 0.392847 -0.270598 0.653281
-0.634185 0.312745 -0.353553 0.612372
-0.669581 0.227292 -0.430459 0.560985
-0.69352 0.13795 -0.5 0.5
-0.705593 0.0462468 -0.560986 0.430459
0.762127 0.0499525 0.611241 -0.207488
0.749087 0.149003 0.633094 -0.12593
0.72323 0.245503 0.644115 -0.0422175
0.684998 0.337804 0.644115 0.0422176
0.635045 0.424324 0.633094 0.12593
0.574227 0.503584 0.611241 0.207488
0.503584 0.574227 0.578929 0.285496
0.424324 0.635045 0.536711 0.358619
0.337804 0.684998 0.485311 0.425606
0.245503 0.72323 0.425606 0.485311
0.149003 0.749087 0.358619 0.536711
0.0499524 0.762127 0.285496 0.578929
-0.0499525 0.762127 0.207488 0.611241
-0.149003 0.749087 0.12593 0.633094
-0.245504 0.72323 0.0422175 0.644115
-0.337804 0.684998 -0.0422177 0.644115
-0.424324 0.635045 -0.12593 0.633094
-0.503584 0.574227 -0.207488 0.611241
-0.574227 0.503584 -0.285496 0.578929
-0.635045 0.424324 -0.358619 0.536711
-0.684998 0.337804 -0.425606 0.48531
-0.72323 0.245503 -0.485311 0.425606
-0.749087 0.149003 -0.536711 0.358619
-0.762127 0.0499523 -0.578929 0.285496
0.762127 0.0499525 0.644115 0.0422175
0.749087 0.149003 0.633094 0.12593
0.72323 0.245503 0.611241 0.207488
0.684998 0.337804 0.578929 0.285496
0.635045 0.424324 0.536711 0.358619
0.574227 0.503584 0.485311 0.425606
0.503584 0.574227 0.425606 0.485311
0.424324 0.635045 0.358619 0.536711
0.337804 0.684998 0.285496 0.578929
0.245503 0.72323 0.207488 0.611241
0.149003 0.749087 0.12593 0.633094
0.0499524 0.762127 0.0422175 0.644115
-0.0499525 0.762127 -0.0422176 0.644115
-0.149003 0.749087 -0.12593 0.633094
-0.245504 0.72323 -0.207488 0.611241
-0.337804 0.684998 -0.285496 0.578929
-0.424324 0.635045 -0.358619 0.536711
-0.503584 0.574227 -0.425606 0.48531
-0.574227 0.503584 -0.485311 0.425606
-0.635045 0.424324 -0.536711 0.358619
-0.684998 0.337804 -0.578929 0.285496
-0.72323 0.245503 -0.611241 0.207488
-0.749087 0.149003 -0.633094 0.12593
-0.762127 0.0499523 -0.644115 0.0422174
0.814748 0.0534014 0.557678 0.149429
0.800808 0.159291 0.533402 0.220942
0.773165 0.262454 0.5 0.288675
0.732294 0.361127 0.458043 0.351469
0.678892 0.453621 0.408248 0.408248
0.613875 0.538354 0.351469 0.458043
0.538354 0.613875 0.288675 0.5
0.453621 0.678892 0.220942 0.533402
0.361127 0.732294 0.149429 0.557678
0.262454 0.773165 0.0753593 0.572411
0.159291 0.800808 2.09338e-08 0.57735
0.0534014 0.814748 -0.0753594 0.572411
-0.0534015 0.814748 -0.149429 0.557678
-0.159291 0.800808 -0.220942 0.533402
-0.262454 0.773165 -0.288675 0.5
-0.361127 0.732293 -0.351469 0.458043
-0.453621 0.678892 -0.408248 0.408248
-0.538354 0.613875 -0.458043 0.351469
-0.613875 0.538354 -0.5 0.288675
-0.678892 0.453621 -0.533402 0.220942
-0.732294 0.361127 -0.557678 0.149429
-0.773165 0.262454 -0.572411 0.0753592
-0.800808 0.15929 -0.57735 -1.41954e-07
-0.814748 0.0534013 -0.572411 -0.0753595
0.814748 0.0534014 0.572411 -0.0753593
0.800808 0.159291 0.57735 3.1546e-09
0.773165 0.262454 0.572411 0.0753593
0.732294 0.361127 0.557678 0.149429
0.678892 0.453621 0.533402 0.220942
0.613875 0.538354 0.5 0.288675
0.538354 0.613875 0.458043 0.351469
0.453621 0.678892 0.408248 0.408248
0.361127 0.732294 0.351469 0.458043
0.262454 0.773165 0.288675 0.5
0.159291 0.800808 0.220942 0.533402
0.0534014 0.814748 0.149429 0.557678
-0.0534015 0.814748 0.0753593 0.572411
-0.159291 0.800808 -2.58181e-09 0.57735
-0.262454 0.773165 -0.0753594 0.572411
-0.361127 0.732293 -0.149429 0.557678
-0.453621 0.678892 -0.220942 0.533402
-0.538354 0.613875 -0.288675 0.5
-0.613875 0.538354 -0.351469 0.458043
-0.678892 0.453621 -0.408248 0.408248
-0.732294 0.361127 -0.458043 0.351469
-0.773165 0.262454 -0.5 0.288675
-0.800808 0.15929 -0.533402 0.220942
-0.814748 0.0534013 -0.557678 0.149429
0.864171 0.0566408 0.498929 0.0327016
0.849385 0.168953 0.490393 0.0975452
0.820066 0.278375 0.473465 0.16072
0.776715 0.383033 0.448436 0.221144
0.720074 0.481138 0.415735 0.277785
0.651112 0.57101 0.37592 0.329673
0.57101 0.651112 0.329673 0.37592
0.481138 0.720074 0.277785 0.415735
0.383033 0.776715 0.221144 0.448436
0.278375 0.820066 0.16072 0.473465
0.168953 0.849385 0.0975452 0.490393
0.0566407 0.864171 0.0327015 0.498929
-0.0566408 0.864171 -0.0327016 0.498929
-0.168953 0.849385 -0.0975452 0.490393
-0.278375 0.820066 -0.16072 0.473465
-0.383033 0.776715 -0.221144 0.448436
-0.481138 0.720074 -0.277785 0.415735
-0.57101 0.651112 -0.329673 0.37592
-0.651112 0.57101 -0.37592 0.329673
-0.720074 0.481138 -0.415735 0.277785
-0.776715 0.383033 -0.448436 0.221144
-0.820066 0.278375 -0.473465 0.16072
-0.849385 0.168953 -0.490393 0.097545
-0.864171 0.0566406 -0.498929 0.0327015
0.498929 0.0327016 -0.0566408 0.864171
0.490393 0.0975452 -0.168953 0.849385
0.473465 0.16072 -0.278375 0.820066
0.448436 0.221144 -0.383033 0.776715
0.415735 0.277785 -0.481138 0.720074
0.37592 0.329673 -0.57101 0.651112
0.329673 0.37592 -0.651112 0.57101
0.277785 0.415735 -0.720074 0.481138
0.221144 0.448436 -0.776715 0.383033
0.16072 0.473465 -0.820066 0.278375
0.0975452 0.490393 -0.849385 0.168953
0.0327015 0.498929 -0.864171 0.0566407
-0.0327016 0.498929 -0.864171 -0.0566408
-0.0975452 0.490393 -0.849385 -0.168953
-0.16072 0.473465 -0.820066 -0.278375
-0.221144 0.448436 -0.776715 -0.383033
-0.277785 0.415735 -0.720074 -0.481138
-0.329673 0.37592 -0.651112 -0.57101
-0.37592 0.329673 -0.57101 -0.651112
-0.415735 0.277785 -0.481138 -0.720074
-0.448436 0.221144 -0.383033 -0.776715
-0.473465 0.16072 -0.278375 -0.820066
-0.490393 0.097545 -0.168953 -0.849385
-0.498929 0.0327015 -0.0566406 -0.864171
0.576114 0.0377605 -0.211325 0.788675
0.566257 0.112635 -0.31246 0.754344
0.54671 0.185583 -0.408248 0.707107
0.51781 0.255356 -0.497052 0.64777
0.480049 0.320759 -0.57735 0.57735
0.434075 0.380673 -0.64777 0.497052
0.380673 0.434075 -0.707107 0.408248
0.320759 0.480049 -0.754344 0.31246
0.255355 0.51781 -0.788675 0.211325
0.185583 0.54671 -0.809511 0.106574
0.112635 0.566257 -0.816497 2.96048e-08
0.0377605 0.576114 -0.809511 -0.106574
-0.0377605 0.576114 -0.788675 -0.211325
-0.112635 0.566257 -0.754344 -0.31246
-0.185583 0.54671 -0.707107 -0.408248
-0.255356 0.51781 -0.64777 -0.497052
-0.320759 0.480049 -0.57735 -0.57735
-0.380674 0.434075 -0.497052 -0.64777
-0.434075 0.380673 -0.408248 -0.707107
-0.480049 0.320759 -0.31246 -0.754345
-0.51781 0.255355 -0.211325 -0.788675
-0.54671 0.185583 -0.106574 -0.809511
-0.566257 0.112635 2.00753e-07 -0.816497
-0.576114 0.0377604 0.106574 -0.809511
0.576114 0.0377605 0.106574 0.809511
0.566257 0.112635 -4.46128e-09 0.816497
0.54671 0.185583 -0.106574 0.809511
0.51781 0.255356 -0.211325 0.788675
0.480049 0.320759 -0.31246 0.754344
0.434075 0.380673 -0.408248 0.707107
0.380673 0.434075 -0.497052 0.64777
0.320759 0.480049 -0.57735 0.57735
0.255355 0.51781 -0.64777 0.497052
0.185583 0.54671 -0.707107 0.408248
0.112635 0.566257 -0.754344 0.31246
0.0377605 0.576114 -0.788675 0.211325
-0.0377605 0.576114 -0.809511 0.106574
-0.112635 0.566257 -0.816497 -3.65123e-09
-0.185583 0.54671 -0.809511 -0.106574
-0.255356 0.51781 -0.788675 -0.211325
-0.320759 0.480049 -0.754344 -0.31246
-0.380674 0.434075 -0.707107 -0.408248
-0.434075 0.380673 -0.64777 -0.497052
-0.480049 0.320759 -0.57735 -0.57735
-0.51781 0.255355 -0.497052 -0.64777
-0.54671 0.185583 -0.408248 -0.707107
-0.566257 0.112635 -0.31246 -0.754345
-0.576114 0.0377604 -0.211325 -0.788675
0.644115 0.0422175 -0.0499525 0.762127
0.633094 0.12593 -0.149003 0.749087
0.611241 0.207488 -0.245503 0.72323
0.578929 0.285496 -0.337804 0.684998
0.536711 0.358619 -0.424324 0.635045
0.485311 0.425606 -0.503584 0.574227
0.425606 0.485311 -0.574227 0.503584
0.358619 0.536711 -0.635045 0.424324
0.285496 0.578929 -0.684998 0.337804
0.207488 0.611241 -0.72323 0.245503
0.12593 0.633094 -0.749087 0.149003
0.0422175 0.644115 -0.762127 0.0499524
-0.0422176 0.644115 -0.762127 -0.0499525
-0.12593 0.633094 -0.749087 -0.149003
-0.207488 0.611241 -0.72323 -0.245504
-0.285496 0.578929 -0.684998 -0.337804
-0.358619 0.536711 -0.635045 -0.424324
-0.425606 0.48531 -0.574227 -0.503584
-0.485311 0.425606 -0.503584 -0.574227
-0.536711 0.358619 -0.424324 -0.635045
-0.578929 0.285496 -0.337804 -0.684998
-0.611241 0.207488 -0.245503 -0.72323
-0.633094 0.12593 -0.149003 -0.749087
-0.644115 0.0422174 -0.0499523 -0.762127
0.644115 0.0422175 -0.337804 0.684998
0.633094 0.12593 -0.424324 0.635045
0.611241 0.207488 -0.503584 0.574227
0.578929 0.285496 -0.574227 0.503584
0.536711 0.358619 -0.635045 0.424324
0.485311 0.425606 -0.684998 0.337804
0.425606 0.485311 -0.72323 0.245503
0.358619 0.536711 -0.749087 0.149003
0.285496 0.578929 -0.762127 0.0499525
0.207488 0.611241 -0.762127 -0.0499525
0.12593 0.633094 -0.749087 -0.149003
0.0422175 0.644115 -0.72323 -0.245503
-0.0422176 0.644115 -0.684998 -0.337804
-0.12593 0.633094 -0.635045 -0.424324
-0.207488 0.611241 -0.574227 -0.503584
-0.285496 0.578929 -0.503584 -0.574227
-0.358619 0.536711 -0.424324 -0.635045
-0.425606 0.48531 -0.337803 -0.684998
-0.485311 0.425606 -0.245503 -0.72323
-0.536711 0.358619 -0.149003 -0.749087
-0.578929 0.285496 -0.0499524 -0.762127
-0.611241 0.207488 0.0499527 -0.762127
-0.633094 0.12593 0.149003 -0.749087
-0.644115 0.0422174 0.245504 -0.72323
0.705593 0.046247 -0.430459 0.560986
0.69352 0.13795 -0.5 0.5
0.669581 0.227292 -0.560986 0.430459
0.634185 0.312745 -0.612372 0.353553
0.587938 0.392847 -0.653281 0.270598
0.531631 0.466228 -0.683013 0.183013
0.466228 0.531631 -0.701057 0.0922959
0.392847 0.587938 -0.707107 -2.98546e-08
0.312745 0.634185 -0.701057 -0.092296
0.227292 0.669581 -0.683013 -0.183013
0.13795 0.69352 -0.653281 -0.270598
0.046247 0.705593 -0.612372 -0.353553
-0.046247 0.705593 -0.560986 -0.430459
-0.13795 0.69352 -0.5 -0.5
-0.227292 0.669581 -0.430459 -0.560986
-0.312745 0.634185 -0.353553 -0.612373
-0.392848 0.587938 -0.270598 -0.653282
-0.466228 0.531631 -0.183013 -0.683013
-0.531631 0.466228 -0.0922959 -0.701057
-0.587938 0.392847 6.07632e-08 -0.707107
-0.634185 0.312745 0.092296 -0.701057
-0.669581 0.227292 0.183013 -0.683013
-0.69352 0.13795 0.270598 -0.653281
-0.705593 0.0462468 0.353554 -0.612372
0.705593 0.046247 -0.183013 0.683013
0.69352 0.13795 -0.270598 0.653281
0.669581 0.227292 -0.353553 0.612372
0.634185 0.312745 -0.430459 0.560986
0.587938 0.392847 -0.5 0.5
0.531631 0.466228 -0.560986 0.430459
0.466228 0.531631 -0.612372 0.353553
0.392847 0.587938 -0.653281 0.270598
0.312745 0.634185 -0.683013 0.183013
0.227292 0.669581 -0.701057 0.092296
0.13795 0.69352 -0.707107 2.56385e-08
0.046247 0.705593 -0.701057 -0.092296
-0.046247 0.705593 -0.683013 -0.183013
-0.13795 0.69352 -0.653281 -0.270598
-0.227292 0.669581 -0.612372 -0.353553
-0.312745 0.634185 -0.560985 -0.430459
-0.392848 0.587938 -0.5 -0.5
-0.466228 0.531631 -0.430459 -0.560986
-0.531631 0.466228 -0.353553 -0.612372
-0.587938 0.392847 -0.270598 -0.653282
-0.634185 0.312745 -0.183013 -0.683013
-0.669581 0.227292 -0.0922958 -0.701057
-0.69352 0.13795 1.73857e-07 -0.707107
-0.705593 0.0462468 0.0922961 -0.701057
0.762127 0.0499525 -0.285496 0.578929
0.749087 0.149003 -0.358619 0.536711
0.72323 0.245503 -0.425606 0.485311
0.684998 0.337804 -0.485311 0.425606
0.635045 0.424324 -0.536711 0.358619
0.574227 0.503584 -0.578929 0.285496
0.503584 0.574227 -0.611241 0.207488
0.424324 0.635045 -0.633094 0.12593
0.337804 0.684998 -0.644115 0.0422175
0.245503 0.72323 -0.644115 -0.0422175
0.149003 0.749087 -0.633094 -0.12593
0.0499524 0.762127 -0.611241 -0.207488
-0.0499525 0.762127 -0.578929 -0.285496
-0.149003 0.749087 -0.536711 -0.358619
-0.245504 0.72323 -0.48531 -0.425606
-0.337804 0.684998 -0.425606 -0.485311
-0.424324 0.635045 -0.358619 -0.536711
-0.503584 0.574227 -0.285496 -0.578929
-0.574227 0.503584 -0.207488 -0.611241
-0.635045 0.424324 -0.12593 -0.633094
-0.684998 0.337804 -0.0422175 -0.644115
-0.72323 0.245503 0.0422177 -0.644115
-0.749087 0.149003 0.12593 -0.633094
-0.762127 0.0499523 0.207488 -0.611241
0.644115 0.0422175 0.245503 0.72323
0.633094 0.12593 0.149003 0.749087
0.611241 0.207488 0.0499525 0.762127
0.578929 0.285496 -0.0499525 0.762127
0.536711 0.358619 -0.149003 0.749087
0.485311 0.425606 -0.245503 0.72323
0.425606 0.485311 -0.337804 0.684998
0.358619 0.536711 -0.424324 0.635045
0.285496 0.578929 -0.503584 0.574227
0.207488 0.611241 -0.574227 0.503584
0.12593 0.633094 -0.635045 0.424324
0.0422175 0.644115 -0.684998 0.337804
-0.0422176 0.644115 -0.72323 0.245503
-0.12593 0.633094 -0.749087 0.149003
-0.207488 0.611241 -0.762127 0.0499524
-0.285496 0.578929 -0.762127 -0.0499526
-0.358619 0.536711 -0.749087 -0.149003
-0.425606 0.48531 -0.72323 -0.245504
-0.485311 0.425606 -0.684998 -0.337804
-0.536711 0.358619 -0.635045 -0.424324
-0.578929 0.285496 -0.574227 -0.503584
-0.611241 0.207488 -0.503584 -0.574227
-0.633094 0.12593 -0.424324 -0.635046
-0.644115 0.0422174 -0.337803 -0.684998
0.705593 0.046247 0.092296 0.701057
0.69352 0.13795 -3.86358e-09 0.707107
0.669581 0.227292 -0.092296 0.701057
0.634185 0.312745 -0.183013 0.683013
0.587938 0.392847 -0.270598 0.653281
0.531631 0.466228 -0.353553 0.612372
0.466228 0.531631 -0.430459 0.560986
0.392847 0.587938 -0.5 0.5
0.312745 0.634185 -0.560986 0.430459
0.227292 0.669581 -0.612372 0.353553
0.13795 0.69352 -0.653281 0.270598
0.046247 0.705593 -0.683013 0.183013
-0.046247 0.705593 -0.701057 0.0922959
-0.13795 0.69352 -0.707107 -3.16206e-09
-0.227292 0.669581 -0.701057 -0.092296
-0.312745 0.634185 -0.683013 -0.183013
-0.392848 0.587938 -0.653281 -0.270598
-0.466228 0.531631 -0.612372 -0.353553
-0.531631 0.466228 -0.560985 -0.430459
-0.587938 0.392847 -0.5 -0.5
-0.634185 0.312745 -0.430459 -0.560986
-0.669581 0.227292 -0.353553 -0.612373
-0.69352 0.13795 -0.270598 -0.653282
-0.705593 0.0462468 -0.183013 -0.683013
0.705593 0.046247 0.353553 0.612372
0.69352 0.13795 0.270598 0.653281
0.669581 0.227292 0.183013 0.683013
0.634185 0.312745 0.0922959 0.701057
0.587938 0.392847 -1.05402e-09 0.707107
0.531631 0.466228 -0.0922959 0.701057
0.466228 0.531631 -0.183013 0.683013
0.392847 0.587938 -0.270598 0.653281
0.312745 0.634185 -0.353553 0.612372
0.227292 0.669581 -0.430459 0.560986
0.13795 0.69352 -0.5 0.5
0.046247 0.705593 -0.560986 0.430459
-0.046247 0.705593 -0.612372 0.353553
-0.13795 0.69352 -0.653281 0.270598
-0.227292 0.669581 -0.683013 0.183013
-0.312745 0.634185 -0.701057 0.0922958
-0.392848 0.587938 -0.707107 -1.16256e-07
-0.466228 0.531631 -0.701057 -0.0922961
-0.531631 0.466228 -0.683013 -0.183013
-0.587938 0.392847 -0.653281 -0.270598
-0.634185 0.312745 -0.612372 -0.353553
-0.669581 0.227292 -0.560985 -0.430459
-0.69352 0.13795 -0.5 -0.5
-0.705593 0.0462468 -0.430459 -0.560986
0.762127 0.0499525 0.207488 0.611241
0.749087 0.149003 0.12593 0.633094
0.72323 0.245503 0.0422175 0.644115
0.684998 0.337804 -0.0422176 0.644115
0.635045 0.424324 -0.12593 0.633094
0.574227 0.503584 -0.207488 0.611241
0.503584 0.574227 -0.285496 0.578929
0.424324 0.635045 -0.358619 0.536711
0.337804 0.684998 -0.425606 0.485311
0.245503 0.72323 -0.485311 0.425606
0.149003 0.749087 -0.536711 0.358619
0.0499524 0.762127 -0.578929 0.285496
-0.0499525 0.762127 -0.611241 0.207488
-0.149003 0.749087 -0.633094 0.12593
-0.245504 0.72323 -0.644115 0.0422175
-0.337804 0.684998 -0.644115 -0.0422177
-0.424324 0.635045 -0.633094 -0.12593
-0.503584 0.574227 -0.611241 -0.207488
-0.574227 0.503584 -0.578929 -0.285496
-0.635045 0.424324 -0.536711 -0.358619
-0.684998 0.337804 -0.48531 -0.425606
-0.72323 0.245503 -0.425606 -0.485311
-0.749087 0.149003 -0.358619 -0.536711
-0.762127 0.0499523 -0.285496 -0.578929
0.762127 0.0499525 -0.0422175 0.644115
0.749087 0.149003 -0.12593 0.633094
0.72323 0.245503 -0.207488 0.611241
0.684998 0.337804 -0.285496 0.578929
0.635045 0.424324 -0.358619 0.536711
0.574227 0.503584 -0.425606 0.485311
0.503584 0.574227 -0.485311 0.425606
0.424324 0.635045 -0.536711 0.358619
0.337804 0.684998 -0.578929 0.285496
0.245503 0.72323 -0.611241 0.207488
0.149003 0.749087 -0.633094 0.12593
0.0499524 0.762127 -0.644115 0.0422175
-0.0499525 0.762127 -0.644115 -0.0422176
-0.149003 0.749087 -0.633094 -0.12593
-0.245504 0.72323 -0.611241 -0.207488
-0.337804 0.684998 -0.578929 -0.285496
-0.424324 0.635045 -0.536711 -0.358619
-0.503584 0.574227 -0.48531 -0.425606
-0.574227 0.503584 -0.425606 -0.485311
-0.635045 0.424324 -0.358619 -0.536711
-0.684998 0.337804 -0.285496 -0.578929
-0.72323 0.245503 -0.207488 -0.611241
-0.749087 0.149003 -0.12593 -0.633094
-0.762127 0.0499523 -0.0422174 -0.644115
0.814748 0.0534014 -0.149429 0.557678
0.800808 0.159291 -0.220942 0.533402
0.773165 0.262454 -0.288675 0.5
0.732294 0.361127 -0.351469 0.458043
0.678892 0.453621 -0.408248 0.408248
0.613875 0.538354 -0.458043 0.351469
0.538354 0.613875 -0.5 0.288675
0.453621 0.678892 -0.533402 0.220942
0.361127 0.732294 -0.557678 0.149429
0.262454 0.773165 -0.572411 0.0753593
0.159291 0.800808 -0.57735 2.09338e-08
0.0534014 0.814748 -0.572411 -0.0753594
-0.0534015 0.814748 -0.557678 -0.149429
-0.159291 0.800808 -0.533402 -0.220942
-0.262454 0.773165 -0.5 -0.288675
-0.361127 0.732293 -0.458043 -0.351469
-0.453621 0.678892 -0.408248 -0.408248
-0.538354 0.613875 -0.351469 -0.458043
-0.613875 0.538354 -0.288675 -0.5
-0.678892 0.453621 -0.220942 -0.533402
-0.732294 0.361127 -0.149429 -0.557678
-0.773165 0.262454 -0.0753592 -0.572411
-0.800808 0.15929 1.41954e-07 -0.57735
-0.814748 0.0534013 0.0753595 -0.572411
0.814748 0.0534014 0.0753593 0.572411
0.800808 0.159291 -3.1546e-09 0.57735
0.773165 0.262454 -0.0753593 0.572411
0.732294 0.361127 -0.149429 0.557678
0.678892 0.453621 -0.220942 0.533402
0.613875 0.538354 -0.288675 0.5
0.538354 0.613875 -0.351469 0.458043
0.453621 0.678892 -0.408248 0.408248
0.361127 0.732294 -0.458043 0.351469
0.262454 0.773165 -0.5 0.288675
0.159291 0.800808 -0.533402 0.220942
0.0534014 0.814748 -0.557678 0.149429
-0.0534015 0.814748 -0.572411 0.0753593
-0.159291 0.800808 -0.57735 -2.58181e-09
-0.262454 0.773165 -0.572411 -0.0753594
-0.361127 0.732293 -0.557678 -0.149429
-0.453621 0.678892 -0.533402 -0.220942
-0.538354 0.613875 -0.5 -0.288675
-0.613875 0.538354 -0.458043 -0.351469
-0.678892 0.453621 -0.408248 -0.408248
-0.732294 0.361127 -0.351469 -0.458043
-0.773165 0.262454 -0.288675 -0.5
-0.800808 0.15929 -0.220942 -0.533402
-0.814748 0.0534013 -0.149429 -0.557678
0.864171 0.0566408 -0.0327016 0.498929
0.849385 0.168953 -0.0975452 0.490393
0.820066 0.278375 -0.16072 0.473465
0.776715 0.383033 -0.221144 0.448436
0.720074 0.481138 -0.277785 0.415735
0.651112 0.57101 -0.329673 0.37592
0.57101 0.651112 -0.37592 0.329673
0.481138 0.720074 -0.415735 0.277785
0.383033 0.776715 -0.448436 0.221144
0.278375 0.820066 -0.473465 0.16072
0.168953 0.849385 -0.490393 0.0975452
0.0566407 0.864171 -0.498929 0.0327015
-0.0566408 0.864171 -0.498929 -0.0327016
-0.168953 0.849385 -0.490393 -0.0975452
-0.278375 0.820066 -0.473465 -0.16072
-0.383033 0.776715 -0.448436 -0.221144
-0.481138 0.720074 -0.415735 -0.277785
-0.57101 0.651112 -0.37592 -0.329673
-0.651112 0.57101 -0.329673 -0.37592
-0.720074 0.481138 -0.277785 -0.415735
-0.776715 0.383033 -0.221144 -0.448436
-0.820066 0.278375 -0.16072 -0.473465
-0.849385 0.168953 -0.097545 -0.490393
-0.864171 0.0566406 -0.0327015 -0.498929
0.498929 0.0327016 -0.864171 -0.0566408
0.490393 0.0975452 -0.849385 -0.168953
0.473465 0.16072 -0.820066 -0.278375
0.448436 0.221144 -0.776715 -0.383033
0.415735 0.277785 -0.720074 -0.481138
0.37592 0.329673 -0.651112 -0.57101
0.329673 0.37592 -0.57101 -0.651112
0.277785 0.415735 -0.481138 -0.720074
0.221144 0.448436 -0.383033 -0.776715
0.16072 0.473465 -0.278375 -0.820066
0.0975452 0.490393 -0.168953 -0.849385
0.0327015 0.498929 -0.0566407 -0.864171
-0.0327016 0.498929 0.0566408 -0.864171
-0.0975452 0.490393 0.168953 -0.849385
-0.16072 0.473465 0.278375 -0.820066
-0.221144 0.448436 0.383033 -0.776715
-0.277785 0.415735 0.481138 -0.720074
-0.329673 0.37592 0.57101 -0.651112
-0.37592 0.329673 0.651112 -0.57101
-0.415735 0.277785 0.720074 -0.481138
-0.448436 0.221144 0.776715 -0.383033
-0.473465 0.16072 0.820066 -0.278375
-0.490393 0.097545 0.849385 -0.168953
-0.498929 0.0327015 0.864171 -0.0566406
0.576114 0.0377605 -0.788675 -0.211325
0.566257 0.112635 -0.754344 -0.31246
0.54671 0.185583 -0.707107 -0.408248
0.51781 0.255356 -0.64777 -0.497052
0.480049 0.320759 -0.57735 -0.57735
0.434075 0.380673 -0.497052 -0.64777
0.380673 0.434075 -0.408248 -0.707107
0.320759 0.480049 -0.31246 -0.754344
0.255355 0.51781 -0.211325 -0.788675
0.185583 0.54671 -0.106574 -0.809511
0.112635 0.566257 -2.96048e-08 -0.816497
0.0377605 0.576114 0.106574 -0.809511
-0.0377605 0.576114 0.211325 -0.788675
-0.112635 0.566257 0.31246 -0.754344
-0.185583 0.54671 0.408248 -0.707107
-0.255356 0.51781 0.497052 -0.64777
-0.320759 0.480049 0.57735 -0.57735
-0.380674 0.434075 0.64777 -0.497052
-0.434075 0.380673 0.707107 -0.408248
-0.480049 0.320759 0.754345 -0.31246
-0.51781 0.255355 0.788675 -0.211325
-0.54671 0.185583 0.809511 -0.106574
-0.566257 0.112635 0.816497 2.00753e-07
-0.576114 0.0377604 0.809511 0.106574
0.576114 0.0377605 -0.809511 0.106574
0.566257 0.112635 -0.816497 -4.46127e-09
0.54671 0.185583 -0.809511 -0.106574
0.51781 0.255356 -0.788675 -0.211325
0.480049 0.320759 -0.754344 -0.31246
0.434075 0.380673 -0.707107 -0.408248
0.380673 0.434075 -0.64777 -0.497052
0.320759 0.480049 -0.57735 -0.57735
0.255355 0.51781 -0.497052 -0.64777
0.185583 0.54671 -0.408248 -0.707107
0.112635 0.566257 -0.31246 -0.754344
0.0377605 0.576114 -0.211325 -0.788675
-0.0377605 0.576114 -0.106574 -0.809511
-0.112635 0.566257 3.65123e-09 -0.816497
-0.185583 0.54671 0.106574 -0.809511
-0.255356 0.51781 0.211325 -0.788675
-0.320759 0.480049 0.31246 -0.754344
-0.380674 0.434075 0.408248 -0.707107
-0.434075 0.380673 0.497052 -0.64777
-0.480049 0.320759 0.57735 -0.57735
-0.51781 0.255355 0.64777 -0.497052
-0.54671 0.185583 0.707107 -0.408248
-0.566257 0.112635 0.754345 -0.31246
-0.576114 0.0377604 0.788675 -0.211325
0.644115 0.0422175 -0.762127 -0.0499525
0.633094 0.12593 -0.749087 -0.149003
0.611241 0.207488 -0.72323 -0.245503
0.578929 0.285496 -0.684998 -0.337804
0.536711 0.358619 -0.635045 -0.424324
0.485311 0.425606 -0.574227 -0.503584
0.425606 0.485311 -0.503584 -0.574227
0.358619 0.536711 -0.424324 -0.635045
0.285496 0.578929 -0.337804 -0.684998
0.207488 0.611241 -0.245503 -0.72323
0.12593 0.633094 -0.149003 -0.749087
0.0422175 0.644115 -0.0499524 -0.762127
-0.0422176 0.644115 0.0499525 -0.762127
-0.12593 0.633094 0.149003 -0.749087
-0.207488 0.611241 0.245504 -0.72323
-0.285496 0.578929 0.337804 -0.684998
-0.358619 0.536711 0.424324 -0.635045
-0.425606 0.48531 0.503584 -0.574227
-0.485311 0.425606 0.574227 -0.503584
-0.536711 0.358619 0.635045 -0.424324
-0.578929 0.285496 0.684998 -0.337804
-0.611241 0.207488 0.72323 -0.245503
-0.633094 0.12593 0.749087 -0.149003
-0.644115 0.0422174 0.762127 -0.0499523
0.644115 0.0422175 -0.684998 -0.337804
0.633094 0.12593 -0.635045 -0.424324
0.611241 0.207488 -0.574227 -0.503584
0.578929 0.285496 -0.503584 -0.574227
0.536711 0.358619 -0.424324 -0.635045
0.485311 0.425606 -0.337804 -0.684998
0.425606 0.485311 -0.245503 -0.72323
0.358619 0.536711 -0.149003 -0.749087
0.285496 0.578929 -0.0499525 -0.762127
0.207488 0.611241 0.0499525 -0.762127
0.12593 0.633094 0.149003 -0.749087
0.0422175 0.644115 0.245503 -0.72323
-0.0422176 0.644115 0.337804 -0.684998
-0.12593 0.633094 0.424324 -0.635045
-0.207488 0.611241 0.503584 -0.574227
-0.285496 0.578929 0.574227 -0.503584
-0.358619 0.536711 0.635045 -0.424324
-0.425606 0.48531 0.684998 -0.337803
-0.485311 0.425606 0.72323 -0.245503
-0.536711 0.358619 0.749087 -0.149003
-0.578929 0.285496 0.762127 -0.0499524
-0.611241 0.207488 0.762127 0.0499527
-0.633094 0.12593 0.749087 0.149003
-0.644115 0.0422174 0.72323 0.245504
0.705593 0.046247 -0.560986 -0.430459
0.69352 0.13795 -0.5 -0.5
0.669581 0.227292 -0.430459 -0.560986
0.634185 0.312745 -0.353553 -0.612372
0.587938 0.392847 -0.270598 -0.653281
0.531631 0.466228 -0.183013 -0.683013
0.466228 0.531631 -0.0922959 -0.701057
0.392847 0.587938 2.98546e-08 -0.707107
0.312745 0.634185 0.092296 -0.701057
0.227292 0.669581 0.183013 -0.683013
0.13795 0.69352 0.270598 -0.653281
0.046247 0.705593 0.353553 -0.612372
-0.046247 0.705593 0.430459 -0.560986
-0.13795 0.69352 0.5 -0.5
-0.227292 0.669581 0.560986 -0.430459
-0.312745 0.634185 0.612373 -0.353553
-0.392848 0.587938 0.653282 -0.270598
-0.466228 0.531631 0.683013 -0.183013
-0.531631 0.466228 0.701057 -0.0922959
-0.587938 0.392847 0.707107 6.07632e-08
-0.634185 0.312745 0.701057 0.092296
-0.669581 0.227292 0.683013 0.183013
-0.69352 0.13795 0.653281 0.270598
-0.705593 0.0462468 0.612372 0.353554
0.705593 0.046247 -0.683013 -0.183013
0.69352 0.13795 -0.653281 -0.270598
0.669581 0.227292 -0.612372 -0.353553
0.634185 0.312745 -0.560986 -0.430459
0.587938 0.392847 -0.5 -0.5
0.531631 0.466228 -0.430459 -0.560986
0.466228 0.531631 -0.353553 -0.612372
0.392847 0.587938 -0.270598 -0.653281
0.312745 0.634185 -0.183013 -0.683013
0.227292 0.669581 -0.092296 -0.701057
0.13795 0.69352 -2.56385e-08 -0.707107
0.046247 0.705593 0.092296 -0.701057
-0.046247 0.705593 0.183013 -0.683013
-0.13795 0.69352 0.270598 -0.653281
-0.227292 0.669581 0.353553 -0.612372
-0.312745 0.634185 0.430459 -0.560985
-0.392848 0.587938 0.5 -0.5
-0.466228 0.531631 0.560986 -0.430459
-0.531631 0.466228 0.612372 -0.353553
-0.587938 0.392847 0.653282 -0.270598
-0.634185 0.312745 0.683013 -0.183013
-0.669581 0.227292 0.701057 -0.0922958
-0.69352 0.13795 0.707107 1.73857e-07
-0.705593 0.0462468 0.701057 0.0922961
0.762127 0.0499525 -0.578929 -0.285496
0.749087 0.149003 -0.536711 -0.358619
0.72323 0.245503 -0.485311 -0.425606
0.684998 0.337804 -0.425606 -0.485311
0.635045 0.424324 -0.358619 -0.536711
0.574227 0.503584 -0.285496 -0.578929
0.503584 0.574227 -0.207488 -0.611241
0.424324 0.635045 -0.12593 -0.633094
0.337804 0.684998 -0.0422175 -0.644115
0.245503 0.72323 0.0422175 -0.644115
0.149003 0.749087 0.12593 -0.633094
0.0499524 0.762127 0.207488 -0.611241
-0.0499525 0.762127 0.285496 -0.578929
-0.149003 0.749087 0.358619 -0.536711
-0.245504 0.72323 0.425606 -0.48531
-0.337804 0.684998 0.485311 -0.425606
-0.424324 0.635045 0.536711 -0.358619
-0.503584 0.574227 0.578929 -0.285496
-0.574227 0.503584 0.611241 -0.207488
-0.635045 0.424324 0.633094 -0.12593
-0.684998 0.337804 0.644115 -0.0422175
-0.72323 0.245503 0.644115 0.0422177
-0.749087 0.149003 0.633094 0.12593
-0.762127 0.0499523 0.611241 0.207488
0.644115 0.0422175 -0.72323 0.245503
0.633094 0.12593 -0.749087 0.149003
0.611241 0.207488 -0.762127 0.0499525
0.578929 0.285496 -0.762127 -0.0499525
0.536711 0.358619 -0.749087 -0.149003
0.485311 0.425606 -0.72323 -0.245503
0.425606 0.485311 -0.684998 -0.337804
0.358619 0.536711 -0.635045 -0.424324
0.285496 0.578929 -0.574227 -0.503584
0.207488 0.611241 -0.503584 -0.574227
0.12593 0.633094 -0.424324 -0.635045
0.0422175 0.644115 -0.337804 -0.684998
-0.0422176 0.644115 -0.245503 -0.72323
-0.12593 0.633094 -0.149003 -0.749087
-0.207488 0.611241 -0.0499524 -0.762127
-0.285496 0.578929 0.0499526 -0.762127
-0.358619 0.536711 0.149003 -0.749087
-0.425606 0.48531 0.245504 -0.72323
-0.485311 0.425606 0.337804 -0.684998
-0.536711 0.358619 0.424324 -0.635045
-0.578929 0.285496 0.503584 -0.574227
-0.611241 0.207488 0.574227 -0.503584
-0.633094 0.12593 0.635046 -0.424324
-0.644115 0.0422174 0.684998 -0.337803
0.705593 0.046247 -0.701057 0.092296
0.69352 0.13795 -0.707107 -3.86358e-09
0.669581 0.227292 -0.701057 -0.092296
0.634185 0.312745 -0.683013 -0.183013
0.587938 0.392847 -0.653281 -0.270598
0.531631 0.466228 -0.612372 -0.353553
0.466228 0.531631 -0.560986 -0.430459
0.392847 0.587938 -0.5 -0.5
0.312745 0.634185 -0.430459 -0.560986
0.227292 0.669581 -0.353553 -0.612372
0.13795 0.69352 -0.270598 -0.653281
0.046247 0.705593 -0.183013 -0.683013
-0.046247 0.705593 -0.0922959 -0.701057
-0.13795 0.69352 3.16206e-09 -0.707107
-0.227292 0.669581 0.092296 -0.701057
-0.312745 0.634185 0.183013 -0.683013
-0.392848 0.587938 0.270598 -0.653281
-0.466228 0.531631 0.353553 -0.612372
-0.531631 0.466228 0.430459 -0.560985
-0.587938 0.392847 0.5 -0.5
-0.634185 0.312745 0.560986 -0.430459
-0.669581 0.227292 0.612373 -0.353553
-0.69352 0.13795 0.653282 -0.270598
-0.705593 0.0462468 0.683013 -0.183013
0.705593 0.046247 -0.612372 0.353553
0.69352 0.13795 -0.653281 0.270598
0.669581 0.227292 -0.683013 0.183013
0.634185 0.312745 -0.701057 0.0922959
0.587938 0.392847 -0.707107 -1.05402e-09
0.531631 0.466228 -0.701057 -0.0922959
0.466228 0.531631 -0.683013 -0.183013
0.392847 0.587938 -0.653281 -0.270598
0.312745 0.634185 -0.612372 -0.353553
0.227292 0.669581 -0.560986 -0.430459
0.13795 0.69352 -0.5 -0.5
0.046247 0.705593 -0.430459 -0.560986
-0.046247 0.705593 -0.353553 -0.612372
-0.13795 0.69352 -0.270598 -0.653281
-0.227292 0.669581 -0.183013 -0.683013
-0.312745 0.634185 -0.0922958 -0.701057
-0.392848 0.587938 1.16256e-07 -0.707107
-0.466228 0.531631 0.0922961 -0.701057
-0.531631 0.466228 0.183013 -0.683013
-0.587938 0.392847 0.270598 -0.653281
-0.634185 0.312745 0.353553 -0.612372
-0.669581 0.227292 0.430459 -0.560985
-0.69352 0.13795 0.5 -0.5
-0.705593 0.0462468 0.560986 -0.430459
0.762127 0.0499525 -0.611241 0.207488
0.749087 0.149003 -0.633094 0.12593
0.72323 0.245503 -0.644115 0.0422175
0.684998 0.337804 -0.644115 -0.0422176
0.635045 0.424324 -0.633094 -0.12593
0.574227 0.503584 -0.611241 -0.207488
0.503584 0.574227 -0.578929 -0.285496
0.424324 0.635045 -0.536711 -0.358619
0.337804 0.684998 -0.485311 -0.425606
0.245503 0.72323 -0.425606 -0.485311
0.149003 0.749087 -0.358619 -0.536711
0.0499524 0.762127 -0.285496 -0.578929
-0.0499525 0.762127 -0.207488 -0.611241
-0.149003 0.749087 -0.12593 -0.633094
-0.245504 0.72323 -0.0422175 -0.644115
-0.337804 0.684998 0.0422177 -0.644115
-0.424324 0.635045 0.12593 -0.633094
-0.503584 0.574227 0.207488 -0.611241
-0.574227 0.503584 0.285496 -0.578929
-0.635045 0.424324 0.358619 -0.536711
-0.684998 0.337804 0.425606 -0.48531
-0.72323 0.245503 0.485311 -0.425606
-0.749087 0.149003 0.536711 -0.358619
-0.762127 0.0499523 0.578929 -0.285496
0.762127 0.0499525 -0.644115 -0.0422175
0.749087 0.149003 -0.633094 -0.12593
0.72323 0.245503 -0.611241 -0.207488
0.684998 0.337804 -0.578929 -0.285496
0.635045 0.424324 -0.536711 -0.358619
0.574227 0.503584 -0.485311 -0.425606
0.503584 0.574227 -0.425606 -0.485311
0.424324 0.635045 -0.358619 -0.536711
0.337804 0.684998 -0.285496 -0.578929
0.245503 0.72323 -0.207488 -0.611241
0.149003 0.749087 -0.12593 -0.633094
0.0499524 0.762127 -0.0422175 -0.644115
-0.0499525 0.762127 0.0422176 -0.644115
-0.149003 0.749087 0.12593 -0.633094
-0.245504 0.72323 0.207488 -0.611241
-0.337804 0.684998 0.285496 -0.578929
-0.424324 0.635045 0.358619 -0.536711
-0.503584 0.574227 0.425606 -0.48531
-0.574227 0.503584 0.485311 -0.425606
-0.635045 0.424324 0.536711 -0.358619
-0.684998 0.337804 0.578929 -0.285496
-0.72323 0.245503 0.611241 -0.207488
-0.749087 0.149003 0.633094 -0.12593
-0.762127 0.0499523 0.644115 -0.0422174
0.814748 0.0534014 -0.557678 -0.149429
0.800808 0.159291 -0.533402 -0.220942
0.773165 0.262454 -0.5 -0.288675
0.732294 0.361127 -0.458043 -0.351469
0.678892 0.453621 -0.408248 -0.408248
0.613875 0.538354 -0.351469 -0.458043
0.538354 0.613875 -0.288675 -0.5
0.453621 0.678892 -0.220942 -0.533402
0.361127 0.732294 -0.149429 -0.557678
0.262454 0.773165 -0.0753593 -0.572411
0.159291 0.800808 -2.09338e-08 -0.57735
0.0534014 0.814748 0.0753594 -0.572411
-0.0534015 0.814748 0.149429 -0.557678
-0.159291 0.800808 0.220942 -0.533402
-0.262454 0.773165 0.288675 -0.5
-0.361127 0.732293 0.351469 -0.458043
-0.453621 0.678892 0.408248 -0.408248
-0.538354 0.613875 0.458043 -0.351469
-0.613875 0.538354 0.5 -0.288675
-0.678892 0.453621 0.533402 -0.220942
-0.732294 0.361127 0.557678 -0.149429
-0.773165 0.262454 0.572411 -0.0753592
-0.800808 0.15929 0.57735 1.41954e-07
-0.814748 0.0534013 0.572411 0.0753595
0.814748 0.0534014 -0.572411 0.0753593
0.800808 0.159291 -0.57735 -3.1546e-09
0.773165 0.262454 -0.572411 -0.0753593
0.732294 0.361127 -0.557678 -0.149429
0.678892 0.453621 -0.533402 -0.220942
0.613875 0.538354 -0.5 -0.288675
0.538354 0.613875 -0.458043 -0.351469
0.453621 0.678892 -0.408248 -0.408248
0.361127 0.732294 -0.351469 -0.458043
0.262454 0.773165 -0.288675 -0.5
0.159291 0.800808 -0.220942 -0.533402
0.0534014 0.814748 -0.149429 -0.557678
-0.0534015 0.814748 -0.0753593 -0.572411
-0.159291 0.800808 2.58181e-09 -0.57735
-0.262454 0.773165 0.0753594 -0.572411
-0.361127 0.732293 0.149429 -0.557678
-0.453621 0.678892 0.220942 -0.533402
-0.538354 0.613875 0.288675 -0.5
-0.613875 0.538354 0.351469 -0.458043
-0.678892 0.453621 0.408248 -0.408248
-0.732294 0.361127 0.458043 -0.351469
-0.773165 0.262454 0.5 -0.288675
-0.800808 0.15929 0.533402 -0.220942
-0.814748 0.0534013 0.557678 -0.149429
0.864171 0.0566408 -0.498929 -0.0327016
0.849385 0.168953 -0.490393 -0.0975452
0.820066 0.278375 -0.473465 -0.16072
0.776715 0.383033 -0.448436 -0.221144
0.720074 0.481138 -0.415735 -0.277785
0.651112 0.57101 -0.37592 -0.329673
0.57101 0.651112 -0.329673 -0.37592
0.481138 0.720074 -0.277785 -0.415735
0.383033 0.776715 -0.221144 -0.448436
0.278375 0.820066 -0.16072 -0.473465
0.168953 0.849385 -0.0975452 -0.490393
0.0566407 0.864171 -0.0327015 -0.498929
-0.0566408 0.864171 0.0327016 -0.498929
-0.168953 0.849385 0.0975452 -0.490393
-0.278375 0.820066 0.16072 -0.473465
-0.383033 0.776715 0.221144 -0.448436
-0.481138 0.720074 0.277785 -0.415735
-0.57101 0.651112 0.329673 -0.37592
-0.651112 0.57101 0.37592 -0.329673
-0.720074 0.481138 0.415735 -0.277785
-0.776715 0.383033 0.448436 -0.221144
-0.820066 0.278375 0.473465 -0.16072
-0.849385 0.168953 0.490393 -0.097545
-0.864171 0.0566406 0.498929 -0.0327015
0.498929 0.0327016 0.0566408 -0.864171
0.490393 0.0975452 0.168953 -0.849385
0.473465 0.16072 0.278375 -0.820066
0.448436 0.221144 0.383033 -0.776715
0.415735 0.277785 0.481138 -0.720074
0.37592 0.329673 0.57101 -0.651112
0.329673 0.37592 0.651112 -0.57101
0.277785 0.415735 0.720074 -0.481138
0.221144 0.448436 0.776715 -0.383033
0.16072 0.473465 0.820066 -0.278375
0.0975452 0.490393 0.849385 -0.168953
0.0327015 0.498929 0.864171 -0.0566407
-0.0327016 0.498929 0.864171 0.0566408
-0.0975452 0.490393 0.849385 0.168953
-0.16072 0.473465 0.820066 0.278375
-0.221144 0.448436 0.776715 0.383033
-0.277785 0.415735 0.720074 0.481138
-0.329673 0.37592 0.651112 0.57101
-0.37592 0.329673 0.57101 0.651112
-0.415735 0.277785 0.481138 0.720074
-0.448436 0.221144 0.383033 0.776715
-0.473465 0.16072 0.278375 0.820066
-0.490393 0.097545 0.168953 0.849385
-0.498929 0.0327015 0.0566406 0.864171
0.576114 0.0377605 0.211325 -0.788675
0.566257 0.112635 0.31246 -0.754344
0.54671 0.185583 0.408248 -0.707107
0.51781 0.255356 0.497052 -0.64777
0.480049 0.320759 0.57735 -0.57735
0.434075 0.380673 0.64777 -0.497052
0.380673 0.434075 0.707107 -0.408248
0.320759 0.480049 0.754344 -0.31246
0.255355 0.51781 0.788675 -0.211325
0.185583 0.54671 0.809511 -0.106574
0.112635 0.566257 0.816497 -2.96048e-08
0.0377605 0.576114 0.809511 0.106574
-0.0377605 0.576114 0.788675 0.211325
-0.112635 0.566257 0.754344 0.31246
-0.185583 0.54671 0.707107 0.408248
-0.255356 0.51781 0.64777 0.497052
-0.320759 0.480049 0.57735 0.57735
-0.380674 0.434075 0.497052 0.64777
-0.434075 0.380673 0.408248 0.707107
-0.480049 0.320759 0.31246 0.754345
-0.51781 0.255355 0.211325 0.788675
-0.54671 0.185583 0.106574 0.809511
-0.566257 0.112635 -2.00753e-07 0.816497
-0.576114 0.0377604 -0.106574 0.809511
0.576114 0.0377605 -0.106574 -0.809511
0.566257 0.112635 4.46127e-09 -0.816497
0.54671 0.185583 0.106574 -0.809511
0.51781 0.255356 0.211325 -0.788675
0.480049 0.320759 0.31246 -0.754344
0.434075 0.380673 0.408248 -0.707107
0.380673 0.434075 0.497052 -0.64777
0.320759 0.480049 0.57735 -0.57735
0.255355 0.51781 0.64777 -0.497052
0.185583 0.54671 0.707107 -0.408248
0.112635 0.566257 0.754344 -0.31246
0.0377605 0.576114 0.788675 -0.211325
-0.0377605 0.576114 0.809511 -0.106574
-0.112635 0.566257 0.816497 3.65123e-09
-0.185583 0.54671 0.809511 0.106574
-0.255356 0.51781 0.788675 0.211325
-0.320759 0.480049 0.754344 0.31246
-0.380674 0.434075 0.707107 0.408248
-0.434075 0.380673 0.64777 0.497052
-0.480049 0.320759 0.57735 0.57735
-0.51781 0.255355 0.497052 0.64777
-0.54671 0.185583 0.408248 0.707107
-0.566257 0.112635 0.31246 0.754345
-0.576114 0.0377604 0.211325 0.788675
0.644115 0.0422175 0.0499525 -0.762127
0.633094 0.12593 0.149003 -0.749087
0.611241 0.207488 0.245503 -0.72323
0.578929 0.285496 0.337804 -0.684998
0.536711 0.358619 0.424324 -0.635045
0.485311 0.425606 0.503584 -0.574227
0.425606 0.485311 0.574227 -0.503584
0.358619 0.536711 0.635045 -0.424324
0.285496 0.578929 0.684998 -0.337804
0.207488 0.611241 0.72323 -0.245503
0.12593 0.633094 0.749087 -0.149003
0.0422175 0.644115 0.762127 -0.0499524
-0.0422176 0.644115 0.762127 0.0499525
-0.12593 0.633094 0.749087 0.149003
-0.207488 0.611241 0.72323 0.245504
-0.285496 0.578929 0.684998 0.337804
-0.358619 0.536711 0.635045 0.424324
-0.425606 0.48531 0.574227 0.503584
-0.485311 0.425606 0.503584 0.574227
-0.536711 0.358619 0.424324 0.635045
-0.578929 0.285496 0.337804 0.684998
-0.611241 0.207488 0.245503 0.72323
-0.633094 0.12593 0.149003 0.749087
-0.644115 0.0422174 0.0499523 0.762127
0.644115 0.0422175 0.337804 -0.684998
0.633094 0.12593 0.424324 -0.635045
0.611241 0.207488 0.503584 -0.574227
0.578929 0.285496 0.574227 -0.503584
0.536711 0.358619 0.635045 -0.424324
0.485311 0.425606 0.684998 -0.337804
0.425606 0.485311 0.72323 -0.245503
0.358619 0.536711 0.749087 -0.149003
0.285496 0.578929 0.762127 -0.0499525
0.207488 0.611241 0.762127 0.0499525
0.12593 0.633094 0.749087 0.149003
0.0422175 0.644115 0.72323 0.245503
-0.0422176 0.644115 0.684998 0.337804
-0.12593 0.633094 0.635045 0.424324
-0.207488 0.611241 0.574227 0.503584
-0.285496 0.578929 0.503584 0.574227
-0.358619 0.536711 0.424324 0.635045
-0.425606 0.48531 0.337803 0.684998
-0.485311 0.425606 0.245503 0.72323
-0.536711 0.358619 0.149003 0.749087
-0.578929 0.285496 0.0499524 0.762127
-0.611241 0.207488 -0.0499527 0.762127
-0.633094 0.12593 -0.149003 0.749087
-0.644115 0.0422174 -0.245504 0.72323
0.705593 0.046247 0.430459 -0.560986
0.69352 0.13795 0.5 -0.5
0.669581 0.227292 0.560986 -0.430459
0.634185 0.312745 0.612372 -0.353553
0.587938 0.392847 0.653281 -0.270598
0.531631 0.466228 0.683013 -0.183013
0.466228 0.531631 0.701057 -0.0922959
0.392847 0.587938 0.707107 2.98546e-08
0.312745 0.634185 0.701057 0.092296
0.227292 0.669581 0.683013 0.183013
0.13795 0.69352 0.653281 0.270598
0.046247 0.705593 0.612372 0.353553
-0.046247 0.705593 0.560986 0.430459
-0.13795 0.69352 0.5 0.5
-0.227292 0.669581 0.430459 0.560986
-0.312745 0.634185 0.353553 0.612373
-0.392848 0.587938 0.270598 0.653282
-0.466228 0.531631 0.183013 0.683013
-0.531631 0.466228 0.0922959 0.701057
-0.587938 0.392847 -6.07632e-08 0.707107
-0.634185 0.312745 -0.092296 0.701057
-0.669581 0.227292 -0.183013 0.683013
-0.69352 0.13795 -0.270598 0.653281
-0.705593 0.0462468 -0.353554 0.612372
0.705593 0.046247 0.183013 -0.683013
0.69352 0.13795 0.270598 -0.653281
0.669581 0.227292 0.353553 -0.612372
0.634185 0.312745 0.430459 -0.560986
0.587938 0.392847 0.5 -0.5
0.531631 0.466228 0.560986 -0.430459
0.466228 0.531631 0.612372 -0.353553
0.392847 0.587938 0.653281 -0.270598
0.312745 0.634185 0.683013 -0.183013
0.227292 0.669581 0.701057 -0.092296
0.13795 0.69352 0.707107 -2.56385e-08
0.046247 0.705593 0.701057 0.092296
-0.046247 0.705593 0.683013 0.183013
-0.13795 0.69352 0.653281 0.270598
-0.227292 0.669581 0.612372 0.353553
-0.312745 0.634185 0.560985 0.430459
-0.392848 0.587938 0.5 0.5
-0.466228 0.531631 0.430459 0.560986
-0.531631 0.466228 0.353553 0.612372
-0.587938 0.392847 0.270598 0.653282
-0.634185 0.312745 0.183013 0.683013
-0.669581 0.227292 0.0922958 0.701057
-0.69352 0.13795 -1.73857e-07 0.707107
-0.705593 0.0462468 -0.0922961 0.701057
0.762127 0.0499525 0.285496 -0.578929
0.749087 0.149003 0.358619 -0.536711
0.72323 0.245503 0.425606 -0.485311
0.684998 0.337804 0.485311 -0.425606
0.635045 0.424324 0.536711 -0.358619
0.574227 0.503584 0.578929 -0.285496
0.503584 0.574227 0.611241 -0.207488
0.424324 0.635045 0.633094 -0.12593
0.337804 0.684998 0.644115 -0.0422175
0.245503 0.72323 0.644115 0.0422175
0.149003 0.749087 0.633094 0.12593
0.0499524 0.762127 0.611241 0.207488
-0.0499525 0.762127 0.578929 0.285496
-0.149003 0.749087 0.536711 0.358619
-0.245504 0.72323 0.48531 0.425606
-0.337804 0.684998 0.425606 0.485311
-0.424324 0.635045 0.358619 0.536711
-0.503584 0.574227 0.285496 0.578929
-0.574227 0.503584 0.207488 0.611241
-0.635045 0.424324 0.12593 0.633094
-0.684998 0.337804 0.0422175 0.644115
-0.72323 0.245503 -0.0422177 0.644115
-0.749087 0.149003 -0.12593 0.633094
-0.762127 0.0499523 -0.207488 0.611241
0.644115 0.0422175 -0.245503 -0.72323
0.633094 0.12593 -0.149003 -0.749087
0.611241 0.207488 -0.0499525 -0.762127
0.578929 0.285496 0.0499525 -0.762127
0.536711 0.358619 0.149003 -0.749087
0.485311 0.425606 0.245503 -0.72323
0.425606 0.485311 0.337804 -0.684998
0.358619 0.536711 0.424324 -0.635045
0.285496 0.578929 0.503584 -0.574227
0.207488 0.611241 0.574227 -0.503584
0.12593 0.633094 0.635045 -0.424324
0.0422175 0.644115 0.684998 -0.337804
-0.0422176 0.644115 0.72323 -0.245503
-0.12593 0.633094 0.749087 -0.149003
-0.207488 0.611241 0.762127 -0.0499524
-0.285496 0.578929 0.762127 0.0499526
-0.358619 0.536711 0.749087 0.149003
-0.425606 0.48531 0.72323 0.245504
-0.485311 0.425606 0.684998 0.337804
-0.536711 0.358619 0.635045 0.424324
-0.578929 0.285496 0.574227 0.503584
-0.611241 0.207488 0.503584 0.574227
-0.633094 0.12593 0.424324 0.635046
-0.644115 0.0422174 0.337803 0.684998
0.705593 0.046247 -0.092296 -0.701057
0.69352 0.13795 3.86358e-09 -0.707107
0.669581 0.227292 0.092296 -0.701057
0.634185 0.312745 0.183013 -0.683013
0.587938 0.392847 0.270598 -0.653281
0.531631 0.466228 0.353553 -0.612372
0.466228 0.531631 0.430459 -0.560986
0.392847 0.587938 0.5 -0.5
0.312745 0.634185 0.560986 -0.430459
0.227292 0.669581 0.612372 -0.353553
0.13795 0.69352 0.653281 -0.270598
0.046247 0.705593 0.683013 -0.183013
-0.046247 0.705593 0.701057 -0.0922959
-0.13795 0.69352 0.707107 3.16206e-09
-0.227292 0.669581 0.701057 0.092296
-0.312745 0.634185 0.683013 0.183013
-0.392848 0.587938 0.653281 0.270598
-0.466228 0.531631 0.612372 0.353553
-0.531631 0.466228 0.560985 0.430459
-0.587938 0.392847 0.5 0.5
-0.634185 0.312745 0.430459 0.560986
-0.669581 0.227292 0.353553 0.612373
-0.69352 0.13795 0.270598 0.653282
-0.705593 0.0462468 0.183013 0.683013
0.705593 0.046247 -0.353553 -0.612372
0.69352 0.13795 -0.270598 -0.653281
0.669581 0.227292 -0.183013 -0.683013
0.634185 0.312745 -0.0922959 -0.701057
0.587938 0.392847 1.05402e-09 -0.707107
0.531631 0.466228 0.0922959 -0.701057
0.466228 0.531631 0.183013 -0.683013
0.392847 0.587938 0.270598 -0.653281
0.312745 0.634185 0.353553 -0.612372
0.227292 0.669581 0.430459 -0.560986
0.13795 0.69352 0.5 -0.5
0.046247 0.705593 0.560986 -0.430459
-0.046247 0.705593 0.612372 -0.353553
-0.13795 0.69352 0.653281 -0.270598
-0.227292 0.669581 0.683013 -0.183013
-0.312745 0.634185 0.701057 -0.0922958
-0.392848 0.587938 0.707107 1.16256e-07
-0.466228 0.531631 0.701057 0.0922961
-0.531631 0.466228 0.683013 0.183013
-0.587938 0.392847 0.653281 0.270598
-0.634185 0.312745 0.612372 0.353553
-0.669581 0.227292 0.560985 0.430459
-0.69352 0.13795 0.5 0.5
-0.705593 0.0462468 0.430459 0.560986
0.762127 0.0499525 -0.207488 -0.611241
0.749087 0.149003 -0.12593 -0.633094
0.72323 0.245503 -0.0422175 -0.644115
0.684998 0.337804 0.0422176 -0.644115
0.635045 0.424324 0.12593 -0.633094
0.574227 0.503584 0.207488 -0.611241
0.503584 0.574227 0.285496 -0.578929
0.424324 0.635045 0.358619 -0.536711
0.337804 0.684998 0.425606 -0.485311
0.245503 0.72323 0.485311 -0.425606
0.149003 0.749087 0.536711 -0.358619
0.0499524 0.762127 0.578929 -0.285496
-0.0499525 0.762127 0.611241 -0.207488
-0.149003 0.749087 0.633094 -0.12593
-0.245504 0.72323 0.644115 -0.0422175
-0.337804 0.684998 0.644115 0.0422177
-0.424324 0.635045 0.633094 0.12593
-0.503584 0.574227 0.611241 0.207488
-0.574227 0.503584 0.578929 0.285496
-0.635045 0.424324 0.536711 0.358619
-0.684998 0.337804 0.48531 0.425606
-0.72323 0.245503 0.425606 0.485311
-0.749087 0.149003 0.358619 0.536711
-0.762127 0.0499523 0.285496 0.578929
0.762127 0.0499525 0.0422175 -0.644115
0.749087 0.149003 0.12593 -0.633094
0.72323 0.245503 0.207488 -0.611241
0.684998 0.337804 0.285496 -0.578929
0.635045 0.424324 0.358619 -0.536711
0.574227 0.503584 0.425606 -0.485311
0.503584 0.574227 0.485311 -0.425606
0.424324 0.635045 0.536711 -0.358619
0.337804 0.684998 0.578929 -0.285496
0.245503 0.72323 0.611241 -0.207488
0.149003 0.749087 0.633094 -0.12593
0.0499524 0.762127 0.644115 -0.0422175
-0.0499525 0.762127 0.644115 0.0422176
-0.149003 0.749087 0.633094 0.12593
-0.245504 0.72323 0.611241 0.207488
-0.337804 0.684998 0.578929 0.285496
-0.424324 0.635045 0.536711 0.358619
-0.503584 0.574227 0.48531 0.425606
-0.574227 0.503584 0.425606 0.485311
-0.635045 0.424324 0.358619 0.536711
-0.684998 0.337804 0.285496 0.578929
-0.72323 0.245503 0.207488 0.611241
-0.749087 0.149003 0.12593 0.633094
-0.762127 0.0499523 0.0422174 0.644115
0.814748 0.0534014 0.149429 -0.557678
0.800808 0.159291 0.220942 -0.533402
0.773165 0.262454 0.288675 -0.5
0.732294 0.361127 0.351469 -0.458043
0.678892 0.453621 0.408248 -0.408248
0.613875 0.538354 0.458043 -0.351469
0.538354 0.613875 0.5 -0.288675
0.453621 0.678892 0.533402 -0.220942
0.361127 0.732294 0.557678 -0.149429
0.262454 0.773165 0.572411 -0.0753593
0.159291 0.800808 0.57735 -2.09338e-08
0.0534014 0.814748 0.572411 0.0753594
-0.0534015 0.814748 0.557678 0.149429
-0.159291 0.800808 0.533402 0.220942
-0.262454 0.773165 0.5 0.288675
-0.361127 0.732293 0.458043 0.351469
-0.453621 0.678892 0.408248 0.408248
-0.538354 0.613875 0.351469 0.458043
-0.613875 0.538354 0.288675 0.5
-0.678892 0.453621 0.220942 0.533402
-0.732294 0.361127 0.149429 0.557678
-0.773165 0.262454 0.0753592 0.572411
-0.800808 0.15929 -1.41954e-07 0.57735
-0.814748 0.0534013 -0.0753595 0.572411
0.814748 0.0534014 -0.0753593 -0.572411
0.800808 0.159291 3.1546e-09 -0.57735
0.773165 0.262454 0.0753593 -0.572411
0.732294 0.361127 0.149429 -0.557678
0.678892 0.453621 0.220942 -0.533402
0.613875 0.538354 0.288675 -0.5
0.538354 0.613875 0.351469 -0.458043
0.453621 0.678892 0.408248 -0.408248
0.361127 0.732294 0.458043 -0.351469
0.262454 0.773165 0.5 -0.288675
0.159291 0.800808 0.533402 -0.220942
0.0534014 0.814748 0.557678 -0.149429
-0.0534015 0.814748 0.572411 -0.0753593
-0.159291 0.800808 0.57735 2.58181e-09
-0.262454 0.773165 0.572411 0.0753594
-0.361127 0.732293 0.557678 0.149429
-0.453621 0.678892 0.533402 0.220942
-0.538354 0.613875 0.5 0.288675
-0.613875 0.538354 0.458043 0.351469
-0.678892 0.453621 0.408248 0.408248
-0.732294 0.361127 0.351469 0.458043
-0.773165 0.262454 0.288675 0.5
-0.800808 0.15929 0.220942 0.533402
-0.814748 0.0534013 0.149429 0.557678
0.864171 0.0566408 0.0327016 -0.498929
0.849385 0.168953 0.0975452 -0.490393
0.820066 0.278375 0.16072 -0.473465
0.776715 0.383033 0.221144 -0.448436
0.720074 0.481138 0.277785 -0.415735
0.651112 0.57101 0.329673 -0.37592
0.57101 0.651112 0.37592 -0.329673
0.481138 0.720074 0.415735 -0.277785
0.383033 0.776715 0.448436 -0.221144
0.278375 0.820066 0.473465 -0.16072
0.168953 0.849385 0.490393 -0.0975452
0.0566407 0.864171 0.498929 -0.0327015
-0.0566408 0.864171 0.498929 0.0327016
-0.168953 0.849385 0.490393 0.0975452
-0.278375 0.820066 0.473465 0.16072
-0.383033 0.776715 0.448436 0.221144
-0.481138 0.720074 0.415735 0.277785
-0.57101 0.651112 0.37592 0.329673
-0.651112 0.57101 0.329673 0.37592
-0.720074 0.481138 0.277785 0.415735
-0.776715 0.383033 0.221144 0.448436
-0.820066 0.278375 0.16072 0.473465
-0.849385 0.168953 0.097545 0.490393
-0.864171 0.0566406 0.0327015 0.498929
0.101844 0.00667518 0.655903 0.747914
0.100101 0.0199113 0.552669 0.827128
0.0966457 0.0328068 0.439979 0.892189
0.0915367 0.0451409 0.319761 0.941985
0.0848615 0.0567026 0.194072 0.975664
0.0767343 0.0672942 0.0650616 0.992648
0.0672942 0.0767343 -0.0650616 0.992648
0.0567026 0.0848615 -0.194072 0.975664
0.0451409 0.0915367 -0.319761 0.941985
0.0328068 0.0966457 -0.439979 0.892189
0.0199113 0.100101 -0.552669 0.827128
0.00667517 0.101844 -0.655903 0.747914
-0.00667518 0.101844 -0.747914 0.655903
-0.0199113 0.100101 -0.827128 0.552669
-0.0328068 0.0966456 -0.892189 0.439979
-0.0451409 0.0915367 -0.941985 0.319761
-0.0567027 0.0848615 -0.975664 0.194071
-0.0672942 0.0767343 -0.992648 0.0650615
-0.0767343 0.0672942 -0.992648 -0.0650617
-0.0848615 0.0567026 -0.975664 -0.194072
-0.0915367 0.0451409 -0.941985 -0.319761
-0.0966457 0.0328068 -0.892189 -0.439979
-0.100101 0.0199113 -0.827128 -0.552669
-0.101844 0.00667516 -0.747914 -0.655903
0.203687 0.0133504 0.314672 0.926993
0.200202 0.0398226 0.190983 0.960135
0.193291 0.0656136 0.0640261 0.976849
0.183073 0.0902818 -0.0640261 0.976849
0.169723 0.113405 -0.190983 0.960135
0.153469 0.134588 -0.314672 0.926993
0.134588 0.153469 -0.432976 0.877989
0.113405 0.169723 -0.543873 0.813963
0.0902818 0.183073 -0.645463 0.73601
0.0656136 0.193291 -0.73601 0.645463
0.0398227 0.200202 -0.813963 0.543873
0.0133503 0.203687 -0.877989 0.432976
-0.0133504 0.203687 -0.926993 0.314672
-0.0398226 0.200202 -0.960135 0.190983
-0.0656136 0.193291 -0.976849 0.064026
-0.0902818 0.183073 -0.976849 -0.0640263
-0.113405 0.169723 -0.960135 -0.190983
-0.134588 0.153469 -0.926992 -0.314672
-0.153469 0.134588 -0.877989 -0.432976
-0.169723 0.113405 -0.813963 -0.543873
-0.183073 0.0902818 -0.73601 -0.645463
-0.193291 0.0656135 -0.645463 -0.73601
-0.200202 0.0398226 -0.543873 -0.813963
-0.203687 0.0133503 -0.432976 -0.877989
0.203687 0.0133504 0.877989 0.432976
0.200202 0.0398226 0.813963 0.543873
0.193291 0.0656136 0.73601 0.645463
0.183073 0.0902818 0.645463 0.73601
0.169723 0.113405 0.543873 0.813963
0.153469 0.134588 0.432976 0.877989
0.134588 0.153469 0.314672 0.926993
0.113405 0.169723 0.190983 0.960135
0.0902818 0.183073 0.0640261 0.976849
0.0656136 0.193291 -0.0640261 0.976849
0.0398227 0.200202 -0.190983 0.960135
0.0133503 0.203687 -0.314672 0.926993
-0.0133504 0.203687 -0.432976 0.877989
-0.0398226 0.200202 -0.543873 0.813963
-0.0656136 0.193291 -0.645463 0.73601
-0.0902818 0.183073 -0.73601 0.645463
-0.113405 0.169723 -0.813963 0.543873
-0.134588 0.153469 -0.877989 0.432976
-0.153469 0.134588 -0.926993 0.314671
-0.169723 0.113405 -0.960135 0.190983
-0.183073 0.0902818 -0.976849 0.064026
-0.193291 0.0656135 -0.976849 -0.0640263
-0.200202 0.0398226 -0.960135 -0.190983
-0.203687 0.0133503 -0.926992 -0.314672
0.305531 0.0200255 0.627679 0.71573
0.300303 0.059734 0.528887 0.791535
0.289937 0.0984203 0.421046 0.853797
0.27461 0.135423 0.306001 0.901451
0.254585 0.170108 0.18572 0.93368
0.230203 0.201883 0.0622619 0.949933
0.201883 0.230203 -0.0622619 0.949933
0.170108 0.254585 -0.18572 0.93368
0.135423 0.27461 -0.306001 0.901451
0.0984203 0.289937 -0.421046 0.853797
0.059734 0.300303 -0.528887 0.791536
0.0200255 0.305531 -0.627679 0.71573
-0.0200255 0.305531 -0.71573 0.627678
-0.059734 0.300303 -0.791535 0.528887
-0.0984204 0.289937 -0.853797 0.421046
-0.135423 0.27461 -0.901451 0.306001
-0.170108 0.254585 -0.93368 0.18572
-0.201883 0.230203 -0.949933 0.0622618
-0.230203 0.201883 -0.949933 -0.062262
-0.254585 0.170108 -0.93368 -0.185721
-0.27461 0.135423 -0.901451 -0.306001
-0.289937 0.0984203 -0.853797 -0.421047
-0.300303 0.0597339 -0.791535 -0.528887
-0.305531 0.0200255 -0.71573 -0.627679
0.305531 0.0200255 0.18572 0.93368
0.300303 0.059734 0.0622619 0.949933
0.289937 0.0984203 -0.0622619 0.949933
0.27461 0.135423 -0.18572 0.93368
0.254585 0.170108 -0.306001 0.901451
0.230203 0.201883 -0.421046 0.853797
0.201883 0.230203 -0.528887 0.791535
0.170108 0.254585 -0.627679 0.71573
0.135423 0.27461 -0.71573 0.627679
0.0984203 0.289937 -0.791535 0.528887
0.059734 0.300303 -0.853797 0.421046
0.0200255 0.305531 -0.901451 0.306001
-0.0200255 0.305531 -0.93368 0.18572
-0.059734 0.300303 -0.949933 0.0622619
-0.0984204 0.289937 -0.949933 -0.062262
-0.135423 0.27461 -0.93368 -0.185721
-0.170108 0.254585 -0.901451 -0.306001
-0.201883 0.230203 -0.853797 -0.421046
-0.230203 0.201883 -0.791535 -0.528887
-0.254585 0.170108 -0.71573 -0.627679
-0.27461 0.135423 -0.627678 -0.71573
-0.289937 0.0984203 -0.528887 -0.791536
-0.300303 0.0597339 -0.421046 -0.853798
-0.305531 0.0200255 -0.306001 -0.901451
0.407374 0.0267007 0.119154 0.905061
0.400404 0.0796453 -4.98786e-09 0.912871
0.386583 0.131227 -0.119154 0.905061
0.366147 0.180564 -0.236268 0.881766
0.339446 0.226811 -0.349341 0.843383
0.306937 0.269177 -0.456435 0.790569
0.269177 0.306937 -0.555721 0.724229
0.226811 0.339446 -0.645497 0.645497
0.180564 0.366147 -0.724229 0.555721
0.131227 0.386583 -0.790569 0.456435
0.0796453 0.400404 -0.843383 0.349341
0.0267007 0.407374 -0.881766 0.236268
-0.0267007 0.407374 -0.905061 0.119154
-0.0796453 0.400404 -0.912871 -4.0822e-09
-0.131227 0.386583 -0.905061 -0.119154
-0.180564 0.366147 -0.881766 -0.236269
-0.226811 0.339446 -0.843383 -0.349341
-0.269177 0.306937 -0.790569 -0.456436
-0.306937 0.269177 -0.724229 -0.555721
-0.339446 0.226811 -0.645497 -0.645497
-0.366147 0.180564 -0.555721 -0.724229
-0.386583 0.131227 -0.456435 -0.79057
-0.400404 0.0796452 -0.34934 -0.843383
-0.407374 0.0267006 -0.236268 -0.881766
0.407374 0.0267007 0.456435 0.790569
0.400404 0.0796453 0.349341 0.843383
0.386583 0.131227 0.236268 0.881766
0.366147 0.180564 0.119154 0.905061
0.339446 0.226811 -1.36073e-09 0.912871
0.306937 0.269177 -0.119154 0.905061
0.269177 0.306937 -0.236268 0.881766
0.226811 0.339446 -0.349341 0.843383
0.180564 0.366147 -0.456435 0.790569
0.131227 0.386583 -0.555721 0.724229
0.0796453 0.400404 -0.645497 0.645497
0.0267007 0.407374 -0.724229 0.555721
-0.0267007 0.407374 -0.790569 0.456435
-0.0796453 0.400404 -0.843383 0.349341
-0.131227 0.386583 -0.881766 0.236268
-0.180564 0.366147 -0.905061 0.119153
-0.226811 0.339446 -0.912871 -1.50086e-07
-0.269177 0.306937 -0.905061 -0.119154
-0.306937 0.269177 -0.881766 -0.236268
-0.339446 0.226811 -0.843383 -0.349341
-0.366147 0.180564 -0.790569 -0.456436
-0.386583 0.131227 -0.724229 -0.555721
-0.400404 0.0796452 -0.645497 -0.645497
-0.407374 0.0267006 -0.55572 -0.724229
0.498929 0.0327016 0.278375 0.820066
0.490393 0.0975452 0.168953 0.849385
0.473465 0.16072 0.0566408 0.864171
0.448436 0.221144 -0.0566408 0.864171
0.415735 0.277785 -0.168953 0.849385
0.37592 0.329673 -0.278375 0.820066
0.329673 0.37592 -0.383033 0.776715
0.277785 0.415735 -0.481138 0.720074
0.221144 0.448436 -0.57101 0.651112
0.16072 0.473465 -0.651112 0.57101
0.0975452 0.490393 -0.720074 0.481138
0.0327015 0.498929 -0.776715 0.383033
-0.0327016 0.498929 -0.820066 0.278375
-0.0975452 0.490393 -0.849385 0.168953
-0.16072 0.473465 -0.864171 0.0566407
-0.221144 0.448436 -0.864171 -0.0566409
-0.277785 0.415735 -0.849385 -0.168953
-0.329673 0.37592 -0.820066 -0.278375
-0.37592 0.329673 -0.776715 -0.383033
-0.415735 0.277785 -0.720074 -0.481138
-0.448436 0.221144 -0.651112 -0.57101
-0.473465 0.16072 -0.57101 -0.651113
-0.490393 0.097545 -0.481138 -0.720074
-0.498929 0.0327015 -0.383033 -0.776715
0.305531 0.0200255 0.901451 0.306001
0.300303 0.059734 0.853797 0.421046
0.289937 0.0984203 0.791535 0.528887
0.27461 0.135423 0.71573 0.627679
0.254585 0.170108 0.627679 0.71573
0.230203 0.201883 0.528887 0.791535
0.201883 0.230203 0.421046 0.853797
0.170108 0.254585 0.306001 0.901451
0.135423 0.27461 0.18572 0.93368
0.0984203 0.289937 0.0622619 0.949933
0.059734 0.300303 -0.0622619 0.949933
0.0200255 0.305531 -0.185721 0.93368
-0.0200255 0.305531 -0.306001 0.901451
-0.059734 0.300303 -0.421046 0.853797
-0.0984204 0.289937 -0.528887 0.791535
-0.135423 0.27461 -0.627679 0.71573
-0.170108 0.254585 -0.71573 0.627678
-0.201883 0.230203 -0.791536 0.528887
-0.230203 0.201883 -0.853797 0.421046
-0.254585 0.170108 -0.901451 0.306001
-0.27461 0.135423 -0.93368 0.18572
-0.289937 0.0984203 -0.949933 0.0622617
-0.300303 0.0597339 -0.949933 -0.0622622
-0.305531 0.0200255 -0.93368 -0.185721
0.407374 0.0267007 0.724229 0.555721
0.400404 0.0796453 0.645497 0.645497
0.386583 0.131227 0.555721 0.724229
0.366147 0.180564 0.456435 0.790569
0.339446 0.226811 0.349341 0.843383
0.306937 0.269177 0.236268 0.881766
0.269177 0.306937 0.119154 0.905061
0.226811 0.339446 -3.85421e-08 0.912871
0.180564 0.366147 -0.119154 0.905061
0.131227 0.386583 -0.236268 0.881766
0.0796453 0.400404 -0.349341 0.843383
0.0267007 0.407374 -0.456436 0.790569
-0.0267007 0.407374 -0.555721 0.724229
-0.0796453 0.400404 -0.645497 0.645497
-0.131227 0.386583 -0.724229 0.555721
-0.180564 0.366147 -0.79057 0.456435
-0.226811 0.339446 -0.843383 0.34934
-0.269177 0.306937 -0.881766 0.236268
-0.306937 0.269177 -0.905061 0.119153
-0.339446 0.226811 -0.912871 -7.8445e-08
-0.366147 0.180564 -0.905061 -0.119154
-0.386583 0.131227 -0.881766 -0.236269
-0.400404 0.0796452 -0.843383 -0.349341
-0.407374 0.0267006 -0.790569 -0.456436
0.407374 0.0267007 0.881766 0.236268
0.400404 0.0796453 0.843383 0.349341
0.386583 0.131227 0.790569 0.456435
0.366147 0.180564 0.724229 0.555721
0.339446 0.226811 0.645497 0.645497
0.306937 0.269177 0.555721 0.724229
0.269177 0.306937 0.456435 0.790569
0.226811 0.339446 0.349341 0.843383
0.180564 0.366147 0.236268 0.881766
0.131227 0.386583 0.119154 0.905061
0.0796453 0.400404 3.30992e-08 0.912871
0.0267007 0.407374 -0.119154 0.905061
-0.0267007 0.407374 -0.236268 0.881766
-0.0796453 0.400404 -0.349341 0.843383
-0.131227 0.386583 -0.456436 0.790569
-0.180564 0.366147 -0.555721 0.724229
-0.226811 0.339446 -0.645497 0.645497
-0.269177 0.306937 -0.724229 0.555721
-0.306937 0.269177 -0.790569 0.456435
-0.339446 0.226811 -0.843383 0.349341
-0.366147 0.180564 -0.881766 0.236268
-0.386583 0.131227 -0.905061 0.119153
-0.400404 0.0796452 -0.912871 -2.24449e-07
-0.407374 0.0267006 -0.905061 -0.119154
0.498929 0.0327016 0.776715 0.383033
0.490393 0.0975452 0.720074 0.481138
0.473465 0.16072 0.651112 0.57101
0.448436 0.221144 0.57101 0.651112
0.415735 0.277785 0.481138 0.720074
0.37592 0.329673 0.383033 0.776715
0.329673 0.37592 0.278375 0.820066
0.277785 0.415735 0.168953 0.849385
0.221144 0.448436 0.0566408 0.864171
0.16072 0.473465 -0.0566408 0.864171
0.0975452 0.490393 -0.168953 0.849385
0.0327015 0.498929 -0.278375 0.820066
-0.0327016 0.498929 -0.383033 0.776715
-0.0975452 0.490393 -0.481138 0.720074
-0.16072 0.473465 -0.57101 0.651112
-0.221144 0.448436 -0.651112 0.57101
-0.277785 0.415735 -0.720074 0.481138
-0.329673 0.37592 -0.776715 0.383033
-0.37592 0.329673 -0.820066 0.278375
-0.415735 0.277785 -0.849385 0.168953
-0.448436 0.221144 -0.864171 0.0566407
-0.473465 0.16072 -0.864171 -0.056641
-0.490393 0.097545 -0.849385 -0.168953
-0.498929 0.0327015 -0.820065 -0.278375
0.498929 0.0327016 0.57101 0.651112
0.490393 0.0975452 0.481138 0.720074
0.473465 0.16072 0.383033 0.776715
0.448436 0.221144 0.278375 0.820066
0.415735 0.277785 0.168953 0.849385
0.37592 0.329673 0.0566408 0.864171
0.329673 0.37592 -0.0566408 0.864171
0.277785 0.415735 -0.168953 0.849385
0.221144 0.448436 -0.278375 0.820066
0.16072 0.473465 -0.383033 0.776715
0.0975452 0.490393 -0.481138 0.720074
0.0327015 0.498929 -0.57101 0.651112
-0.0327016 0.498929 -0.651112 0.57101
-0.0975452 0.490393 -0.720074 0.481138
-0.16072 0.473465 -0.776715 0.383033
-0.221144 0.448436 -0.820066 0.278375
-0.277785 0.415735 -0.849385 0.168953
-0.329673 0.37592 -0.864171 0.0566407
-0.37592 0.329673 -0.864171 -0.0566409
-0.415735 0.277785 -0.849385 -0.168953
-0.448436 0.221144 -0.820066 -0.278375
-0.473465 0.16072 -0.776714 -0.383033
-0.490393 0.097545 -0.720074 -0.481138
-0.498929 0.0327015 -0.651112 -0.57101
0.576114 0.0377605 0.408248 0.707107
0.566257 0.112635 0.31246 0.754344
0.54671 0.185583 0.211325 0.788675
0.51781 0.255356 0.106574 0.809511
0.480049 0.320759 -1.21708e-09 0.816497
0.434075 0.380673 -0.106574 0.809511
0.380673 0.434075 -0.211325 0.788675
0.320759 0.480049 -0.31246 0.754344
0.255355 0.51781 -0.408248 0.707107
0.185583 0.54671 -0.497052 0.64777
0.112635 0.566257 -0.57735 0.57735
0.0377605 0.576114 -0.64777 0.497052
-0.0377605 0.576114 -0.707107 0.408248
-0.112635 0.566257 -0.754344 0.31246
-0.185583 0.54671 -0.788675 0.211325
-0.255356 0.51781 -0.809511 0.106574
-0.320759 0.480049 -0.816497 -1.34241e-07
-0.380674 0.434075 -0.809511 -0.106574
-0.434075 0.380673 -0.788675 -0.211325
-0.480049 0.320759 -0.754344 -0.31246
-0.51781 0.255355 -0.707107 -0.408248
-0.54671 0.185583 -0.64777 -0.497052
-0.566257 0.112635 -0.57735 -0.57735
-0.576114 0.0377604 -0.497051 -0.64777
0.576114 0.0377605 0.64777 0.497052
0.566257 0.112635 0.57735 0.57735
0.54671 0.185583 0.497052 0.64777
0.51781 0.255356 0.408248 0.707107
0.480049 0.320759 0.31246 0.754344
0.434075 0.380673 0.211325 0.788675
0.380673 0.434075 0.106574 0.809511
0.320759 0.480049 -3.44731e-08 0.816497
0.255355 0.51781 -0.106574 0.809511
0.185583 0.54671 -0.211325 0.788675
0.112635 0.566257 -0.31246 0.754344
0.0377605 0.576114 -0.408248 0.707107
-0.0377605 0.576114 -0.497052 0.64777
-0.112635 0.566257 -0.57735 0.57735
-0.185583 0.54671 -0.64777 0.497052
-0.255356 0.51781 -0.707107 0.408248
-0.320759 0.480049 -0.754345 0.31246
-0.380674 0.434075 -0.788675 0.211325
-0.434075 0.380673 -0.809511 0.106574
-0.480049 0.320759 -0.816497 -7.01633e-08
-0.51781 0.255355 -0.809511 -0.106574
-0.54671 0.185583 -0.788675 -0.211325
-0.566257 0.112635 -0.754344 -0.31246
-0.576114 0.0377604 -0.707107 -0.408248
0.644115 0.0422175 0.503584 0.574227
0.633094 0.12593 0.424324 0.635045
0.611241 0.207488 0.337804 0.684998
0.578929 0.285496 0.245503 0.72323
0.536711 0.358619 0.149003 0.749087
0.485311 0.425606 0.0499525 0.762127
0.425606 0.485311 -0.0499525 0.762127
0.358619 0.536711 -0.149003 0.749087
0.285496 0.578929 -0.245503 0.72323
0.207488 0.611241 -0.337804 0.684998
0.12593 0.633094 -0.424324 0.635045
0.0422175 0.644115 -0.503584 0.574227
-0.0422176 0.644115 -0.574227 0.503584
-0.12593 0.633094 -0.635045 0.424324
-0.207488 0.611241 -0.684998 0.337804
-0.285496 0.578929 -0.72323 0.245503
-0.358619 0.536711 -0.749087 0.149003
-0.425606 0.48531 -0.762127 0.0499524
-0.485311 0.425606 -0.762127 -0.0499526
-0.536711 0.358619 -0.749087 -0.149003
-0.578929 0.285496 -0.72323 -0.245503
-0.611241 0.207488 -0.684998 -0.337804
-0.633094 0.12593 -0.635045 -0.424324
-0.644115 0.0422174 -0.574227 -0.503584
0.101844 0.00667518 -0.747914 0.655903
0.100101 0.0199113 -0.827128 0.552669
0.0966457 0.0328068 -0.892189 0.439979
0.0915367 0.0451409 -0.941985 0.319761
0.0848615 0.0567026 -0.975664 0.194072
0.0767343 0.0672942 -0.992648 0.0650616
0.0672942 0.0767343 -0.992648 -0.0650616
0.0567026 0.0848615 -0.975664 -0.194072
0.0451409 0.0915367 -0.941985 -0.319761
0.0328068 0.0966457 -0.892189 -0.439979
0.0199113 0.100101 -0.827128 -0.552669
0.00667517 0.101844 -0.747914 -0.655903
-0.00667518 0.101844 -0.655903 -0.747914
-0.0199113 0.100101 -0.552669 -0.827128
-0.0328068 0.0966456 -0.439979 -0.892189
-0.0451409 0.0915367 -0.319761 -0.941985
-0.0567027 0.0848615 -0.194071 -0.975664
-0.0672942 0.0767343 -0.0650615 -0.992648
-0.0767343 0.0672942 0.0650617 -0.992648
-0.0848615 0.0567026 0.194072 -0.975664
-0.0915367 0.0451409 0.319761 -0.941985
-0.0966457 0.0328068 0.439979 -0.892189
-0.100101 0.0199113 0.552669 -0.827128
-0.101844 0.00667516 0.655903 -0.747914
0.203687 0.0133504 -0.926993 0.314672
0.200202 0.0398226 -0.960135 0.190983
0.193291 0.0656136 -0.976849 0.0640261
0.183073 0.0902818 -0.976849 -0.0640261
0.169723 0.113405 -0.960135 -0.190983
0.153469 0.134588 -0.926993 -0.314672
0.134588 0.153469 -0.877989 -0.432976
0.113405 0.169723 -0.813963 -0.543873
0.0902818 0.183073 -0.73601 -0.645463
0.0656136 0.193291 -0.645463 -0.73601
0.0398227 0.200202 -0.543873 -0.813963
0.0133503 0.203687 -0.432976 -0.877989
-0.0133504 0.203687 -0.314672 -0.926993
-0.0398226 0.200202 -0.190983 -0.960135
-0.0656136 0.193291 -0.064026 -0.976849
-0.0902818 0.183073 0.0640263 -0.976849
-0.113405 0.169723 0.190983 -0.960135
-0.134588 0.153469 0.314672 -0.926992
-0.153469 0.134588 0.432976 -0.877989
-0.169723 0.113405 0.543873 -0.813963
-0.183073 0.0902818 0.645463 -0.73601
-0.193291 0.0656135 0.73601 -0.645463
-0.200202 0.0398226 0.813963 -0.543873
-0.203687 0.0133503 0.877989 -0.432976
0.203687 0.0133504 -0.432976 0.877989
0.200202 0.0398226 -0.543873 0.813963
0.193291 0.0656136 -0.645463 0.73601
0.183073 0.0902818 -0.73601 0.645463
0.169723 0.113405 -0.813963 0.543873
0.153469 0.134588 -0.877989 0.432976
0.134588 0.153469 -0.926993 0.314672
0.113405 0.169723 -0.960135 0.190983
0.0902818 0.183073 -0.976849 0.0640261
0.0656136 0.193291 -0.976849 -0.0640261
0.0398227 0.200202 -0.960135 -0.190983
0.0133503 0.203687 -0.926993 -0.314672
-0.0133504 0.203687 -0.877989 -0.432976
-0.0398226 0.200202 -0.813963 -0.543873
-0.0656136 0.193291 -0.73601 -0.645463
-0.0902818 0.183073 -0.645463 -0.73601
-0.113405 0.169723 -0.543873 -0.813963
-0.134588 0.153469 -0.432976 -0.877989
-0.153469 0.134588 -0.314671 -0.926993
-0.169723 0.113405 -0.190983 -0.960135
-0.183073 0.0902818 -0.064026 -0.976849
-0.193291 0.0656135 0.0640263 -0.976849
-0.200202 0.0398226 0.190983 -0.960135
-0.203687 0.0133503 0.314672 -0.926992
0.305531 0.0200255 -0.71573 0.627679
0.300303 0.059734 -0.791535 0.528887
0.289937 0.0984203 -0.853797 0.421046
0.27461 0.135423 -0.901451 0.306001
0.254585 0.170108 -0.93368 0.18572
0.230203 0.201883 -0.949933 0.0622619
0.201883 0.230203 -0.949933 -0.0622619
0.170108 0.254585 -0.93368 -0.18572
0.135423 0.27461 -0.901451 -0.306001
0.0984203 0.289937 -0.853797 -0.421046
0.059734 0.300303 -0.791536 -0.528887
0.0200255 0.305531 -0.71573 -0.627679
-0.0200255 0.305531 -0.627678 -0.71573
-0.059734 0.300303 -0.528887 -0.791535
-0.0984204 0.289937 -0.421046 -0.853797
-0.135423 0.27461 -0.306001 -0.901451
-0.170108 0.254585 -0.18572 -0.93368
-0.201883 0.230203 -0.0622618 -0.949933
-0.230203 0.201883 0.062262 -0.949933
-0.254585 0.170108 0.185721 -0.93368
-0.27461 0.135423 0.306001 -0.901451
-0.289937 0.0984203 0.421047 -0.853797
-0.300303 0.0597339 0.528887 -0.791535
-0.305531 0.0200255 0.627679 -0.71573
0.305531 0.0200255 -0.93368 0.18572
0.300303 0.059734 -0.949933 0.0622619
0.289937 0.0984203 -0.949933 -0.0622619
0.27461 0.135423 -0.93368 -0.18572
0.254585 0.170108 -0.901451 -0.306001
0.230203 0.201883 -0.853797 -0.421046
0.201883 0.230203 -0.791535 -0.528887
0.170108 0.254585 -0.71573 -0.627679
0.135423 0.27461 -0.627679 -0.71573
0.0984203 0.289937 -0.528887 -0.791535
0.059734 0.300303 -0.421046 -0.853797
0.0200255 0.305531 -0.306001 -0.901451
-0.0200255 0.305531 -0.18572 -0.93368
-0.059734 0.300303 -0.0622619 -0.949933
-0.0984204 0.289937 0.062262 -0.949933
-0.135423 0.27461 0.185721 -0.93368
-0.170108 0.254585 0.306001 -0.901451
-0.201883 0.230203 0.421046 -0.853797
-0.230203 0.201883 0.528887 -0.791535
-0.254585 0.170108 0.627679 -0.71573
-0.27461 0.135423 0.71573 -0.627678
-0.289937 0.0984203 0.791536 -0.528887
-0.300303 0.0597339 0.853798 -0.421046
-0.305531 0.0200255 0.901451 -0.306001
0.407374 0.0267007 -0.905061 0.119154
0.400404 0.0796453 -0.912871 -4.98786e-09
0.386583 0.131227 -0.905061 -0.119154
0.366147 0.180564 -0.881766 -0.236268
0.339446 0.226811 -0.843383 -0.349341
0.306937 0.269177 -0.790569 -0.456435
0.269177 0.306937 -0.724229 -0.555721
0.226811 0.339446 -0.645497 -0.645497
0.180564 0.366147 -0.555721 -0.724229
0.131227 0.386583 -0.456435 -0.790569
0.0796453 0.400404 -0.349341 -0.843383
0.0267007 0.407374 -0.236268 -0.881766
-0.0267007 0.407374 -0.119154 -0.905061
-0.0796453 0.400404 4.0822e-09 -0.912871
-0.131227 0.386583 0.119154 -0.905061
-0.180564 0.366147 0.236269 -0.881766
-0.226811 0.339446 0.349341 -0.843383
-0.269177 0.306937 0.456436 -0.790569
-0.306937 0.269177 0.555721 -0.724229
-0.339446 0.226811 0.645497 -0.645497
-0.366147 0.180564 0.724229 -0.555721
-0.386583 0.131227 0.79057 -0.456435
-0.400404 0.0796452 0.843383 -0.34934
-0.407374 0.0267006 0.881766 -0.236268
0.407374 0.0267007 -0.790569 0.456435
0.400404 0.0796453 -0.843383 0.349341
0.386583 0.131227 -0.881766 0.236268
0.366147 0.180564 -0.905061 0.119154
0.339446 0.226811 -0.912871 -1.36073e-09
0.306937 0.269177 -0.905061 -0.119154
0.269177 0.306937 -0.881766 -0.236268
0.226811 0.339446 -0.843383 -0.349341
0.180564 0.366147 -0.790569 -0.456435
0.131227 0.386583 -0.724229 -0.555721
0.0796453 0.400404 -0.645497 -0.645497
0.0267007 0.407374 -0.555721 -0.724229
-0.0267007 0.407374 -0.456435 -0.790569
-0.0796453 0.400404 -0.349341 -0.843383
-0.131227 0.386583 -0.236268 -0.881766
-0.180564 0.366147 -0.119153 -0.905061
-0.226811 0.339446 1.50086e-07 -0.912871
-0.269177 0.306937 0.119154 -0.905061
-0.306937 0.269177 0.236268 -0.881766
-0.339446 0.226811 0.349341 -0.843383
-0.366147 0.180564 0.456436 -0.790569
-0.386583 0.131227 0.555721 -0.724229
-0.400404 0.0796452 0.645497 -0.645497
-0.407374 0.0267006 0.724229 -0.55572
0.498929 0.0327016 -0.820066 0.278375
0.490393 0.0975452 -0.849385 0.168953
0.473465 0.16072 -0.864171 0.0566408
0.448436 0.221144 -0.864171 -0.0566408
0.415735 0.277785 -0.849385 -0.168953
0.37592 0.329673 -0.820066 -0.278375
0.329673 0.37592 -0.776715 -0.383033
0.277785 0.415735 -0.720074 -0.481138
0.221144 0.448436 -0.651112 -0.57101
0.16072 0.473465 -0.57101 -0.651112
0.0975452 0.490393 -0.481138 -0.720074
0.0327015 0.498929 -0.383033 -0.776715
-0.0327016 0.498929 -0.278375 -0.820066
-0.0975452 0.490393 -0.168953 -0.849385
-0.16072 0.473465 -0.0566407 -0.864171
-0.221144 0.448436 0.0566409 -0.864171
-0.277785 0.415735 0.168953 -0.849385
-0.329673 0.37592 0.278375 -0.820066
-0.37592 0.329673 0.383033 -0.776715
-0.415735 0.277785 0.481138 -0.720074
-0.448436 0.221144 0.57101 -0.651112
-0.473465 0.16072 0.651113 -0.57101
-0.490393 0.097545 0.720074 -0.481138
-0.498929 0.0327015 0.776715 -0.383033
0.305531 0.0200255 -0.306001 0.901451
0.300303 0.059734 -0.421046 0.853797
0.289937 0.0984203 -0.528887 0.791535
0.27461 0.135423 -0.627679 0.71573
0.254585 0.170108 -0.71573 0.627679
0.230203 0.201883 -0.791535 0.528887
0.201883 0.230203 -0.853797 0.421046
0.170108 0.254585 -0.901451 0.306001
0.135423 0.27461 -0.93368 0.18572
0.0984203 0.289937 -0.949933 0.0622619
0.059734 0.300303 -0.949933 -0.0622619
0.0200255 0.305531 -0.93368 -0.185721
-0.0200255 0.305531 -0.901451 -0.306001
-0.059734 0.300303 -0.853797 -0.421046
-0.0984204 0.289937 -0.791535 -0.528887
-0.135423 0.27461 -0.71573 -0.627679
-0.170108 0.254585 -0.627678 -0.71573
-0.201883 0.230203 -0.528887 -0.791536
-0.230203 0.201883 -0.421046 -0.853797
-0.254585 0.170108 -0.306001 -0.901451
-0.27461 0.135423 -0.18572 -0.93368
-0.289937 0.0984203 -0.0622617 -0.949933
-0.300303 0.0597339 0.0622622 -0.949933
-0.305531 0.0200255 0.185721 -0.93368
0.407374 0.0267007 -0.555721 0.724229
0.400404 0.0796453 -0.645497 0.645497
0.386583 0.131227 -0.724229 0.555721
0.366147 0.180564 -0.790569 0.456435
0.339446 0.226811 -0.843383 0.349341
0.306937 0.269177 -0.881766 0.236268
0.269177 0.306937 -0.905061 0.119154
0.226811 0.339446 -0.912871 -3.85421e-08
0.180564 0.366147 -0.905061 -0.119154
0.131227 0.386583 -0.881766 -0.236268
0.0796453 0.400404 -0.843383 -0.349341
0.0267007 0.407374 -0.790569 -0.456436
-0.0267007 0.407374 -0.724229 -0.555721
-0.0796453 0.400404 -0.645497 -0.645497
-0.131227 0.386583 -0.555721 -0.724229
-0.180564 0.366147 -0.456435 -0.79057
-0.226811 0.339446 -0.34934 -0.843383
-0.269177 0.306937 -0.236268 -0.881766
-0.306937 0.269177 -0.119153 -0.905061
-0.339446 0.226811 7.8445e-08 -0.912871
-0.366147 0.180564 0.119154 -0.905061
-0.386583 0.131227 0.236269 -0.881766
-0.400404 0.0796452 0.349341 -0.843383
-0.407374 0.0267006 0.456436 -0.790569
0.407374 0.0267007 -0.236268 0.881766
0.400404 0.0796453 -0.349341 0.843383
0.386583 0.131227 -0.456435 0.790569
0.366147 0.180564 -0.555721 0.724229
0.339446 0.226811 -0.645497 0.645497
0.306937 0.269177 -0.724229 0.555721
0.269177 0.306937 -0.790569 0.456435
0.226811 0.339446 -0.843383 0.349341
0.180564 0.366147 -0.881766 0.236268
0.131227 0.386583 -0.905061 0.119154
0.0796453 0.400404 -0.912871 3.30992e-08
0.0267007 0.407374 -0.905061 -0.119154
-0.0267007 0.407374 -0.881766 -0.236268
-0.0796453 0.400404 -0.843383 -0.349341
-0.131227 0.386583 -0.790569 -0.456436
-0.180564 0.366147 -0.724229 -0.555721
-0.226811 0.339446 -0.645497 -0.645497
-0.269177 0.306937 -0.555721 -0.724229
-0.306937 0.269177 -0.456435 -0.790569
-0.339446 0.226811 -0.349341 -0.843383
-0.366147 0.180564 -0.236268 -0.881766
-0.386583 0.131227 -0.119153 -0.905061
-0.400404 0.0796452 2.24449e-07 -0.912871
-0.407374 0.0267006 0.119154 -0.905061
0.498929 0.0327016 -0.383033 0.776715
0.490393 0.0975452 -0.481138 0.720074
0.473465 0.16072 -0.57101 0.651112
0.448436 0.221144 -0.651112 0.57101
0.415735 0.277785 -0.720074 0.481138
0.37592 0.329673 -0.776715 0.383033
0.329673 0.37592 -0.820066 0.278375
0.277785 0.415735 -0.849385 0.168953
0.221144 0.448436 -0.864171 0.0566408
0.16072 0.473465 -0.864171 -0.0566408
0.0975452 0.490393 -0.849385 -0.168953
0.0327015 0.498929 -0.820066 -0.278375
-0.0327016 0.498929 -0.776715 -0.383033
-0.0975452 0.490393 -0.720074 -0.481138
-0.16072 0.473465 -0.651112 -0.57101
-0.221144 0.448436 -0.57101 -0.651112
-0.277785 0.415735 -0.481138 -0.720074
-0.329673 0.37592 -0.383033 -0.776715
-0.37592 0.329673 -0.278375 -0.820066
-0.415735 0.277785 -0.168953 -0.849385
-0.448436 0.221144 -0.0566407 -0.864171
-0.473465 0.16072 0.056641 -0.864171
-0.490393 0.097545 0.168953 -0.849385
-0.498929 0.0327015 0.278375 -0.820065
0.498929 0.0327016 -0.651112 0.57101
0.490393 0.0975452 -0.720074 0.481138
0.473465 0.16072 -0.776715 0.383033
0.448436 0.221144 -0.820066 0.278375
0.415735 0.277785 -0.849385 0.168953
0.37592 0.329673 -0.864171 0.0566408
0.329673 0.37592 -0.864171 -0.0566408
0.277785 0.415735 -0.849385 -0.168953
0.221144 0.448436 -0.820066 -0.278375
0.16072 0.473465 -0.776715 -0.383033
0.0975452 0.490393 -0.720074 -0.481138
0.0327015 0.498929 -0.651112 -0.57101
-0.0327016 0.498929 -0.57101 -0.651112
-0.0975452 0.490393 -0.481138 -0.720074
-0.16072 0.473465 -0.383033 -0.776715
-0.221144 0.448436 -0.278375 -0.820066
-0.277785 0.415735 -0.168953 -0.849385
-0.329673 0.37592 -0.0566407 -0.864171
-0.37592 0.329673 0.0566409 -0.864171
-0.415735 0.277785 0.168953 -0.849385
-0.448436 0.221144 0.278375 -0.820066
-0.473465 0.16072 0.383033 -0.776714
-0.490393 0.097545 0.481138 -0.720074
-0.498929 0.0327015 0.57101 -0.651112
0.576114 0.0377605 -0.707107 0.408248
0.566257 0.112635 -0.754344 0.31246
0.54671 0.185583 -0.788675 0.211325
0.51781 0.255356 -0.809511 0.106574
0.480049 0.320759 -0.816497 -1.21708e-09
0.434075 0.380673 -0.809511 -0.106574
0.380673 0.434075 -0.788675 -0.211325
0.320759 0.480049 -0.754344 -0.31246
0.255355 0.51781 -0.707107 -0.408248
0.185583 0.54671 -0.64777 -0.497052
0.112635 0.566257 -0.57735 -0.57735
0.0377605 0.576114 -0.497052 -0.64777
-0.0377605 0.576114 -0.408248 -0.707107
-0.112635 0.566257 -0.31246 -0.754344
-0.185583 0.54671 -0.211325 -0.788675
-0.255356 0.51781 -0.106574 -0.809511
-0.320759 0.480049 1.34241e-07 -0.816497
-0.380674 0.434075 0.106574 -0.809511
-0.434075 0.380673 0.211325 -0.788675
-0.480049 0.320759 0.31246 -0.754344
-0.51781 0.255355 0.408248 -0.707107
-0.54671 0.185583 0.497052 -0.64777
-0.566257 0.112635 0.57735 -0.57735
-0.576114 0.0377604 0.64777 -0.497051
0.576114 0.0377605 -0.497052 0.64777
0.566257 0.112635 -0.57735 0.57735
0.54671 0.185583 -0.64777 0.497052
0.51781 0.255356 -0.707107 0.408248
0.480049 0.320759 -0.754344 0.31246
0.434075 0.380673 -0.788675 0.211325
0.380673 0.434075 -0.809511 0.106574
0.320759 0.480049 -0.816497 -3.44731e-08
0.255355 0.51781 -0.809511 -0.106574
0.185583 0.54671 -0.788675 -0.211325
0.112635 0.566257 -0.754344 -0.31246
0.0377605 0.576114 -0.707107 -0.408248
-0.0377605 0.576114 -0.64777 -0.497052
-0.112635 0.566257 -0.57735 -0.57735
-0.185583 0.54671 -0.497052 -0.64777
-0.255356 0.51781 -0.408248 -0.707107
-0.320759 0.480049 -0.31246 -0.754345
-0.380674 0.434075 -0.211325 -0.788675
-0.434075 0.380673 -0.106574 -0.809511
-0.480049 0.320759 7.01633e-08 -0.816497
-0.51781 0.255355 0.106574 -0.809511
-0.54671 0.185583 0.211325 -0.788675
-0.566257 0.112635 0.31246 -0.754344
-0.576114 0.0377604 0.408248 -0.707107
0.644115 0.0422175 -0.574227 0.503584
0.633094 0.12593 -0.635045 0.424324
0.611241 0.207488 -0.684998 0.337804
0.578929 0.285496 -0.72323 0.245503
0.536711 0.358619 -0.749087 0.149003
0.485311 0.425606 -0.762127 0.0499525
0.425606 0.485311 -0.762127 -0.0499525
0.358619 0.536711 -0.749087 -0.149003
0.285496 0.578929 -0.72323 -0.245503
0.207488 0.611241 -0.684998 -0.337804
0.12593 0.633094 -0.635045 -0.424324
0.0422175 0.644115 -0.574227 -0.503584
-0.0422176 0.644115 -0.503584 -0.574227
-0.12593 0.633094 -0.424324 -0.635045
-0.207488 0.611241 -0.337804 -0.684998
-0.285496 0.578929 -0.245503 -0.72323
-0.358619 0.536711 -0.149003 -0.749087
-0.425606 0.48531 -0.0499524 -0.762127
-0.485311 0.425606 0.0499526 -0.762127
-0.536711 0.358619 0.149003 -0.749087
-0.578929 0.285496 0.245503 -0.72323
-0.611241 0.207488 0.337804 -0.684998
-0.633094 0.12593 0.424324 -0.635045
-0.644115 0.0422174 0.503584 -0.574227
0.101844 0.00667518 -0.655903 -0.747914
0.100101 0.0199113 -0.552669 -0.827128
0.0966457 0.0328068 -0.439979 -0.892189
0.0915367 0.0451409 -0.319761 -0.941985
0.0848615 0.0567026 -0.194072 -0.975664
0.0767343 0.0672942 -0.0650616 -0.992648
0.0672942 0.0767343 0.0650616 -0.992648
0.0567026 0.0848615 0.194072 -0.975664
0.0451409 0.0915367 0.319761 -0.941985
0.0328068 0.0966457 0.439979 -0.892189
0.0199113 0.100101 0.552669 -0.827128
0.00667517 0.101844 0.655903 -0.747914
-0.00667518 0.101844 0.747914 -0.655903
-0.0199113 0.100101 0.827128 -0.552669
-0.0328068 0.0966456 0.892189 -0.439979
-0.0451409 0.0915367 0.941985 -0.319761
-0.0567027 0.0848615 0.975664 -0.194071
-0.0672942 0.0767343 0.992648 -0.0650615
-0.0767343 0.0672942 0.992648 0.0650617
-0.0848615 0.0567026 0.975664 0.194072
-0.0915367 0.0451409 0.941985 0.319761
-0.0966457 0.0328068 0.892189 0.439979
-0.100101 0.0199113 0.827128 0.552669
-0.101844 0.00667516 0.747914 0.655903
0.203687 0.0133504 -0.314672 -0.926993
0.200202 0.0398226 -0.190983 -0.960135
0.193291 0.0656136 -0.0640261 -0.976849
0.183073 0.0902818 0.0640261 -0.976849
0.169723 0.113405 0.190983 -0.960135
0.153469 0.134588 0.314672 -0.926993
0.134588 0.153469 0.432976 -0.877989
0.113405 0.169723 0.543873 -0.813963
0.0902818 0.183073 0.645463 -0.73601
0.0656136 0.193291 0.73601 -0.645463
0.0398227 0.200202 0.813963 -0.543873
0.0133503 0.203687 0.877989 -0.432976
-0.0133504 0.203687 0.926993 -0.314672
-0.0398226 0.200202 0.960135 -0.190983
-0.0656136 0.193291 0.976849 -0.064026
-0.0902818 0.183073 0.976849 0.0640263
-0.113405 0.169723 0.960135 0.190983
-0.134588 0.153469 0.926992 0.314672
-0.153469 0.134588 0.877989 0.432976
-0.169723 0.113405 0.813963 0.543873
-0.183073 0.0902818 0.73601 0.645463
-0.193291 0.0656135 0.645463 0.73601
-0.200202 0.0398226 0.543873 0.813963
-0.203687 0.0133503 0.432976 0.877989
0.203687 0.0133504 -0.877989 -0.432976
0.200202 0.0398226 -0.813963 -0.543873
0.193291 0.0656136 -0.73601 -0.645463
0.183073 0.0902818 -0.645463 -0.73601
0.169723 0.113405 -0.543873 -0.813963
0.153469 0.134588 -0.432976 -0.877989
0.134588 0.153469 -0.314672 -0.926993
0.113405 0.169723 -0.190983 -0.960135
0.0902818 0.183073 -0.0640261 -0.976849
0.0656136 0.193291 0.0640261 -0.976849
0.0398227 0.200202 0.190983 -0.960135
0.0133503 0.203687 0.314672 -0.926993
-0.0133504 0.203687 0.432976 -0.877989
-0.0398226 0.200202 0.543873 -0.813963
-0.0656136 0.193291 0.645463 -0.73601
-0.0902818 0.183073 0.73601 -0.645463
-0.113405 0.169723 0.813963 -0.543873
-0.134588 0.153469 0.877989 -0.432976
-0.153469 0.134588 0.926993 -0.314671
-0.169723 0.113405 0.960135 -0.190983
-0.183073 0.0902818 0.976849 -0.064026
-0.193291 0.0656135 0.976849 0.0640263
-0.200202 0.0398226 0.960135 0.190983
-0.203687 0.0133503 0.926992 0.314672
0.305531 0.0200255 -0.627679 -0.71573
0.300303 0.059734 -0.528887 -0.791535
0.289937 0.0984203 -0.421046 -0.853797
0.27461 0.135423 -0.306001 -0.901451
0.254585 0.170108 -0.18572 -0.93368
0.230203 0.201883 -0.0622619 -0.949933
0.201883 0.230203 0.0622619 -0.949933
0.170108 0.254585 0.18572 -0.93368
0.135423 0.27461 0.306001 -0.901451
0.0984203 0.289937 0.421046 -0.853797
0.059734 0.300303 0.528887 -0.791536
0.0200255 0.305531 0.627679 -0.71573
-0.0200255 0.305531 0.71573 -0.627678
-0.059734 0.300303 0.791535 -0.528887
-0.0984204 0.289937 0.853797 -0.421046
-0.135423 0.27461 0.901451 -0.306001
-0.170108 0.254585 0.93368 -0.18572
-0.201883 0.230203 0.949933 -0.0622618
-0.230203 0.201883 0.949933 0.062262
-0.254585 0.170108 0.93368 0.185721
-0.27461 0.135423 0.901451 0.306001
-0.289937 0.0984203 0.853797 0.421047
-0.300303 0.0597339 0.791535 0.528887
-0.305531 0.0200255 0.71573 0.627679
0.305531 0.0200255 -0.18572 -0.93368
0.300303 0.059734 -0.0622619 -0.949933
0.289937 0.0984203 0.0622619 -0.949933
0.27461 0.135423 0.18572 -0.93368
0.254585 0.170108 0.306001 -0.901451
0.230203 0.201883 0.421046 -0.853797
0.201883 0.230203 0.528887 -0.791535
0.170108 0.254585 0.627679 -0.71573
0.135423 0.27461 0.71573 -0.627679
0.0984203 0.289937 0.791535 -0.528887
0.059734 0.300303 0.853797 -0.421046
0.0200255 0.305531 0.901451 -0.306001
-0.0200255 0.305531 0.93368 -0.18572
-0.059734 0.300303 0.949933 -0.0622619
-0.0984204 0.289937 0.949933 0.062262
-0.135423 0.27461 0.93368 0.185721
-0.170108 0.254585 0.901451 0.306001
-0.201883 0.230203 0.853797 0.421046
-0.230203 0.201883 0.791535 0.528887
-0.254585 0.170108 0.71573 0.627679
-0.27461 0.135423 0.627678 0.71573
-0.289937 0.0984203 0.528887 0.791536
-0.300303 0.0597339 0.421046 0.853798
-0.305531 0.0200255 0.306001 0.901451
0.407374 0.0267007 -0.119154 -0.905061
0.400404 0.0796453 4.98786e-09 -0.912871
0.386583 0.131227 0.119154 -0.905061
0.366147 0.180564 0.236268 -0.881766
0.339446 0.226811 0.349341 -0.843383
0.306937 0.269177 0.456435 -0.790569
0.269177 0.306937 0.555721 -0.724229
0.226811 0.339446 0.645497 -0.645497
0.180564 0.366147 0.724229 -0.555721
0.131227 0.386583 0.790569 -0.456435
0.0796453 0.400404 0.843383 -0.349341
0.0267007 0.407374 0.881766 -0.236268
-0.0267007 0.407374 0.905061 -0.119154
-0.0796453 0.400404 0.912871 4.0822e-09
-0.131227 0.386583 0.905061 0.119154
-0.180564 0.366147 0.881766 0.236269
-0.226811 0.339446 0.843383 0.349341
-0.269177 0.306937 0.790569 0.456436
-0.306937 0.269177 0.724229 0.555721
-0.339446 0.226811 0.645497 0.645497
-0.366147 0.180564 0.555721 0.724229
-0.386583 0.131227 0.456435 0.79057
-0.400404 0.0796452 0.34934 0.843383
-0.407374 0.0267006 0.236268 0.881766
0.407374 0.0267007 -0.456435 -0.790569
0.400404 0.0796453 -0.349341 -0.843383
0.386583 0.131227 -0.236268 -0.881766
0.366147 0.180564 -0.119154 -0.905061
0.339446 0.226811 1.36073e-09 -0.912871
0.306937 0.269177 0.119154 -0.905061
0.269177 0.306937 0.236268 -0.881766
0.226811 0.339446 0.349341 -0.843383
0.180564 0.366147 0.456435 -0.790569
0.131227 0.386583 0.555721 -0.724229
0.0796453 0.400404 0.645497 -0.645497
0.0267007 0.407374 0.724229 -0.555721
-0.0267007 0.407374 0.790569 -0.456435
-0.0796453 0.400404 0.843383 -0.349341
-0.131227 0.386583 0.881766 -0.236268
-0.180564 0.366147 0.905061 -0.119153
-0.226811 0.339446 0.912871 1.50086e-07
-0.269177 0.306937 0.905061 0.119154
-0.306937 0.269177 0.881766 0.236268
-0.339446 0.226811 0.843383 0.349341
-0.366147 0.180564 0.790569 0.456436
-0.386583 0.131227 0.724229 0.555721
-0.400404 0.0796452 0.645497 0.645497
-0.407374 0.0267006 0.55572 0.724229
0.498929 0.0327016 -0.278375 -0.820066
0.490393 0.0975452 -0.168953 -0.849385
0.473465 0.16072 -0.0566408 -0.864171
0.448436 0.221144 0.0566408 -0.864171
0.415735 0.277785 0.168953 -0.849385
0.37592 0.329673 0.278375 -0.820066
0.329673 0.37592 0.383033 -0.776715
0.277785 0.415735 0.481138 -0.720074
0.221144 0.448436 0.57101 -0.651112
0.16072 0.473465 0.651112 -0.57101
0.0975452 0.490393 0.720074 -0.481138
0.0327015 0.498929 0.776715 -0.383033
-0.0327016 0.498929 0.820066 -0.278375
-0.0975452 0.490393 0.849385 -0.168953
-0.16072 0.473465 0.864171 -0.0566407
-0.221144 0.448436 0.864171 0.0566409
-0.277785 0.415735 0.849385 0.168953
-0.329673 0.37592 0.820066 0.278375
-0.37592 0.329673 0.776715 0.383033
-0.415735 0.277785 0.720074 0.481138
-0.448436 0.221144 0.651112 0.57101
-0.473465 0.16072 0.57101 0.651113
-0.490393 0.097545 0.481138 0.720074
-0.498929 0.0327015 0.383033 0.776715
0.305531 0.0200255 -0.901451 -0.306001
0.300303 0.059734 -0.853797 -0.421046
0.289937 0.0984203 -0.791535 -0.528887
0.27461 0.135423 -0.71573 -0.627679
0.254585 0.170108 -0.627679 -0.71573
0.230203 0.201883 -0.528887 -0.791535
0.201883 0.230203 -0.421046 -0.853797
0.170108 0.254585 -0.306001 -0.901451
0.135423 0.27461 -0.18572 -0.93368
0.0984203 0.289937 -0.0622619 -0.949933
0.059734 0.300303 0.0622619 -0.949933
0.0200255 0.305531 0.185721 -0.93368
-0.0200255 0.305531 0.306001 -0.901451
-0.059734 0.300303 0.421046 -0.853797
-0.0984204 0.289937 0.528887 -0.791535
-0.135423 0.27461 0.627679 -0.71573
-0.170108 0.254585 0.71573 -0.627678
-0.201883 0.230203 0.791536 -0.528887
-0.230203 0.201883 0.853797 -0.421046
-0.254585 0.170108 0.901451 -0.306001
-0.27461 0.135423 0.93368 -0.18572
-0.289937 0.0984203 0.949933 -0.0622617
-0.300303 0.0597339 0.949933 0.0622622
-0.305531 0.0200255 0.93368 0.185721
0.407374 0.0267007 -0.724229 -0.555721
0.400404 0.0796453 -0.645497 -0.645497
0.386583 0.131227 -0.555721 -0.724229
0.366147 0.180564 -0.456435 -0.790569
0.339446 0.226811 -0.349341 -0.843383
0.306937 0.269177 -0.236268 -0.881766
0.269177 0.306937 -0.119154 -0.905061
0.226811 0.339446 3.85421e-08 -0.912871
0.180564 0.366147 0.119154 -0.905061
0.131227 0.386583 0.236268 -0.881766
0.0796453 0.400404 0.349341 -0.843383
0.0267007 0.407374 0.456436 -0.790569
-0.0267007 0.407374 0.555721 -0.724229
-0.0796453 0.400404 0.645497 -0.645497
-0.131227 0.386583 0.724229 -0.555721
-0.180564 0.366147 0.79057 -0.456435
-0.226811 0.339446 0.843383 -0.34934
-0.269177 0.306937 0.881766 -0.236268
-0.306937 0.269177 0.905061 -0.119153
-0.339446 0.226811 0.912871 7.8445e-08
-0.366147 0.180564 0.905061 0.119154
-0.386583 0.131227 0.881766 0.236269
-0.400404 0.0796452 0.843383 0.349341
-0.407374 0.0267006 0.790569 0.456436
0.407374 0.0267007 -0.881766 -0.236268
0.400404 0.0796453 -0.843383 -0.349341
0.386583 0.131227 -0.790569 -0.456435
0.366147 0.180564 -0.724229 -0.555721
0.339446 0.226811 -0.645497 -0.645497
0.306937 0.269177 -0.555721 -0.724229
0.269177 0.306937 -0.456435 -0.790569
0.226811 0.339446 -0.349341 -0.843383
0.180564 0.366147 -0.236268 -0.881766
0.131227 0.386583 -0.119154 -0.905061
0.0796453 0.400404 -3.30992e-08 -0.912871
0.0267007 0.407374 0.119154 -0.905061
-0.0267007 0.407374 0.236268 -0.881766
-0.0796453 0.400404 0.349341 -0.843383
-0.131227 0.386583 0.456436 -0.790569
-0.180564 0.366147 0.555721 -0.724229
-0.226811 0.339446 0.645497 -0.645497
-0.269177 0.306937 0.724229 -0.555721
-0.306937 0.269177 0.790569 -0.456435
-0.339446 0.226811 0.843383 -0.349341
-0.366147 0.180564 0.881766 -0.236268
-0.386583 0.131227 0.905061 -0.119153
-0.400404 0.0796452 0.912871 2.24449e-07
-0.407374 0.0267006 0.905061 0.119154
0.498929 0.0327016 -0.776715 -0.383033
0.490393 0.0975452 -0.720074 -0.481138
0.473465 0.16072 -0.651112 -0.57101
0.448436 0.221144 -0.57101 -0.651112
0.415735 0.277785 -0.481138 -0.720074
0.37592 0.329673 -0.383033 -0.776715
0.329673 0.37592 -0.278375 -0.820066
0.277785 0.415735 -0.168953 -0.849385
0.221144 0.448436 -0.0566408 -0.864171
0.16072 0.473465 0.0566408 -0.864171
0.0975452 0.490393 0.168953 -0.849385
0.0327015 0.498929 0.278375 -0.820066
-0.0327016 0.498929 0.383033 -0.776715
-0.0975452 0.490393 0.481138 -0.720074
-0.16072 0.473465 0.57101 -0.651112
-0.221144 0.448436 0.651112 -0.57101
-0.277785 0.415735 0.720074 -0.481138
-0.329673 0.37592 0.776715 -0.383033
-0.37592 0.329673 0.820066 -0.278375
-0.415735 0.277785 0.849385 -0.168953
-0.448436 0.221144 0.864171 -0.0566407
-0.473465 0.16072 0.864171 0.056641
-0.490393 0.097545 0.849385 0.168953
-0.498929 0.0327015 0.820065 0.278375
0.498929 0.0327016 -0.57101 -0.651112
0.490393 0.0975452 -0.481138 -0.720074
0.473465 0.16072 -0.383033 -0.776715
0.448436 0.221144 -0.278375 -0.820066
0.415735 0.277785 -0.168953 -0.849385
0.37592 0.329673 -0.0566408 -0.864171
0.329673 0.37592 0.0566408 -0.864171
0.277785 0.415735 0.168953 -0.849385
0.221144 0.448436 0.278375 -0.820066
0.16072 0.473465 0.383033 -0.776715
0.0975452 0.490393 0.481138 -0.720074
0.0327015 0.498929 0.57101 -0.651112
-0.0327016 0.498929 0.651112 -0.57101
-0.0975452 0.490393 0.720074 -0.481138
-0.16072 0.473465 0.776715 -0.383033
-0.221144 0.448436 0.820066 -0.278375
-0.277785 0.415735 0.849385 -0.168953
-0.329673 0.37592 0.864171 -0.0566407
-0.37592 0.329673 0.864171 0.0566409
-0.415735 0.277785 0.849385 0.168953
-0.448436 0.221144 0.820066 0.278375
-0.473465 0.16072 0.776714 0.383033
-0.490393 0.097545 0.720074 0.481138
-0.498929 0.0327015 0.651112 0.57101
0.576114 0.0377605 -0.408248 -0.707107
0.566257 0.112635 -0.31246 -0.754344
0.54671 0.185583 -0.211325 -0.788675
0.51781 0.255356 -0.106574 -0.809511
0.480049 0.320759 1.21708e-09 -0.816497
0.434075 0.380673 0.106574 -0.809511
0.380673 0.434075 0.211325 -0.788675
0.320759 0.480049 0.31246 -0.754344
0.255355 0.51781 0.408248 -0.707107
0.185583 0.54671 0.497052 -0.64777
0.112635 0.566257 0.57735 -0.57735
0.0377605 0.576114 0.64777 -0.497052
-0.0377605 0.576114 0.707107 -0.408248
-0.112635 0.566257 0.754344 -0.31246
-0.185583 0.54671 0.788675 -0.211325
-0.255356 0.51781 0.809511 -0.106574
-0.320759 0.480049 0.816497 1.34241e-07
-0.380674 0.434075 0.809511 0.106574
-0.434075 0.380673 0.788675 0.211325
-0.480049 0.320759 0.754344 0.31246
-0.51781 0.255355 0.707107 0.408248
-0.54671 0.185583 0.64777 0.497052
-0.566257 0.112635 0.57735 0.57735
-0.576114 0.0377604 0.497051 0.64777
0.576114 0.0377605 -0.64777 -0.497052
0.566257 0.112635 -0.57735 -0.57735
0.54671 0.185583 -0.497052 -0.64777
0.51781 0.255356 -0.408248 -0.707107
0.480049 0.320759 -0.31246 -0.754344
0.434075 0.380673 -0.211325 -0.788675
0.380673 0.434075 -0.106574 -0.809511
0.320759 0.480049 3.44731e-08 -0.816497
0.255355 0.51781 0.106574 -0.809511
0.185583 0.54671 0.211325 -0.788675
0.112635 0.566257 0.31246 -0.754344
0.0377605 0.576114 0.408248 -0.707107
-0.0377605 0.576114 0.497052 -0.64777
-0.112635 0.566257 0.57735 -0.57735
-0.185583 0.54671 0.64777 -0.497052
-0.255356 0.51781 0.707107 -0.408248
-0.320759 0.480049 0.754345 -0.31246
-0.380674 0.434075 0.788675 -0.211325
-0.434075 0.380673 0.809511 -0.106574
-0.480049 0.320759 0.816497 7.01633e-08
-0.51781 0.255355 0.809511 0.106574
-0.54671 0.185583 0.788675 0.211325
-0.566257 0.112635 0.754344 0.31246
-0.576114 0.0377604 0.707107 0.408248
0.644115 0.0422175 -0.503584 -0.574227
0.633094 0.12593 -0.424324 -0.635045
0.611241 0.207488 -0.337804 -0.684998
0.578929 0.285496 -0.245503 -0.72323
0.536711 0.358619 -0.149003 -0.749087
0.485311 0.425606 -0.0499525 -0.762127
0.425606 0.485311 0.0499525 -0.762127
0.358619 0.536711 0.149003 -0.749087
0.285496 0.578929 0.245503 -0.72323
0.207488 0.611241 0.337804 -0.684998
0.12593 0.633094 0.424324 -0.635045
0.0422175 0.644115 0.503584 -0.574227
-0.0422176 0.644115 0.574227 -0.503584
-0.12593 0.633094 0.635045 -0.424324
-0.207488 0.611241 0.684998 -0.337804
-0.285496 0.578929 0.72323 -0.245503
-0.358619 0.536711 0.749087 -0.149003
-0.425606 0.48531 0.762127 -0.0499524
-0.485311 0.425606 0.762127 0.0499526
-0.536711 0.358619 0.749087 0.149003
-0.578929 0.285496 0.72323 0.245503
-0.611241 0.207488 0.684998 0.337804
-0.633094 0.12593 0.635045 0.424324
-0.644115 0.0422174 0.574227 0.503584
0.101844 0.00667518 0.747914 -0.655903
0.100101 0.0199113 0.827128 -0.552669
0.0966457 0.0328068 0.892189 -0.439979
0.0915367 0.0451409 0.941985 -0.319761
0.0848615 0.0567026 0.975664 -0.194072
0.0767343 0.0672942 0.992648 -0.0650616
0.0672942 0.0767343 0.992648 0.0650616
0.0567026 0.0848615 0.975664 0.194072
0.0451409 0.0915367 0.941985 0.319761
0.0328068 0.0966457 0.892189 0.439979
0.0199113 0.100101 0.827128 0.552669
0.00667517 0.101844 0.747914 0.655903
-0.00667518 0.101844 0.655903 0.747914
-0.0199113 0.100101 0.552669 0.827128
-0.0328068 0.0966456 0.439979 0.892189
-0.0451409 0.0915367 0.319761 0.941985
-0.0567027 0.0848615 0.194071 0.975664
-0.0672942 0.0767343 0.0650615 0.992648
-0.0767343 0.0672942 -0.0650617 0.992648
-0.0848615 0.0567026 -0.194072 0.975664
-0.0915367 0.0451409 -0.319761 0.941985
-0.0966457 0.0328068 -0.439979 0.892189
-0.100101 0.0199113 -0.552669 0.827128
-0.101844 0.00667516 -0.655903 0.747914
0.203687 0.0133504 0.926993 -0.314672
0.200202 0.0398226 0.960135 -0.190983
0.193291 0.0656136 0.976849 -0.0640261
0.183073 0.0902818 0.976849 0.0640261
0.169723 0.113405 0.960135 0.190983
0.153469 0.134588 0.926993 0.314672
0.134588 0.153469 0.877989 0.432976
0.113405 0.169723 0.813963 0.543873
0.0902818 0.183073 0.73601 0.645463
0.0656136 0.193291 0.645463 0.73601
0.0398227 0.200202 0.543873 0.813963
0.0133503 0.203687 0.432976 0.877989
-0.0133504 0.203687 0.314672 0.926993
-0.0398226 0.200202 0.190983 0.960135
-0.0656136 0.193291 0.064026 0.976849
-0.0902818 0.183073 -0.0640263 0.976849
-0.113405 0.169723 -0.190983 0.960135
-0.134588 0.153469 -0.314672 0.926992
-0.153469 0.134588 -0.432976 0.877989
-0.169723 0.113405 -0.543873 0.813963
-0.183073 0.0902818 -0.645463 0.73601
-0.193291 0.0656135 -0.73601 0.645463
-0.200202 0.0398226 -0.813963 0.543873
-0.203687 0.0133503 -0.877989 0.432976
0.203687 0.0133504 0.432976 -0.877989
0.200202 0.0398226 0.543873 -0.813963
0.193291 0.0656136 0.645463 -0.73601
0.183073 0.0902818 0.73601 -0.645463
0.169723 0.113405 0.813963 -0.543873
0.153469 0.134588 0.877989 -0.432976
0.134588 0.153469 0.926993 -0.314672
0.113405 0.169723 0.960135 -0.190983
0.0902818 0.183073 0.976849 -0.0640261
0.0656136 0.193291 0.976849 0.0640261
0.0398227 0.200202 0.960135 0.190983
0.0133503 0.203687 0.926993 0.314672
-0.0133504 0.203687 0.877989 0.432976
-0.0398226 0.200202 0.813963 0.543873
-0.0656136 0.193291 0.73601 0.645463
-0.0902818 0.183073 0.645463 0.73601
-0.113405 0.169723 0.543873 0.813963
-0.134588 0.153469 0.432976 0.877989
-0.153469 0.134588 0.314671 0.926993
-0.169723 0.113405 0.190983 0.960135
-0.183073 0.0902818 0.064026 0.976849
-0.193291 0.0656135 -0.0640263 0.976849
-0.200202 0.0398226 -0.190983 0.960135
-0.203687 0.0133503 -0.314672 0.926992
0.305531 0.0200255 0.71573 -0.627679
0.300303 0.059734 0.791535 -0.528887
0.289937 0.0984203 0.853797 -0.421046
0.27461 0.135423 0.901451 -0.306001
0.254585 0.170108 0.93368 -0.18572
0.230203 0.201883 0.949933 -0.0622619
0.201883 0.230203 0.949933 0.0622619
0.170108 0.254585 0.93368 0.18572
0.135423 0.27461 0.901451 0.306001
0.0984203 0.289937 0.853797 0.421046
0.059734 0.300303 0.791536 0.528887
0.0200255 0.305531 0.71573 0.627679
-0.0200255 0.305531 0.627678 0.71573
-0.059734 0.300303 0.528887 0.791535
-0.0984204 0.289937 0.421046 0.853797
-0.135423 0.27461 0.306001 0.901451
-0.170108 0.254585 0.18572 0.93368
-0.201883 0.230203 0.0622618 0.949933
-0.230203 0.201883 -0.062262 0.949933
-0.254585 0.170108 -0.185721 0.93368
-0.27461 0.135423 -0.306001 0.901451
-0.289937 0.0984203 -0.421047 0.853797
-0.300303 0.0597339 -0.528887 0.791535
-0.305531 0.0200255 -0.627679 0.71573
0.305531 0.0200255 0.93368 -0.18572
0.300303 0.059734 0.949933 -0.0622619
0.289937 0.0984203 0.949933 0.0622619
0.27461 0.135423 0.93368 0.18572
0.254585 0.170108 0.901451 0.306001
0.230203 0.201883 0.853797 0.421046
0.201883 0.230203 0.791535 0.528887
0.170108 0.254585 0.71573 0.627679
0.135423 0.27461 0.627679 0.71573
0.0984203 0.289937 0.528887 0.791535
0.059734 0.300303 0.421046 0.853797
0.0200255 0.305531 0.306001 0.901451
-0.0200255 0.305531 0.18572 0.93368
-0.059734 0.300303 0.0622619 0.949933
-0.0984204 0.289937 -0.062262 0.949933
-0.135423 0.27461 -0.185721 0.93368
-0.170108 0.254585 -0.306001 0.901451
-0.201883 0.230203 -0.421046 0.853797
-0.230203 0.201883 -0.528887 0.791535
-0.254585 0.170108 -0.627679 0.71573
-0.27461 0.135423 -0.71573 0.627678
-0.289937 0.0984203 -0.791536 0.528887
-0.300303 0.0597339 -0.853798 0.421046
-0.305531 0.0200255 -0.901451 0.306001
0.407374 0.0267007 0.905061 -0.119154
0.400404 0.0796453 0.912871 4.98786e-09
0.386583 0.131227 0.905061 0.119154
0.366147 0.180564 0.881766 0.236268
0.339446 0.226811 0.843383 0.349341
0.306937 0.269177 0.790569 0.456435
0.269177 0.306937 0.724229 0.555721
0.226811 0.339446 0.645497 0.645497
0.180564 0.366147 0.555721 0.724229
0.131227 0.386583 0.456435 0.790569
0.0796453 0.400404 0.349341 0.843383
0.0267007 0.407374 0.236268 0.881766
-0.0267007 0.407374 0.119154 0.905061
-0.0796453 0.400404 -4.0822e-09 0.912871
-0.131227 0.386583 -0.119154 0.905061
-0.180564 0.366147 -0.236269 0.881766
-0.226811 0.339446 -0.349341 0.843383
-0.269177 0.306937 -0.456436 0.790569
-0.306937 0.269177 -0.555721 0.724229
-0.339446 0.226811 -0.645497 0.645497
-0.366147 0.180564 -0.724229 0.555721
-0.386583 0.131227 -0.79057 0.456435
-0.400404 0.0796452 -0.843383 0.34934
-0.407374 0.0267006 -0.881766 0.236268
0.407374 0.0267007 0.790569 -0.456435
0.400404 0.0796453 0.843383 -0.349341
0.386583 0.131227 0.881766 -0.236268
0.366147 0.180564 0.905061 -0.119154
0.339446 0.226811 0.912871 1.36073e-09
0.306937 0.269177 0.905061 0.119154
0.269177 0.306937 0.881766 0.236268
0.226811 0.339446 0.843383 0.349341
0.180564 0.366147 0.790569 0.456435
0.131227 0.386583 0.724229 0.555721
0.0796453 0.400404 0.645497 0.645497
0.0267007 0.407374 0.555721 0.724229
-0.0267007 0.407374 0.456435 0.790569
-0.0796453 0.400404 0.349341 0.843383
-0.131227 0.386583 0.236268 0.881766
-0.180564 0.366147 0.119153 0.905061
-0.226811 0.339446 -1.50086e-07 0.912871
-0.269177 0.306937 -0.119154 0.905061
-0.306937 0.269177 -0.236268 0.881766
-0.339446 0.226811 -0.349341 0.843383
-0.366147 0.180564 -0.456436 0.790569
-0.386583 0.131227 -0.555721 0.724229
-0.400404 0.0796452 -0.645497 0.645497
-0.407374 0.0267006 -0.724229 0.55572
0.498929 0.0327016 0.820066 -0.278375
0.490393 0.0975452 0.849385 -0.168953
0.473465 0.16072 0.864171 -0.0566408
0.448436 0.221144 0.864171 0.0566408
0.415735 0.277785 0.849385 0.168953
0.37592 0.329673 0.820066 0.278375
0.329673 0.37592 0.776715 0.383033
0.277785 0.415735 0.720074 0.481138
0.221144 0.448436 0.651112 0.57101
0.16072 0.473465 0.57101 0.651112
0.0975452 0.490393 0.481138 0.720074
0.0327015 0.498929 0.383033 0.776715
-0.0327016 0.498929 0.278375 0.820066
-0.0975452 0.490393 0.168953 0.849385
-0.16072 0.473465 0.0566407 0.864171
-0.221144 0.448436 -0.0566409 0.864171
-0.277785 0.415735 -0.168953 0.849385
-0.329673 0.37592 -0.278375 0.820066
-0.37592 0.329673 -0.383033 0.776715
-0.415735 0.277785 -0.481138 0.720074
-0.448436 0.221144 -0.57101 0.651112
-0.473465 0.16072 -0.651113 0.57101
-0.490393 0.097545 -0.720074 0.481138
-0.498929 0.0327015 -0.776715 0.383033
0.305531 0.0200255 0.306001 -0.901451
0.300303 0.059734 0.421046 -0.853797
0.289937 0.0984203 0.528887 -0.791535
0.27461 0.135423 0.627679 -0.71573
0.254585 0.170108 0.71573 -0.627679
0.230203 0.201883 0.791535 -0.528887
0.201883 0.230203 0.853797 -0.421046
0.170108 0.254585 0.901451 -0.306001
0.135423 0.27461 0.93368 -0.18572
0.0984203 0.289937 0.949933 -0.0622619
0.059734 0.300303 0.949933 0.0622619
0.0200255 0.305531 0.93368 0.185721
-0.0200255 0.305531 0.901451 0.306001
-0.059734 0.300303 0.853797 0.421046
-0.0984204 0.289937 0.791535 0.528887
-0.135423 0.27461 0.71573 0.627679
-0.170108 0.254585 0.627678 0.71573
-0.201883 0.230203 0.528887 0.791536
-0.230203 0.201883 0.421046 0.853797
-0.254585 0.170108 0.306001 0.901451
-0.27461 0.135423 0.18572 0.93368
-0.289937 0.0984203 0.0622617 0.949933
-0.300303 0.0597339 -0.0622622 0.949933
-0.305531 0.0200255 -0.185721 0.93368
0.407374 0.0267007 0.555721 -0.724229
0.400404 0.0796453 0.645497 -0.645497
0.386583 0.131227 0.724229 -0.555721
0.366147 0.180564 0.790569 -0.456435
0.339446 0.226811 0.843383 -0.349341
0.306937 0.269177 0.881766 -0.236268
0.269177 0.306937 0.905061 -0.119154
0.226811 0.339446 0.912871 3.85421e-08
0.180564 0.366147 0.905061 0.119154
0.131227 0.386583 0.881766 0.236268
0.0796453 0.400404 0.843383 0.349341
0.0267007 0.407374 0.790569 0.456436
-0.0267007 0.407374 0.724229 0.555721
-0.0796453 0.400404 0.645497 0.645497
-0.131227 0.386583 0.555721 0.724229
-0.180564 0.366147 0.456435 0.79057
-0.226811 0.339446 0.34934 0.843383
-0.269177 0.306937 0.236268 0.881766
-0.306937 0.269177 0.119153 0.905061
-0.339446 0.226811 -7.8445e-08 0.912871
-0.366147 0.180564 -0.119154 0.905061
-0.386583 0.131227 -0.236269 0.881766
-0.400404 0.0796452 -0.349341 0.843383
-0.407374 0.0267006 -0.456436 0.790569
0.407374 0.0267007 0.236268 -0.881766
0.400404 0.0796453 0.349341 -0.843383
0.386583 0.131227 0.456435 -0.790569
0.366147 0.180564 0.555721 -0.724229
0.339446 0.226811 0.645497 -0.645497
0.306937 0.269177 0.724229 -0.555721
0.269177 0.306937 0.790569 -0.456435
0.226811 0.339446 0.843383 -0.349341
0.180564 0.366147 0.881766 -0.236268
0.131227 0.386583 0.905061 -0.119154
0.0796453 0.400404 0.912871 -3.30992e-08
0.0267007 0.407374 0.905061 0.119154
-0.0267007 0.407374 0.881766 0.236268
-0.0796453 0.400404 0.843383 0.349341
-0.131227 0.386583 0.790569 0.456436
-0.180564 0.366147 0.724229 0.555721
-0.226811 0.339446 0.645497 0.645497
-0.269177 0.306937 0.555721 0.724229
-0.306937 0.269177 0.456435 0.790569
-0.339446 0.226811 0.349341 0.843383
-0.366147 0.180564 0.236268 0.881766
-0.386583 0.131227 0.119153 0.905061
-0.400404 0.0796452 -2.24449e-07 0.912871
-0.407374 0.0267006 -0.119154 0.905061
0.498929 0.0327016 0.383033 -0.776715
0.490393 0.0975452 0.481138 -0.720074
0.473465 0.16072 0.57101 -0.651112
0.448436 0.221144 0.651112 -0.57101
0.415735 0.277785 0.720074 -0.481138
0.37592 0.329673 0.776715 -0.383033
0.329673 0.37592 0.820066 -0.278375
0.277785 0.415735 0.849385 -0.168953
0.221144 0.448436 0.864171 -0.0566408
0.16072 0.473465 0.864171 0.0566408
0.0975452 0.490393 0.849385 0.168953
0.0327015 0.498929 0.820066 0.278375
-0.0327016 0.498929 0.776715 0.383033
-0.0975452 0.490393 0.720074 0.481138
-0.16072 0.473465 0.651112 0.57101
-0.221144 0.448436 0.57101 0.651112
-0.277785 0.415735 0.481138 0.720074
-0.329673 0.37592 0.383033 0.776715
-0.37592 0.329673 0.278375 0.820066
-0.415735 0.277785 0.168953 0.849385
-0.448436 0.221144 0.0566407 0.864171
-0.473465 0.16072 -0.056641 0.864171
-0.490393 0.097545 -0.168953 0.849385
-0.498929 0.0327015 -0.278375 0.820065
0.498929 0.0327016 0.651112 -0.57101
0.490393 0.0975452 0.720074 -0.481138
0.473465 0.16072 0.776715 -0.383033
0.448436 0.221144 0.820066 -0.278375
0.415735 0.277785 0.849385 -0.168953
0.37592 0.329673 0.864171 -0.0566408
0.329673 0.37592 0.864171 0.0566408
0.277785 0.415735 0.849385 0.168953
0.221144 0.448436 0.820066 0.278375
0.16072 0.473465 0.776715 0.383033
0.0975452 0.490393 0.720074 0.481138
0.0327015 0.498929 0.651112 0.57101
-0.0327016 0.498929 0.57101 0.651112
-0.0975452 0.490393 0.481138 0.720074
-0.16072 0.473465 0.383033 0.776715
-0.221144 0.448436 0.278375 0.820066
-0.277785 0.415735 0.168953 0.849385
-0.329673 0.37592 0.0566407 0.864171
-0.37592 0.329673 -0.0566409 0.864171
-0.415735 0.277785 -0.168953 0.849385
-0.448436 0.221144 -0.278375 0.820066
-0.473465 0.16072 -0.383033 0.776714
-0.490393 0.097545 -0.481138 0.720074
-0.498929 0.0327015 -0.57101 0.651112
0.576114 0.0377605 0.707107 -0.408248
0.566257 0.112635 0.754344 -0.31246
0.54671 0.185583 0.788675 -0.211325
0.51781 0.255356 0.809511 -0.106574
0.480049 0.320759 0.816497 1.21708e-09
0.434075 0.380673 0.809511 0.106574
0.380673 0.434075 0.788675 0.211325
0.320759 0.480049 0.754344 0.31246
0.255355 0.51781 0.707107 0.408248
0.185583 0.54671 0.64777 0.497052
0.112635 0.566257 0.57735 0.57735
0.0377605 0.576114 0.497052 0.64777
-0.0377605 0.576114 0.408248 0.707107
-0.112635 0.566257 0.31246 0.754344
-0.185583 0.54671 0.211325 0.788675
-0.255356 0.51781 0.106574 0.809511
-0.320759 0.480049 -1.34241e-07 0.816497
-0.380674 0.434075 -0.106574 0.809511
-0.434075 0.380673 -0.211325 0.788675
-0.480049 0.320759 -0.31246 0.754344
-0.51781 0.255355 -0.408248 0.707107
-0.54671 0.185583 -0.497052 0.64777
-0.566257 0.112635 -0.57735 0.57735
-0.576114 0.0377604 -0.64777 0.497051
0.576114 0.0377605 0.497052 -0.64777
0.566257 0.112635 0.57735 -0.57735
0.54671 0.185583 0.64777 -0.497052
0.51781 0.255356 0.707107 -0.408248
0.480049 0.320759 0.754344 -0.31246
0.434075 0.380673 0.788675 -0.211325
0.380673 0.434075 0.809511 -0.106574
0.320759 0.480049 0.816497 3.44731e-08
0.255355 0.51781 0.809511 0.106574
0.185583 0.54671 0.788675 0.211325
0.112635 0.566257 0.754344 0.31246
0.0377605 0.576114 0.707107 0.408248
-0.0377605 0.576114 0.64777 0.497052
-0.112635 0.566257 0.57735 0.57735
-0.185583 0.54671 0.497052 0.64777
-0.255356 0.51781 0.408248 0.707107
-0.320759 0.480049 0.31246 0.754345
-0.380674 0.434075 0.211325 0.788675
-0.434075 0.380673 0.106574 0.809511
-0.480049 0.320759 -7.01633e-08 0.816497
-0.51781 0.255355 -0.106574 0.809511
-0.54671 0.185583 -0.211325 0.788675
-0.566257 0.112635 -0.31246 0.754344
-0.576114 0.0377604 -0.408248 0.707107
0.644115 0.0422175 0.574227 -0.503584
0.633094 0.12593 0.635045 -0.424324
0.611241 0.207488 0.684998 -0.337804
0.578929 0.285496 0.72323 -0.245503
0.536711 0.358619 0.749087 -0.149003
0.485311 0.425606 0.762127 -0.0499525
0.425606 0.485311 0.762127 0.0499525
0.358619 0.536711 0.749087 0.149003
0.285496 0.578929 0.72323 0.245503
0.207488 0.611241 0.684998 0.337804
0.12593 0.633094 0.635045 0.424324
0.0422175 0.644115 0.574227 0.503584
-0.0422176 0.644115 0.503584 0.574227
-0.12593 0.633094 0.424324 0.635045
-0.207488 0.611241 0.337804 0.684998
-0.285496 0.578929 0.245503 0.72323
-0.358619 0.536711 0.149003 0.749087
-0.425606 0.48531 0.0499524 0.762127
-0.485311 0.425606 -0.0499526 0.762127
-0.536711 0.358619 -0.149003 0.749087
-0.578929 0.285496 -0.245503 0.72323
-0.611241 0.207488 -0.337804 0.684998
-0.633094 0.12593 -0.424324 0.635045
-0.644115 0.0422174 -0.503584 0.574227
1 24 25 48 49 50 72 73 1656 1657 1658 1705 1706 2160 3432 3433
0 2 24 25 26 48 49 50 51 72 73 74 1657 1658 1659 1706 1707 2160 2161 2184 3432 3433 3434
1 3 24 25 26 27 49 50 51 52 73 74 75 1658 1659 1660 1707 1708 2160 2161 2162 2184 2185 3433 3434 3435
2 4 25 26 27 28 50 51 52 53 74 75 76 1659 1660 1661 1708 1709 2161 2162 2163 2185 2186 3434 3435 3436
3 5 26 27 28 29 51 52 53 54 75 76 77 1660 1661 1662 1709 1710 2162 2163 2164 2186 2187 3435 3436 3437
4 6 27 28 29 30 52 53 54 55 76 77 78 1661 1662 1663 1710 1711 2163 2164 2165 2187 2188 3436 3437 3438
5 7 28 29 30 31 53 54 55 56 77 78 79 1662 1663 1664 1711 1712 2164 2165 2166 2188 2189 3437 3438 3439
6 8 29 30 31 32 54 55 56 57 78 79 80 1663 1664 1665 1712 1713 2165 2166 2167 2189 2190 3438 3439 3440
7 9 30 31 32 33 55 56 57 58 79 80 81 1664 1665 1666 1713 1714 2166 2167 2168 2190 2191 3439 3440 3441
8 10 31 32 33 34 56 57 58 59 80 81 82 1665 1666 1667 1714 1715 2167 2168 2169 2191 2192 3440 3441 3442
9 11 32 33 34 35 57 58 59 60 81 82 83 1666 1667 1668 1715 1716 2168 2169 2170 2192 2193 3441 3442 3443
10 12 33 34 35 36 58 59 60 61 82 83 84 1667 1668 1669 1716 1717 2169 2170 2171 2193 2194 3442 3443 3444
11 13 34 35 36 37 59 60 61 62 83 84 85 1668 1669 1670 1717 1718 2170 2171 2172 2194 2195 3443 3444 3445
12 14 35 36 37 38 60 61 62 63 84 85 86 1669 1670 1671 1718 1719 2171 2172 2173 2195 2196 3444 3445 3446
13 15 36 37 38 39 61 62 63 64 85 86 87 1670 1671 1672 1719 1720 2172 2173 2174 2196 2197 3445 3446 3447
14 16 37 38 39 40 62 63 64 65 86 87 88 1671 1672 1673 1720 1721 2173 2174 2175 2197 2198 3446 3447 3448
15 17 38 39 40 41 63 64 65 66 87 88 89 1672 1673 1674 1721 1722 2174 2175 2176 2198 2199 3447 3448 3449
16 18 39 40 41 42 64 65 66 67 88 89 90 1673 1674 1675 1722 1723 2175 2176 2177 2199 2200 3448 3449 3450
17 19 40 41 42 43 65 66 67 68 89 90 91 1674 1675 1676 1723 1724 2176 2177 2178 2200 2201 3449 3450 3451
18 20 41 42 43 44 66 67 68 69 90 91 92 1675 1676 1677 1724 1725 2177 2178 2179 2201 2202 3450 3451 3452
19 21 42 43 44 45 67 68 69 70 91 92 93 1676 1677 1678 1725 1726 2178 2179 2180 2202 2203 3451 3452 3453
20 22 43 44 45 46 68 69 70 71 92 93 94 1677 1678 1679 1726 1727 2179 2180 2181 2203 2204 3452 3453 3454
21 23 44 45 46 47 69 70 71 93 94 95 1678 1679 1727 2180 2181 2182 2204 2205 3453 3454 3455
22 45 46 47 70 71 94 95 1679 2181 2182 2183 2205 2206 3454 3455
0 1 2 25 48 49 50 72 73 74 96 97 144 145 2160 2161 2184 2185 2256
0 1 2 3 24 26 49 50 51 72 73 74 75 96 97 98 144 145 146 2160 2161 2162 2184 2185 2186 2256 2257
1 2 3 4 25 27 50 51 52 73 74 75 76 96 97 98 99 145 146 147 2161 2162 2163 2184 2185 2186 2187 2256 2257 2258
2 3 4 5 26 28 51 52 53 74 75 76 77 97 98 99 100 146 147 148 2162 2163 2164 2185 2186 2187 2188 2257 2258 2259
3 4 5 6 27 29 52 53 54 75 76 77 78 98 99 100 101 147 148 149 2163 2164 2165 2186 2187 2188 2189 2258 2259 2260
4 5 6 7 28 30 53 54 55 76 77 78 79 99 100 101 102 148 149 150 2164 2165 2166 2187 2188 2189 2190 2259 2260 2261
5 6 7 8 29 31 54 55 56 77 78 79 80 100 101 102 103 149 150 151 2165 2166 2167 2188 2189 2190 2191 2260 2261 2262
6 7 8 9 30 32 55 56 57 78 79 80 81 101 102 103 104 150 151 152 2166 2167 2168 2189 2190 2191 2192 2261 2262 2263
7 8 9 10 31 33 56 57 58 79 80 81 82 102 103 104 105 151 152 153 2167 2168 2169 2190 2191 2192 2193 2262 2263 2264
8 9 10 11 32 34 57 58 59 80 81 82 83 103 104 105 106 152 153 154 2168 2169 2170 2191 2192 2193 2194 2263 2264 2265
9 10 11 12 33 35 58 59 60 81 82 83 84 104 105 106 107 153 154 155 2169 2170 2171 2192 2193 2194 2195 2264 2265 2266
10 11 12 13 34 36 59 60 61 82 83 84 85 105 106 107 108 154 155 156 2170 2171 2172 2193 2194 2195 2196 2265 2266 2267
11 12 13 14 35 37 60 61 62 83 84 85 86 106 107 108 109 155 156 157 2171 2172 2173 2194 2195 2196 2197 2266 2267 2268
12 13 14 15 36 38 61 62 63 84 85 86 87 107 108 109 110 156 157 158 2172 2173 2174 2195 2196 2197 2198 2267 2268 2269
13 14 15 16 37 39 62 63 64 85 86 87 88 108 109 110 111 157 158 159 2173 2174 2175 2196 2197 2198 2199 2268 2269 2270
14 15 16 17 38 40 63 64 65 86 87 88 89 109 110 111 112 158 159 160 2174 2175 2176 2197 2198 2199 2200 2269 2270 2271
15 16 17 18 39 41 64 65 66 87 88 89 90 110 111 112 113 159 160 161 2175 2176 2177 2198 2199 2200 2201 2270 2271 2272
16 17 18 19 40 42 65 66 67 88 89 90 91 111 112 113 114 160 161 162 2176 2177 2178 2199 2200 2201 2202 2271 2272 2273
17 18 19 20 41 43 66 67 68 89 90 91 92 112 113 114 115 161 162 163 2177 2178 2179 2200 2201 2202 2203 2272 2273 2274
18 19 20 21 42 44 67 68 69 90 91 92 93 113 114 115 116 162 163 164 2178 2179 2180 2201 2202 2203 2204 2273 2274 2275
19 20 21 22 43 45 68 69 70 91 92 93 94 114 115 116 117 163 164 165 2179 2180 2181 2202 2203 2204 2205 2274 2275 2276
20 21 22 23 44 46 69 70 71 92 93 94 95 115 116 117 118 164 165 166 2180 2181 2182 2203 2204 2205 2206 2275 2276 2277
21 22 23 45 47 70 71 93 94 95 116 117 118 119 165 166 167 2181 2182 2183 2204 2205 2206 2207 2276 2277 2278
22 23 46 71 94 95 117 118 119 166 167 2182 2183 2205 2206 2207 2277 2278 2279
0 1 24 49 72 73 192 193 194 216 217 1656 1657 1704 1705 1706 1848 1849 1850
0 1 2 24 25 48 50 72 73 74 192 193 194 195 216 217 218 1656 1657 1658 1704 1705 1706 1707 1849 1850 1851
0 1 2 3 24 25 26 49 51 72 73 74 75 193 194 195 196 217 218 219 1657 1658 1659 1705 1706 1707 1708 1850 1851 1852
1 2 3 4 25 26 27 50 52 73 74 75 76 194 195 196 197 218 219 220 1658 1659 1660 1706 1707 1708 1709 1851 1852 1853
2 3 4 5 26 27 28 51 53 74 75 76 77 195 196 197 198 219 220 221 1659 1660 1661 1707 1708 1709 1710 1852 1853 1854
3 4 5 6 27 28 29 52 54 75 76 77 78 196 197 198 199 220 221 222 1660 1661 1662 1708 1709 1710 1711 1853 1854 1855
4 5 6 7 28 29 30 53 55 76 77 78 79 197 198 199 200 221 222 223 1661 1662 1663 1709 1710 1711 1712 1854 1855 1856
5 6 7 8 29 30 31 54 56 77 78 79 80 198 199 200 201 222 223 224 1662 1663 1664 1710 1711 1712 1713 1855 1856 1857
6 7 8 9 30 31 32 55 57 78 79 80 81 199 200 201 202 223 224 225 1663 1664 1665 1711 1712 1713 1714 1856 1857 1858
7 8 9 10 31 32 33 56 58 79 80 81 82 200 201 202 203 224 225 226 1664 1665 1666 1712 1713 1714 1715 1857 1858 1859
8 9 10 11 32 33 34 57 59 80 81 82 83 201 202 203 204 225 226 227 1665 1666 1667 1713 1714 1715 1716 1858 1859 1860
9 10 11 12 33 34 35 58 60 81 82 83 84 202 203 204 205 226 227 228 1666 1667 1668 1714 1715 1716 1717 1859 1860 1861
10 11 12 13 34 35 36 59 61 82 83 84 85 203 204 205 206 227 228 229 1667 1668 1669 1715 1716 1717 1718 1860 1861 1862
11 12 13 14 35 36 37 60 62 83 84 85 86 204 205 206 207 228 229 230 1668 1669 1670 1716 1717 1718 1719 1861 1862 1863
12 13 14 15 36 37 38 61 63 84 85 86 87 205 206 207 208 229 230 231 1669 1670 1671 1717 1718 1719 1720 1862 1863 1864
13 14 15 16 37 38 39 62 64 85 86 87 88 206 207 208 209 230 231 232 1670 1671 1672 1718 1719 1720 1721 1863 1864 1865
14 15 16 17 38 39 40 63 65 86 87 88 89 207 208 209 210 231 232 233 1671 1672 1673 1719 1720 1721 1722 1864 1865 1866
15 16 17 18 39 40 41 64 66 87 88 89 90 208 209 210 211 232 233 234 1672 1673 1674 1720 1721 1722 1723 1865 1866 1867
16 17 18 19 40 41 42 65 67 88 89 90 91 209 210 211 212 233 234 235 1673 1674 1675 1721 1722 1723 1724 1866 1867 1868
17 18 19 20 41 42 43 66 68 89 90 91 92 210 211 212 213 234 235 236 1674 1675 1676 1722 1723 1724 1725 1867 1868 1869
18 19 20 21 42 43 44 67 69 90 91 92 93 211 212 213 214 235 236 237 1675 1676 1677 1723 1724 1725 1726 1868 1869 1870
19 20 21 22 43 44 45 68 70 91 92 93 94 212 213 214 215 236 237 238 1676 1677 1678 1724 1725 1726 1727 1869 1870 1871
20 21 22 23 44 45 46 69 71 92 93 94 95 213 214 215 237 238 239 1677 1678 1679 1725 1726 1727 1870 1871
21 22 23 45 46 47 70 93 94 95 214 215 238 239 1678 1679 1726 1727 1871
0 1 24 25 48 49 50 73 96 144 145 192 193 194 216 217 288
0 1 2 24 25 26 48 49 50 51 72 74 96 97 144 145 146 193 194 195 216 217 218 289
1 2 3 24 25 26 27 49 50 51 52 73 75 96 97 98 145 146 147 194 195 196 217 218 219 290
2 3 4 25 26 27 28 50 51 52 53 74 76 97 98 99 146 147 148 195 196 197 218 219 220 291
3 4 5 26 27 28 29 51 52 53 54 75 77 98 99 100 147 148 149 196 197 198 219 220 221 292
4 5 6 27 28 29 30 52 53 54 55 76 78 99 100 101 148 149 150 197 198 199 220 221 222 293
5 6 7 28 29 30 31 53 54 55 56 77 79 100 101 102 149 150 151 198 199 200 221 222 223 294
6 7 8 29 30 31 32 54 55 56 57 78 80 101 102 103 150 151 152 199 200 201 222 223 224 295
7 8 9 30 31 32 33 55 56 57 58 79 81 102 103 104 151 152 153 200 201 202 223 224 225 296
8 9 10 31 32 33 34 56 57 58 59 80 82 103 104 105 152 153 154 201 202 203 224 225 226 297
9 10 11 32 33 34 35 57 58 59 60 81 83 104 105 106 153 154 155 202 203 204 225 226 227 298
10 11 12 33 34 35 36 58 59 60 61 82 84 105 106 107 154 155 156 203 204 205 226 227 228 299
11 12 13 34 35 36 37 59 60 61 62 83 85 106 107 108 155 156 157 204 205 206 227 228 229 300
12 13 14 35 36 37 38 60 61 62 63 84 86 107 108 109 156 157 158 205 206 207 228 229 230 301
13 14 15 36 37 38 39 61 62 63 64 85 87 108 109 110 157 158 159 206 207 208 229 230 231 302
14 15 16 37 38 39 40 62 63 64 65 86 88 109 110 111 158 159 160 207 208 209 230 231 232 303
15 16 17 38 39 40 41 63 64 65 66 87 89 110 111 112 159 160 161 208 209 210 231 232 233 304
16 17 18 39 40 41 42 64 65 66 67 88 90 111 112 113 160 161 162 209 210 211 232 233 234 305
17 18 19 40 41 42 43 65 66 67 68 89 91 112 113 114 161 162 163 210 211 212 233 234 235 306
18 19 20 41 42 43 44 66 67 68 69 90 92 113 114 115 162 163 164 211 212 213 234 235 236 307
19 20 21 42 43 44 45 67 68 69 70 91 93 114 115 116 163 164 165 212 213 214 235 236 237 308
20 21 22 43 44 45 46 68 69 70 71 92 94 115 116 117 164 165 166 213 214 215 236 237 238 309
21 22 23 44 45 46 47 69 70 71 93 95 116 117 118 165 166 167 214 215 237 238 239 310
22 23 45 46 47 70 71 94 117 118 119 166 167 215 238 239 311
24 25 26 72 73 74 97 120 121 144 145 168 2184 2185 2256 2257 2280
24 25 26 27 73 74 75 96 98 120 121 122 144 145 146 169 2184 2185 2186 2256 2257 2258 2280 2281
25 26 27 28 74 75 76 97 99 121 122 123 145 146 147 170 2185 2186 2187 2256 2257 2258 2259 2280 2281 2282
26 27 28 29 75 76 77 98 100 122 123 124 146 147 148 171 2186 2187 2188 2257 2258 2259 2260 2281 2282 2283
27 28 29 30 76 77 78 99 101 123 124 125 147 148 149 172 2187 2188 2189 2258 2259 2260 2261 2282 2283 2284
28 29 30 31 77 78 79 100 102 124 125 126 148 149 150 173 2188 2189 2190 2259 2260 2261 2262 2283 2284 2285
29 30 31 32 78 79 80 101 103 125 126 127 149 150 151 174 2189 2190 2191 2260 2261 2262 2263 2284 2285 2286
30 31 32 33 79 80 81 102 104 126 127 128 150 151 152 175 2190 2191 2192 2261 2262 2263 2264 2285 2286 2287
31 32 33 34 80 81 82 103 105 127 128 129 151 152 153 176 2191 2192 2193 2262 2263 2264 2265 2286 2287 2288
32 33 34 35 81 82 83 104 106 128 129 130 152 153 154 177 2192 2193 2194 2263 2264 2265 2266 2287 2288 2289
33 34 35 36 82 83 84 105 107 129 130 131 153 154 155 178 2193 2194 2195 2264 2265 2266 2267 2288 2289 2290
34 35 36 37 83 84 85 106 108 130 131 132 154 155 156 179 2194 2195 2196 2265 2266 2267 2268 2289 2290 2291
35 36 37 38 84 85 86 107 109 131 132 133 155 156 157 180 2195 2196 2197 2266 2267 2268 2269 2290 2291 2292
36 37 38 39 85 86 87 108 110 132 133 134 156 157 158 181 2196 2197 2198 2267 2268 2269 2270 2291 2292 2293
37 38 39 40 86 87 88 109 111 133 134 135 157 158 159 182 2197 2198 2199 2268 2269 2270 2271 2292 2293 2294
38 39 40 41 87 88 89 110 112 134 135 136 158 159 160 183 2198 2199 2200 2269 2270 2271 2272 2293 2294 2295
39 40 41 42 88 89 90 111 113 135 136 137 159 160 161 184 2199 2200 2201 2270 2271 2272 2273 2294 2295 2296
40 41 42 43 89 90 91 112 114 136 137 138 160 161 162 185 2200 2201 2202 2271 2272 2273 2274 2295 2296 2297
41 42 43 44 90 91 92 113 115 137 138 139 161 162 163 186 2201 2202 2203 2272 2273 2274 2275 2296 2297 2298
42 43 44 45 91 92 93 114 116 138 139 140 162 163 164 187 2202 2203 2204 2273 2274 2275 2276 2297 2298 2299
43 44 45 46 92 93 94 115 117 139 140 141 163 164 165 188 2203 2204 2205 2274 2275 2276 2277 2298 2299 2300
44 45 46 47 93 94 95 116 118 140 141 142 164 165 166 189 2204 2205 2206 2275 2276 2277 2278 2299 2300 2301
45 46 47 94 95 117 119 141 142 143 165 166 167 190 2205 2206 2207 2276 2277 2278 2279 2300 2301 2302
46 47 95 118 142 143 166 167 191 2206 2207 2277 2278 2279 2301 2302 2303
96 97 121 144 145 168 169 288 289 312 624 648 2256 2257 2280 2281
96 97 98 120 122 145 146 168 169 170 289 290 313 624 625 648 649 2256 2257 2258 2280 2281 2282
97 98 99 121 123 146 147 169 170 171 290 291 314 625 626 649 650 2257 2258 2259 2281 2282 2283
98 99 100 122 124 147 148 170 171 172 291 292 315 626 627 650 651 2258 2259 2260 2282 2283 2284
99 100 101 123 125 148 149 171 172 173 292 293 316 627 628 651 652 2259 2260 2261 2283 2284 2285
100 101 102 124 126 149 150 172 173 174 293 294 317 628 629 652 653 2260 2261 2262 2284 2285 2286
101 102 103 125 127 150 151 173 174 175 294 295 318 629 630 653 654 2261 2262 2263 2285 2286 2287
102 103 104 126 128 151 152 174 175 176 295 296 319 630 631 654 655 2262 2263 2264 2286 2287 2288
103 104 105 127 129 152 153 175 176 177 296 297 320 631 632 655 656 2263 2264 2265 2287 2288 2289
104 105 106 128 130 153 154 176 177 178 297 298 321 632 633 656 657 2264 2265 2266 2288 2289 2290
105 106 107 129 131 154 155 177 178 179 298 299 322 633 634 657 658 2265 2266 2267 2289 2290 2291
106 107 108 130 132 155 156 178 179 180 299 300 323 634 635 658 659 2266 2267 2268 2290 2291 2292
107 108 109 131 133 156 157 179 180 181 300 301 324 635 636 659 660 2267 2268 2269 2291 2292 2293
108 109 110 132 134 157 158 180 181 182 301 302 325 636 637 660 661 2268 2269 2270 2292 2293 2294
109 110 111 133 135 158 159 181 182 183 302 303 326 637 638 661 662 2269 2270 2271 2293 2294 2295
110 111 112 134 136 159 160 182 183 184 303 304 327 638 639 662 663 2270 2271 2272 2294 2295 2296
111 112 113 135 137 160 161 183 184 185 304 305 328 639 640 663 664 2271 2272 2273 2295 2296 2297
112 113 114 136 138 161 162 184 185 186 305 306 329 640 641 664 665 2272 2273 2274 2296 2297 2298
113 114 115 137 139 162 163 185 186 187 306 307 330 641 642 665 666 2273 2274 2275 2297 2298 2299
114 115 116 138 140 163 164 186 187 188 307 308 331 642 643 666 667 2274 2275 2276 2298 2299 2300
115 116 117 139 141 164 165 187 188 189 308 309 332 643 644 667 668 2275 2276 2277 2299 2300 2301
116 117 118 140 142 165 166 188 189 190 309 310 333 644 645 668 669 2276 2277 2278 2300 2301 2302
117 118 119 141 143 166 167 189 190 191 310 311 334 645 646 669 670 2277 2278 2279 2301 2302 2303
118 119 142 167 190 191 311 335 646 647 670 671 2278 2279 2302 2303
24 25 72 73 96 97 120 145 168 169 216 217 288 289 312
24 25 26 72 73 74 96 97 98 120 121 144 146 168 169 170 217 218 288 289 290 313
25 26 27 73 74 75 97 98 99 121 122 145 147 169 170 171 218 219 289 290 291 314
26 27 28 74 75 76 98 99 100 122 123 146 148 170 171 172 219 220 290 291 292 315
27 28 29 75 76 77 99 100 101 123 124 147 149 171 172 173 220 221 291 292 293 316
28 29 30 76 77 78 100 101 102 124 125 148 150 172 173 174 221 222 292 293 294 317
29 30 31 77 78 79 101 102 103 125 126 149 151 173 174 175 222 223 293 294 295 318
30 31 32 78 79 80 102 103 104 126 127 150 152 174 175 176 223 224 294 295 296 319
31 32 33 79 80 81 103 104 105 127 128 151 153 175 176 177 224 225 295 296 297 320
32 33 34 80 81 82 104 105 106 128 129 152 154 176 177 178 225 226 296 297 298 321
33 34 35 81 82 83 105 106 107 129 130 153 155 177 178 179 226 227 297 298 299 322
34 35 36 82 83 84 106 107 108 130 131 154 156 178 179 180 227 228 298 299 300 323
35 36 37 83 84 85 107 108 109 131 132 155 157 179 180 181 228 229 299 300 301 324
36 37 38 84 85 86 108 109 110 132 133 156 158 180 181 182 229 230 300 301 302 325
37 38 39 85 86 87 109 110 111 133 134 157 159 181 182 183 230 231 301 302 303 326
38 39 40 86 87 88 110 111 112 134 135 158 160 182 183 184 231 232 302 303 304 327
39 40 41 87 88 89 111 112 113 135 136 159 161 183 184 185 232 233 303 304 305 328
40 41 42 88 89 90 112 113 114 136 137 160 162 184 185 186 233 234 304 305 306 329
41 42 43 89 90 91 113 114 115 137 138 161 163 185 186 187 234 235 305 306 307 330
42 43 44 90 91 92 114 115 116 138 139 162 164 186 187 188 235 236 306 307 308 331
43 44 45 91 92 93 115 116 117 139 140 163 165 187 188 189 236 237 307 308 309 332
44 45 46 92 93 94 116 117 118 140 141 164 166 188 189 190 237 238 308 309 310 333
45 46 47 93 94 95 117 118 119 141 142 165 167 189 190 191 238 239 309 310 311 334
46 47 94 95 118 119 142 143 166 190 191 239 310 311 335
96 120 121 144 145 169 288 289 312 313 360 624 648 649 720 2280
97 120 121 122 144 145 146 168 170 288 289 290 312 313 314 361 624 625 648 649 650 720 721 2281
98 121 122 123 145 146 147 169 171 289 290 291 313 314 315 362 625 626 649 650 651 721 722 2282
99 122 123 124 146 147 148 170 172 290 291 292 314 315 316 363 626 627 650 651 652 722 723 2283
100 123 124 125 147 148 149 171 173 291 292 293 315 316 317 364 627 628 651 652 653 723 724 2284
101 124 125 126 148 149 150 172 174 292 293 294 316 317 318 365 628 629 652 653 654 724 725 2285
102 125 126 127 149 150 151 173 175 293 294 295 317 318 319 366 629 630 653 654 655 725 726 2286
103 126 127 128 150 151 152 174 176 294 295 296 318 319 320 367 630 631 654 655 656 726 727 2287
104 127 128 129 151 152 153 175 177 295 296 297 319 320 321 368 631 632 655 656 657 727 728 2288
105 128 129 130 152 153 154 176 178 296 297 298 320 321 322 369 632 633 656 657 658 728 729 2289
106 129 130 131 153 154 155 177 179 297 298 299 321 322 323 370 633 634 657 658 659 729 730 2290
107 130 131 132 154 155 156 178 180 298 299 300 322 323 324 371 634 635 658 659 660 730 731 2291
108 131 132 133 155 156 157 179 181 299 300 301 323 324 325 372 635 636 659 660 661 731 732 2292
109 132 133 134 156 157 158 180 182 300 301 302 324 325 326 373 636 637 660 661 662 732 733 2293
110 133 134 135 157 158 159 181 183 301 302 303 325 326 327 374 637 638 661 662 663 733 734 2294
111 134 135 136 158 159 160 182 184 302 303 304 326 327 328 375 638 639 662 663 664 734 735 2295
112 135 136 137 159 160 161 183 185 303 304 305 327 328 329 376 639 640 663 664 665 735 736 2296
113 136 137 138 160 161 162 184 186 304 305 306 328 329 330 377 640 641 664 665 666 736 737 2297
114 137 138 139 161 162 163 185 187 305 306 307 329 330 331 378 641 642 665 666 667 737 738 2298
115 138 139 140 162 163 164 186 188 306 307 308 330 331 332 379 642 643 666 667 668 738 739 2299
116 139 140 141 163 164 165 187 189 307 308 309 331 332 333 380 643 644 667 668 669 739 740 2300
117 140 141 142 164 165 166 188 190 308 309 310 332 333 334 381 644 645 668 669 670 740 741 2301
118 141 142 143 165 166 167 189 191 309 310 311 333 334 335 382 645 646 669 670 671 741 742 2302
119 142 143 166 167 190 310 311 334 335 383 646 647 670 671 742 743 2303
48 49 72 193 216 217 240 241 264 1704 1705 1848 1849 1850 1896 1897 1898
48 49 50 72 73 192 194 216 217 218 240 241 242 265 1704 1705 1706 1848 1849 1850 1851 1897 1898 1899
48 49 50 51 72 73 74 193 195 217 218 219 241 242 243 266 1705 1706 1707 1849 1850 1851 1852 1898 1899 1900
49 50 51 52 73 74 75 194 196 218 219 220 242 243 244 267 1706 1707 1708 1850 1851 1852 1853 1899 1900 1901
50 51 52 53 74 75 76 195 197 219 220 221 243 244 245 268 1707 1708 1709 1851 1852 1853 1854 1900 1901 1902
51 52 53 54 75 76 77 196 198 220 221 222 244 245 246 269 1708 1709 1710 1852 1853 1854 1855 1901 1902 1903
52 53 54 55 76 77 78 197 199 221 222 223 245 246 247 270 1709 1710 1711 1853 1854 1855 1856 1902 1903 1904
53 54 55 56 77 78 79 198 200 222 223 224 246 247 248 271 1710 1711 1712 1854 1855 1856 1857 1903 1904 1905
54 55 56 57 78 79 80 199 201 223 224 225 247 248 249 272 1711 1712 1713 1855 1856 1857 1858 1904 1905 1906
55 56 57 58 79 80 81 200 202 224 225 226 248 249 250 273 1712 1713 1714 1856 1857 1858 1859 1905 1906 1907
56 57 58 59 80 81 82 201 203 225 226 227 249 250 251 274 1713 1714 1715 1857 1858 1859 1860 1906 1907 1908
57 58 59 60 81 82 83 202 204 226 227 228 250 251 252 275 1714 1715 1716 1858 1859 1860 1861 1907 1908 1909
58 59 60 61 82 83 84 203 205 227 228 229 251 252 253 276 1715 1716 1717 1859 1860 1861 1862 1908 1909 1910
59 60 61 62 83 84 85 204 206 228 229 230 252 253 254 277 1716 1717 1718 1860 1861 1862 1863 1909 1910 1911
60 61 62 63 84 85 86 205 207 229 230 231 253 254 255 278 1717 1718 1719 1861 1862 1863 1864 1910 1911 1912
61 62 63 64 85 86 87 206 208 230 231 232 254 255 256 279 1718 1719 1720 1862 1863 1864 1865 1911 1912 1913
62 63 64 65 86 87 88 207 209 231 232 233 255 256 257 280 1719 1720 1721 1863 1864 1865 1866 1912 1913 1914
63 64 65 66 87 88 89 208 210 232 233 234 256 257 258 281 1720 1721 1722 1864 1865 1866 1867 1913 1914 1915
64 65 66 67 88 89 90 209 211 233 234 235 257 258 259 282 1721 1722 1723 1865 1866 1867 1868 1914 1915 1916
65 66 67 68 89 90 91 210 212 234 235 236 258 259 260 283 1722 1723 1724 1866 1867 1868 1869 1915 1916 1917
66 67 68 69 90 91 92 211 213 235 236 237 259 260 261 284 1723 1724 1725 1867 1868 1869 1870 1916 1917 1918
67 68 69 70 91 92 93 212 214 236 237 238 260 261 262 285 1724 1725 1726 1868 1869 1870 1871 1917 1918 1919
68 69 70 71 92 93 94 213 215 237 238 239 261 262 263 286 1725 1726 1727 1869 1870 1871 1918 1919
69 70 71 93 94 95 214 238 239 262 263 287 1726 1727 1870 1871 1919
48 49 72 73 144 192 193 217 240 241 264 265 288 289 336
48 49 50 72 73 74 144 145 192 193 194 216 218 241 242 264 265 266 288 289 290 337
49 50 51 73 74 75 145 146 193 194 195 217 219 242 243 265 266 267 289 290 291 338
50 51 52 74 75 76 146 147 194 195 196 218 220 243 244 266 267 268 290 291 292 339
51 52 53 75 76 77 147 148 195 196 197 219 221 244 245 267 268 269 291 292 293 340
52 53 54 76 77 78 148 149 196 197 198 220 222 245 246 268 269 270 292 293 294 341
53 54 55 77 78 79 149 150 197 198 199 221 223 246 247 269 270 271 293 294 295 342
54 55 56 78 79 80 150 151 198 199 200 222 224 247 248 270 271 272 294 295 296 343
55 56 57 79 80 81 151 152 199 200 201 223 225 248 249 271 272 273 295 296 297 344
56 57 58 80 81 82 152 153 200 201 202 224 226 249 250 272 273 274 296 297 298 345
57 58 59 81 82 83 153 154 201 202 203 225 227 250 251 273 274 275 297 298 299 346
58 59 60 82 83 84 154 155 202 203 204 226 228 251 252 274 275 276 298 299 300 347
59 60 61 83 84 85 155 156 203 204 205 227 229 252 253 275 276 277 299 300 301 348
60 61 62 84 85 86 156 157 204 205 206 228 230 253 254 276 277 278 300 301 302 349
61 62 63 85 86 87 157 158 205 206 207 229 231 254 255 277 278 279 301 302 303 350
62 63 64 86 87 88 158 159 206 207 208 230 232 255 256 278 279 280 302 303 304 351
63 64 65 87 88 89 159 160 207 208 209 231 233 256 257 279 280 281 303 304 305 352
64 65 66 88 89 90 160 161 208 209 210 232 234 257 258 280 281 282 304 305 306 353
65 66 67 89 90 91 161 162 209 210 211 233 235 258 259 281 282 283 305 306 307 354
66 67 68 90 91 92 162 163 210 211 212 234 236 259 260 282 283 284 306 307 308 355
67 68 69 91 92 93 163 164 211 212 213 235 237 260 261 283 284 285 307 308 309 356
68 69 70 92 93 94 164 165 212 213 214 236 238 261 262 284 285 286 308 309 310 357
69 70 71 93 94 95 165 166 213 214 215 237 239 262 263 285 286 287 309 310 311 358
70 71 94 95 166 167 214 215 238 263 286 287 310 311 359
192 193 216 241 264 265 288 336 1272 1273 1320 1321 1848 1849 1896 1897
192 193 194 216 217 240 242 264 265 266 288 289 337 1273 1274 1321 1322 1848 1849 1850 1896 1897 1898
193 194 195 217 218 241 243 265 266 267 289 290 338 1274 1275 1322 1323 1849 1850 1851 1897 1898 1899
194 195 196 218 219 242 244 266 267 268 290 291 339 1275 1276 1323 1324 1850 1851 1852 1898 1899 1900
195 196 197 219 220 243 245 267 268 269 291 292 340 1276 1277 1324 1325 1851 1852 1853 1899 1900 1901
196 197 198 220 221 244 246 268 269 270 292 293 341 1277 1278 1325 1326 1852 1853 1854 1900 1901 1902
197 198 199 221 222 245 247 269 270 271 293 294 342 1278 1279 1326 1327 1853 1854 1855 1901 1902 1903
198 199 200 222 223 246 248 270 271 272 294 295 343 1279 1280 1327 1328 1854 1855 1856 1902 1903 1904
199 200 201 223 224 247 249 271 272 273 295 296 344 1280 1281 1328 1329 1855 1856 1857 1903 1904 1905
200 201 202 224 225 248 250 272 273 274 296 297 345 1281 1282 1329 1330 1856 1857 1858 1904 1905 1906
201 202 203 225 226 249 251 273 274 275 297 298 346 1282 1283 1330 1331 1857 1858 1859 1905 1906 1907
202 203 204 226 227 250 252 274 275 276 298 299 347 1283 1284 1331 1332 1858 1859 1860 1906 1907 1908
203 204 205 227 228 251 253 275 276 277 299 300 348 1284 1285 1332 1333 1859 1860 1861 1907 1908 1909
204 205 206 228 229 252 254 276 277 278 300 301 349 1285 1286 1333 1334 1860 1861 1862 1908 1909 1910
205 206 207 229 230 253 255 277 278 279 301 302 350 1286 1287 1334 1335 1861 1862 1863 1909 1910 1911
206 207 208 230 231 254 256 278 279 280 302 303 351 1287 1288 1335 1336 1862 1863 1864 1910 1911 1912
207 208 209 231 232 255 257 279 280 281 303 304 352 1288 1289 1336 1337 1863 1864 1865 1911 1912 1913
208 209 210 232 233 256 258 280 281 282 304 305 353 1289 1290 1337 1338 1864 1865 1866 1912 1913 1914
209 210 211 233 234 257 259 281 282 283 305 306 354 1290 1291 1338 1339 1865 1866 1867 1913 1914 1915
210 211 212 234 235 258 260 282 283 284 306 307 355 1291 1292 1339 1340 1866 1867 1868 1914 1915 1916
211 212 213 235 236 259 261 283 284 285 307 308 356 1292 1293 1340 1341 1867 1868 1869 1915 1916 1917
212 213 214 236 237 260 262 284 285 286 308 309 357 1293 1294 1341 1342 1868 1869 1870 1916 1917 1918
213 214 215 237 238 261 263 285 286 287 309 310 358 1294 1295 1342 1343 1869 1870 1871 1917 1918 1919
214 215 238 239 262 286 287 310 311 359 1295 1343 1870 1871 1918 1919
192 216 217 240 241 265 288 289 336 337 360 1272 1273 1320 1321 1464 1465 1896
193 216 217 218 240 241 242 264 266 288 289 290 336 337 338 361 1273 1274 1320 1321 1322 1465 1466 1897
194 217 218 219 241 242 243 265 267 289 290 291 337 338 339 362 1274 1275 1321 1322 1323 1466 1467 1898
195 218 219 220 242 243 244 266 268 290 291 292 338 339 340 363 1275 1276 1322 1323 1324 1467 1468 1899
196 219 220 221 243 244 245 267 269 291 292 293 339 340 341 364 1276 1277 1323 1324 1325 1468 1469 1900
197 220 221 222 244 245 246 268 270 292 293 294 340 341 342 365 1277 1278 1324 1325 1326 1469 1470 1901
198 221 222 223 245 246 247 269 271 293 294 295 341 342 343 366 1278 1279 1325 1326 1327 1470 1471 1902
199 222 223 224 246 247 248 270 272 294 295 296 342 343 344 367 1279 1280 1326 1327 1328 1471 1472 1903
200 223 224 225 247 248 249 271 273 295 296 297 343 344 345 368 1280 1281 1327 1328 1329 1472 1473 1904
201 224 225 226 248 249 250 272 274 296 297 298 344 345 346 369 1281 1282 1328 1329 1330 1473 1474 1905
202 225 226 227 249 250 251 273 275 297 298 299 345 346 347 370 1282 1283 1329 1330 1331 1474 1475 1906
203 226 227 228 250 251 252 274 276 298 299 300 346 347 348 371 1283 1284 1330 1331 1332 1475 1476 1907
204 227 228 229 251 252 253 275 277 299 300 301 347 348 349 372 1284 1285 1331 1332 1333 1476 1477 1908
205 228 229 230 252 253 254 276 278 300 301 302 348 349 350 373 1285 1286 1332 1333 1334 1477 1478 1909
206 229 230 231 253 254 255 277 279 301 302 303 349 350 351 374 1286 1287 1333 1334 1335 1478 1479 1910
207 230 231 232 254 255 256 278 280 302 303 304 350 351 352 375 1287 1288 1334 1335 1336 1479 1480 1911
208 231 232 233 255 256 257 279 281 303 304 305 351 352 353 376 1288 1289 1335 1336 1337 1480 1481 1912
209 232 233 234 256 257 258 280 282 304 305 306 352 353 354 377 1289 1290 1336 1337 1338 1481 1482 1913
210 233 234 235 257 258 259 281 283 305 306 307 353 354 355 378 1290 1291 1337 1338 1339 1482 1483 1914
211 234 235 236 258 259 260 282 284 306 307 308 354 355 356 379 1291 1292 1338 1339 1340 1483 1484 1915
212 235 236 237 259 260 261 283 285 307 308 309 355 356 357 380 1292 1293 1339 1340 1341 1484 1485 1916
213 236 237 238 260 261 262 284 286 308 309 310 356 357 358 381 1293 1294 1340 1341 1342 1485 1486 1917
214 237 238 239 261 262 263 285 287 309 310 311 357 358 359 382 1294 1295 1341 1342 1343 1486 1487 1918
215 238 239 262 263 286 310 311 358 359 383 1295 1342 1343 1487 1919
72 120 144 145 168 169 216 217 240 241 264 265 289 312 313 336 337 360
73 120 121 144 145 146 168 169 170 216 217 218 241 242 264 265 266 288 290 312 313 314 336 337 338 361
74 121 122 145 146 147 169 170 171 217 218 219 242 243 265 266 267 289 291 313 314 315 337 338 339 362
75 122 123 146 147 148 170 171 172 218 219 220 243 244 266 267 268 290 292 314 315 316 338 339 340 363
76 123 124 147 148 149 171 172 173 219 220 221 244 245 267 268 269 291 293 315 316 317 339 340 341 364
77 124 125 148 149 150 172 173 174 220 221 222 245 246 268 269 270 292 294 316 317 318 340 341 342 365
78 125 126 149 150 151 173 174 175 221 222 223 246 247 269 270 271 293 295 317 318 319 341 342 343 366
79 126 127 150 151 152 174 175 176 222 223 224 247 248 270 271 272 294 296 318 319 320 342 343 344 367
80 127 128 151 152 153 175 176 177 223 224 225 248 249 271 272 273 295 297 319 320 321 343 344 345 368
81 128 129 152 153 154 176 177 178 224 225 226 249 250 272 273 274 296 298 320 321 322 344 345 346 369
82 129 130 153 154 155 177 178 179 225 226 227 250 251 273 274 275 297 299 321 322 323 345 346 347 370
83 130 131 154 155 156 178 179 180 226 227 228 251 252 274 275 276 298 300 322 323 324 346 347 348 371
84 131 132 155 156 157 179 180 181 227 228 229 252 253 275 276 277 299 301 323 324 325 347 348 349 372
85 132 133 156 157 158 180 181 182 228 229 230 253 254 276 277 278 300 302 324 325 326 348 349 350 373
86 133 134 157 158 159 181 182 183 229 230 231 254 255 277 278 279 301 303 325 326 327 349 350 351 374
87 134 135 158 159 160 182 183 184 230 231 232 255 256 278 279 280 302 304 326 327 328 350 351 352 375
88 135 136 159 160 161 183 184 185 231 232 233 256 257 279 280 281 303 305 327 328 329 351 352 353 376
89 136 137 160 161 162 184 185 186 232 233 234 257 258 280 281 282 304 306 328 329 330 352 353 354 377
90 137 138 161 162 163 185 186 187 233 234 235 258 259 281 282 283 305 307 329 330 331 353 354 355 378
91 138 139 162 163 164 186 187 188 234 235 236 259 260 282 283 284 306 308 330 331 332 354 355 356 379
92 139 140 163 164 165 187 188 189 235 236 237 260 261 283 284 285 307 309 331 332 333 355 356 357 380
93 140 141 164 165 166 188 189 190 236 237 238 261 262 284 285 286 308 310 332 333 334 356 357 358 381
94 141 142 165 166 167 189 190 191 237 238 239 262 263 285 286 287 309 311 333 334 335 357 358 359 382
95 142 143 166 167 190 191 238 239 263 286 287 310 334 335 358 359 383
120 144 168 169 288 289 313 336 337 360 361 648 720 721 744 745
121 145 168 169 170 288 289 290 312 314 336 337 338 360 361 362 648 649 720 721 722 744 745 746
122 146 169 170 171 289 290 291 313 315 337 338 339 361 362 363 649 650 721 722 723 745 746 747
123 147 170 171 172 290 291 292 314 316 338 339 340 362 363 364 650 651 722 723 724 746 747 748
124 148 171 172 173 291 292 293 315 317 339 340 341 363 364 365 651 652 723 724 725 747 748 749
125 149 172 173 174 292 293 294 316 318 340 341 342 364 365 366 652 653 724 725 726 748 749 750
126 150 173 174 175 293 294 295 317 319 341 342 343 365 366 367 653 654 725 726 727 749 750 751
127 151 174 175 176 294 295 296 318 320 342 343 344 366 367 368 654 655 726 727 728 750 751 752
128 152 175 176 177 295 296 297 319 321 343 344 345 367 368 369 655 656 727 728 729 751 752 753
129 153 176 177 178 296 297 298 320 322 344 345 346 368 369 370 656 657 728 729 730 752 753 754
130 154 177 178 179 297 298 299 321 323 345 346 347 369 370 371 657 658 729 730 731 753 754 755
131 155 178 179 180 298 299 300 322 324 346 347 348 370 371 372 658 659 730 731 732 754 755 756
132 156 179 180 181 299 300 301 323 325 347 348 349 371 372 373 659 660 731 732 733 755 756 757
133 157 180 181 182 300 301 302 324 326 348 349 350 372 373 374 660 661 732 733 734 756 757 758
134 158 181 182 183 301 302 303 325 327 349 350 351 373 374 375 661 662 733 734 735 757 758 759
135 159 182 183 184 302 303 304 326 328 350 351 352 374 375 376 662 663 734 735 736 758 759 760
136 160 183 184 185 303 304 305 327 329 351 352 353 375 376 377 663 664 735 736 737 759 760 761
137 161 184 185 186 304 305 306 328 330 352 353 354 376 377 378 664 665 736 737 738 760 761 762
138 162 185 186 187 305 306 307 329 331 353 354 355 377 378 379 665 666 737 738 739 761 762 763
139 163 186 187 188 306 307 308 330 332 354 355 356 378 379 380 666 667 738 739 740 762 763 764
140 164 187 188 189 307 308 309 331 333 355 356 357 379 380 381 667 668 739 740 741 763 764 765
141 165 188 189 190 308 309 310 332 334 356 357 358 380 381 382 668 669 740 741 742 764 765 766
142 166 189 190 191 309 310 311 333 335 357 358 359 381 382 383 669 670 741 742 743 765 766 767
143 167 190 191 310 311 334 358 359 382 383 670 671 742 743 766 767
216 240 264 265 288 289 312 313 337 360 361 1320 1321 1464 1465 1512 1513
217 241 264 265 266 288 289 290 312 313 314 336 338 360 361 362 1321 1322 1464 1465 1466 1512 1513 1514
218 242 265 266 267 289 290 291 313 314 315 337 339 361 362 363 1322 1323 1465 1466 1467 1513 1514 1515
219 243 266 267 268 290 291 292 314 315 316 338 340 362 363 364 1323 1324 1466 1467 1468 1514 1515 1516
220 244 267 268 269 291 292 293 315 316 317 339 341 363 364 365 1324 1325 1467 1468 1469 1515 1516 1517
221 245 268 269 270 292 293 294 316 317 318 340 342 364 365 366 1325 1326 1468 1469 1470 1516 1517 1518
222 246 269 270 271 293 294 295 317 318 319 341 343 365 366 367 1326 1327 1469 1470 1471 1517 1518 1519
223 247 270 271 272 294 295 296 318 319 320 342 344 366 367 368 1327 1328 1470 1471 1472 1518 1519 1520
224 248 271 272 273 295 296 297 319 320 321 343 345 367 368 369 1328 1329 1471 1472 1473 1519 1520 1521
225 249 272 273 274 296 297 298 320 321 322 344 346 368 369 370 1329 1330 1472 1473 1474 1520 1521 1522
226 250 273 274 275 297 298 299 321 322 323 345 347 369 370 371 1330 1331 1473 1474 1475 1521 1522 1523
227 251 274 275 276 298 299 300 322 323 324 346 348 370 371 372 1331 1332 1474 1475 1476 1522 1523 1524
228 252 275 276 277 299 300 301 323 324 325 347 349 371 372 373 1332 1333 1475 1476 1477 1523 1524 1525
229 253 276 277 278 300 301 302 324 325 326 348 350 372 373 374 1333 1334 1476 1477 1478 1524 1525 1526
230 254 277 278 279 301 302 303 325 326 327 349 351 373 374 375 1334 1335 1477 1478 1479 1525 1526 1527
231 255 278 279 280 302 303 304 326 327 328 350 352 374 375 376 1335 1336 1478 1479 1480 1526 1527 1528
232 256 279 280 281 303 304 305 327 328 329 351 353 375 376 377 1336 1337 1479 1480 1481 1527 1528 1529
233 257 280 281 282 304 305 306 328 329 330 352 354 376 377 378 1337 1338 1480 1481 1482 1528 1529 1530
234 258 281 282 283 305 306 307 329 330 331 353 355 377 378 379 1338 1339 1481 1482 1483 1529 1530 1531
235 259 282 283 284 306 307 308 330 331 332 354 356 378 379 380 1339 1340 1482 1483 1484 1530 1531 1532
236 260 283 284 285 307 308 309 331 332 333 355 357 379 380 381 1340 1341 1483 1484 1485 1531 1532 1533
237 261 284 285 286 308 309 310 332 333 334 356 358 380 381 382 1341 1342 1484 1485 1486 1532 1533 1534
238 262 285 286 287 309 310 311 333 334 335 357 359 381 382 383 1342 1343 1485 1486 1487 1533 1534 1535
239 263 286 287 310 311 334 335 358 382 383 1343 1486 1487 1534 1535
168 264 288 312 313 336 337 361 720 721 744 745 1128 1129 1464 1465 1512 1513
169 265 289 312 313 314 336 337 338 360 362 720 721 722 744 745 746 1128 1129 1130 1464 1465 1466 1512 1513 1514
170 266 290 313 314 315 337 338 339 361 363 721 722 723 745 746 747 1129 1130 1131 1465 1466 1467 1513 1514 1515
171 267 291 314 315 316 338 339 340 362 364 722 723 724 746 747 748 1130 1131 1132 1466 1467 1468 1514 1515 1516
172 268 292 315 316 317 339 340 341 363 365 723 724 725 747 748 749 1131 1132 1133 1467 1468 1469 1515 1516 1517
173 269 293 316 317 318 340 341 342 364 366 724 725 726 748 749 750 1132 1133 1134 1468 1469 1470 1516 1517 1518
174 270 294 317 318 319 341 342 343 365 367 725 726 727 749 750 751 1133 1134 1135 1469 1470 1471 1517 1518 1519
175 271 295 318 319 320 342 343 344 366 368 726 727 728 750 751 752 1134 1135 1136 1470 1471 1472 1518 1519 1520
176 272 296 319 320 321 343 344 345 367 369 727 728 729 751 752 753 1135 1136 1137 1471 1472 1473 1519 1520 1521
177 273 297 320 321 322 344 345 346 368 370 728 729 730 752 753 754 1136 1137 1138 1472 1473 1474 1520 1521 1522
178 274 298 321 322 323 345 346 347 369 371 729 730 731 753 754 755 1137 1138 1139 1473 1474 1475 1521 1522 1523
179 275 299 322 323 324 346 347 348 370 372 730 731 732 754 755 756 1138 1139 1140 1474 1475 1476 1522 1523 1524
180 276 300 323 324 325 347 348 349 371 373 731 732 733 755 756 757 1139 1140 1141 1475 1476 1477 1523 1524 1525
181 277 301 324 325 326 348 349 350 372 374 732 733 734 756 757 758 1140 1141 1142 1476 1477 1478 1524 1525 1526
182 278 302 325 326 327 349 350 351 373 375 733 734 735 757 758 759 1141 1142 1143 1477 1478 1479 1525 1526 1527
183 279 303 326 327 328 350 351 352 374 376 734 735 736 758 759 760 1142 1143 1144 1478 1479 1480 1526 1527 1528
184 280 304 327 328 329 351 352 353 375 377 735 736 737 759 760 761 1143 1144 1145 1479 1480 1481 1527 1528 1529
185 281 305 328 329 330 352 353 354 376 378 736 737 738 760 761 762 1144 1145 1146 1480 1481 1482 1528 1529 1530
186 282 306 329 330 331 353 354 355 377 379 737 738 739 761 762 763 1145 1146 1147 1481 1482 1483 1529 1530 1531
187 283 307 330 331 332 354 355 356 378 380 738 739 740 762 763 764 1146 1147 1148 1482 1483 1484 1530 1531 1532
188 284 308 331 332 333 355 356 357 379 381 739 740 741 763 764 765 1147 1148 1149 1483 1484 1485 1531 1532 1533
189 285 309 332 333 334 356 357 358 380 382 740 741 742 764 765 766 1148 1149 1150 1484 1485 1486 1532 1533 1534
190 286 310 333 334 335 357 358 359 381 383 741 742 743 765 766 767 1149 1150 1151 1485 1486 1487 1533 1534 1535
191 287 311 334 335 358 359 382 742 743 766 767 1150 1151 1486 1487 1534 1535
385 408 409 432 433 434 456 457 2040 2041 2042 2089 2090 2544 3816 3817
384 386 408 409 410 432 433 434 435 456 457 458 2041 2042 2043 2090 2091 2544 2545 2568 3816 3817 3818
385 387 408 409 410 411 433 434 435 436 457 458 459 2042 2043 2044 2091 2092 2544 2545 2546 2568 2569 3817 3818 3819
386 388 409 410 411 412 434 435 436 437 458 459 460 2043 2044 2045 2092 2093 2545 2546 2547 2569 2570 3818 3819 3820
387 389 410 411 412 413 435 436 437 438 459 460 461 2044 2045 2046 2093 2094 2546 2547 2548 2570 2571 3819 3820 3821
388 390 411 412 413 414 436 437 438 439 460 461 462 2045 2046 2047 2094 2095 2547 2548 2549 2571 2572 3820 3821 3822
389 391 412 413 414 415 437 438 439 440 461 462 463 2046 2047 2048 2095 2096 2548 2549 2550 2572 2573 3821 3822 3823
390 392 413 414 415 416 438 439 440 441 462 463 464 2047 2048 2049 2096 2097 2549 2550 2551 2573 2574 3822 3823 3824
391 393 414 415 416 417 439 440 441 442 463 464 465 2048 2049 2050 2097 2098 2550 2551 2552 2574 2575 3823 3824 3825
392 394 415 416 417 418 440 441 442 443 464 465 466 2049 2050 2051 2098 2099 2551 2552 2553 2575 2576 3824 3825 3826
393 395 416 417 418 419 441 442 443 444 465 466 467 2050 2051 2052 2099 2100 2552 2553 2554 2576 2577 3825 3826 3827
394 396 417 418 419 420 442 443 444 445 466 467 468 2051 2052 2053 2100 2101 2553 2554 2555 2577 2578 3826 3827 3828
395 397 418 419 420 421 443 444 445 446 467 468 469 2052 2053 2054 2101 2102 2554 2555 2556 2578 2579 3827 3828 3829
396 398 419 420 421 422 444 445 446 447 468 469 470 2053 2054 2055 2102 2103 2555 2556 2557 2579 2580 3828 3829 3830
397 399 420 421 422 423 445 446 447 448 469 470 471 2054 2055 2056 2103 2104 2556 2557 2558 2580 2581 3829 3830 3831
398 400 421 422 423 424 446 447 448 449 470 471 472 2055 2056 2057 2104 2105 2557 2558 2559 2581 2582 3830 3831 3832
399 401 422 423 424 425 447 448 449 450 471 472 473 2056 2057 2058 2105 2106 2558 2559 2560 2582 2583 3831 3832 3833
400 402 423 424 425 426 448 449 450 451 472 473 474 2057 2058 2059 2106 2107 2559 2560 2561 2583 2584 3832 3833 3834
401 403 424 425 426 427 449 450 451 452 473 474 475 2058 2059 2060 2107 2108 2560 2561 2562 2584 2585 3833 3834 3835
402 404 425 426 427 428 450 451 452 453 474 475 476 2059 2060 2061 2108 2109 2561 2562 2563 2585 2586 3834 3835 3836
403 405 426 427 428 429 451 452 453 454 475 476 477 2060 2061 2062 2109 2110 2562 2563 2564 2586 2587 3835 3836 3837
404 406 427 428 429 430 452 453 454 455 476 477 478 2061 2062 2063 2110 2111 2563 2564 2565 2587 2588 3836 3837 3838
405 407 428 429 430 431 453 454 455 477 478 479 2062 2063 2111 2564 2565 2566 2588 2589 3837 3838 3839
406 429 430 431 454 455 478 479 2063 2565 2566 2567 2589 2590 3838 3839
384 385 386 409 432 433 434 456 457 458 480 481 528 529 2544 2545 2568 2569 2640
384 385 386 387 408 410 433 434 435 456 457 458 459 480 481 482 528 529 530 2544 2545 2546 2568 2569 2570 2640 2641
385 386 387 388 409 411 434 435 436 457 458 459 460 480 481 482 483 529 530 531 2545 2546 2547 2568 2569 2570 2571 2640 2641 2642
386 387 388 389 410 412 435 436 437 458 459 460 461 481 482 483 484 530 531 532 2546 2547 2548 2569 2570 2571 2572 2641 2642 2643
387 388 389 390 411 413 436 437 438 459 460 461 462 482 483 484 485 531 532 533 2547 2548 2549 2570 2571 2572 2573 2642 2643 2644
388 389 390 391 412 414 437 438 439 460 461 462 463 483 484 485 486 532 533 534 2548 2549 2550 2571 2572 2573 2574 2643 2644 2645
389 390 391 392 413 415 438 439 440 461 462 463 464 484 485 486 487 533 534 535 2549 2550 2551 2572 2573 2574 2575 2644 2645 2646
390 391 392 393 414 416 439 440 441 462 463 464 465 485 486 487 488 534 535 536 2550 2551 2552 2573 2574 2575 2576 2645 2646 2647
391 392 393 394 415 417 440 441 442 463 464 465 466 486 487 488 489 535 536 537 2551 2552 2553 2574 2575 2576 2577 2646 2647 2648
392 393 394 395 416 418 441 442 443 464 465 466 467 487 488 489 490 536 537 538 2552 2553 2554 2575 2576 2577 2578 2647 2648 2649
393 394 395 396 417 419 442 443 444 465 466 467 468 488 489 490 491 537 538 539 2553 2554 2555 2576 2577 2578 2579 2648 2649 2650
394 395 396 397 418 420 443 444 445 466 467 468 469 489 490 491 492 538 539 540 2554 2555 2556 2577 2578 2579 2580 2649 2650 2651
395 396 397 398 419 421 444 445 446 467 468 469 470 490 491 492 493 539 540 541 2555 2556 2557 2578 2579 2580 2581 2650 2651 2652
396 397 398 399 420 422 445 446 447 468 469 470 471 491 492 493 494 540 541 542 2556 2557 2558 2579 2580 2581 2582 2651 2652 2653
397 398 399 400 421 423 446 447 448 469 470 471 472 492 493 494 495 541 542 543 2557 2558 2559 2580 2581 2582 2583 2652 2653 2654
398 399 400 401 422 424 447 448 449 470 471 472 473 493 494 495 496 542 543 544 2558 2559 2560 2581 2582 2583 2584 2653 2654 2655
399 400 401 402 423 425 448 449 450 471 472 473 474 494 495 496 497 543 544 545 2559 2560 2561 2582 2583 2584 2585 2654 2655 2656
400 401 402 403 424 426 449 450 451 472 473 474 475 495 496 497 498 544 545 546 2560 2561 2562 2583 2584 2585 2586 2655 2656 2657
401 402 403 404 425 427 450 451 452 473 474 475 476 496 497 498 499 545 546 547 2561 2562 2563 2584 2585 2586 2587 2656 2657 2658
402 403 404 405 426 428 451 452 453 474 475 476 477 497 498 499 500 546 547 548 2562 2563 2564 2585 2586 2587 2588 2657 2658 2659
403 404 405 406 427 429 452 453 454 475 476 477 478 498 499 500 501 547 548 549 2563 2564 2565 2586 2587 2588 2589 2658 2659 2660
404 405 406 407 428 430 453 454 455 476 477 478 479 499 500 501 502 548 549 550 2564 2565 2566 2587 2588 2589 2590 2659 2660 2661
405 406 407 429 431 454 455 477 478 479 500 501 502 503 549 550 551 2565 2566 2567 2588 2589 2590 2591 2660 2661 2662
406 407 430 455 478 479 501 502 503 550 551 2566 2567 2589 2590 2591 2661 2662 2663
384 385 408 433 456 457 576 577 578 600 601 2040 2041 2088 2089 2090 2232 2233 2234
384 385 386 408 409 432 434 456 457 458 576 577 578 579 600 601 602 2040 2041 2042 2088 2089 2090 2091 2233 2234 2235
384 385 386 387 408 409 410 433 435 456 457 458 459 577 578 579 580 601 602 603 2041 2042 2043 2089 2090 2091 2092 2234 2235 2236
385 386 387 388 409 410 411 434 436 457 458 459 460 578 579 580 581 602 603 604 2042 2043 2044 2090 2091 2092 2093 2235 2236 2237
386 387 388 389 410 411 412 435 437 458 459 460 461 579 580 581 582 603 604 605 2043 2044 2045 2091 2092 2093 2094 2236 2237 2238
387 388 389 390 411 412 413 436 438 459 460 461 462 580 581 582 583 604 605 606 2044 2045 2046 2092 2093 2094 2095 2237 2238 2239
388 389 390 391 412 413 414 437 439 460 461 462 463 581 582 583 584 605 606 607 2045 2046 2047 2093 2094 2095 2096 2238 2239 2240
389 390 391 392 413 414 415 438 440 461 462 463 464 582 583 584 585 606 607 608 2046 2047 2048 2094 2095 2096 2097 2239 2240 2241
390 391 392 393 414 415 416 439 441 462 463 464 465 583 584 585 586 607 608 609 2047 2048 2049 2095 2096 2097 2098 2240 2241 2242
391 392 393 394 415 416 417 440 442 463 464 465 466 584 585 586 587 608 609 610 2048 2049 2050 2096 2097 2098 2099 2241 2242 2243
392 393 394 395 416 417 418 441 443 464 465 466 467 585 586 587 588 609 610 611 2049 2050 2051 2097 2098 2099 2100 2242 2243 2244
393 394 395 396 417 418 419 442 444 465 466 467 468 586 587 588 589 610 611 612 2050 2051 2052 2098 2099 2100 2101 2243 2244 2245
394 395 396 397 418 419 420 443 445 466 467 468 469 587 588 589 590 611 612 613 2051 2052 2053 2099 2100 2101 2102 2244 2245 2246
395 396 397 398 419 420 421 444 446 467 468 469 470 588 589 590 591 612 613 614 2052 2053 2054 2100 2101 2102 2103 2245 2246 2247
396 397 398 399 420 421 422 445 447 468 469 470 471 589 590 591 592 613 614 615 2053 2054 2055 2101 2102 2103 2104 2246 2247 2248
397 398 399 400 421 422 423 446 448 469 470 471 472 590 591 592 593 614 615 616 2054 2055 2056 2102 2103 2104 2105 2247 2248 2249
398 399 400 401 422 423 424 447 449 470 471 472 473 591 592 593 594 615 616 617 2055 2056 2057 2103 2104 2105 2106 2248 2249 2250
399 400 401 402 423 424 425 448 450 471 472 473 474 592 593 594 595 616 617 618 2056 2057 2058 2104 2105 2106 2107 2249 2250 2251
400 401 402 403 424 425 426 449 451 472 473 474 475 593 594 595 596 617 618 619 2057 2058 2059 2105 2106 2107 2108 2250 2251 2252
401 402 403 404 425 426 427 450 452 473 474 475 476 594 595 596 597 618 619 620 2058 2059 2060 2106 2107 2108 2109 2251 2252 2253
402 403 404 405 426 427 428 451 453 474 475 476 477 595 596 597 598 619 620 621 2059 2060 2061 2107 2108 2109 2110 2252 2253 2254
403 404 405 406 427 428 429 452 454 475 476 477 478 596 597 598 599 620 621 622 2060 2061 2062 2108 2109 2110 2111 2253 2254 2255
404 405 406 407 428 429 430 453 455 476 477 478 479 597 598 599 621 622 623 2061 2062 2063 2109 2110 2111 2254 2255
405 406 407 429 430 431 454 477 478 479 598 599 622 623 2062 2063 2110 2111 2255
384 385 408 409 432 433 434 457 480 528 529 576 577 578 600 601 672
384 385 386 408 409 410 432 433 434 435 456 458 480 481 528 529 530 577 578 579 600 601 602 673
385 386 387 408 409 410 411 433 434 435 436 457 459 480 481 482 529 530 531 578 579 580 601 602 603 674
386 387 388 409 410 411 412 434 435 436 437 458 460 481 482 483 530 531 532 579 580 581 602 603 604 675
387 388 389 410 411 412 413 435 436 437 438 459 461 482 483 484 531 532 533 580 581 582 603 604 605 676
388 389 390 411 412 413 414 436 437 438 439 460 462 483 484 485 532 533 534 581 582 583 604 605 606 677
389 390 391 412 413 414 415 437 438 439 440 461 463 484 485 486 533 534 535 582 583 584 605 606 607 678
390 391 392 413 414 415 416 438 439 440 441 462 464 485 486 487 534 535 536 583 584 585 606 607 608 679
391 392 393 414 415 416 417 439 440 441 442 463 465 486 487 488 535 536 537 584 585 586 607 608 609 680
392 393 394 415 416 417 418 440 441 442 443 464 466 487 488 489 536 537 538 585 586 587 608 609 610 681
393 394 395 416 417 418 419 441 442 443 444 465 467 488 489 490 537 538 539 586 587 588 609 610 611 682
394 395 396 417 418 419 420 442 443 444 445 466 468 489 490 491 538 539 540 587 588 589 610 611 612 683
395 396 397 418 419 420 421 443 444 445 446 467 469 490 491 492 539 540 541 588 589 590 611 612 613 684
396 397 398 419 420 421 422 444 445 446 447 468 470 491 492 493 540 541 542 589 590 591 612 613 614 685
397 398 399 420 421 422 423 445 446 447 448 469 471 492 493 494 541 542 543 590 591 592 613 614 615 686
398 399 400 421 422 423 424 446 447 448 449 470 472 493 494 495 542 543 544 591 592 593 614 615 616 687
399 400 401 422 423 424 425 447 448 449 450 471 473 494 495 496 543 544 545 592 593 594 615 616 617 688
400 401 402 423 424 425 426 448 449 450 451 472 474 495 496 497 544 545 546 593 594 595 616 617 618 689
401 402 403 424 425 426 427 449 450 451 452 473 475 496 497 498 545 546 547 594 595 596 617 618 619 690
402 403 404 425 426 427 428 450 451 452 453 474 476 497 498 499 546 547 548 595 596 597 618 619 620 691
403 404 405 426 427 428 429 451 452 453 454 475 477 498 499 500 547 548 549 596 597 598 619 620 621 692
404 405 406 427 428 429 430 452 453 454 455 476 478 499 500 501 548 549 550 597 598 599 620 621 622 693
405 406 407 428 429 430 431 453 454 455 477 479 500 501 502 549 550 551 598 599 621 622 623 694
406 407 429 430 431 454 455 478 501 502 503 550 551 599 622 623 695
408 409 410 456 457 458 481 504 505 528 529 552 2568 2569 2640 2641 2664
408 409 410 411 457 458 459 480 482 504 505 506 528 529 530 553 2568 2569 2570 2640 2641 2642 2664 2665
409 410 411 412 458 459 460 481 483 505 506 507 529 530 531 554 2569 2570 2571 2640 2641 2642 2643 2664 2665 2666
410 411 412 413 459 460 461 482 484 506 507 508 530 531 532 555 2570 2571 2572 2641 2642 2643 2644 2665 2666 2667
411 412 413 414 460 461 462 483 485 507 508 509 531 532 533 556 2571 2572 2573 2642 2643 2644 2645 2666 2667 2668
412 413 414 415 461 462 463 484 486 508 509 510 532 533 534 557 2572 2573 2574 2643 2644 2645 2646 2667 2668 2669
413 414 415 416 462 463 464 485 487 509 510 511 533 534 535 558 2573 2574 2575 2644 2645 2646 2647 2668 2669 2670
414 415 416 417 463 464 465 486 488 510 511 512 534 535 536 559 2574 2575 2576 2645 2646 2647 2648 2669 2670 2671
415 416 417 418 464 465 466 487 489 511 512 513 535 536 537 560 2575 2576 2577 2646 2647 2648 2649 2670 2671 2672
416 417 418 419 465 466 467 488 490 512 513 514 536 537 538 561 2576 2577 2578 2647 2648 2649 2650 2671 2672 2673
417 418 419 420 466 467 468 489 491 513 514 515 537 538 539 562 2577 2578 2579 2648 2649 2650 2651 2672 2673 2674
418 419 420 421 467 468 469 490 492 514 515 516 538 539 540 563 2578 2579 2580 2649 2650 2651 2652 2673 2674 2675
419 420 421 422 468 469 470 491 493 515 516 517 539 540 541 564 2579 2580 2581 2650 2651 2652 2653 2674 2675 2676
420 421 422 423 469 470 471 492 494 516 517 518 540 541 542 565 2580 2581 2582 2651 2652 2653 2654 2675 2676 2677
421 422 423 424 470 471 472 493 495 517 518 519 541 542 543 566 2581 2582 2583 2652 2653 2654 2655 2676 2677 2678
422 423 424 425 471 472 473 494 496 518 519 520 542 543 544 567 2582 2583 2584 2653 2654 2655 2656 2677 2678 2679
423 424 425 426 472 473 474 495 497 519 520 521 543 544 545 568 2583 2584 2585 2654 2655 2656 2657 2678 2679 2680
424 425 426 427 473 474 475 496 498 520 521 522 544 545 546 569 2584 2585 2586 2655 2656 2657 2658 2679 2680 2681
425 426 427 428 474 475 476 497 499 521 522 523 545 546 547 570 2585 2586 2587 2656 2657 2658 2659 2680 2681 2682
426 427 428 429 475 476 477 498 500 522 523 524 546 547 548 571 2586 2587 2588 2657 2658 2659 2660 2681 2682 2683
427 428 429 430 476 477 478 499 501 523 524 525 547 548 549 572 2587 2588 2589 2658 2659 2660 2661 2682 2683 2684
428 429 430 431 477 478 479 500 502 524 525 526 548 549 550 573 2588 2589 2590 2659 2660 2661 2662 2683 2684 2685
429 430 431 478 479 501 503 525 526 527 549 550 551 574 2589 2590 2591 2660 2661 2662 2663 2684 2685 2686
430 431 479 502 526 527 550 551 575 2590 2591 2661 2662 2663 2685 2686 2687
480 481 505 528 529 552 553 672 673 696 1008 1032 2640 2641 2664 2665
480 481 482 504 506 529 530 552 553 554 673 674 697 1008 1009 1032 1033 2640 2641 2642 2664 2665 2666
481 482 483 505 507 530 531 553 554 555 674 675 698 1009 1010 1033 1034 2641 2642 2643 2665 2666 2667
482 483 484 506 508 531 532 554 555 556 675 676 699 1010 1011 1034 1035 2642 2643 2644 2666 2667 2668
483 484 485 507 509 532 533 555 556 557 676 677 700 1011 1012 1035 1036 2643 2644 2645 2667 2668 2669
484 485 486 508 510 533 534 556 557 558 677 678 701 1012 1013 1036 1037 2644 2645 2646 2668 2669 2670
485 486 487 509 511 534 535 557 558 559 678 679 702 1013 1014 1037 1038 2645 2646 2647 2669 2670 2671
486 487 488 510 512 535 536 558 559 560 679 680 703 1014 1015 1038 1039 2646 2647 2648 2670 2671 2672
487 488 489 511 513 536 537 559 560 561 680 681 704 1015 1016 1039 1040 2647 2648 2649 2671 2672 2673
488 489 490 512 514 537 538 560 561 562 681 682 705 1016 1017 1040 1041 2648 2649 2650 2672 2673 2674
489 490 491 513 515 538 539 561 562 563 682 683 706 1017 1018 1041 1042 2649 2650 2651 2673 2674 2675
490 491 492 514 516 539 540 562 563 564 683 684 707 1018 1019 1042 1043 2650 2651 2652 2674 2675 2676
491 492 493 515 517 540 541 563 564 565 684 685 708 1019 1020 1043 1044 2651 2652 2653 2675 2676 2677
492 493 494 516 518 541 542 564 565 566 685 686 709 1020 1021 1044 1045 2652 2653 2654 2676 2677 2678
493 494 495 517 519 542 543 565 566 567 686 687 710 1021 1022 1045 1046 2653 2654 2655 2677 2678 2679
494 495 496 518 520 543 544 566 567 568 687 688 711 1022 1023 1046 1047 2654 2655 2656 2678 2679 2680
495 496 497 519 521 544 545 567 568 569 688 689 712 1023 1024 1047 1048 2655 2656 2657 2679 2680 2681
496 497 498 520 522 545 546 568 569 570 689 690 713 1024 1025 1048 1049 2656 2657 2658 2680 2681 2682
497 498 499 521 523 546 547 569 570 571 690 691 714 1025 1026 1049 1050 2657 2658 2659 2681 2682 2683
498 499 500 522 524 547 548 570 571 572 691 692 715 1026 1027 1050 1051 2658 2659 2660 2682 2683 2684
499 500 501 523 525 548 549 571 572 573 692 693 716 1027 1028 1051 1052 2659 2660 2661 2683 2684 2685
500 501 502 524 526 549 550 572 573 574 693 694 717 1028 1029 1052 1053 2660 2661 2662 2684 2685 2686
501 502 503 525 527 550 551 573 574 575 694 695 718 1029 1030 1053 1054 2661 2662 2663 2685 2686 2687
502 503 526 551 574 575 695 719 1030 1031 1054 1055 2662 2663 2686 2687
408 409 456 457 480 481 504 529 552 553 600 601 672 673 696
408 409 410 456 457 458 480 481 482 504 505 528 530 552 553 554 601 602 672 673 674 697
409 410 411 457 458 459 481 482 483 505 506 529 531 553 554 555 602 603 673 674 675 698
410 411 412 458 459 460 482 483 484 506 507 530 532 554 555 556 603 604 674 675 676 699
411 412 413 459 460 461 483 484 485 507 508 531 533 555 556 557 604 605 675 676 677 700
412 413 414 460 461 462 484 485 486 508 509 532 534 556 557 558 605 606 676 677 678 701
413 414 415 461 462 463 485 486 487 509 510 533 535 557 558 559 606 607 677 678 679 702
414 415 416 462 463 464 486 487 488 510 511 534 536 558 559 560 607 608 678 679 680 703
415 416 417 463 464 465 487 488 489 511 512 535 537 559 560 561 608 609 679 680 681 704
416 417 418 464 465 466 488 489 490 512 513 536 538 560 561 562 609 610 680 681 682 705
417 418 419 465 466 467 489 490 491 513 514 537 539 561 562 563 610 611 681 682 683 706
418 419 420 466 467 468 490 491 492 514 515 538 540 562 563 564 611 612 682 683 684 707
419 420 421 467 468 469 491 492 493 515 516 539 541 563 564 565 612 613 683 684 685 708
420 421 422 468 469 470 492 493 494 516 517 540 542 564 565 566 613 614 684 685 686 709
421 422 423 469 470 471 493 494 495 517 518 541 543 565 566 567 614 615 685 686 687 710
422 423 424 470 471 472 494 495 496 518 519 542 544 566 567 568 615 616 686 687 688 711
423 424 425 471 472 473 495 496 497 519 520 543 545 567 568 569 616 617 687 688 689 712
424 425 426 472 473 474 496 497 498 520 521 544 546 568 569 570 617 618 688 689 690 713
425 426 427 473 474 475 497 498 499 521 522 545 547 569 570 571 618 619 689 690 691 714
426 427 428 474 475 476 498 499 500 522 523 546 548 570 571 572 619 620 690 691 692 715
427 428 429 475 476 477 499 500 501 523 524 547 549 571 572 573 620 621 691 692 693 716
428 429 430 476 477 478 500 501 502 524 525 548 550 572 573 574 621 622 692 693 694 717
429 430 431 477 478 479 501 502 503 525 526 549 551 573 574 575 622 623 693 694 695 718
430 431 478 479 502 503 526 527 550 574 575 623 694 695 719
480 504 505 528 529 553 672 673 696 697 744 1008 1032 1033 1104 2664
481 504 505 506 528 529 530 552 554 672 673 674 696 697 698 745 1008 1009 1032 1033 1034 1104 1105 2665
482 505 506 507 529 530 531 553 555 673 674 675 697 698 699 746 1009 1010 1033 1034 1035 1105 1106 2666
483 506 507 508 530 531 532 554 556 674 675 676 698 699 700 747 1010 1011 1034 1035 1036 1106 1107 2667
484 507 508 509 531 532 533 555 557 675 676 677 699 700 701 748 1011 1012 1035 1036 1037 1107 1108 2668
485 508 509 510 532 533 534 556 558 676 677 678 700 701 702 749 1012 1013 1036 1037 1038 1108 1109 2669
486 509 510 511 533 534 535 557 559 677 678 679 701 702 703 750 1013 1014 1037 1038 1039 1109 1110 2670
487 510 511 512 534 535 536 558 560 678 679 680 702 703 704 751 1014 1015 1038 1039 1040 1110 1111 2671
488 511 512 513 535 536 537 559 561 679 680 681 703 704 705 752 1015 1016 1039 1040 1041 1111 1112 2672
489 512 513 514 536 537 538 560 562 680 681 682 704 705 706 753 1016 1017 1040 1041 1042 1112 1113 2673
490 513 514 515 537 538 539 561 563 681 682 683 705 706 707 754 1017 1018 1041 1042 1043 1113 1114 2674
491 514 515 516 538 539 540 562 564 682 683 684 706 707 708 755 1018 1019 1042 1043 1044 1114 1115 2675
492 515 516 517 539 540 541 563 565 683 684 685 707 708 709 756 1019 1020 1043 1044 1045 1115 1116 2676
493 516 517 518 540 541 542 564 566 684 685 686 708 709 710 757 1020 1021 1044 1045 1046 1116 1117 2677
494 517 518 519 541 542 543 565 567 685 686 687 709 710 711 758 1021 1022 1045 1046 1047 1117 1118 2678
495 518 519 520 542 543 544 566 568 686 687 688 710 711 712 759 1022 1023 1046 1047 1048 1118 1119 2679
496 519 520 521 543 544 545 567 569 687 688 689 711 712 713 760 1023 1024 1047 1048 1049 1119 1120 2680
497 520 521 522 544 545 546 568 570 688 689 690 712 713 714 761 1024 1025 1048 1049 1050 1120 1121 2681
498 521 522 523 545 546 547 569 571 689 690 691 713 714 715 762 1025 1026 1049 1050 1051 1121 1122 2682
499 522 523 524 546 547 548 570 572 690 691 692 714 715 716 763 1026 1027 1050 1051 1052 1122 1123 2683
500 523 524 525 547 548 549 571 573 691 692 693 715 716 717 764 1027 1028 1051 1052 1053 1123 1124 2684
501 524 525 526 548 549 550 572 574 692 693 694 716 717 718 765 1028 1029 1052 1053 1054 1124 1125 2685
502 525 526 527 549 550 551 573 575 693 694 695 717 718 719 766 1029 1030 1053 1054 1055 1125 1126 2686
503 526 527 550 551 574 694 695 718 719 767 1030 1031 1054 1055 1126 1127 2687
432 433 456 577 600 601 624 625 648 2088 2089 2232 2233 2234 2280 2281 2282
432 433 434 456 457 576 578 600 601 602 624 625 626 649 2088 2089 2090 2232 2233 2234 2235 2281 2282 2283
432 433 434 435 456 457 458 577 579 601 602 603 625 626 627 650 2089 2090 2091 2233 2234 2235 2236 2282 2283 2284
433 434 435 436 457 458 459 578 580 602 603 604 626 627 628 651 2090 2091 2092 2234 2235 2236 2237 2283 2284 2285
434 435 436 437 458 459 460 579 581 603 604 605 627 628 629 652 2091 2092 2093 2235 2236 2237 2238 2284 2285 2286
435 436 437 438 459 460 461 580 582 604 605 606 628 629 630 653 2092 2093 2094 2236 2237 2238 2239 2285 2286 2287
436 437 438 439 460 461 462 581 583 605 606 607 629 630 631 654 2093 2094 2095 2237 2238 2239 2240 2286 2287 2288
437 438 439 440 461 462 463 582 584 606 607 608 630 631 632 655 2094 2095 2096 2238 2239 2240 2241 2287 2288 2289
438 439 440 441 462 463 464 583 585 607 608 609 631 632 633 656 2095 2096 2097 2239 2240 2241 2242 2288 2289 2290
439 440 441 442 463 464 465 584 586 608 609 610 632 633 634 657 2096 2097 2098 2240 2241 2242 2243 2289 2290 2291
440 441 442 443 464 465 466 585 587 609 610 611 633 634 635 658 2097 2098 2099 2241 2242 2243 2244 2290 2291 2292
441 442 443 444 465 466 467 586 588 610 611 612 634 635 636 659 2098 2099 2100 2242 2243 2244 2245 2291 2292 2293
442 443 444 445 466 467 468 587 589 611 612 613 635 636 637 660 2099 2100 2101 2243 2244 2245 2246 2292 2293 2294
443 444 445 446 467 468 469 588 590 612 613 614 636 637 638 661 2100 2101 2102 2244 2245 2246 2247 2293 2294 2295
444 445 446 447 468 469 470 589 591 613 614 615 637 638 639 662 2101 2102 2103 2245 2246 2247 2248 2294 2295 2296
445 446 447 448 469 470 471 590 592 614 615 616 638 639 640 663 2102 2103 2104 2246 2247 2248 2249 2295 2296 2297
446 447 448 449 470 471 472 591 593 615 616 617 639 640 641 664 2103 2104 2105 2247 2248 2249 2250 2296 2297 2298
447 448 449 450 471 472 473 592 594 616 617 618 640 641 642 665 2104 2105 2106 2248 2249 2250 2251 2297 2298 2299
448 449 450 451 472 473 474 593 595 617 618 619 641 642 643 666 2105 2106 2107 2249 2250 2251 2252 2298 2299 2300
449 450 451 452 473 474 475 594 596 618 619 620 642 643 644 667 2106 2107 2108 2250 2251 2252 2253 2299 2300 2301
450 451 452 453 474 475 476 595 597 619 620 621 643 644 645 668 2107 2108 2109 2251 2252 2253 2254 2300 2301 2302
451 452 453 454 475 476 477 596 598 620 621 622 644 645 646 669 2108 2109 2110 2252 2253 2254 2255 2301 2302 2303
452 453 454 455 476 477 478 597 599 621 622 623 645 646 647 670 2109 2110 2111 2253 2254 2255 2302 2303
453 454 455 477 478 479 598 622 623 646 647 671 2110 2111 2254 2255 2303
432 433 456 457 528 576 577 601 624 625 648 649 672 673 720
432 433 434 456 457 458 528 529 576 577 578 600 602 625 626 648 649 650 672 673 674 721
433 434 435 457 458 459 529 530 577 578 579 601 603 626 627 649 650 651 673 674 675 722
434 435 436 458 459 460 530 531 578 579 580 602 604 627 628 650 651 652 674 675 676 723
435 436 437 459 460 461 531 532 579 580 581 603 605 628 629 651 652 653 675 676 677 724
436 437 438 460 461 462 532 533 580 581 582 604 606 629 630 652 653 654 676 677 678 725
437 438 439 461 462 463 533 534 581 582 583 605 607 630 631 653 654 655 677 678 679 726
438 439 440 462 463 464 534 535 582 583 584 606 608 631 632 654 655 656 678 679 680 727
439 440 441 463 464 465 535 536 583 584 585 607 609 632 633 655 656 657 679 680 681 728
440 441 442 464 465 466 536 537 584 585 586 608 610 633 634 656 657 658 680 681 682 729
441 442 443 465 466 467 537 538 585 586 587 609 611 634 635 657 658 659 681 682 683 730
442 443 444 466 467 468 538 539 586 587 588 610 612 635 636 658 659 660 682 683 684 731
443 444 445 467 468 469 539 540 587 588 589 611 613 636 637 659 660 661 683 684 685 732
444 445 446 468 469 470 540 541 588 589 590 612 614 637 638 660 661 662 684 685 686 733
445 446 447 469 470 471 541 542 589 590 591 613 615 638 639 661 662 663 685 686 687 734
446 447 448 470 471 472 542 543 590 591 592 614 616 639 640 662 663 664 686 687 688 735
447 448 449 471 472 473 543 544 591 592 593 615 617 640 641 663 664 665 687 688 689 736
448 449 450 472 473 474 544 545 592 593 594 616 618 641 642 664 665 666 688 689 690 737
449 450 451 473 474 475 545 546 593 594 595 617 619 642 643 665 666 667 689 690 691 738
450 451 452 474 475 476 546 547 594 595 596 618 620 643 644 666 667 668 690 691 692 739
451 452 453 475 476 477 547 548 595 596 597 619 621 644 645 667 668 669 691 692 693 740
452 453 454 476 477 478 548 549 596 597 598 620 622 645 646 668 669 670 692 693 694 741
453 454 455 477 478 479 549 550 597 598 599 621 623 646 647 669 670 671 693 694 695 742
454 455 478 479 550 551 598 599 622 647 670 671 694 695 743
120 121 168 169 576 577 600 625 648 649 672 720 2232 2233 2280 2281
121 122 169 170 576 577 578 600 601 624 626 648 649 650 672 673 721 2232 2233 2234 2280 2281 2282
122 123 170 171 577 578 579 601 602 625 627 649 650 651 673 674 722 2233 2234 2235 2281 2282 2283
123 124 171 172 578 579 580 602 603 626 628 650 651 652 674 675 723 2234 2235 2236 2282 2283 2284
124 125 172 173 579 580 581 603 604 627 629 651 652 653 675 676 724 2235 2236 2237 2283 2284 2285
125 126 173 174 580 581 582 604 605 628 630 652 653 654 676 677 725 2236 2237 2238 2284 2285 2286
126 127 174 175 581 582 583 605 606 629 631 653 654 655 677 678 726 2237 2238 2239 2285 2286 2287
127 128 175 176 582 583 584 606 607 630 632 654 655 656 678 679 727 2238 2239 2240 2286 2287 2288
128 129 176 177 583 584 585 607 608 631 633 655 656 657 679 680 728 2239 2240 2241 2287 2288 2289
129 130 177 178 584 585 586 608 609 632 634 656 657 658 680 681 729 2240 2241 2242 2288 2289 2290
130 131 178 179 585 586 587 609 610 633 635 657 658 659 681 682 730 2241 2242 2243 2289 2290 2291
131 132 179 180 586 587 588 610 611 634 636 658 659 660 682 683 731 2242 2243 2244 2290 2291 2292
132 133 180 181 587 588 589 611 612 635 637 659 660 661 683 684 732 2243 2244 2245 2291 2292 2293
133 134 181 182 588 589 590 612 613 636 638 660 661 662 684 685 733 2244 2245 2246 2292 2293 2294
134 135 182 183 589 590 591 613 614 637 639 661 662 663 685 686 734 2245 2246 2247 2293 2294 2295
135 136 183 184 590 591 592 614 615 638 640 662 663 664 686 687 735 2246 2247 2248 2294 2295 2296
136 137 184 185 591 592 593 615 616 639 641 663 664 665 687 688 736 2247 2248 2249 2295 2296 2297
137 138 185 186 592 593 594 616 617 640 642 664 665 666 688 689 737 2248 2249 2250 2296 2297 2298
138 139 186 187 593 594 595 617 618 641 643 665 666 667 689 690 738 2249 2250 2251 2297 2298 2299
139 140 187 188 594 595 596 618 619 642 644 666 667 668 690 691 739 2250 2251 2252 2298 2299 2300
140 141 188 189 595 596 597 619 620 643 645 667 668 669 691 692 740 2251 2252 2253 2299 2300 2301
141 142 189 190 596 597 598 620 621 644 646 668 669 670 692 693 741 2252 2253 2254 2300 2301 2302
142 143 190 191 597 598 599 621 622 645 647 669 670 671 693 694 742 2253 2254 2255 2301 2302 2303
143 191 598 599 622 623 646 670 671 694 695 743 2254 2255 2302 2303
120 121 168 169 312 313 576 600 601 624 625 649 672 673 720 721 744 2280
121 122 168 169 170 313 314 577 600 601 602 624 625 626 648 650 672 673 674 720 721 722 745 2281
122 123 169 170 171 314 315 578 601 602 603 625 626 627 649 651 673 674 675 721 722 723 746 2282
123 124 170 171 172 315 316 579 602 603 604 626 627 628 650 652 674 675 676 722 723 724 747 2283
124 125 171 172 173 316 317 580 603 604 605 627 628 629 651 653 675 676 677 723 724 725 748 2284
125 126 172 173 174 317 318 581 604 605 606 628 629 630 652 654 676 677 678 724 725 726 749 2285
126 127 173 174 175 318 319 582 605 606 607 629 630 631 653 655 677 678 679 725 726 727 750 2286
127 128 174 175 176 319 320 583 606 607 608 630 631 632 654 656 678 679 680 726 727 728 751 2287
128 129 175 176 177 320 321 584 607 608 609 631 632 633 655 657 679 680 681 727 728 729 752 2288
129 130 176 177 178 321 322 585 608 609 610 632 633 634 656 658 680 681 682 728 729 730 753 2289
130 131 177 178 179 322 323 586 609 610 611 633 634 635 657 659 681 682 683 729 730 731 754 2290
131 132 178 179 180 323 324 587 610 611 612 634 635 636 658 660 682 683 684 730 731 732 755 2291
132 133 179 180 181 324 325 588 611 612 613 635 636 637 659 661 683 684 685 731 732 733 756 2292
133 134 180 181 182 325 326 589 612 613 614 636 637 638 660 662 684 685 686 732 733 734 757 2293
134 135 181 182 183 326 327 590 613 614 615 637 638 639 661 663 685 686 687 733 734 735 758 2294
135 136 182 183 184 327 328 591 614 615 616 638 639 640 662 664 686 687 688 734 735 736 759 2295
136 137 183 184 185 328 329 592 615 616 617 639 640 641 663 665 687 688 689 735 736 737 760 2296
137 138 184 185 186 329 330 593 616 617 618 640 641 642 664 666 688 689 690 736 737 738 761 2297
138 139 185 186 187 330 331 594 617 618 619 641 642 643 665 667 689 690 691 737 738 739 762 2298
139 140 186 187 188 331 332 595 618 619 620 642 643 644 666 668 690 691 692 738 739 740 763 2299
140 141 187 188 189 332 333 596 619 620 621 643 644 645 667 669 691 692 693 739 740 741 764 2300
141 142 188 189 190 333 334 597 620 621 622 644 645 646 668 670 692 693 694 740 741 742 765 2301
142 143 189 190 191 334 335 598 621 622 623 645 646 647 669 671 693 694 695 741 742 743 766 2302
143 190 191 335 599 622 623 646 647 670 694 695 742 743 767 2303
456 504 528 529 552 553 600 601 624 625 648 649 673 696 697 720 721 744
457 504 505 528 529 530 552 553 554 600 601 602 625 626 648 649 650 672 674 696 697 698 720 721 722 745
458 505 506 529 530 531 553 554 555 601 602 603 626 627 649 650 651 673 675 697 698 699 721 722 723 746
459 506 507 530 531 532 554 555 556 602 603 604 627 628 650 651 652 674 676 698 699 700 722 723 724 747
460 507 508 531 532 533 555 556 557 603 604 605 628 629 651 652 653 675 677 699 700 701 723 724 725 748
461 508 509 532 533 534 556 557 558 604 605 606 629 630 652 653 654 676 678 700 701 702 724 725 726 749
462 509 510 533 534 535 557 558 559 605 606 607 630 631 653 654 655 677 679 701 702 703 725 726 727 750
463 510 511 534 535 536 558 559 560 606 607 608 631 632 654 655 656 678 680 702 703 704 726 727 728 751
464 511 512 535 536 537 559 560 561 607 608 609 632 633 655 656 657 679 681 703 704 705 727 728 729 752
465 512 513 536 537 538 560 561 562 608 609 610 633 634 656 657 658 680 682 704 705 706 728 729 730 753
466 513 514 537 538 539 561 562 563 609 610 611 634 635 657 658 659 681 683 705 706 707 729 730 731 754
467 514 515 538 539 540 562 563 564 610 611 612 635 636 658 659 660 682 684 706 707 708 730 731 732 755
468 515 516 539 540 541 563 564 565 611 612 613 636 637 659 660 661 683 685 707 708 709 731 732 733 756
469 516 517 540 541 542 564 565 566 612 613 614 637 638 660 661 662 684 686 708 709 710 732 733 734 757
470 517 518 541 542 543 565 566 567 613 614 615 638 639 661 662 663 685 687 709 710 711 733 734 735 758
471 518 519 542 543 544 566 567 568 614 615 616 639 640 662 663 664 686 688 710 711 712 734 735 736 759
472 519 520 543 544 545 567 568 569 615 616 617 640 641 663 664 665 687 689 711 712 713 735 736 737 760
473 520 521 544 545 546 568 569 570 616 617 618 641 642 664 665 666 688 690 712 713 714 736 737 738 761
474 521 522 545 546 547 569 570 571 617 618 619 642 643 665 666 667 689 691 713 714 715 737 738 739 762
475 522 523 546 547 548 570 571 572 618 619 620 643 644 666 667 668 690 692 714 715 716 738 739 740 763
476 523 524 547 548 549 571 572 573 619 620 621 644 645 667 668 669 691 693 715 716 717 739 740 741 764
477 524 525 548 549 550 572 573 574 620 621 622 645 646 668 669 670 692 694 716 717 718 740 741 742 765
478 525 526 549 550 551 573 574 575 621 622 623 646 647 669 670 671 693 695 717 718 719 741 742 743 766
479 526 527 550 551 574 575 622 623 647 670 671 694 718 719 742 743 767
504 528 552 553 672 673 697 720 721 744 745 1032 1104 1105 1128 1129
505 529 552 553 554 672 673 674 696 698 720 721 722 744 745 746 1032 1033 1104 1105 1106 1128 1129 1130
506 530 553 554 555 673 674 675 697 699 721 722 723 745 746 747 1033 1034 1105 1106 1107 1129 1130 1131
507 531 554 555 556 674 675 676 698 700 722 723 724 746 747 748 1034 1035 1106 1107 1108 1130 1131 1132
508 532 555 556 557 675 676 677 699 701 723 724 725 747 748 749 1035 1036 1107 1108 1109 1131 1132 1133
509 533 556 557 558 676 677 678 700 702 724 725 726 748 749 750 1036 1037 1108 1109 1110 1132 1133 1134
510 534 557 558 559 677 678 679 701 703 725 726 727 749 750 751 1037 1038 1109 1110 1111 1133 1134 1135
511 535 558 559 560 678 679 680 702 704 726 727 728 750 751 752 1038 1039 1110 1111 1112 1134 1135 1136
512 536 559 560 561 679 680 681 703 705 727 728 729 751 752 753 1039 1040 1111 1112 1113 1135 1136 1137
513 537 560 561 562 680 681 682 704 706 728 729 730 752 753 754 1040 1041 1112 1113 1114 1136 1137 1138
514 538 561 562 563 681 682 683 705 707 729 730 731 753 754 755 1041 1042 1113 1114 1115 1137 1138 1139
515 539 562 563 564 682 683 684 706 708 730 731 732 754 755 756 1042 1043 1114 1115 1116 1138 1139 1140
516 540 563 564 565 683 684 685 707 709 731 732 733 755 756 757 1043 1044 1115 1116 1117 1139 1140 1141
517 541 564 565 566 684 685 686 708 710 732 733 734 756 757 758 1044 1045 1116 1117 1118 1140 1141 1142
518 542 565 566 567 685 686 687 709 711 733 734 735 757 758 759 1045 1046 1117 1118 1119 1141 1142 1143
519 543 566 567 568 686 687 688 710 712 734 735 736 758 759 760 1046 1047 1118 1119 1120 1142 1143 1144
520 544 567 568 569 687 688 689 711 713 735 736 737 759 760 761 1047 1048 1119 1120 1121 1143 1144 1145
521 545 568 569 570 688 689 690 712 714 736 737 738 760 761 762 1048 1049 1120 1121 1122 1144 1145 1146
522 546 569 570 571 689 690 691 713 715 737 738 739 761 762 763 1049 1050 1121 1122 1123 1145 1146 1147
523 547 570 571 572 690 691 692 714 716 738 739 740 762 763 764 1050 1051 1122 1123 1124 1146 1147 1148
524 548 571 572 573 691 692 693 715 717 739 740 741 763 764 765 1051 1052 1123 1124 1125 1147 1148 1149
525 549 572 573 574 692 693 694 716 718 740 741 742 764 765 766 1052 1053 1124 1125 1126 1148 1149 1150
526 550 573 574 575 693 694 695 717 719 741 742 743 765 766 767 1053 1054 1125 1126 1127 1149 1150 1151
527 551 574 575 694 695 718 742 743 766 767 1054 1055 1126 1127 1150 1151
168 169 312 313 360 361 600 624 648 649 672 673 696 697 721 744 745
169 170 312 313 314 360 361 362 601 625 648 649 650 672 673 674 696 697 698 720 722 744 745 746
170 171 313 314 315 361 362 363 602 626 649 650 651 673 674 675 697 698 699 721 723 745 746 747
171 172 314 315 316 362 363 364 603 627 650 651 652 674 675 676 698 699 700 722 724 746 747 748
172 173 315 316 317 363 364 365 604 628 651 652 653 675 676 677 699 700 701 723 725 747 748 749
173 174 316 317 318 364 365 366 605 629 652 653 654 676 677 678 700 701 702 724 726 748 749 750
174 175 317 318 319 365 366 367 606 630 653 654 655 677 678 679 701 702 703 725 727 749 750 751
175 176 318 319 320 366 367 368 607 631 654 655 656 678 679 680 702 703 704 726 728 750 751 752
176 177 319 320 321 367 368 369 608 632 655 656 657 679 680 681 703 704 705 727 729 751 752 753
177 178 320 321 322 368 369 370 609 633 656 657 658 680 681 682 704 705 706 728 730 752 753 754
178 179 321 322 323 369 370 371 610 634 657 658 659 681 682 683 705 706 707 729 731 753 754 755
179 180 322 323 324 370 371 372 611 635 658 659 660 682 683 684 706 707 708 730 732 754 755 756
180 181 323 324 325 371 372 373 612 636 659 660 661 683 684 685 707 708 709 731 733 755 756 757
181 182 324 325 326 372 373 374 613 637 660 661 662 684 685 686 708 709 710 732 734 756 757 758
182 183 325 326 327 373 374 375 614 638 661 662 663 685 686 687 709 710 711 733 735 757 758 759
183 184 326 327 328 374 375 376 615 639 662 663 664 686 687 688 710 711 712 734 736 758 759 760
184 185 327 328 329 375 376 377 616 640 663 664 665 687 688 689 711 712 713 735 737 759 760 761
185 186 328 329 330 376 377 378 617 641 664 665 666 688 689 690 712 713 714 736 738 760 761 762
186 187 329 330 331 377 378 379 618 642 665 666 667 689 690 691 713 714 715 737 739 761 762 763
187 188 330 331 332 378 379 380 619 643 666 667 668 690 691 692 714 715 716 738 740 762 763 764
188 189 331 332 333 379 380 381 620 644 667 668 669 691 692 693 715 716 717 739 741 763 764 765
189 190 332 333 334 380 381 382 621 645 668 669 670 692 693 694 716 717 718 740 742 764 765 766
190 191 333 334 335 381 382 383 622 646 669 670 671 693 694 695 717 718 719 741 743 765 766 767
191 334 335 382 383 623 647 670 671 694 695 718 719 742 766 767
312 313 360 361 552 648 672 696 697 720 721 745 1104 1105 1128 1129 1512 1513
312 313 314 360 361 362 553 649 673 696 697 698 720 721 722 744 746 1104 1105 1106 1128 1129 1130 1512 1513 1514
313 314 315 361 362 363 554 650 674 697 698 699 721 722 723 745 747 1105 1106 1107 1129 1130 1131 1513 1514 1515
314 315 316 362 363 364 555 651 675 698 699 700 722 723 724 746 748 1106 1107 1108 1130 1131 1132 1514 1515 1516
315 316 317 363 364 365 556 652 676 699 700 701 723 724 725 747 749 1107 1108 1109 1131 1132 1133 1515 1516 1517
316 317 318 364 365 366 557 653 677 700 701 702 724 725 726 748 750 1108 1109 1110 1132 1133 1134 1516 1517 1518
317 318 319 365 366 367 558 654 678 701 702 703 725 726 727 749 751 1109 1110 1111 1133 1134 1135 1517 1518 1519
318 319 320 366 367 368 559 655 679 702 703 704 726 727 728 750 752 1110 1111 1112 1134 1135 1136 1518 1519 1520
319 320 321 367 368 369 560 656 680 703 704 705 727 728 729 751 753 1111 1112 1113 1135 1136 1137 1519 1520 1521
320 321 322 368 369 370 561 657 681 704 705 706 728 729 730 752 754 1112 1113 1114 1136 1137 1138 1520 1521 1522
321 322 323 369 370 371 562 658 682 705 706 707 729 730 731 753 755 1113 1114 1115 1137 1138 1139 1521 1522 1523
322 323 324 370 371 372 563 659 683 706 707 708 730 731 732 754 756 1114 1115 1116 1138 1139 1140 1522 1523 1524
323 324 325 371 372 373 564 660 684 707 708 709 731 732 733 755 757 1115 1116 1117 1139 1140 1141 1523 1524 1525
324 325 326 372 373 374 565 661 685 708 709 710 732 733 734 756 758 1116 1117 1118 1140 1141 1142 1524 1525 1526
325 326 327 373 374 375 566 662 686 709 710 711 733 734 735 757 759 1117 1118 1119 1141 1142 1143 1525 1526 1527
326 327 328 374 375 376 567 663 687 710 711 712 734 735 736 758 760 1118 1119 1120 1142 1143 1144 1526 1527 1528
327 328 329 375 376 377 568 664 688 711 712 713 735 736 737 759 761 1119 1120 1121 1143 1144 1145 1527 1528 1529
328 329 330 376 377 378 569 665 689 712 713 714 736 737 738 760 762 1120 1121 1122 1144 1145 1146 1528 1529 1530
329 330 331 377 378 379 570 666 690 713 714 715 737 738 739 761 763 1121 1122 1123 1145 1146 1147 1529 1530 1531
330 331 332 378 379 380 571 667 691 714 715 716 738 739 740 762 764 1122 1123 1124 1146 1147 1148 1530 1531 1532
331 332 333 379 380 381 572 668 692 715 716 717 739 740 741 763 765 1123 1124 1125 1147 1148 1149 1531 1532 1533
332 333 334 380 381 382 573 669 693 716 717 718 740 741 742 764 766 1124 1125 1126 1148 1149 1150 1532 1533 1534
333 334 335 381 382 383 574 670 694 717 718 719 741 742 743 765 767 1125 1126 1127 1149 1150 1151 1533 1534 1535
334 335 382 383 575 671 695 718 719 742 743 766 1126 1127 1150 1151 1534 1535
769 792 793 816 817 818 840 841 2424 2425 2426 2473 2474 2928 4200 4201
768 770 792 793 794 816 817 818 819 840 841 842 2425 2426 2427 2474 2475 2928 2929 2952 4200 4201 4202
769 771 792 793 794 795 817 818 819 820 841 842 843 2426 2427 2428 2475 2476 2928 2929 2930 2952 2953 4201 4202 4203
770 772 793 794 795 796 818 819 820 821 842 843 844 2427 2428 2429 2476 2477 2929 2930 2931 2953 2954 4202 4203 4204
771 773 794 795 796 797 819 820 821 822 843 844 845 2428 2429 2430 2477 2478 2930 2931 2932 2954 2955 4203 4204 4205
772 774 795 796 797 798 820 821 822 823 844 845 846 2429 2430 2431 2478 2479 2931 2932 2933 2955 2956 4204 4205 4206
773 775 796 797 798 799 821 822 823 824 845 846 847 2430 2431 2432 2479 2480 2932 2933 2934 2956 2957 4205 4206 4207
774 776 797 798 799 800 822 823 824 825 846 847 848 2431 2432 2433 2480 2481 2933 2934 2935 2957 2958 4206 4207 4208
775 777 798 799 800 801 823 824 825 826 847 848 849 2432 2433 2434 2481 2482 2934 2935 2936 2958 2959 4207 4208 4209
776 778 799 800 801 802 824 825 826 827 848 849 850 2433 2434 2435 2482 2483 2935 2936 2937 2959 2960 4208 4209 4210
777 779 800 801 802 803 825 826 827 828 849 850 851 2434 2435 2436 2483 2484 2936 2937 2938 2960 2961 4209 4210 4211
778 780 801 802 803 804 826 827 828 829 850 851 852 2435 2436 2437 2484 2485 2937 2938 2939 2961 2962 4210 4211 4212
779 781 802 803 804 805 827 828 829 830 851 852 853 2436 2437 2438 2485 2486 2938 2939 2940 2962 2963 4211 4212 4213
780 782 803 804 805 806 828 829 830 831 852 853 854 2437 2438 2439 2486 2487 2939 2940 2941 2963 2964 4212 4213 4214
781 783 804 805 806 807 829 830 831 832 853 854 855 2438 2439 2440 2487 2488 2940 2941 2942 2964 2965 4213 4214 4215
782 784 805 806 807 808 830 831 832 833 854 855 856 2439 2440 2441 2488 2489 2941 2942 2943 2965 2966 4214 4215 4216
783 785 806 807 808 809 831 832 833 834 855 856 857 2440 2441 2442 2489 2490 2942 2943 2944 2966 2967 4215 4216 4217
784 786 807 808 809 810 832 833 834 835 856 857 858 2441 2442 2443 2490 2491 2943 2944 2945 2967 2968 4216 4217 4218
785 787 808 809 810 811 833 834 835 836 857 858 859 2442 2443 2444 2491 2492 2944 2945 2946 2968 2969 4217 4218 4219
786 788 809 810 811 812 834 835 836 837 858 859 860 2443 2444 2445 2492 2493 2945 2946 2947 2969 2970 4218 4219 4220
787 789 810 811 812 813 835 836 837 838 859 860 861 2444 2445 2446 2493 2494 2946 2947 2948 2970 2971 4219 4220 4221
788 790 811 812 813 814 836 837 838 839 860 861 862 2445 2446 2447 2494 2495 2947 2948 2949 2971 2972 4220 4221 4222
789 791 812 813 814 815 837 838 839 861 862 863 2446 2447 2495 2948 2949 2950 2972 2973 4221 4222 4223
790 813 814 815 838 839 862 863 2447 2949 2950 2951 2973 2974 4222 4223
768 769 770 793 816 817 818 840 841 842 864 865 912 913 2928 2929 2952 2953 3024
768 769 770 771 792 794 817 818 819 840 841 842 843 864 865 866 912 913 914 2928 2929 2930 2952 2953 2954 3024 3025
769 770 771 772 793 795 818 819 820 841 842 843 844 864 865 866 867 913 914 915 2929 2930 2931 2952 2953 2954 2955 3024 3025 3026
770 771 772 773 794 796 819 820 821 842 843 844 845 865 866 867 868 914 915 916 2930 2931 2932 2953 2954 2955 2956 3025 3026 3027
771 772 773 774 795 797 820 821 822 843 844 845 846 866 867 868 869 915 916 917 2931 2932 2933 2954 2955 2956 2957 3026 3027 3028
772 773 774 775 796 798 821 822 823 844 845 846 847 867 868 869 870 916 917 918 2932 2933 2934 2955 2956 2957 2958 3027 3028 3029
773 774 775 776 797 799 822 823 824 845 846 847 848 868 869 870 871 917 918 919 2933 2934 2935 2956 2957 2958 2959 3028 3029 3030
774 775 776 777 798 800 823 824 825 846 847 848 849 869 870 871 872 918 919 920 2934 2935 2936 2957 2958 2959 2960 3029 3030 3031
775 776 777 778 799 801 824 825 826 847 848 849 850 870 871 872 873 919 920 921 2935 2936 2937 2958 2959 2960 2961 3030 3031 3032
776 777 778 779 800 802 825 826 827 848 849 850 851 871 872 873 874 920 921 922 2936 2937 2938 2959 2960 2961 2962 3031 3032 3033
777 778 779 780 801 803 826 827 828 849 850 851 852 872 873 874 875 921 922 923 2937 2938 2939 2960 2961 2962 2963 3032 3033 3034
778 779 780 781 802 804 827 828 829 850 851 852 853 873 874 875 876 922 923 924 2938 2939 2940 2961 2962 2963 2964 3033 3034 3035
779 780 781 782 803 805 828 829 830 851 852 853 854 874 875 876 877 923 924 925 2939 2940 2941 2962 2963 2964 2965 3034 3035 3036
780 781 782 783 804 806 829 830 831 852 853 854 855 875 876 877 878 924 925 926 2940 2941 2942 2963 2964 2965 2966 3035 3036 3037
781 782 783 784 805 807 830 831 832 853 854 855 856 876 877 878 879 925 926 927 2941 2942 2943 2964 2965 2966 2967 3036 3037 3038
782 783 784 785 806 808 831 832 833 854 855 856 857 877 878 879 880 926 927 928 2942 2943 2944 2965 2966 2967 2968 3037 3038 3039
783 784 785 786 807 809 832 833 834 855 856 857 858 878 879 880 881 927 928 929 2943 2944 2945 2966 2967 2968 2969 3038 3039 3040
784 785 786 787 808 810 833 834 835 856 857 858 859 879 880 881 882 928 929 930 2944 2945 2946 2967 2968 2969 2970 3039 3040 3041
785 786 787 788 809 811 834 835 836 857 858 859 860 880 881 882 883 929 930 931 2945 2946 2947 2968 2969 2970 2971 3040 3041 3042
786 787 788 789 810 812 835 836 837 858 859 860 861 881 882 883 884 930 931 932 2946 2947 2948 2969 2970 2971 2972 3041 3042 3043
787 788 789 790 811 813 836 837 838 859 860 861 862 882 883 884 885 931 932 933 2947 2948 2949 2970 2971 2972 2973 3042 3043 3044
788 789 790 791 812 814 837 838 839 860 861 862 863 883 884 885 886 932 933 934 2948 2949 2950 2971 2972 2973 2974 3043 3044 3045
789 790 791 813 815 838 839 861 862 863 884 885 886 887 933 934 935 2949 2950 2951 2972 2973 2974 2975 3044 3045 3046
790 791 814 839 862 863 885 886 887 934 935 2950 2951 2973 2974 2975 3045 3046 3047
768 769 792 817 840 841 960 961 962 984 985 2424 2425 2472 2473 2474 2616 2617 2618
768 769 770 792 793 816 818 840 841 842 960 961 962 963 984 985 986 2424 2425 2426 2472 2473 2474 2475 2617 2618 2619
768 769 770 771 792 793 794 817 819 840 841 842 843 961 962 963 964 985 986 987 2425 2426 2427 2473 2474 2475 2476 2618 2619 2620
769 770 771 772 793 794 795 818 820 841 842 843 844 962 963 964 965 986 987 988 2426 2427 2428 2474 2475 2476 2477 2619 2620 2621
770 771 772 773 794 795 796 819 821 842 843 844 845 963 964 965 966 987 988 989 2427 2428 2429 2475 2476 2477 2478 2620 2621 2622
771 772 773 774 795 796 797 820 822 843 844 845 846 964 965 966 967 988 989 990 2428 2429 2430 2476 2477 2478 2479 2621 2622 2623
772 773 774 775 796 797 798 821 823 844 845 846 847 965 966 967 968 989 990 991 2429 2430 2431 2477 2478 2479 2480 2622 2623 2624
773 774 775 776 797 798 799 822 824 845 846 847 848 966 967 968 969 990 991 992 2430 2431 2432 2478 2479 2480 2481 2623 2624 2625
774 775 776 777 798 799 800 823 825 846 847 848 849 967 968 969 970 991 992 993 2431 2432 2433 2479 2480 2481 2482 2624 2625 2626
775 776 777 778 799 800 801 824 826 847 848 849 850 968 969 970 971 992 993 994 2432 2433 2434 2480 2481 2482 2483 2625 2626 2627
776 777 778 779 800 801 802 825 827 848 849 850 851 969 970 971 972 993 994 995 2433 2434 2435 2481 2482 2483 2484 2626 2627 2628
777 778 779 780 801 802 803 826 828 849 850 851 852 970 971 972 973 994 995 996 2434 2435 2436 2482 2483 2484 2485 2627 2628 2629
778 779 780 781 802 803 804 827 829 850 851 852 853 971 972 973 974 995 996 997 2435 2436 2437 2483 2484 2485 2486 2628 2629 2630
779 780 781 782 803 804 805 828 830 851 852 853 854 972 973 974 975 996 997 998 2436 2437 2438 2484 2485 2486 2487 2629 2630 2631
780 781 782 783 804 805 806 829 831 852 853 854 855 973 974 975 976 997 998 999 2437 2438 2439 2485 2486 2487 2488 2630 2631 2632
781 782 783 784 805 806 807 830 832 853 854 855 856 974 975 976 977 998 999 1000 2438 2439 2440 2486 2487 2488 2489 2631 2632 2633
782 783 784 785 806 807 808 831 833 854 855 856 857 975 976 977 978 999 1000 1001 2439 2440 2441 2487 2488 2489 2490 2632 2633 2634
783 784 785 786 807 808 809 832 834 855 856 857 858 976 977 978 979 1000 1001 1002 2440 2441 2442 2488 2489 2490 2491 2633 2634 2635
784 785 786 787 808 809 810 833 835 856 857 858 859 977 978 979 980 1001 1002 1003 2441 2442 2443 2489 2490 2491 2492 2634 2635 2636
785 786 787 788 809 810 811 834 836 857 858 859 860 978 979 980 981 1002 1003 1004 2442 2443 2444 2490 2491 2492 2493 2635 2636 2637
786 787 788 789 810 811 812 835 837 858 859 860 861 979 980 981 982 1003 1004 1005 2443 2444 2445 2491 2492 2493 2494 2636 2637 2638
787 788 789 790 811 812 813 836 838 859 860 861 862 980 981 982 983 1004 1005 1006 2444 2445 2446 2492 2493 2494 2495 2637 2638 2639
788 789 790 791 812 813 814 837 839 860 861 862 863 981 982 983 1005 1006 1007 2445 2446 2447 2493 2494 2495 2638 2639
789 790 791 813 814 815 838 861 862 863 982 983 1006 1007 2446 2447 2494 2495 2639
768 769 792 793 816 817 818 841 864 912 913 960 961 962 984 985 1056
768 769 770 792 793 794 816 817 818 819 840 842 864 865 912 913 914 961 962 963 984 985 986 1057
769 770 771 792 793 794 795 817 818 819 820 841 843 864 865 866 913 914 915 962 963 964 985 986 987 1058
770 771 772 793 794 795 796 818 819 820 821 842 844 865 866 867 914 915 916 963 964 965 986 987 988 1059
771 772 773 794 795 796 797 819 820 821 822 843 845 866 867 868 915 916 917 964 965 966 987 988 989 1060
772 773 774 795 796 797 798 820 821 822 823 844 846 867 868 869 916 917 918 965 966 967 988 989 990 1061
773 774 775 796 797 798 799 821 822 823 824 845 847 868 869 870 917 918 919 966 967 968 989 990 991 1062
774 775 776 797 798 799 800 822 823 824 825 846 848 869 870 871 918 919 920 967 968 969 990 991 992 1063
775 776 777 798 799 800 801 823 824 825 826 847 849 870 871 872 919 920 921 968 969 970 991 992 993 1064
776 777 778 799 800 801 802 824 825 826 827 848 850 871 872 873 920 921 922 969 970 971 992 993 994 1065
777 778 779 800 801 802 803 825 826 827 828 849 851 872 873 874 921 922 923 970 971 972 993 994 995 1066
778 779 780 801 802 803 804 826 827 828 829 850 852 873 874 875 922 923 924 971 972 973 994 995 996 1067
779 780 781 802 803 804 805 827 828 829 830 851 853 874 875 876 923 924 925 972 973 974 995 996 997 1068
780 781 782 803 804 805 806 828 829 830 831 852 854 875 876 877 924 925 926 973 974 975 996 997 998 1069
781 782 783 804 805 806 807 829 830 831 832 853 855 876 877 878 925 926 927 974 975 976 997 998 999 1070
782 783 784 805 806 807 808 830 831 832 833 854 856 877 878 879 926 927 928 975 976 977 998 999 1000 1071
783 784 785 806 807 808 809 831 832 833 834 855 857 878 879 880 927 928 929 976 977 978 999 1000 1001 1072
784 785 786 807 808 809 810 832 833 834 835 856 858 879 880 881 928 929 930 977 978 979 1000 1001 1002 1073
785 786 787 808 809 810 811 833 834 835 836 857 859 880 881 882 929 930 931 978 979 980 1001 1002 1003 1074
786 787 788 809 810 811 812 834 835 836 837 858 860 881 882 883 930 931 932 979 980 981 1002 1003 1004 1075
787 788 789 810 811 812 813 835 836 837 838 859 861 882 883 884 931 932 933 980 981 982 1003 1004 1005 1076
788 789 790 811 812 813 814 836 837 838 839 860 862 883 884 885 932 933 934 981 982 983 1004 1005 1006 1077
789 790 791 812 813 814 815 837 838 839 861 863 884 885 886 933 934 935 982 983 1005 1006 1007 1078
790 791 813 814 815 838 839 862 885 886 887 934 935 983 1006 1007 1079
792 793 794 840 841 842 865 888 889 912 913 936 2952 2953 3024 3025 3048
792 793 794 795 841 842 843 864 866 888 889 890 912 913 914 937 2952 2953 2954 3024 3025 3026 3048 3049
793 794 795 796 842 843 844 865 867 889 890 891 913 914 915 938 2953 2954 2955 3024 3025 3026 3027 3048 3049 3050
794 795 796 797 843 844 845 866 868 890 891 892 914 915 916 939 2954 2955 2956 3025 3026 3027 3028 3049 3050 3051
795 796 797 798 844 845 846 867 869 891 892 893 915 916 917 940 2955 2956 2957 3026 3027 3028 3029 3050 3051 3052
796 797 798 799 845 846 847 868 870 892 893 894 916 917 918 941 2956 2957 2958 3027 3028 3029 3030 3051 3052 3053
797 798 799 800 846 847 848 869 871 893 894 895 917 918 919 942 2957 2958 2959 3028 3029 3030 3031 3052 3053 3054
798 799 800 801 847 848 849 870 872 894 895 896 918 919 920 943 2958 2959 2960 3029 3030 3031 3032 3053 3054 3055
799 800 801 802 848 849 850 871 873 895 896 897 919 920 921 944 2959 2960 2961 3030 3031 3032 3033 3054 3055 3056
800 801 802 803 849 850 851 872 874 896 897 898 920 921 922 945 2960 2961 2962 3031 3032 3033 3034 3055 3056 3057
801 802 803 804 850 851 852 873 875 897 898 899 921 922 923 946 2961 2962 2963 3032 3033 3034 3035 3056 3057 3058
802 803 804 805 851 852 853 874 876 898 899 900 922 923 924 947 2962 2963 2964 3033 3034 3035 3036 3057 3058 3059
803 804 805 806 852 853 854 875 877 899 900 901 923 924 925 948 2963 2964 2965 3034 3035 3036 3037 3058 3059 3060
804 805 806 807 853 854 855 876 878 900 901 902 924 925 926 949 2964 2965 2966 3035 3036 3037 3038 3059 3060 3061
805 806 807 808 854 855 856 877 879 901 902 903 925 926 927 950 2965 2966 2967 3036 3037 3038 3039 3060 3061 3062
806 807 808 809 855 856 857 878 880 902 903 904 926 927 928 951 2966 2967 2968 3037 3038 3039 3040 3061 3062 3063
807 808 809 810 856 857 858 879 881 903 904 905 927 928 929 952 2967 2968 2969 3038 3039 3040 3041 3062 3063 3064
808 809 810 811 857 858 859 880 882 904 905 906 928 929 930 953 2968 2969 2970 3039 3040 3041 3042 3063 3064 3065
809 810 811 812 858 859 860 881 883 905 906 907 929 930 931 954 2969 2970 2971 3040 3041 3042 3043 3064 3065 3066
810 811 812 813 859 860 861 882 884 906 907 908 930 931 932 955 2970 2971 2972 3041 3042 3043 3044 3065 3066 3067
811 812 813 814 860 861 862 883 885 907 908 909 931 932 933 956 2971 2972 2973 3042 3043 3044 3045 3066 3067 3068
812 813 814 815 861 862 863 884 886 908 909 910 932 933 934 957 2972 2973 2974 3043 3044 3045 3046 3067 3068 3069
813 814 815 862 863 885 887 909 910 911 933 934 935 958 2973 2974 2975 3044 3045 3046 3047 3068 3069 3070
814 815 863 886 910 911 934 935 959 2974 2975 3045 3046 3047 3069 3070 3071
864 865 889 912 913 936 937 1056 1057 1080 1392 1416 3024 3025 3048 3049
864 865 866 888 890 913 914 936 937 938 1057 1058 1081 1392 1393 1416 1417 3024 3025 3026 3048 3049 3050
865 866 867 889 891 914 915 937 938 939 1058 1059 1082 1393 1394 1417 1418 3025 3026 3027 3049 3050 3051
866 867 868 890 892 915 916 938 939 940 1059 1060 1083 1394 1395 1418 1419 3026 3027 3028 3050 3051 3052
867 868 869 891 893 916 917 939 940 941 1060 1061 1084 1395 1396 1419 1420 3027 3028 3029 3051 3052 3053
868 869 870 892 894 917 918 940 941 942 1061 1062 1085 1396 1397 1420 1421 3028 3029 3030 3052 3053 3054
869 870 871 893 895 918 919 941 942 943 1062 1063 1086 1397 1398 1421 1422 3029 3030 3031 3053 3054 3055
870 871 872 894 896 919 920 942 943 944 1063 1064 1087 1398 1399 1422 1423 3030 3031 3032 3054 3055 3056
871 872 873 895 897 920 921 943 944 945 1064 1065 1088 1399 1400 1423 1424 3031 3032 3033 3055 3056 3057
872 873 874 896 898 921 922 944 945 946 1065 1066 1089 1400 1401 1424 1425 3032 3033 3034 3056 3057 3058
873 874 875 897 899 922 923 945 946 947 1066 1067 1090 1401 1402 1425 1426 3033 3034 3035 3057 3058 3059
874 875 876 898 900 923 924 946 947 948 1067 1068 1091 1402 1403 1426 1427 3034 3035 3036 3058 3059 3060
875 876 877 899 901 924 925 947 948 949 1068 1069 1092 1403 1404 1427 1428 3035 3036 3037 3059 3060 3061
876 877 878 900 902 925 926 948 949 950 1069 1070 1093 1404 1405 1428 1429 3036 3037 3038 3060 3061 3062
877 878 879 901 903 926 927 949 950 951 1070 1071 1094 1405 1406 1429 1430 3037 3038 3039 3061 3062 3063
878 879 880 902 904 927 928 950 951 952 1071 1072 1095 1406 1407 1430 1431 3038 3039 3040 3062 3063 3064
879 880 881 903 905 928 929 951 952 953 1072 1073 1096 1407 1408 1431 1432 3039 3040 3041 3063 3064 3065
880 881 882 904 906 929 930 952 953 954 1073 1074 1097 1408 1409 1432 1433 3040 3041 3042 3064 3065 3066
881 882 883 905 907 930 931 953 954 955 1074 1075 1098 1409 1410 1433 1434 3041 3042 3043 3065 3066 3067
882 883 884 906 908 931 932 954 955 956 1075 1076 1099 1410 1411 1434 1435 3042 3043 3044 3066 3067 3068
883 884 885 907 909 932 933 955 956 957 1076 1077 1100 1411 1412 1435 1436 3043 3044 3045 3067 3068 3069
884 885 886 908 910 933 934 956 957 958 1077 1078 1101 1412 1413 1436 1437 3044 3045 3046 3068 3069 3070
885 886 887 909 911 934 935 957 958 959 1078 1079 1102 1413 1414 1437 1438 3045 3046 3047 3069 3070 3071
886 887 910 935 958 959 1079 1103 1414 1415 1438 1439 3046 3047 3070 3071
792 793 840 841 864 865 888 913 936 937 984 985 1056 1057 1080
792 793 794 840 841 842 864 865 866 888 889 912 914 936 937 938 985 986 1056 1057 1058 1081
793 794 795 841 842 843 865 866 867 889 890 913 915 937 938 939 986 987 1057 1058 1059 1082
794 795 796 842 843 844 866 867 868 890 891 914 916 938 939 940 987 988 1058 1059 1060 1083
795 796 797 843 844 845 867 868 869 891 892 915 917 939 940 941 988 989 1059 1060 1061 1084
796 797 798 844 845 846 868 869 870 892 893 916 918 940 941 942 989 990 1060 1061 1062 1085
797 798 799 845 846 847 869 870 871 893 894 917 919 941 942 943 990 991 1061 1062 1063 1086
798 799 800 846 847 848 870 871 872 894 895 918 920 942 943 944 991 992 1062 1063 1064 1087
799 800 801 847 848 849 871 872 873 895 896 919 921 943 944 945 992 993 1063 1064 1065 1088
800 801 802 848 849 850 872 873 874 896 897 920 922 944 945 946 993 994 1064 1065 1066 1089
801 802 803 849 850 851 873 874 875 897 898 921 923 945 946 947 994 995 1065 1066 1067 1090
802 803 804 850 851 852 874 875 876 898 899 922 924 946 947 948 995 996 1066 1067 1068 1091
803 804 805 851 852 853 875 876 877 899 900 923 925 947 948 949 996 997 1067 1068 1069 1092
804 805 806 852 853 854 876 877 878 900 901 924 926 948 949 950 997 998 1068 1069 1070 1093
805 806 807 853 854 855 877 878 879 901 902 925 927 949 950 951 998 999 1069 1070 1071 1094
806 807 808 854 855 856 878 879 880 902 903 926 928 950 951 952 999 1000 1070 1071 1072 1095
807 808 809 855 856 857 879 880 881 903 904 927 929 951 952 953 1000 1001 1071 1072 1073 1096
808 809 810 856 857 858 880 881 882 904 905 928 930 952 953 954 1001 1002 1072 1073 1074 1097
809 810 811 857 858 859 881 882 883 905 906 929 931 953 954 955 1002 1003 1073 1074 1075 1098
810 811 812 858 859 860 882 883 884 906 907 930 932 954 955 956 1003 1004 1074 1075 1076 1099
811 812 813 859 860 861 883 884 885 907 908 931 933 955 956 957 1004 1005 1075 1076 1077 1100
812 813 814 860 861 862 884 885 886 908 909 932 934 956 957 958 1005 1006 1076 1077 1078 1101
813 814 815 861 862 863 885 886 887 909 910 933 935 957 958 959 1006 1007 1077 1078 1079 1102
814 815 862 863 886 887 910 911 934 958 959 1007 1078 1079 1103
864 888 889 912 913 937 1056 1057 1080 1081 1128 1392 1416 1417 1488 3048
865 888 889 890 912 913 914 936 938 1056 1057 1058 1080 1081 1082 1129 1392 1393 1416 1417 1418 1488 1489 3049
866 889 890 891 913 914 915 937 939 1057 1058 1059 1081 1082 1083 1130 1393 1394 1417 1418 1419 1489 1490 3050
867 890 891 892 914 915 916 938 940 1058 1059 1060 1082 1083 1084 1131 1394 1395 1418 1419 1420 1490 1491 3051
868 891 892 893 915 916 917 939 941 1059 1060 1061 1083 1084 1085 1132 1395 1396 1419 1420 1421 1491 1492 3052
869 892 893 894 916 917 918 940 942 1060 1061 1062 1084 1085 1086 1133 1396 1397 1420 1421 1422 1492 1493 3053
870 893 894 895 917 918 919 941 943 1061 1062 1063 1085 1086 1087 1134 1397 1398 1421 1422 1423 1493 1494 3054
871 894 895 896 918 919 920 942 944 1062 1063 1064 1086 1087 1088 1135 1398 1399 1422 1423 1424 1494 1495 3055
872 895 896 897 919 920 921 943 945 1063 1064 1065 1087 1088 1089 1136 1399 1400 1423 1424 1425 1495 1496 3056
873 896 897 898 920 921 922 944 946 1064 1065 1066 1088 1089 1090 1137 1400 1401 1424 1425 1426 1496 1497 3057
874 897 898 899 921 922 923 945 947 1065 1066 1067 1089 1090 1091 1138 1401 1402 1425 1426 1427 1497 1498 3058
875 898 899 900 922 923 924 946 948 1066 1067 1068 1090 1091 1092 1139 1402 1403 1426 1427 1428 1498 1499 3059
876 899 900 901 923 924 925 947 949 1067 1068 1069 1091 1092 1093 1140 1403 1404 1427 1428 1429 1499 1500 3060
877 900 901 902 924 925 926 948 950 1068 1069 1070 1092 1093 1094 1141 1404 1405 1428 1429 1430 1500 1501 3061
878 901 902 903 925 926 927 949 951 1069 1070 1071 1093 1094 1095 1142 1405 1406 1429 1430 1431 1501 1502 3062
879 902 903 904 926 927 928 950 952 1070 1071 1072 1094 1095 1096 1143 1406 1407 1430 1431 1432 1502 1503 3063
880 903 904 905 927 928 929 951 953 1071 1072 1073 1095 1096 1097 1144 1407 1408 1431 1432 1433 1503 1504 3064
881 904 905 906 928 929 930 952 954 1072 1073 1074 1096 1097 1098 1145 1408 1409 1432 1433 1434 1504 1505 3065
882 905 906 907 929 930 931 953 955 1073 1074 1075 1097 1098 1099 1146 1409 1410 1433 1434 1435 1505 1506 3066
883 906 907 908 930 931 932 954 956 1074 1075 1076 1098 1099 1100 1147 1410 1411 1434 1435 1436 1506 1507 3067
884 907 908 909 931 932 933 955 957 1075 1076 1077 1099 1100 1101 1148 1411 1412 1435 1436 1437 1507 1508 3068
885 908 909 910 932 933 934 956 958 1076 1077 1078 1100 1101 1102 1149 1412 1413 1436 1437 1438 1508 1509 3069
886 909 910 911 933 934 935 957 959 1077 1078 1079 1101 1102 1103 1150 1413 1414 1437 1438 1439 1509 1510 3070
887 910 911 934 935 958 1078 1079 1102 1103 1151 1414 1415 1438 1439 1510 1511 3071
816 817 840 961 984 985 1008 1009 1032 2472 2473 2616 2617 2618 2664 2665 2666
816 817 818 840 841 960 962 984 985 986 1008 1009 1010 1033 2472 2473 2474 2616 2617 2618 2619 2665 2666 2667
816 817 818 819 840 841 842 961 963 985 986 987 1009 1010 1011 1034 2473 2474 2475 2617 2618 2619 2620 2666 2667 2668
817 818 819 820 841 842 843 962 964 986 987 988 1010 1011 1012 1035 2474 2475 2476 2618 2619 2620 2621 2667 2668 2669
818 819 820 821 842 843 844 963 965 987 988 989 1011 1012 1013 1036 2475 2476 2477 2619 2620 2621 2622 2668 2669 2670
819 820 821 822 843 844 845 964 966 988 989 990 1012 1013 1014 1037 2476 2477 2478 2620 2621 2622 2623 2669 2670 2671
820 821 822 823 844 845 846 965 967 989 990 991 1013 1014 1015 1038 2477 2478 2479 2621 2622 2623 2624 2670 2671 2672
821 822 823 824 845 846 847 966 968 990 991 992 1014 1015 1016 1039 2478 2479 2480 2622 2623 2624 2625 2671 2672 2673
822 823 824 825 846 847 848 967 969 991 992 993 1015 1016 1017 1040 2479 2480 2481 2623 2624 2625 2626 2672 2673 2674
823 824 825 826 847 848 849 968 970 992 993 994 1016 1017 1018 1041 2480 2481 2482 2624 2625 2626 2627 2673 2674 2675
824 825 826 827 848 849 850 969 971 993 994 995 1017 1018 1019 1042 2481 2482 2483 2625 2626 2627 2628 2674 2675 2676
825 826 827 828 849 850 851 970 972 994 995 996 1018 1019 1020 1043 2482 2483 2484 2626 2627 2628 2629 2675 2676 2677
826 827 828 829 850 851 852 971 973 995 996 997 1019 1020 1021 1044 2483 2484 2485 2627 2628 2629 2630 2676 2677 2678
827 828 829 830 851 852 853 972 974 996 997 998 1020 1021 1022 1045 2484 2485 2486 2628 2629 2630 2631 2677 2678 2679
828 829 830 831 852 853 854 973 975 997 998 999 1021 1022 1023 1046 2485 2486 2487 2629 2630 2631 2632 2678 2679 2680
829 830 831 832 853 854 855 974 976 998 999 1000 1022 1023 1024 1047 2486 2487 2488 2630 2631 2632 2633 2679 2680 2681
830 831 832 833 854 855 856 975 977 999 1000 1001 1023 1024 1025 1048 2487 2488 2489 2631 2632 2633 2634 2680 2681 2682
831 832 833 834 855 856 857 976 978 1000 1001 1002 1024 1025 1026 1049 2488 2489 2490 2632 2633 2634 2635 2681 2682 2683
832 833 834 835 856 857 858 977 979 1001 1002 1003 1025 1026 1027 1050 2489 2490 2491 2633 2634 2635 2636 2682 2683 2684
833 834 835 836 857 858 859 978 980 1002 1003 1004 1026 1027 1028 1051 2490 2491 2492 2634 2635 2636 2637 2683 2684 2685
834 835 836 837 858 859 860 979 981 1003 1004 1005 1027 1028 1029 1052 2491 2492 2493 2635 2636 2637 2638 2684 2685 2686
835 836 837 838 859 860 861 980 982 1004 1005 1006 1028 1029 1030 1053 2492 2493 2494 2636 2637 2638 2639 2685 2686 2687
836 837 838 839 860 861 862 981 983 1005 1006 1007 1029 1030 1031 1054 2493 2494 2495 2637 2638 2639 2686 2687
837 838 839 861 862 863 982 1006 1007 1030 1031 1055 2494 2495 2638 2639 2687
816 817 840 841 912 960 961 985 1008 1009 1032 1033 1056 1057 1104
816 817 818 840 841 842 912 913 960 961 962 984 986 1009 1010 1032 1033 1034 1056 1057 1058 1105
817 818 819 841 842 843 913 914 961 962 963 985 987 1010 1011 1033 1034 1035 1057 1058 1059 1106
818 819 820 842 843 844 914 915 962 963 964 986 988 1011 1012 1034 1035 1036 1058 1059 1060 1107
819 820 821 843 844 845 915 916 963 964 965 987 989 1012 1013 1035 1036 1037 1059 1060 1061 1108
820 821 822 844 845 846 916 917 964 965 966 988 990 1013 1014 1036 1037 1038 1060 1061 1062 1109
821 822 823 845 846 847 917 918 965 966 967 989 991 1014 1015 1037 1038 1039 1061 1062 1063 1110
822 823 824 846 847 848 918 919 966 967 968 990 992 1015 1016 1038 1039 1040 1062 1063 1064 1111
823 824 825 847 848 849 919 920 967 968 969 991 993 1016 1017 1039 1040 1041 1063 1064 1065 1112
824 825 826 848 849 850 920 921 968 969 970 992 994 1017 1018 1040 1041 1042 1064 1065 1066 1113
825 826 827 849 850 851 921 922 969 970 971 993 995 1018 1019 1041 1042 1043 1065 1066 1067 1114
826 827 828 850 851 852 922 923 970 971 972 994 996 1019 1020 1042 1043 1044 1066 1067 1068 1115
827 828 829 851 852 853 923 924 971 972 973 995 997 1020 1021 1043 1044 1045 1067 1068 1069 1116
828 829 830 852 853 854 924 925 972 973 974 996 998 1021 1022 1044 1045 1046 1068 1069 1070 1117
829 830 831 853 854 855 925 926 973 974 975 997 999 1022 1023 1045 1046 1047 1069 1070 1071 1118
830 831 832 854 855 856 926 927 974 975 976 998 1000 1023 1024 1046 1047 1048 1070 1071 1072 1119
831 832 833 855 856 857 927 928 975 976 977 999 1001 1024 1025 1047 1048 1049 1071 1072 1073 1120
832 833 834 856 857 858 928 929 976 977 978 1000 1002 1025 1026 1048 1049 1050 1072 1073 1074 1121
833 834 835 857 858 859 929 930 977 978 979 1001 1003 1026 1027 1049 1050 1051 1073 1074 1075 1122
834 835 836 858 859 860 930 931 978 979 980 1002 1004 1027 1028 1050 1051 1052 1074 1075 1076 1123
835 836 837 859 860 861 931 932 979 980 981 1003 1005 1028 1029 1051 1052 1053 1075 1076 1077 1124
836 837 838 860 861 862 932 933 980 981 982 1004 1006 1029 1030 1052 1053 1054 1076 1077 1078 1125
837 838 839 861 862 863 933 934 981 982 983 1005 1007 1030 1031 1053 1054 1055 1077 1078 1079 1126
838 839 862 863 934 935 982 983 1006 1031 1054 1055 1078 1079 1127
504 505 552 553 960 961 984 1009 1032 1033 1056 1104 2616 2617 2664 2665
505 506 553 554 960 961 962 984 985 1008 1010 1032 1033 1034 1056 1057 1105 2616 2617 2618 2664 2665 2666
506 507 554 555 961 962 963 985 986 1009 1011 1033 1034 1035 1057 1058 1106 2617 2618 2619 2665 2666 2667
507 508 555 556 962 963 964 986 987 1010 1012 1034 1035 1036 1058 1059 1107 2618 2619 2620 2666 2667 2668
508 509 556 557 963 964 965 987 988 1011 1013 1035 1036 1037 1059 1060 1108 2619 2620 2621 2667 2668 2669
509 510 557 558 964 965 966 988 989 1012 1014 1036 1037 1038 1060 1061 1109 2620 2621 2622 2668 2669 2670
510 511 558 559 965 966 967 989 990 1013 1015 1037 1038 1039 1061 1062 1110 2621 2622 2623 2669 2670 2671
511 512 559 560 966 967 968 990 991 1014 1016 1038 1039 1040 1062 1063 1111 2622 2623 2624 2670 2671 2672
512 513 560 561 967 968 969 991 992 1015 1017 1039 1040 1041 1063 1064 1112 2623 2624 2625 2671 2672 2673
513 514 561 562 968 969 970 992 993 1016 1018 1040 1041 1042 1064 1065 1113 2624 2625 2626 2672 2673 2674
514 515 562 563 969 970 971 993 994 1017 1019 1041 1042 1043 1065 1066 1114 2625 2626 2627 2673 2674 2675
515 516 563 564 970 971 972 994 995 1018 1020 1042 1043 1044 1066 1067 1115 2626 2627 2628 2674 2675 2676
516 517 564 565 971 972 973 995 996 1019 1021 1043 1044 1045 1067 1068 1116 2627 2628 2629 2675 2676 2677
517 518 565 566 972 973 974 996 997 1020 1022 1044 1045 1046 1068 1069 1117 2628 2629 2630 2676 2677 2678
518 519 566 567 973 974 975 997 998 1021 1023 1045 1046 1047 1069 1070 1118 2629 2630 2631 2677 2678 2679
519 520 567 568 974 975 976 998 999 1022 1024 1046 1047 1048 1070 1071 1119 2630 2631 2632 2678 2679 2680
520 521 568 569 975 976 977 999 1000 1023 1025 1047 1048 1049 1071 1072 1120 2631 2632 2633 2679 2680 2681
521 522 569 570 976 977 978 1000 1001 1024 1026 1048 1049 1050 1072 1073 1121 2632 2633 2634 2680 2681 2682
522 523 570 571 977 978 979 1001 1002 1025 1027 1049 1050 1051 1073 1074 1122 2633 2634 2635 2681 2682 2683
523 524 571 572 978 979 980 1002 1003 1026 1028 1050 1051 1052 1074 1075 1123 2634 2635 2636 2682 2683 2684
524 525 572 573 979 980 981 1003 1004 1027 1029 1051 1052 1053 1075 1076 1124 2635 2636 2637 2683 2684 2685
525 526 573 574 980 981 982 1004 1005 1028 1030 1052 1053 1054 1076 1077 1125 2636 2637 2638 2684 2685 2686
526 527 574 575 981 982 983 1005 1006 1029 1031 1053 1054 1055 1077 1078 1126 2637 2638 2639 2685 2686 2687
527 575 982 983 1006 1007 1030 1054 1055 1078 1079 1127 2638 2639 2686 2687
504 505 552 553 696 697 960 984 985 1008 1009 1033 1056 1057 1104 1105 1128 2664
505 506 552 553 554 697 698 961 984 985 986 1008 1009 1010 1032 1034 1056 1057 1058 1104 1105 1106 1129 2665
506 507 553 554 555 698 699 962 985 986 987 1009 1010 1011 1033 1035 1057 1058 1059 1105 1106 1107 1130 2666
507 508 554 555 556 699 700 963 986 987 988 1010 1011 1012 1034 1036 1058 1059 1060 1106 1107 1108 1131 2667
508 509 555 556 557 700 701 964 987 988 989 1011 1012 1013 1035 1037 1059 1060 1061 1107 1108 1109 1132 2668
509 510 556 557 558 701 702 965 988 989 990 1012 1013 1014 1036 1038 1060 1061 1062 1108 1109 1110 1133 2669
510 511 557 558 559 702 703 966 989 990 991 1013 1014 1015 1037 1039 1061 1062 1063 1109 1110 1111 1134 2670
511 512 558 559 560 703 704 967 990 991 992 1014 1015 1016 1038 1040 1062 1063 1064 1110 1111 1112 1135 2671
512 513 559 560 561 704 705 968 991 992 993 1015 1016 1017 1039 1041 1063 1064 1065 1111 1112 1113 1136 2672
513 514 560 561 562 705 706 969 992 993 994 1016 1017 1018 1040 1042 1064 1065 1066 1112 1113 1114 1137 2673
514 515 561 562 563 706 707 970 993 994 995 1017 1018 1019 1041 1043 1065 1066 1067 1113 1114 1115 1138 2674
515 516 562 563 564 707 708 971 994 995 996 1018 1019 1020 1042 1044 1066 1067 1068 1114 1115 1116 1139 2675
516 517 563 564 565 708 709 972 995 996 997 1019 1020 1021 1043 1045 1067 1068 1069 1115 1116 1117 1140 2676
517 518 564 565 566 709 710 973 996 997 998 1020 1021 1022 1044 1046 1068 1069 1070 1116 1117 1118 1141 2677
518 519 565 566 567 710 711 974 997 998 999 1021 1022 1023 1045 1047 1069 1070 1071 1117 1118 1119 1142 2678
519 520 566 567 568 711 712 975 998 999 1000 1022 1023 1024 1046 1048 1070 1071 1072 1118 1119 1120 1143 2679
520 521 567 568 569 712 713 976 999 1000 1001 1023 1024 1025 1047 1049 1071 1072 1073 1119 1120 1121 1144 2680
521 522 568 569 570 713 714 977 1000 1001 1002 1024 1025 1026 1048 1050 1072 1073 1074 1120 1121 1122 1145 2681
522 523 569 570 571 714 715 978 1001 1002 1003 1025 1026 1027 1049 1051 1073 1074 1075 1121 1122 1123 1146 2682
523 524 570 571 572 715 716 979 1002 1003 1004 1026 1027 1028 1050 1052 1074 1075 1076 1122 1123 1124 1147 2683
524 525 571 572 573 716 717 980 1003 1004 1005 1027 1028 1029 1051 1053 1075 1076 1077 1123 1124 1125 1148 2684
525 526 572 573 574 717 718 981 1004 1005 1006 1028 1029 1030 1052 1054 1076 1077 1078 1124 1125 1126 1149 2685
526 527 573 574 575 718 719 982 1005 1006 1007 1029 1030 1031 1053 1055 1077 1078 1079 1125 1126 1127 1150 2686
527 574 575 719 983 1006 1007 1030 1031 1054 1078 1079 1126 1127 1151 2687
840 888 912 913 936 937 984 985 1008 1009 1032 1033 1057 1080 1081 1104 1105 1128
841 888 889 912 913 914 936 937 938 984 985 986 1009 1010 1032 1033 1034 1056 1058 1080 1081 1082 1104 1105 1106 1129
842 889 890 913 914 915 937 938 939 985 986 987 1010 1011 1033 1034 1035 1057 1059 1081 1082 1083 1105 1106 1107 1130
843 890 891 914 915 916 938 939 940 986 987 988 1011 1012 1034 1035 1036 1058 1060 1082 1083 1084 1106 1107 1108 1131
844 891 892 915 916 917 939 940 941 987 988 989 1012 1013 1035 1036 1037 1059 1061 1083 1084 1085 1107 1108 1109 1132
845 892 893 916 917 918 940 941 942 988 989 990 1013 1014 1036 1037 1038 1060 1062 1084 1085 1086 1108 1109 1110 1133
846 893 894 917 918 919 941 942 943 989 990 991 1014 1015 1037 1038 1039 1061 1063 1085 1086 1087 1109 1110 1111 1134
847 894 895 918 919 920 942 943 944 990 991 992 1015 1016 1038 1039 1040 1062 1064 1086 1087 1088 1110 1111 1112 1135
848 895 896 919 920 921 943 944 945 991 992 993 1016 1017 1039 1040 1041 1063 1065 1087 1088 1089 1111 1112 1113 1136
849 896 897 920 921 922 944 945 946 992 993 994 1017 1018 1040 1041 1042 1064 1066 1088 1089 1090 1112 1113 1114 1137
850 897 898 921 922 923 945 946 947 993 994 995 1018 1019 1041 1042 1043 1065 1067 1089 1090 1091 1113 1114 1115 1138
851 898 899 922 923 924 946 947 948 994 995 996 1019 1020 1042 1043 1044 1066 1068 1090 1091 1092 1114 1115 1116 1139
852 899 900 923 924 925 947 948 949 995 996 997 1020 1021 1043 1044 1045 1067 1069 1091 1092 1093 1115 1116 1117 1140
853 900 901 924 925 926 948 949 950 996 997 998 1021 1022 1044 1045 1046 1068 1070 1092 1093 1094 1116 1117 1118 1141
854 901 902 925 926 927 949 950 951 997 998 999 1022 1023 1045 1046 1047 1069 1071 1093 1094 1095 1117 1118 1119 1142
855 902 903 926 927 928 950 951 952 998 999 1000 1023 1024 1046 1047 1048 1070 1072 1094 1095 1096 1118 1119 1120 1143
856 903 904 927 928 929 951 952 953 999 1000 1001 1024 1025 1047 1048 1049 1071 1073 1095 1096 1097 1119 1120 1121 1144
857 904 905 928 929 930 952 953 954 1000 1001 1002 1025 1026 1048 1049 1050 1072 1074 1096 1097 1098 1120 1121 1122 1145
858 905 906 929 930 931 953 954 955 1001 1002 1003 1026 1027 1049 1050 1051 1073 1075 1097 1098 1099 1121 1122 1123 1146
859 906 907 930 931 932 954 955 956 1002 1003 1004 1027 1028 1050 1051 1052 1074 1076 1098 1099 1100 1122 1123 1124 1147
860 907 908 931 932 933 955 956 957 1003 1004 1005 1028 1029 1051 1052 1053 1075 1077 1099 1100 1101 1123 1124 1125 1148
861 908 909 932 933 934 956 957 958 1004 1005 1006 1029 1030 1052 1053 1054 1076 1078 1100 1101 1102 1124 1125 1126 1149
862 909 910 933 934 935 957 958 959 1005 1006 1007 1030 1031 1053 1054 1055 1077 1079 1101 1102 1103 1125 1126 1127 1150
863 910 911 934 935 958 959 1006 1007 1031 1054 1055 1078 1102 1103 1126 1127 1151
888 912 936 937 1056 1057 1081 1104 1105 1128 1129 1416 1488 1489 1512 1513
889 913 936 937 938 1056 1057 1058 1080 1082 1104 1105 1106 1128 1129 1130 1416 1417 1488 1489 1490 1512 1513 1514
890 914 937 938 939 1057 1058 1059 1081 1083 1105 1106 1107 1129 1130 1131 1417 1418 1489 1490 1491 1513 1514 1515
891 915 938 939 940 1058 1059 1060 1082 1084 1106 1107 1108 1130 1131 1132 1418 1419 1490 1491 1492 1514 1515 1516
892 916 939 940 941 1059 1060 1061 1083 1085 1107 1108 1109 1131 1132 1133 1419 1420 1491 1492 1493 1515 1516 1517
893 917 940 941 942 1060 1061 1062 1084 1086 1108 1109 1110 1132 1133 1134 1420 1421 1492 1493 1494 1516 1517 1518
894 918 941 942 943 1061 1062 1063 1085 1087 1109 1110 1111 1133 1134 1135 1421 1422 1493 1494 1495 1517 1518 1519
895 919 942 943 944 1062 1063 1064 1086 1088 1110 1111 1112 1134 1135 1136 1422 1423 1494 1495 1496 1518 1519 1520
896 920 943 944 945 1063 1064 1065 1087 1089 1111 1112 1113 1135 1136 1137 1423 1424 1495 1496 1497 1519 1520 1521
897 921 944 945 946 1064 1065 1066 1088 1090 1112 1113 1114 1136 1137 1138 1424 1425 1496 1497 1498 1520 1521 1522
898 922 945 946 947 1065 1066 1067 1089 1091 1113 1114 1115 1137 1138 1139 1425 1426 1497 1498 1499 1521 1522 1523
899 923 946 947 948 1066 1067 1068 1090 1092 1114 1115 1116 1138 1139 1140 1426 1427 1498 1499 1500 1522 1523 1524
900 924 947 948 949 1067 1068 1069 1091 1093 1115 1116 1117 1139 1140 1141 1427 1428 1499 1500 1501 1523 1524 1525
901 925 948 949 950 1068 1069 1070 1092 1094 1116 1117 1118 1140 1141 1142 1428 1429 1500 1501 1502 1524 1525 1526
902 926 949 950 951 1069 1070 1071 1093 1095 1117 1118 1119 1141 1142 1143 1429 1430 1501 1502 1503 1525 1526 1527
903 927 950 951 952 1070 1071 1072 1094 1096 1118 1119 1120 1142 1143 1144 1430 1431 1502 1503 1504 1526 1527 1528
904 928 951 952 953 1071 1072 1073 1095 1097 1119 1120 1121 1143 1144 1145 1431 1432 1503 1504 1505 1527 1528 1529
905 929 952 953 954 1072 1073 1074 1096 1098 1120 1121 1122 1144 1145 1146 1432 1433 1504 1505 1506 1528 1529 1530
906 930 953 954 955 1073 1074 1075 1097 1099 1121 1122 1123 1145 1146 1147 1433 1434 1505 1506 1507 1529 1530 1531
907 931 954 955 956 1074 1075 1076 1098 1100 1122 1123 1124 1146 1147 1148 1434 1435 1506 1507 1508 1530 1531 1532
908 932 955 956 957 1075 1076 1077 1099 1101 1123 1124 1125 1147 1148 1149 1435 1436 1507 1508 1509 1531 1532 1533
909 933 956 957 958 1076 1077 1078 1100 1102 1124 1125 1126 1148 1149 1150 1436 1437 1508 1509 1510 1532 1533 1534
910 934 957 958 959 1077 1078 1079 1101 1103 1125 1126 1127 1149 1150 1151 1437 1438 1509 1510 1511 1533 1534 1535
911 935 958 959 1078 1079 1102 1126 1127 1150 1151 1438 1439 1510 1511 1534 1535
552 553 696 697 744 745 984 1008 1032 1033 1056 1057 1080 1081 1105 1128 1129
553 554 696 697 698 744 745 746 985 1009 1032 1033 1034 1056 1057 1058 1080 1081 1082 1104 1106 1128 1129 1130
554 555 697 698 699 745 746 747 986 1010 1033 1034 1035 1057 1058 1059 1081 1082 1083 1105 1107 1129 1130 1131
555 556 698 699 700 746 747 748 987 1011 1034 1035 1036 1058 1059 1060 1082 1083 1084 1106 1108 1130 1131 1132
556 557 699 700 701 747 748 749 988 1012 1035 1036 1037 1059 1060 1061 1083 1084 1085 1107 1109 1131 1132 1133
557 558 700 701 702 748 749 750 989 1013 1036 1037 1038 1060 1061 1062 1084 1085 1086 1108 1110 1132 1133 1134
558 559 701 702 703 749 750 751 990 1014 1037 1038 1039 1061 1062 1063 1085 1086 1087 1109 1111 1133 1134 1135
559 560 702 703 704 750 751 752 991 1015 1038 1039 1040 1062 1063 1064 1086 1087 1088 1110 1112 1134 1135 1136
560 561 703 704 705 751 752 753 992 1016 1039 1040 1041 1063 1064 1065 1087 1088 1089 1111 1113 1135 1136 1137
561 562 704 705 706 752 753 754 993 1017 1040 1041 1042 1064 1065 1066 1088 1089 1090 1112 1114 1136 1137 1138
562 563 705 706 707 753 754 755 994 1018 1041 1042 1043 1065 1066 1067 1089 1090 1091 1113 1115 1137 1138 1139
563 564 706 707 708 754 755 756 995 1019 1042 1043 1044 1066 1067 1068 1090 1091 1092 1114 1116 1138 1139 1140
564 565 707 708 709 755 756 757 996 1020 1043 1044 1045 1067 1068 1069 1091 1092 1093 1115 1117 1139 1140 1141
565 566 708 709 710 756 757 758 997 1021 1044 1045 1046 1068 1069 1070 1092 1093 1094 1116 1118 1140 1141 1142
566 567 709 710 711 757 758 759 998 1022 1045 1046 1047 1069 1070 1071 1093 1094 1095 1117 1119 1141 1142 1143
567 568 710 711 712 758 759 760 999 1023 1046 1047 1048 1070 1071 1072 1094 1095 1096 1118 1120 1142 1143 1144
568 569 711 712 713 759 760 761 1000 1024 1047 1048 1049 1071 1072 1073 1095 1096 1097 1119 1121 1143 1144 1145
569 570 712 713 714 760 761 762 1001 1025 1048 1049 1050 1072 1073 1074 1096 1097 1098 1120 1122 1144 1145 1146
570 571 713 714 715 761 762 763 1002 1026 1049 1050 1051 1073 1074 1075 1097 1098 1099 1121 1123 1145 1146 1147
571 572 714 715 716 762 763 764 1003 1027 1050 1051 1052 1074 1075 1076 1098 1099 1100 1122 1124 1146 1147 1148
572 573 715 716 717 763 764 765 1004 1028 1051 1052 1053 1075 1076 1077 1099 1100 1101 1123 1125 1147 1148 1149
573 574 716 717 718 764 765 766 1005 1029 1052 1053 1054 1076 1077 1078 1100 1101 1102 1124 1126 1148 1149 1150
574 575 717 718 719 765 766 767 1006 1030 1053 1054 1055 1077 1078 1079 1101 1102 1103 1125 1127 1149 1150 1151
575 718 719 766 767 1007 1031 1054 1055 1078 1079 1102 1103 1126 1150 1151
360 361 696 697 744 745 936 1032 1056 1080 1081 1104 1105 1129 1488 1489 1512 1513
360 361 362 696 697 698 744 745 746 937 1033 1057 1080 1081 1082 1104 1105 1106 1128 1130 1488 1489 1490 1512 1513 1514
361 362 363 697 698 699 745 746 747 938 1034 1058 1081 1082 1083 1105 1106 1107 1129 1131 1489 1490 1491 1513 1514 1515
362 363 364 698 699 700 746 747 748 939 1035 1059 1082 1083 1084 1106 1107 1108 1130 1132 1490 1491 1492 1514 1515 1516
363 364 365 699 700 701 747 748 749 940 1036 1060 1083 1084 1085 1107 1108 1109 1131 1133 1491 1492 1493 1515 1516 1517
364 365 366 700 701 702 748 749 750 941 1037 1061 1084 1085 1086 1108 1109 1110 1132 1134 1492 1493 1494 1516 1517 1518
365 366 367 701 702 703 749 750 751 942 1038 1062 1085 1086 1087 1109 1110 1111 1133 1135 1493 1494 1495 1517 1518 1519
366 367 368 702 703 704 750 751 752 943 1039 1063 1086 1087 1088 1110 1111 1112 1134 1136 1494 1495 1496 1518 1519 1520
367 368 369 703 704 705 751 752 753 944 1040 1064 1087 1088 1089 1111 1112 1113 1135 1137 1495 1496 1497 1519 1520 1521
368 369 370 704 705 706 752 753 754 945 1041 1065 1088 1089 1090 1112 1113 1114 1136 1138 1496 1497 1498 1520 1521 1522
369 370 371 705 706 707 753 754 755 946 1042 1066 1089 1090 1091 1113 1114 1115 1137 1139 1497 1498 1499 1521 1522 1523
370 371 372 706 707 708 754 755 756 947 1043 1067 1090 1091 1092 1114 1115 1116 1138 1140 1498 1499 1500 1522 1523 1524
371 372 373 707 708 709 755 756 757 948 1044 1068 1091 1092 1093 1115 1116 1117 1139 1141 1499 1500 1501 1523 1524 1525
372 373 374 708 709 710 756 757 758 949 1045 1069 1092 1093 1094 1116 1117 1118 1140 1142 1500 1501 1502 1524 1525 1526
373 374 375 709 710 711 757 758 759 950 1046 1070 1093 1094 1095 1117 1118 1119 1141 1143 1501 1502 1503 1525 1526 1527
374 375 376 710 711 712 758 759 760 951 1047 1071 1094 1095 1096 1118 1119 1120 1142 1144 1502 1503 1504 1526 1527 1528
375 376 377 711 712 713 759 760 761 952 1048 1072 1095 1096 1097 1119 1120 1121 1143 1145 1503 1504 1505 1527 1528 1529
376 377 378 712 713 714 760 761 762 953 1049 1073 1096 1097 1098 1120 1121 1122 1144 1146 1504 1505 1506 1528 1529 1530
377 378 379 713 714 715 761 762 763 954 1050 1074 1097 1098 1099 1121 1122 1123 1145 1147 1505 1506 1507 1529 1530 1531
378 379 380 714 715 716 762 763 764 955 1051 1075 1098 1099 1100 1122 1123 1124 1146 1148 1506 1507 1508 1530 1531 1532
379 380 381 715 716 717 763 764 765 956 1052 1076 1099 1100 1101 1123 1124 1125 1147 1149 1507 1508 1509 1531 1532 1533
380 381 382 716 717 718 764 765 766 957 1053 1077 1100 1101 1102 1124 1125 1126 1148 1150 1508 1509 1510 1532 1533 1534
381 382 383 717 718 719 765 766 767 958 1054 1078 1101 1102 1103 1125 1126 1127 1149 1151 1509 1510 1511 1533 1534 1535
382 383 718 719 766 767 959 1055 1079 1102 1103 1126 1127 1150 1510 1511 1534 1535
1153 1176 1177 1200 1201 1202 1224 1225 1776 2808 2809 2810 2857 2858 4584 4585
1152 1154 1176 1177 1178 1200 1201 1202 1203 1224 1225 1226 1776 1777 1800 2809 2810 2811 2858 2859 4584 4585 4586
1153 1155 1176 1177 1178 1179 1201 1202 1203 1204 1225 1226 1227 1776 1777 1778 1800 1801 2810 2811 2812 2859 2860 4585 4586 4587
1154 1156 1177 1178 1179 1180 1202 1203 1204 1205 1226 1227 1228 1777 1778 1779 1801 1802 2811 2812 2813 2860 2861 4586 4587 4588
1155 1157 1178 1179 1180 1181 1203 1204 1205 1206 1227 1228 1229 1778 1779 1780 1802 1803 2812 2813 2814 2861 2862 4587 4588 4589
1156 1158 1179 1180 1181 1182 1204 1205 1206 1207 1228 1229 1230 1779 1780 1781 1803 1804 2813 2814 2815 2862 2863 4588 4589 4590
1157 1159 1180 1181 1182 1183 1205 1206 1207 1208 1229 1230 1231 1780 1781 1782 1804 1805 2814 2815 2816 2863 2864 4589 4590 4591
1158 1160 1181 1182 1183 1184 1206 1207 1208 1209 1230 1231 1232 1781 1782 1783 1805 1806 2815 2816 2817 2864 2865 4590 4591 4592
1159 1161 1182 1183 1184 1185 1207 1208 1209 1210 1231 1232 1233 1782 1783 1784 1806 1807 2816 2817 2818 2865 2866 4591 4592 4593
1160 1162 1183 1184 1185 1186 1208 1209 1210 1211 1232 1233 1234 1783 1784 1785 1807 1808 2817 2818 2819 2866 2867 4592 4593 4594
1161 1163 1184 1185 1186 1187 1209 1210 1211 1212 1233 1234 1235 1784 1785 1786 1808 1809 2818 2819 2820 2867 2868 4593 4594 4595
1162 1164 1185 1186 1187 1188 1210 1211 1212 1213 1234 1235 1236 1785 1786 1787 1809 1810 2819 2820 2821 2868 2869 4594 4595 4596
1163 1165 1186 1187 1188 1189 1211 1212 1213 1214 1235 1236 1237 1786 1787 1788 1810 1811 2820 2821 2822 2869 2870 4595 4596 4597
1164 1166 1187 1188 1189 1190 1212 1213 1214 1215 1236 1237 1238 1787 1788 1789 1811 1812 2821 2822 2823 2870 2871 4596 4597 4598
1165 1167 1188 1189 1190 1191 1213 1214 1215 1216 1237 1238 1239 1788 1789 1790 1812 1813 2822 2823 2824 2871 2872 4597 4598 4599
1166 1168 1189 1190 1191 1192 1214 1215 1216 1217 1238 1239 1240 1789 1790 1791 1813 1814 2823 2824 2825 2872 2873 4598 4599 4600
1167 1169 1190 1191 1192 1193 1215 1216 1217 1218 1239 1240 1241 1790 1791 1792 1814 1815 2824 2825 2826 2873 2874 4599 4600 4601
1168 1170 1191 1192 1193 1194 1216 1217 1218 1219 1240 1241 1242 1791 1792 1793 1815 1816 2825 2826 2827 2874 2875 4600 4601 4602
1169 1171 1192 1193 1194 1195 1217 1218 1219 1220 1241 1242 1243 1792 1793 1794 1816 1817 2826 2827 2828 2875 2876 4601 4602 4603
1170 1172 1193 1194 1195 1196 1218 1219 1220 1221 1242 1243 1244 1793 1794 1795 1817 1818 2827 2828 2829 2876 2877 4602 4603 4604
1171 1173 1194 1195 1196 1197 1219 1220 1221 1222 1243 1244 1245 1794 1795 1796 1818 1819 2828 2829 2830 2877 2878 4603 4604 4605
1172 1174 1195 1196 1197 1198 1220 1221 1222 1223 1244 1245 1246 1795 1796 1797 1819 1820 2829 2830 2831 2878 2879 4604 4605 4606
1173 1175 1196 1197 1198 1199 1221 1222 1223 1245 1246 1247 1796 1797 1798 1820 1821 2830 2831 2879 4605 4606 4607
1174 1197 1198 1199 1222 1223 1246 1247 1797 1798 1799 1821 1822 2831 4606 4607
1152 1153 1154 1177 1200 1201 1202 1224 1225 1226 1248 1249 1296 1297 1776 1777 1800 1801 1872
1152 1153 1154 1155 1176 1178 1201 1202 1203 1224 1225 1226 1227 1248 1249 1250 1296 1297 1298 1776 1777 1778 1800 1801 1802 1872 1873
1153 1154 1155 1156 1177 1179 1202 1203 1204 1225 1226 1227 1228 1248 1249 1250 1251 1297 1298 1299 1777 1778 1779 1800 1801 1802 1803 1872 1873 1874
1154 1155 1156 1157 1178 1180 1203 1204 1205 1226 1227 1228 1229 1249 1250 1251 1252 1298 1299 1300 1778 1779 1780 1801 1802 1803 1804 1873 1874 1875
1155 1156 1157 1158 1179 1181 1204 1205 1206 1227 1228 1229 1230 1250 1251 1252 1253 1299 1300 1301 1779 1780 1781 1802 1803 1804 1805 1874 1875 1876
1156 1157 1158 1159 1180 1182 1205 1206 1207 1228 1229 1230 1231 1251 1252 1253 1254 1300 1301 1302 1780 1781 1782 1803 1804 1805 1806 1875 1876 1877
1157 1158 1159 1160 1181 1183 1206 1207 1208 1229 1230 1231 1232 1252 1253 1254 1255 1301 1302 1303 1781 1782 1783 1804 1805 1806 1807 1876 1877 1878
1158 1159 1160 1161 1182 1184 1207 1208 1209 1230 1231 1232 1233 1253 1254 1255 1256 1302 1303 1304 1782 1783 1784 1805 1806 1807 1808 1877 1878 1879
1159 1160 1161 1162 1183 1185 1208 1209 1210 1231 1232 1233 1234 1254 1255 1256 1257 1303 1304 1305 1783 1784 1785 1806 1807 1808 1809 1878 1879 1880
1160 1161 1162 1163 1184 1186 1209 1210 1211 1232 1233 1234 1235 1255 1256 1257 1258 1304 1305 1306 1784 1785 1786 1807 1808 1809 1810 1879 1880 1881
1161 1162 1163 1164 1185 1187 1210 1211 1212 1233 1234 1235 1236 1256 1257 1258 1259 1305 1306 1307 1785 1786 1787 1808 1809 1810 1811 1880 1881 1882
1162 1163 1164 1165 1186 1188 1211 1212 1213 1234 1235 1236 1237 1257 1258 1259 1260 1306 1307 1308 1786 1787 1788 1809 1810 1811 1812 1881 1882 1883
1163 1164 1165 1166 1187 1189 1212 1213 1214 1235 1236 1237 1238 1258 1259 1260 1261 1307 1308 1309 1787 1788 1789 1810 1811 1812 1813 1882 1883 1884
1164 1165 1166 1167 1188 1190 1213 1214 1215 1236 1237 1238 1239 1259 1260 1261 1262 1308 1309 1310 1788 1789 1790 1811 1812 1813 1814 1883 1884 1885
1165 1166 1167 1168 1189 1191 1214 1215 1216 1237 1238 1239 1240 1260 1261 1262 1263 1309 1310 1311 1789 1790 1791 1812 1813 1814 1815 1884 1885 1886
1166 1167 1168 1169 1190 1192 1215 1216 1217 1238 1239 1240 1241 1261 1262 1263 1264 1310 1311 1312 1790 1791 1792 1813 1814 1815 1816 1885 1886 1887
1167 1168 1169 1170 1191 1193 1216 1217 1218 1239 1240 1241 1242 1262 1263 1264 1265 1311 1312 1313 1791 1792 1793 1814 1815 1816 1817 1886 1887 1888
1168 1169 1170 1171 1192 1194 1217 1218 1219 1240 1241 1242 1243 1263 1264 1265 1266 1312 1313 1314 1792 1793 1794 1815 1816 1817 1818 1887 1888 1889
1169 1170 1171 1172 1193 1195 1218 1219 1220 1241 1242 1243 1244 1264 1265 1266 1267 1313 1314 1315 1793 1794 1795 1816 1817 1818 1819 1888 1889 1890
1170 1171 1172 1173 1194 1196 1219 1220 1221 1242 1243 1244 1245 1265 1266 1267 1268 1314 1315 1316 1794 1795 1796 1817 1818 1819 1820 1889 1890 1891
1171 1172 1173 1174 1195 1197 1220 1221 1222 1243 1244 1245 1246 1266 1267 1268 1269 1315 1316 1317 1795 1796 1797 1818 1819 1820 1821 1890 1891 1892
1172 1173 1174 1175 1196 1198 1221 1222 1223 1244 1245 1246 1247 1267 1268 1269 1270 1316 1317 1318 1796 1797 1798 1819 1820 1821 1822 1891 1892 1893
1173 1174 1175 1197 1199 1222 1223 1245 1246 1247 1268 1269 1270 1271 1317 1318 1319 1797 1798 1799 1820 1821 1822 1823 1892 1893 1894
1174 1175 1198 1223 1246 1247 1269 1270 1271 1318 1319 1798 1799 1821 1822 1823 1893 1894 1895
1152 1153 1176 1201 1224 1225 1344 1345 1346 1368 1369 2808 2809 2856 2857 2858 3000 3001 3002
1152 1153 1154 1176 1177 1200 1202 1224 1225 1226 1344 1345 1346 1347 1368 1369 1370 2808 2809 2810 2856 2857 2858 2859 3001 3002 3003
1152 1153 1154 1155 1176 1177 1178 1201 1203 1224 1225 1226 1227 1345 1346 1347 1348 1369 1370 1371 2809 2810 2811 2857 2858 2859 2860 3002 3003 3004
1153 1154 1155 1156 1177 1178 1179 1202 1204 1225 1226 1227 1228 1346 1347 1348 1349 1370 1371 1372 2810 2811 2812 2858 2859 2860 2861 3003 3004 3005
1154 1155 1156 1157 1178 1179 1180 1203 1205 1226 1227 1228 1229 1347 1348 1349 1350 1371 1372 1373 2811 2812 2813 2859 2860 2861 2862 3004 3005 3006
1155 1156 1157 1158 1179 1180 1181 1204 1206 1227 1228 1229 1230 1348 1349 1350 1351 1372 1373 1374 2812 2813 2814 2860 2861 2862 2863 3005 3006 3007
1156 1157 1158 1159 1180 1181 1182 1205 1207 1228 1229 1230 1231 1349 1350 1351 1352 1373 1374 1375 2813 2814 2815 2861 2862 2863 2864 3006 3007 3008
1157 1158 1159 1160 1181 1182 1183 1206 1208 1229 1230 1231 1232 1350 1351 1352 1353 1374 1375 1376 2814 2815 2816 2862 2863 2864 2865 3007 3008 3009
1158 1159 1160 1161 1182 1183 1184 1207 1209 1230 1231 1232 1233 1351 1352 1353 1354 1375 1376 1377 2815 2816 2817 2863 2864 2865 2866 3008 3009 3010
1159 1160 1161 1162 1183 1184 1185 1208 1210 1231 1232 1233 1234 1352 1353 1354 1355 1376 1377 1378 2816 2817 2818 2864 2865 2866 2867 3009 3010 3011
1160 1161 1162 1163 1184 1185 1186 1209 1211 1232 1233 1234 1235 1353 1354 1355 1356 1377 1378 1379 2817 2818 2819 2865 2866 2867 2868 3010 3011 3012
1161 1162 1163 1164 1185 1186 1187 1210 1212 1233 1234 1235 1236 1354 1355 1356 1357 1378 1379 1380 2818 2819 2820 2866 2867 2868 2869 3011 3012 3013
1162 1163 1164 1165 1186 1187 1188 1211 1213 1234 1235 1236 1237 1355 1356 1357 1358 1379 1380 1381 2819 2820 2821 2867 2868 2869 2870 3012 3013 3014
1163 1164 1165 1166 1187 1188 1189 1212 1214 1235 1236 1237 1238 1356 1357 1358 1359 1380 1381 1382 2820 2821 2822 2868 2869 2870 2871 3013 3014 3015
1164 1165 1166 1167 1188 1189 1190 1213 1215 1236 1237 1238 1239 1357 1358 1359 1360 1381 1382 1383 2821 2822 2823 2869 2870 2871 2872 3014 3015 3016
1165 1166 1167 1168 1189 1190 1191 1214 1216 1237 1238 1239 1240 1358 1359 1360 1361 1382 1383 1384 2822 2823 2824 2870 2871 2872 2873 3015 3016 3017
1166 1167 1168 1169 1190 1191 1192 1215 1217 1238 1239 1240 1241 1359 1360 1361 1362 1383 1384 1385 2823 2824 2825 2871 2872 2873 2874 3016 3017 3018
1167 1168 1169 1170 1191 1192 1193 1216 1218 1239 1240 1241 1242 1360 1361 1362 1363 1384 1385 1386 2824 2825 2826 2872 2873 2874 2875 3017 3018 3019
1168 1169 1170 1171 1192 1193 1194 1217 1219 1240 1241 1242 1243 1361 1362 1363 1364 1385 1386 1387 2825 2826 2827 2873 2874 2875 2876 3018 3019 3020
1169 1170 1171 1172 1193 1194 1195 1218 1220 1241 1242 1243 1244 1362 1363 1364 1365 1386 1387 1388 2826 2827 2828 2874 2875 2876 2877 3019 3020 3021
1170 1171 1172 1173 1194 1195 1196 1219 1221 1242 1243 1244 1245 1363 1364 1365 1366 1387 1388 1389 2827 2828 2829 2875 2876 2877 2878 3020 3021 3022
1171 1172 1173 1174 1195 1196 1197 1220 1222 1243 1244 1245 1246 1364 1365 1366 1367 1388 1389 1390 2828 2829 2830 2876 2877 2878 2879 3021 3022 3023
1172 1173 1174 1175 1196 1197 1198 1221 1223 1244 1245 1246 1247 1365 1366 1367 1389 1390 1391 2829 2830 2831 2877 2878 2879 3022 3023
1173 1174 1175 1197 1198 1199 1222 1245 1246 1247 1366 1367 1390 1391 2830 2831 2878 2879 3023
1152 1153 1176 1177 1200 1201 1202 1225 1248 1296 1297 1344 1345 1346 1368 1369 1440
1152 1153 1154 1176 1177 1178 1200 1201 1202 1203 1224 1226 1248 1249 1296 1297 1298 1345 1346 1347 1368 1369 1370 1441
1153 1154 1155 1176 1177 1178 1179 1201 1202 1203 1204 1225 1227 1248 1249 1250 1297 1298 1299 1346 1347 1348 1369 1370 1371 1442
1154 1155 1156 1177 1178 1179 1180 1202 1203 1204 1205 1226 1228 1249 1250 1251 1298 1299 1300 1347 1348 1349 1370 1371 1372 1443
1155 1156 1157 1178 1179 1180 1181 1203 1204 1205 1206 1227 1229 1250 1251 1252 1299 1300 1301 1348 1349 1350 1371 1372 1373 1444
1156 1157 1158 1179 1180 1181 1182 1204 1205 1206 1207 1228 1230 1251 1252 1253 1300 1301 1302 1349 1350 1351 1372 1373 1374 1445
1157 1158 1159 1180 1181 1182 1183 1205 1206 1207 1208 1229 1231 1252 1253 1254 1301 1302 1303 1350 1351 1352 1373 1374 1375 1446
1158 1159 1160 1181 1182 1183 1184 1206 1207 1208 1209 1230 1232 1253 1254 1255 1302 1303 1304 1351 1352 1353 1374 1375 1376 1447
1159 1160 1161 1182 1183 1184 1185 1207 1208 1209 1210 1231 1233 1254 1255 1256 1303 1304 1305 1352 1353 1354 1375 1376 1377 1448
1160 1161 1162 1183 1184 1185 1186 1208 1209 1210 1211 1232 1234 1255 1256 1257 1304 1305 1306 1353 1354 1355 1376 1377 1378 1449
1161 1162 1163 1184 1185 1186 1187 1209 1210 1211 1212 1233 1235 1256 1257 1258 1305 1306 1307 1354 1355 1356 1377 1378 1379 1450
1162 1163 1164 1185 1186 1187 1188 1210 1211 1212 1213 1234 1236 1257 1258 1259 1306 1307 1308 1355 1356 1357 1378 1379 1380 1451
1163 1164 1165 1186 1187 1188 1189 1211 1212 1213 1214 1235 1237 1258 1259 1260 1307 1308 1309 1356 1357 1358 1379 1380 1381 1452
1164 1165 1166 1187 1188 1189 1190 1212 1213 1214 1215 1236 1238 1259 1260 1261 1308 1309 1310 1357 1358 1359 1380 1381 1382 1453
1165 1166 1167 1188 1189 1190 1191 1213 1214 1215 1216 1237 1239 1260 1261 1262 1309 1310 1311 1358 1359 1360 1381 1382 1383 1454
1166 1167 1168 1189 1190 1191 1192 1214 1215 1216 1217 1238 1240 1261 1262 1263 1310 1311 1312 1359 1360 1361 1382 1383 1384 1455
1167 1168 1169 1190 1191 1192 1193 1215 1216 1217 1218 1239 1241 1262 1263 1264 1311 1312 1313 1360 1361 1362 1383 1384 1385 1456
1168 1169 1170 1191 1192 1193 1194 1216 1217 1218 1219 1240 1242 1263 1264 1265 1312 1313 1314 1361 1362 1363 1384 1385 1386 1457
1169 1170 1171 1192 1193 1194 1195 1217 1218 1219 1220 1241 1243 1264 1265 1266 1313 1314 1315 1362 1363 1364 1385 1386 1387 1458
1170 1171 1172 1193 1194 1195 1196 1218 1219 1220 1221 1242 1244 1265 1266 1267 1314 1315 1316 1363 1364 1365 1386 1387 1388 1459
1171 1172 1173 1194 1195 1196 1197 1219 1220 1221 1222 1243 1245 1266 1267 1268 1315 1316 1317 1364 1365 1366 1387 1388 1389 1460
1172 1173 1174 1195 1196 1197 1198 1220 1221 1222 1223 1244 1246 1267 1268 1269 1316 1317 1318 1365 1366 1367 1388 1389 1390 1461
1173 1174 1175 1196 1197 1198 1199 1221 1222 1223 1245 1247 1268 1269 1270 1317 1318 1319 1366 1367 1389 1390 1391 1462
1174 1175 1197 1198 1199 1222 1223 1246 1269 1270 1271 1318 1319 1367 1390 1391 1463
1176 1177 1178 1224 1225 1226 1249 1272 1273 1296 1297 1320 1800 1801 1872 1873 1896
1176 1177 1178 1179 1225 1226 1227 1248 1250 1272 1273 1274 1296 1297 1298 1321 1800 1801 1802 1872 1873 1874 1896 1897
1177 1178 1179 1180 1226 1227 1228 1249 1251 1273 1274 1275 1297 1298 1299 1322 1801 1802 1803 1872 1873 1874 1875 1896 1897 1898
1178 1179 1180 1181 1227 1228 1229 1250 1252 1274 1275 1276 1298 1299 1300 1323 1802 1803 1804 1873 1874 1875 1876 1897 1898 1899
1179 1180 1181 1182 1228 1229 1230 1251 1253 1275 1276 1277 1299 1300 1301 1324 1803 1804 1805 1874 1875 1876 1877 1898 1899 1900
1180 1181 1182 1183 1229 1230 1231 1252 1254 1276 1277 1278 1300 1301 1302 1325 1804 1805 1806 1875 1876 1877 1878 1899 1900 1901
1181 1182 1183 1184 1230 1231 1232 1253 1255 1277 1278 1279 1301 1302 1303 1326 1805 1806 1807 1876 1877 1878 1879 1900 1901 1902
1182 1183 1184 1185 1231 1232 1233 1254 1256 1278 1279 1280 1302 1303 1304 1327 1806 1807 1808 1877 1878 1879 1880 1901 1902 1903
1183 1184 1185 1186 1232 1233 1234 1255 1257 1279 1280 1281 1303 1304 1305 1328 1807 1808 1809 1878 1879 1880 1881 1902 1903 1904
1184 1185 1186 1187 1233 1234 1235 1256 1258 1280 1281 1282 1304 1305 1306 1329 1808 1809 1810 1879 1880 1881 1882 1903 1904 1905
1185 1186 1187 1188 1234 1235 1236 1257 1259 1281 1282 1283 1305 1306 1307 1330 1809 1810 1811 1880 1881 1882 1883 1904 1905 1906
1186 1187 1188 1189 1235 1236 1237 1258 1260 1282 1283 1284 1306 1307 1308 1331 1810 1811 1812 1881 1882 1883 1884 1905 1906 1907
1187 1188 1189 1190 1236 1237 1238 1259 1261 1283 1284 1285 1307 1308 1309 1332 1811 1812 1813 1882 1883 1884 1885 1906 1907 1908
1188 1189 1190 1191 1237 1238 1239 1260 1262 1284 1285 1286 1308 1309 1310 1333 1812 1813 1814 1883 1884 1885 1886 1907 1908 1909
1189 1190 1191 1192 1238 1239 1240 1261 1263 1285 1286 1287 1309 1310 1311 1334 1813 1814 1815 1884 1885 1886 1887 1908 1909 1910
1190 1191 1192 1193 1239 1240 1241 1262 1264 1286 1287 1288 1310 1311 1312 1335 1814 1815 1816 1885 1886 1887 1888 1909 1910 1911
1191 1192 1193 1194 1240 1241 1242 1263 1265 1287 1288 1289 1311 1312 1313 1336 1815 1816 1817 1886 1887 1888 1889 1910 1911 1912
1192 1193 1194 1195 1241 1242 1243 1264 1266 1288 1289 1290 1312 1313 1314 1337 1816 1817 1818 1887 1888 1889 1890 1911 1912 1913
1193 1194 1195 1196 1242 1243 1244 1265 1267 1289 1290 1291 1313 1314 1315 1338 1817 1818 1819 1888 1889 1890 1891 1912 1913 1914
1194 1195 1196 1197 1243 1244 1245 1266 1268 1290 1291 1292 1314 1315 1316 1339 1818 1819 1820 1889 1890 1891 1892 1913 1914 1915
1195 1196 1197 1198 1244 1245 1246 1267 1269 1291 1292 1293 1315 1316 1317 1340 1819 1820 1821 1890 1891 1892 1893 1914 1915 1916
1196 1197 1198 1199 1245 1246 1247 1268 1270 1292 1293 1294 1316 1317 1318 1341 1820 1821 1822 1891 1892 1893 1894 1915 1916 1917
1197 1198 1199 1246 1247 1269 1271 1293 1294 1295 1317 1318 1319 1342 1821 1822 1823 1892 1893 1894 1895 1916 1917 1918
1198 1199 1247 1270 1294 1295 1318 1319 1343 1822 1823 1893 1894 1895 1917 1918 1919
240 264 1248 1249 1273 1296 1297 1320 1321 1440 1441 1464 1872 1873 1896 1897
240 241 264 265 1248 1249 1250 1272 1274 1297 1298 1320 1321 1322 1441 1442 1465 1872 1873 1874 1896 1897 1898
241 242 265 266 1249 1250 1251 1273 1275 1298 1299 1321 1322 1323 1442 1443 1466 1873 1874 1875 1897 1898 1899
242 243 266 267 1250 1251 1252 1274 1276 1299 1300 1322 1323 1324 1443 1444 1467 1874 1875 1876 1898 1899 1900
243 244 267 268 1251 1252 1253 1275 1277 1300 1301 1323 1324 1325 1444 1445 1468 1875 1876 1877 1899 1900 1901
244 245 268 269 1252 1253 1254 1276 1278 1301 1302 1324 1325 1326 1445 1446 1469 1876 1877 1878 1900 1901 1902
245 246 269 270 1253 1254 1255 1277 1279 1302 1303 1325 1326 1327 1446 1447 1470 1877 1878 1879 1901 1902 1903
246 247 270 271 1254 1255 1256 1278 1280 1303 1304 1326 1327 1328 1447 1448 1471 1878 1879 1880 1902 1903 1904
247 248 271 272 1255 1256 1257 1279 1281 1304 1305 1327 1328 1329 1448 1449 1472 1879 1880 1881 1903 1904 1905
248 249 272 273 1256 1257 1258 1280 1282 1305 1306 1328 1329 1330 1449 1450 1473 1880 1881 1882 1904 1905 1906
249 250 273 274 1257 1258 1259 1281 1283 1306 1307 1329 1330 1331 1450 1451 1474 1881 1882 1883 1905 1906 1907
250 251 274 275 1258 1259 1260 1282 1284 1307 1308 1330 1331 1332 1451 1452 1475 1882 1883 1884 1906 1907 1908
251 252 275 276 1259 1260 1261 1283 1285 1308 1309 1331 1332 1333 1452 1453 1476 1883 1884 1885 1907 1908 1909
252 253 276 277 1260 1261 1262 1284 1286 1309 1310 1332 1333 1334 1453 1454 1477 1884 1885 1886 1908 1909 1910
253 254 277 278 1261 1262 1263 1285 1287 1310 1311 1333 1334 1335 1454 1455 1478 1885 1886 1887 1909 1910 1911
254 255 278 279 1262 1263 1264 1286 1288 1311 1312 1334 1335 1336 1455 1456 1479 1886 1887 1888 1910 1911 1912
255 256 279 280 1263 1264 1265 1287 1289 1312 1313 1335 1336 1337 1456 1457 1480 1887 1888 1889 1911 1912 1913
256 257 280 281 1264 1265 1266 1288 1290 1313 1314 1336 1337 1338 1457 1458 1481 1888 1889 1890 1912 1913 1914
257 258 281 282 1265 1266 1267 1289 1291 1314 1315 1337 1338 1339 1458 1459 1482 1889 1890 1891 1913 1914 1915
258 259 282 283 1266 1267 1268 1290 1292 1315 1316 1338 1339 1340 1459 1460 1483 1890 1891 1892 1914 1915 1916
259 260 283 284 1267 1268 1269 1291 1293 1316 1317 1339 1340 1341 1460 1461 1484 1891 1892 1893 1915 1916 1917
260 261 284 285 1268 1269 1270 1292 1294 1317 1318 1340 1341 1342 1461 1462 1485 1892 1893 1894 1916 1917 1918
261 262 285 286 1269 1270 1271 1293 1295 1318 1319 1341 1342 1343 1462 1463 1486 1893 1894 1895 1917 1918 1919
262 263 286 287 1270 1271 1294 1319 1342 1343 1463 1487 1894 1895 1918 1919
1176 1177 1224 1225 1248 1249 1272 1297 1320 1321 1368 1369 1440 1441 1464
1176 1177 1178 1224 1225 1226 1248 1249 1250 1272 1273 1296 1298 1320 1321 1322 1369 1370 1440 1441 1442 1465
1177 1178 1179 1225 1226 1227 1249 1250 1251 1273 1274 1297 1299 1321 1322 1323 1370 1371 1441 1442 1443 1466
1178 1179 1180 1226 1227 1228 1250 1251 1252 1274 1275 1298 1300 1322 1323 1324 1371 1372 1442 1443 1444 1467
1179 1180 1181 1227 1228 1229 1251 1252 1253 1275 1276 1299 1301 1323 1324 1325 1372 1373 1443 1444 1445 1468
1180 1181 1182 1228 1229 1230 1252 1253 1254 1276 1277 1300 1302 1324 1325 1326 1373 1374 1444 1445 1446 1469
1181 1182 1183 1229 1230 1231 1253 1254 1255 1277 1278 1301 1303 1325 1326 1327 1374 1375 1445 1446 1447 1470
1182 1183 1184 1230 1231 1232 1254 1255 1256 1278 1279 1302 1304 1326 1327 1328 1375 1376 1446 1447 1448 1471
1183 1184 1185 1231 1232 1233 1255 1256 1257 1279 1280 1303 1305 1327 1328 1329 1376 1377 1447 1448 1449 1472
1184 1185 1186 1232 1233 1234 1256 1257 1258 1280 1281 1304 1306 1328 1329 1330 1377 1378 1448 1449 1450 1473
1185 1186 1187 1233 1234 1235 1257 1258 1259 1281 1282 1305 1307 1329 1330 1331 1378 1379 1449 1450 1451 1474
1186 1187 1188 1234 1235 1236 1258 1259 1260 1282 1283 1306 1308 1330 1331 1332 1379 1380 1450 1451 1452 1475
1187 1188 1189 1235 1236 1237 1259 1260 1261 1283 1284 1307 1309 1331 1332 1333 1380 1381 1451 1452 1453 1476
1188 1189 1190 1236 1237 1238 1260 1261 1262 1284 1285 1308 1310 1332 1333 1334 1381 1382 1452 1453 1454 1477
1189 1190 1191 1237 1238 1239 1261 1262 1263 1285 1286 1309 1311 1333 1334 1335 1382 1383 1453 1454 1455 1478
1190 1191 1192 1238 1239 1240 1262 1263 1264 1286 1287 1310 1312 1334 1335 1336 1383 1384 1454 1455 1456 1479
1191 1192 1193 1239 1240 1241 1263 1264 1265 1287 1288 1311 1313 1335 1336 1337 1384 1385 1455 1456 1457 1480
1192 1193 1194 1240 1241 1242 1264 1265 1266 1288 1289 1312 1314 1336 1337 1338 1385 1386 1456 1457 1458 1481
1193 1194 1195 1241 1242 1243 1265 1266 1267 1289 1290 1313 1315 1337 1338 1339 1386 1387 1457 1458 1459 1482
1194 1195 1196 1242 1243 1244 1266 1267 1268 1290 1291 1314 1316 1338 1339 1340 1387 1388 1458 1459 1460 1483
1195 1196 1197 1243 1244 1245 1267 1268 1269 1291 1292 1315 1317 1339 1340 1341 1388 1389 1459 1460 1461 1484
1196 1197 1198 1244 1245 1246 1268 1269 1270 1292 1293 1316 1318 1340 1341 1342 1389 1390 1460 1461 1462 1485
1197 1198 1199 1245 1246 1247 1269 1270 1271 1293 1294 1317 1319 1341 1342 1343 1390 1391 1461 1462 1463 1486
1198 1199 1246 1247 1270 1271 1294 1295 1318 1342 1343 1391 1462 1463 1487
240 264 265 336 1248 1272 1273 1296 1297 1321 1440 1441 1464 1465 1512 1896
240 241 264 265 266 336 337 1249 1272 1273 1274 1296 1297 1298 1320 1322 1440 1441 1442 1464 1465 1466 1513 1897
241 242 265 266 267 337 338 1250 1273 1274 1275 1297 1298 1299 1321 1323 1441 1442 1443 1465 1466 1467 1514 1898
242 243 266 267 268 338 339 1251 1274 1275 1276 1298 1299 1300 1322 1324 1442 1443 1444 1466 1467 1468 1515 1899
243 244 267 268 269 339 340 1252 1275 1276 1277 1299 1300 1301 1323 1325 1443 1444 1445 1467 1468 1469 1516 1900
244 245 268 269 270 340 341 1253 1276 1277 1278 1300 1301 1302 1324 1326 1444 1445 1446 1468 1469 1470 1517 1901
245 246 269 270 271 341 342 1254 1277 1278 1279 1301 1302 1303 1325 1327 1445 1446 1447 1469 1470 1471 1518 1902
246 247 270 271 272 342 343 1255 1278 1279 1280 1302 1303 1304 1326 1328 1446 1447 1448 1470 1471 1472 1519 1903
247 248 271 272 273 343 344 1256 1279 1280 1281 1303 1304 1305 1327 1329 1447 1448 1449 1471 1472 1473 1520 1904
248 249 272 273 274 344 345 1257 1280 1281 1282 1304 1305 1306 1328 1330 1448 1449 1450 1472 1473 1474 1521 1905
249 250 273 274 275 345 346 1258 1281 1282 1283 1305 1306 1307 1329 1331 1449 1450 1451 1473 1474 1475 1522 1906
250 251 274 275 276 346 347 1259 1282 1283 1284 1306 1307 1308 1330 1332 1450 1451 1452 1474 1475 1476 1523 1907
251 252 275 276 277 347 348 1260 1283 1284 1285 1307 1308 1309 1331 1333 1451 1452 1453 1475 1476 1477 1524 1908
252 253 276 277 278 348 349 1261 1284 1285 1286 1308 1309 1310 1332 1334 1452 1453 1454 1476 1477 1478 1525 1909
253 254 277 278 279 349 350 1262 1285 1286 1287 1309 1310 1311 1333 1335 1453 1454 1455 1477 1478 1479 1526 1910
254 255 278 279 280 350 351 1263 1286 1287 1288 1310 1311 1312 1334 1336 1454 1455 1456 1478 1479 1480 1527 1911
255 256 279 280 281 351 352 1264 1287 1288 1289 1311 1312 1313 1335 1337 1455 1456 1457 1479 1480 1481 1528 1912
256 257 280 281 282 352 353 1265 1288 1289 1290 1312 1313 1314 1336 1338 1456 1457 1458 1480 1481 1482 1529 1913
257 258 281 282 283 353 354 1266 1289 1290 1291 1313 1314 1315 1337 1339 1457 1458 1459 1481 1482 1483 1530 1914
258 259 282 283 284 354 355 1267 1290 1291 1292 1314 1315 1316 1338 1340 1458 1459 1460 1482 1483 1484 1531 1915
259 260 283 284 285 355 356 1268 1291 1292 1293 1315 1316 1317 1339 1341 1459 1460 1461 1483 1484 1485 1532 1916
260 261 284 285 286 356 357 1269 1292 1293 1294 1316 1317 1318 1340 1342 1460 1461 1462 1484 1485 1486 1533 1917
261 262 285 286 287 357 358 1270 1293 1294 1295 1317 1318 1319 1341 1343 1461 1462 1463 1485 1486 1487 1534 1918
262 263 286 287 358 359 1271 1294 1295 1318 1319 1342 1462 1463 1486 1487 1535 1919
1200 1201 1224 1345 1368 1369 1392 1393 1416 2856 2857 3000 3001 3002 3048 3049 3050
1200 1201 1202 1224 1225 1344 1346 1368 1369 1370 1392 1393 1394 1417 2856 2857 2858 3000 3001 3002 3003 3049 3050 3051
1200 1201 1202 1203 1224 1225 1226 1345 1347 1369 1370 1371 1393 1394 1395 1418 2857 2858 2859 3001 3002 3003 3004 3050 3051 3052
1201 1202 1203 1204 1225 1226 1227 1346 1348 1370 1371 1372 1394 1395 1396 1419 2858 2859 2860 3002 3003 3004 3005 3051 3052 3053
1202 1203 1204 1205 1226 1227 1228 1347 1349 1371 1372 1373 1395 1396 1397 1420 2859 2860 2861 3003 3004 3005 3006 3052 3053 3054
1203 1204 1205 1206 1227 1228 1229 1348 1350 1372 1373 1374 1396 1397 1398 1421 2860 2861 2862 3004 3005 3006 3007 3053 3054 3055
1204 1205 1206 1207 1228 1229 1230 1349 1351 1373 1374 1375 1397 1398 1399 1422 2861 2862 2863 3005 3006 3007 3008 3054 3055 3056
1205 1206 1207 1208 1229 1230 1231 1350 1352 1374 1375 1376 1398 1399 1400 1423 2862 2863 2864 3006 3007 3008 3009 3055 3056 3057
1206 1207 1208 1209 1230 1231 1232 1351 1353 1375 1376 1377 1399 1400 1401 1424 2863 2864 2865 3007 3008 3009 3010 3056 3057 3058
1207 1208 1209 1210 1231 1232 1233 1352 1354 1376 1377 1378 1400 1401 1402 1425 2864 2865 2866 3008 3009 3010 3011 3057 3058 3059
1208 1209 1210 1211 1232 1233 1234 1353 1355 1377 1378 1379 1401 1402 1403 1426 2865 2866 2867 3009 3010 3011 3012 3058 3059 3060
1209 1210 1211 1212 1233 1234 1235 1354 1356 1378 1379 1380 1402 1403 1404 1427 2866 2867 2868 3010 3011 3012 3013 3059 3060 3061
1210 1211 1212 1213 1234 1235 1236 1355 1357 1379 1380 1381 1403 1404 1405 1428 2867 2868 2869 3011 3012 3013 3014 3060 3061 3062
1211 1212 1213 1214 1235 1236 1237 1356 1358 1380 1381 1382 1404 1405 1406 1429 2868 2869 2870 3012 3013 3014 3015 3061 3062 3063
1212 1213 1214 1215 1236 1237 1238 1357 1359 1381 1382 1383 1405 1406 1407 1430 2869 2870 2871 3013 3014 3015 3016 3062 3063 3064
1213 1214 1215 1216 1237 1238 1239 1358 1360 1382 1383 1384 1406 1407 1408 1431 2870 2871 2872 3014 3015 3016 3017 3063 3064 3065
1214 1215 1216 1217 1238 1239 1240 1359 1361 1383 1384 1385 1407 1408 1409 1432 2871 2872 2873 3015 3016 3017 3018 3064 3065 3066
1215 1216 1217 1218 1239 1240 1241 1360 1362 1384 1385 1386 1408 1409 1410 1433 2872 2873 2874 3016 3017 3018 3019 3065 3066 3067
1216 1217 1218 1219 1240 1241 1242 1361 1363 1385 1386 1387 1409 1410 1411 1434 2873 2874 2875 3017 3018 3019 3020 3066 3067 3068
1217 1218 1219 1220 1241 1242 1243 1362 1364 1386 1387 1388 1410 1411 1412 1435 2874 2875 2876 3018 3019 3020 3021 3067 3068 3069
1218 1219 1220 1221 1242 1243 1244 1363 1365 1387 1388 1389 1411 1412 1413 1436 2875 2876 2877 3019 3020 3021 3022 3068 3069 3070
1219 1220 1221 1222 1243 1244 1245 1364 1366 1388 1389 1390 1412 1413 1414 1437 2876 2877 2878 3020 3021 3022 3023 3069 3070 3071
1220 1221 1222 1223 1244 1245 1246 1365 1367 1389 1390 1391 1413 1414 1415 1438 2877 2878 2879 3021 3022 3023 3070 3071
1221 1222 1223 1245 1246 1247 1366 1390 1391 1414 1415 1439 2878 2879 3022 3023 3071
1200 1201 1224 1225 1296 1344 1345 1369 1392 1393 1416 1417 1440 1441 1488
1200 1201 1202 1224 1225 1226 1296 1297 1344 1345 1346 1368 1370 1393 1394 1416 1417 1418 1440 1441 1442 1489
1201 1202 1203 1225 1226 1227 1297 1298 1345 1346 1347 1369 1371 1394 1395 1417 1418 1419 1441 1442 1443 1490
1202 1203 1204 1226 1227 1228 1298 1299 1346 1347 1348 1370 1372 1395 1396 1418 1419 1420 1442 1443 1444 1491
1203 1204 1205 1227 1228 1229 1299 1300 1347 1348 1349 1371 1373 1396 1397 1419 1420 1421 1443 1444 1445 1492
1204 1205 1206 1228 1229 1230 1300 1301 1348 1349 1350 1372 1374 1397 1398 1420 1421 1422 1444 1445 1446 1493
1205 1206 1207 1229 1230 1231 1301 1302 1349 1350 1351 1373 1375 1398 1399 1421 1422 1423 1445 1446 1447 1494
1206 1207 1208 1230 1231 1232 1302 1303 1350 1351 1352 1374 1376 1399 1400 1422 1423 1424 1446 1447 1448 1495
1207 1208 1209 1231 1232 1233 1303 1304 1351 1352 1353 1375 1377 1400 1401 1423 1424 1425 1447 1448 1449 1496
1208 1209 1210 1232 1233 1234 1304 1305 1352 1353 1354 1376 1378 1401 1402 1424 1425 1426 1448 1449 1450 1497
1209 1210 1211 1233 1234 1235 1305 1306 1353 1354 1355 1377 1379 1402 1403 1425 1426 1427 1449 1450 1451 1498
1210 1211 1212 1234 1235 1236 1306 1307 1354 1355 1356 1378 1380 1403 1404 1426 1427 1428 1450 1451 1452 1499
1211 1212 1213 1235 1236 1237 1307 1308 1355 1356 1357 1379 1381 1404 1405 1427 1428 1429 1451 1452 1453 1500
1212 1213 1214 1236 1237 1238 1308 1309 1356 1357 1358 1380 1382 1405 1406 1428 1429 1430 1452 1453 1454 1501
1213 1214 1215 1237 1238 1239 1309 1310 1357 1358 1359 1381 1383 1406 1407 1429 1430 1431 1453 1454 1455 1502
1214 1215 1216 1238 1239 1240 1310 1311 1358 1359 1360 1382 1384 1407 1408 1430 1431 1432 1454 1455 1456 1503
1215 1216 1217 1239 1240 1241 1311 1312 1359 1360 1361 1383 1385 1408 1409 1431 1432 1433 1455 1456 1457 1504
1216 1217 1218 1240 1241 1242 1312 1313 1360 1361 1362 1384 1386 1409 1410 1432 1433 1434 1456 1457 1458 1505
1217 1218 1219 1241 1242 1243 1313 1314 1361 1362 1363 1385 1387 1410 1411 1433 1434 1435 1457 1458 1459 1506
1218 1219 1220 1242 1243 1244 1314 1315 1362 1363 1364 1386 1388 1411 1412 1434 1435 1436 1458 1459 1460 1507
1219 1220 1221 1243 1244 1245 1315 1316 1363 1364 1365 1387 1389 1412 1413 1435 1436 1437 1459 1460 1461 1508
1220 1221 1222 1244 1245 1246 1316 1317 1364 1365 1366 1388 1390 1413 1414 1436 1437 1438 1460 1461 1462 1509
1221 1222 1223 1245 1246 1247 1317 1318 1365 1366 1367 1389 1391 1414 1415 1437 1438 1439 1461 1462 1463 1510
1222 1223 1246 1247 1318 1319 1366 1367 1390 1415 1438 1439 1462 1463 1511
888 889 936 937 1344 1345 1368 1393 1416 1417 1440 1488 3000 3001 3048 3049
889 890 937 938 1344 1345 1346 1368 1369 1392 1394 1416 1417 1418 1440 1441 1489 3000 3001 3002 3048 3049 3050
890 891 938 939 1345 1346 1347 1369 1370 1393 1395 1417 1418 1419 1441 1442 1490 3001 3002 3003 3049 3050 3051
891 892 939 940 1346 1347 1348 1370 1371 1394 1396 1418 1419 1420 1442 1443 1491 3002 3003 3004 3050 3051 3052
892 893 940 941 1347 1348 1349 1371 1372 1395 1397 1419 1420 1421 1443 1444 1492 3003 3004 3005 3051 3052 3053
893 894 941 942 1348 1349 1350 1372 1373 1396 1398 1420 1421 1422 1444 1445 1493 3004 3005 3006 3052 3053 3054
894 895 942 943 1349 1350 1351 1373 1374 1397 1399 1421 1422 1423 1445 1446 1494 3005 3006 3007 3053 3054 3055
895 896 943 944 1350 1351 1352 1374 1375 1398 1400 1422 1423 1424 1446 1447 1495 3006 3007 3008 3054 3055 3056
896 897 944 945 1351 1352 1353 1375 1376 1399 1401 1423 1424 1425 1447 1448 1496 3007 3008 3009 3055 3056 3057
897 898 945 946 1352 1353 1354 1376 1377 1400 1402 1424 1425 1426 1448 1449 1497 3008 3009 3010 3056 3057 3058
898 899 946 947 1353 1354 1355 1377 1378 1401 1403 1425 1426 1427 1449 1450 1498 3009 3010 3011 3057 3058 3059
899 900 947 948 1354 1355 1356 1378 1379 1402 1404 1426 1427 1428 1450 1451 1499 3010 3011 3012 3058 3059 3060
900 901 948 949 1355 1356 1357 1379 1380 1403 1405 1427 1428 1429 1451 1452 1500 3011 3012 3013 3059 3060 3061
901 902 949 950 1356 1357 1358 1380 1381 1404 1406 1428 1429 1430 1452 1453 1501 3012 3013 3014 3060 3061 3062
902 903 950 951 1357 1358 1359 1381 1382 1405 1407 1429 1430 1431 1453 1454 1502 3013 3014 3015 3061 3062 3063
903 904 951 952 1358 1359 1360 1382 1383 1406 1408 1430 1431 1432 1454 1455 1503 3014 3015 3016 3062 3063 3064
904 905 952 953 1359 1360 1361 1383 1384 1407 1409 1431 1432 1433 1455 1456 1504 3015 3016 3017 3063 3064 3065
905 906 953 954 1360 1361 1362 1384 1385 1408 1410 1432 1433 1434 1456 1457 1505 3016 3017 3018 3064 3065 3066
906 907 954 955 1361 1362 1363 1385 1386 1409 1411 1433 1434 1435 1457 1458 1506 3017 3018 3019 3065 3066 3067
907 908 955 956 1362 1363 1364 1386 1387 1410 1412 1434 1435 1436 1458 1459 1507 3018 3019 3020 3066 3067 3068
908 909 956 957 1363 1364 1365 1387 1388 1411 1413 1435 1436 1437 1459 1460 1508 3019 3020 3021 3067 3068 3069
909 910 957 958 1364 1365 1366 1388 1389 1412 1414 1436 1437 1438 1460 1461 1509 3020 3021 3022 3068 3069 3070
910 911 958 959 1365 1366 1367 1389 1390 1413 1415 1437 1438 1439 1461 1462 1510 3021 3022 3023 3069 3070 3071
911 959 1366 1367 1390 1391 1414 1438 1439 1462 1463 1511 3022 3023 3070 3071
888 889 936 937 1080 1081 1344 1368 1369 1392 1393 1417 1440 1441 1488 1489 1512 3048
889 890 936 937 938 1081 1082 1345 1368 1369 1370 1392 1393 1394 1416 1418 1440 1441 1442 1488 1489 1490 1513 3049
890 891 937 938 939 1082 1083 1346 1369 1370 1371 1393 1394 1395 1417 1419 1441 1442 1443 1489 1490 1491 1514 3050
891 892 938 939 940 1083 1084 1347 1370 1371 1372 1394 1395 1396 1418 1420 1442 1443 1444 1490 1491 1492 1515 3051
892 893 939 940 941 1084 1085 1348 1371 1372 1373 1395 1396 1397 1419 1421 1443 1444 1445 1491 1492 1493 1516 3052
893 894 940 941 942 1085 1086 1349 1372 1373 1374 1396 1397 1398 1420 1422 1444 1445 1446 1492 1493 1494 1517 3053
894 895 941 942 943 1086 1087 1350 1373 1374 1375 1397 1398 1399 1421 1423 1445 1446 1447 1493 1494 1495 1518 3054
895 896 942 943 944 1087 1088 1351 1374 1375 1376 1398 1399 1400 1422 1424 1446 1447 1448 1494 1495 1496 1519 3055
896 897 943 944 945 1088 1089 1352 1375 1376 1377 1399 1400 1401 1423 1425 1447 1448 1449 1495 1496 1497 1520 3056
897 898 944 945 946 1089 1090 1353 1376 1377 1378 1400 1401 1402 1424 1426 1448 1449 1450 1496 1497 1498 1521 3057
898 899 945 946 947 1090 1091 1354 1377 1378 1379 1401 1402 1403 1425 1427 1449 1450 1451 1497 1498 1499 1522 3058
899 900 946 947 948 1091 1092 1355 1378 1379 1380 1402 1403 1404 1426 1428 1450 1451 1452 1498 1499 1500 1523 3059
900 901 947 948 949 1092 1093 1356 1379 1380 1381 1403 1404 1405 1427 1429 1451 1452 1453 1499 1500 1501 1524 3060
901 902 948 949 950 1093 1094 1357 1380 1381 1382 1404 1405 1406 1428 1430 1452 1453 1454 1500 1501 1502 1525 3061
902 903 949 950 951 1094 1095 1358 1381 1382 1383 1405 1406 1407 1429 1431 1453 1454 1455 1501 1502 1503 1526 3062
903 904 950 951 952 1095 1096 1359 1382 1383 1384 1406 1407 1408 1430 1432 1454 1455 1456 1502 1503 1504 1527 3063
904 905 951 952 953 1096 1097 1360 1383 1384 1385 1407 1408 1409 1431 1433 1455 1456 1457 1503 1504 1505 1528 3064
905 906 952 953 954 1097 1098 1361 1384 1385 1386 1408 1409 1410 1432 1434 1456 1457 1458 1504 1505 1506 1529 3065
906 907 953 954 955 1098 1099 1362 1385 1386 1387 1409 1410 1411 1433 1435 1457 1458 1459 1505 1506 1507 1530 3066
907 908 954 955 956 1099 1100 1363 1386 1387 1388 1410 1411 1412 1434 1436 1458 1459 1460 1506 1507 1508 1531 3067
908 909 955 956 957 1100 1101 1364 1387 1388 1389 1411 1412 1413 1435 1437 1459 1460 1461 1507 1508 1509 1532 3068
909 910 956 957 958 1101 1102 1365 1388 1389 1390 1412 1413 1414 1436 1438 1460 1461 1462 1508 1509 1510 1533 3069
910 911 957 958 959 1102 1103 1366 1389 1390 1391 1413 1414 1415 1437 1439 1461 1462 1463 1509 1510 1511 1534 3070
911 958 959 1103 1367 1390 1391 1414 1415 1438 1462 1463 1510 1511 1535 3071
1224 1272 1296 1297 1320 1321 1368 1369 1392 1393 1416 1417 1441 1464 1465 1488 1489 1512
1225 1272 1273 1296 1297 1298 1320 1321 1322 1368 1369 1370 1393 1394 1416 1417 1418 1440 1442 1464 1465 1466 1488 1489 1490 1513
1226 1273 1274 1297 1298 1299 1321 1322 1323 1369 1370 1371 1394 1395 1417 1418 1419 1441 1443 1465 1466 1467 1489 1490 1491 1514
1227 1274 1275 1298 1299 1300 1322 1323 1324 1370 1371 1372 1395 1396 1418 1419 1420 1442 1444 1466 1467 1468 1490 1491 1492 1515
1228 1275 1276 1299 1300 1301 1323 1324 1325 1371 1372 1373 1396 1397 1419 1420 1421 1443 1445 1467 1468 1469 1491 1492 1493 1516
1229 1276 1277 1300 1301 1302 1324 1325 1326 1372 1373 1374 1397 1398 1420 1421 1422 1444 1446 1468 1469 1470 1492 1493 1494 1517
1230 1277 1278 1301 1302 1303 1325 1326 1327 1373 1374 1375 1398 1399 1421 1422 1423 1445 1447 1469 1470 1471 1493 1494 1495 1518
1231 1278 1279 1302 1303 1304 1326 1327 1328 1374 1375 1376 1399 1400 1422 1423 1424 1446 1448 1470 1471 1472 1494 1495 1496 1519
1232 1279 1280 1303 1304 1305 1327 1328 1329 1375 1376 1377 1400 1401 1423 1424 1425 1447 1449 1471 1472 1473 1495 1496 1497 1520
1233 1280 1281 1304 1305 1306 1328 1329 1330 1376 1377 1378 1401 1402 1424 1425 1426 1448 1450 1472 1473 1474 1496 1497 1498 1521
1234 1281 1282 1305 1306 1307 1329 1330 1331 1377 1378 1379 1402 1403 1425 1426 1427 1449 1451 1473 1474 1475 1497 1498 1499 1522
1235 1282 1283 1306 1307 1308 1330 1331 1332 1378 1379 1380 1403 1404 1426 1427 1428 1450 1452 1474 1475 1476 1498 1499 1500 1523
1236 1283 1284 1307 1308 1309 1331 1332 1333 1379 1380 1381 1404 1405 1427 1428 1429 1451 1453 1475 1476 1477 1499 1500 1501 1524
1237 1284 1285 1308 1309 1310 1332 1333 1334 1380 1381 1382 1405 1406 1428 1429 1430 1452 1454 1476 1477 1478 1500 1501 1502 1525
1238 1285 1286 1309 1310 1311 1333 1334 1335 1381 1382 1383 1406 1407 1429 1430 1431 1453 1455 1477 1478 1479 1501 1502 1503 1526
1239 1286 1287 1310 1311 1312 1334 1335 1336 1382 1383 1384 1407 1408 1430 1431 1432 1454 1456 1478 1479 1480 1502 1503 1504 1527
1240 1287 1288 1311 1312 1313 1335 1336 1337 1383 1384 1385 1408 1409 1431 1432 1433 1455 1457 1479 1480 1481 1503 1504 1505 1528
1241 1288 1289 1312 1313 1314 1336 1337 1338 1384 1385 1386 1409 1410 1432 1433 1434 1456 1458 1480 1481 1482 1504 1505 1506 1529
1242 1289 1290 1313 1314 1315 1337 1338 1339 1385 1386 1387 1410 1411 1433 1434 1435 1457 1459 1481 1482 1483 1505 1506 1507 1530
1243 1290 1291 1314 1315 1316 1338 1339 1340 1386 1387 1388 1411 1412 1434 1435 1436 1458 1460 1482 1483 1484 1506 1507 1508 1531
1244 1291 1292 1315 1316 1317 1339 1340 1341 1387 1388 1389 1412 1413 1435 1436 1437 1459 1461 1483 1484 1485 1507 1508 1509 1532
1245 1292 1293 1316 1317 1318 1340 1341 1342 1388 1389 1390 1413 1414 1436 1437 1438 1460 1462 1484 1485 1486 1508 1509 1510 1533
1246 1293 1294 1317 1318 1319 1341 1342 1343 1389 1390 1391 1414 1415 1437 1438 1439 1461 1463 1485 1486 1487 1509 1510 1511 1534
1247 1294 1295 1318 1319 1342 1343 1390 1391 1415 1438 1439 1462 1486 1487 1510 1511 1535
264 336 337 360 361 1272 1296 1320 1321 1440 1441 1465 1488 1489 1512 1513
264 265 336 337 338 360 361 362 1273 1297 1320 1321 1322 1440 1441 1442 1464 1466 1488 1489 1490 1512 1513 1514
265 266 337 338 339 361 362 363 1274 1298 1321 1322 1323 1441 1442 1443 1465 1467 1489 1490 1491 1513 1514 1515
266 267 338 339 340 362 363 364 1275 1299 1322 1323 1324 1442 1443 1444 1466 1468 1490 1491 1492 1514 1515 1516
267 268 339 340 341 363 364 365 1276 1300 1323 1324 1325 1443 1444 1445 1467 1469 1491 1492 1493 1515 1516 1517
268 269 340 341 342 364 365 366 1277 1301 1324 1325 1326 1444 1445 1446 1468 1470 1492 1493 1494 1516 1517 1518
269 270 341 342 343 365 366 367 1278 1302 1325 1326 1327 1445 1446 1447 1469 1471 1493 1494 1495 1517 1518 1519
270 271 342 343 344 366 367 368 1279 1303 1326 1327 1328 1446 1447 1448 1470 1472 1494 1495 1496 1518 1519 1520
271 272 343 344 345 367 368 369 1280 1304 1327 1328 1329 1447 1448 1449 1471 1473 1495 1496 1497 1519 1520 1521
272 273 344 345 346 368 369 370 1281 1305 1328 1329 1330 1448 1449 1450 1472 1474 1496 1497 1498 1520 1521 1522
273 274 345 346 347 369 370 371 1282 1306 1329 1330 1331 1449 1450 1451 1473 1475 1497 1498 1499 1521 1522 1523
274 275 346 347 348 370 371 372 1283 1307 1330 1331 1332 1450 1451 1452 1474 1476 1498 1499 1500 1522 1523 1524
275 276 347 348 349 371 372 373 1284 1308 1331 1332 1333 1451 1452 1453 1475 1477 1499 1500 1501 1523 1524 1525
276 277 348 349 350 372 373 374 1285 1309 1332 1333 1334 1452 1453 1454 1476 1478 1500 1501 1502 1524 1525 1526
277 278 349 350 351 373 374 375 1286 1310 1333 1334 1335 1453 1454 1455 1477 1479 1501 1502 1503 1525 1526 1527
278 279 350 351 352 374 375 376 1287 1311 1334 1335 1336 1454 1455 1456 1478 1480 1502 1503 1504 1526 1527 1528
279 280 351 352 353 375 376 377 1288 1312 1335 1336 1337 1455 1456 1457 1479 1481 1503 1504 1505 1527 1528 1529
280 281 352 353 354 376 377 378 1289 1313 1336 1337 1338 1456 1457 1458 1480 1482 1504 1505 1506 1528 1529 1530
281 282 353 354 355 377 378 379 1290 1314 1337 1338 1339 1457 1458 1459 1481 1483 1505 1506 1507 1529 1530 1531
282 283 354 355 356 378 379 380 1291 1315 1338 1339 1340 1458 1459 1460 1482 1484 1506 1507 1508 1530 1531 1532
283 284 355 356 357 379 380 381 1292 1316 1339 1340 1341 1459 1460 1461 1483 1485 1507 1508 1509 1531 1532 1533
284 285 356 357 358 380 381 382 1293 1317 1340 1341 1342 1460 1461 1462 1484 1486 1508 1509 1510 1532 1533 1534
285 286 357 358 359 381 382 383 1294 1318 1341 1342 1343 1461 1462 1463 1485 1487 1509 1510 1511 1533 1534 1535
286 287 358 359 382 383 1295 1319 1342 1343 1462 1463 1486 1510 1511 1534 1535
936 937 1080 1081 1128 1129 1368 1392 1416 1417 1440 1441 1464 1465 1489 1512 1513
937 938 1080 1081 1082 1128 1129 1130 1369 1393 1416 1417 1418 1440 1441 1442 1464 1465 1466 1488 1490 1512 1513 1514
938 939 1081 1082 1083 1129 1130 1131 1370 1394 1417 1418 1419 1441 1442 1443 1465 1466 1467 1489 1491 1513 1514 1515
939 940 1082 1083 1084 1130 1131 1132 1371 1395 1418 1419 1420 1442 1443 1444 1466 1467 1468 1490 1492 1514 1515 1516
940 941 1083 1084 1085 1131 1132 1133 1372 1396 1419 1420 1421 1443 1444 1445 1467 1468 1469 1491 1493 1515 1516 1517
941 942 1084 1085 1086 1132 1133 1134 1373 1397 1420 1421 1422 1444 1445 1446 1468 1469 1470 1492 1494 1516 1517 1518
942 943 1085 1086 1087 1133 1134 1135 1374 1398 1421 1422 1423 1445 1446 1447 1469 1470 1471 1493 1495 1517 1518 1519
943 944 1086 1087 1088 1134 1135 1136 1375 1399 1422 1423 1424 1446 1447 1448 1470 1471 1472 1494 1496 1518 1519 1520
944 945 1087 1088 1089 1135 1136 1137 1376 1400 1423 1424 1425 1447 1448 1449 1471 1472 1473 1495 1497 1519 1520 1521
945 946 1088 1089 1090 1136 1137 1138 1377 1401 1424 1425 1426 1448 1449 1450 1472 1473 1474 1496 1498 1520 1521 1522
946 947 1089 1090 1091 1137 1138 1139 1378 1402 1425 1426 1427 1449 1450 1451 1473 1474 1475 1497 1499 1521 1522 1523
947 948 1090 1091 1092 1138 1139 1140 1379 1403 1426 1427 1428 1450 1451 1452 1474 1475 1476 1498 1500 1522 1523 1524
948 949 1091 1092 1093 1139 1140 1141 1380 1404 1427 1428 1429 1451 1452 1453 1475 1476 1477 1499 1501 1523 1524 1525
949 950 1092 1093 1094 1140 1141 1142 1381 1405 1428 1429 1430 1452 1453 1454 1476 1477 1478 1500 1502 1524 1525 1526
950 951 1093 1094 1095 1141 1142 1143 1382 1406 1429 1430 1431 1453 1454 1455 1477 1478 1479 1501 1503 1525 1526 1527
951 952 1094 1095 1096 1142 1143 1144 1383 1407 1430 1431 1432 1454 1455 1456 1478 1479 1480 1502 1504 1526 1527 1528
952 953 1095 1096 1097 1143 1144 1145 1384 1408 1431 1432 1433 1455 1456 1457 1479 1480 1481 1503 1505 1527 1528 1529
953 954 1096 1097 1098 1144 1145 1146 1385 1409 1432 1433 1434 1456 1457 1458 1480 1481 1482 1504 1506 1528 1529 1530
954 955 1097 1098 1099 1145 1146 1147 1386 1410 1433 1434 1435 1457 1458 1459 1481 1482 1483 1505 1507 1529 1530 1531
955 956 1098 1099 1100 1146 1147 1148 1387 1411 1434 1435 1436 1458 1459 1460 1482 1483 1484 1506 1508 1530 1531 1532
956 957 1099 1100 1101 1147 1148 1149 1388 1412 1435 1436 1437 1459 1460 1461 1483 1484 1485 1507 1509 1531 1532 1533
957 958 1100 1101 1102 1148 1149 1150 1389 1413 1436 1437 1438 1460 1461 1462 1484 1485 1486 1508 1510 1532 1533 1534
958 959 1101 1102 1103 1149 1150 1151 1390 1414 1437 1438 1439 1461 1462 1463 1485 1486 1487 1509 1511 1533 1534 1535
959 1102 1103 1150 1151 1391 1415 1438 1439 1462 1463 1486 1487 1510 1534 1535
336 337 360 361 744 745 1080 1081 1128 1129 1320 1416 1440 1464 1465 1488 1489 1513
336 337 338 360 361 362 744 745 746 1080 1081 1082 1128 1129 1130 1321 1417 1441 1464 1465 1466 1488 1489 1490 1512 1514
337 338 339 361 362 363 745 746 747 1081 1082 1083 1129 1130 1131 1322 1418 1442 1465 1466 1467 1489 1490 1491 1513 1515
338 339 340 362 363 364 746 747 748 1082 1083 1084 1130 1131 1132 1323 1419 1443 1466 1467 1468 1490 1491 1492 1514 1516
339 340 341 363 364 365 747 748 749 1083 1084 1085 1131 1132 1133 1324 1420 1444 1467 1468 1469 1491 1492 1493 1515 1517
340 341 342 364 365 366 748 749 750 1084 1085 1086 1132 1133 1134 1325 1421 1445 1468 1469 1470 1492 1493 1494 1516 1518
341 342 343 365 366 367 749 750 751 1085 1086 1087 1133 1134 1135 1326 1422 1446 1469 1470 1471 1493 1494 1495 1517 1519
342 343 344 366 367 368 750 751 752 1086 1087 1088 1134 1135 1136 1327 1423 1447 1470 1471 1472 1494 1495 1496 1518 1520
343 344 345 367 368 369 751 752 753 1087 1088 1089 1135 1136 1137 1328 1424 1448 1471 1472 1473 1495 1496 1497 1519 1521
344 345 346 368 369 370 752 753 754 1088 1089 1090 1136 1137 1138 1329 1425 1449 1472 1473 1474 1496 1497 1498 1520 1522
345 346 347 369 370 371 753 754 755 1089 1090 1091 1137 1138 1139 1330 1426 1450 1473 1474 1475 1497 1498 1499 1521 1523
346 347 348 370 371 372 754 755 756 1090 1091 1092 1138 1139 1140 1331 1427 1451 1474 1475 1476 1498 1499 1500 1522 1524
347 348 349 371 372 373 755 756 757 1091 1092 1093 1139 1140 1141 1332 1428 1452 1475 1476 1477 1499 1500 1501 1523 1525
348 349 350 372 373 374 756 757 758 1092 1093 1094 1140 1141 1142 1333 1429 1453 1476 1477 1478 1500 1501 1502 1524 1526
349 350 351 373 374 375 757 758 759 1093 1094 1095 1141 1142 1143 1334 1430 1454 1477 1478 1479 1501 1502 1503 1525 1527
350 351 352 374 375 376 758 759 760 1094 1095 1096 1142 1143 1144 1335 1431 1455 1478 1479 1480 1502 1503 1504 1526 1528
351 352 353 375 376 377 759 760 761 1095 1096 1097 1143 1144 1145 1336 1432 1456 1479 1480 1481 1503 1504 1505 1527 1529
352 353 354 376 377 378 760 761 762 1096 1097 1098 1144 1145 1146 1337 1433 1457 1480 1481 1482 1504 1505 1506 1528 1530
353 354 355 377 378 379 761 762 763 1097 1098 1099 1145 1146 1147 1338 1434 1458 1481 1482 1483 1505 1506 1507 1529 1531
354 355 356 378 379 380 762 763 764 1098 1099 1100 1146 1147 1148 1339 1435 1459 1482 1483 1484 1506 1507 1508 1530 1532
355 356 357 379 380 381 763 764 765 1099 1100 1101 1147 1148 1149 1340 1436 1460 1483 1484 1485 1507 1508 1509 1531 1533
356 357 358 380 381 382 764 765 766 1100 1101 1102 1148 1149 1150 1341 1437 1461 1484 1485 1486 1508 1509 1510 1532 1534
357 358 359 381 382 383 765 766 767 1101 1102 1103 1149 1150 1151 1342 1438 1462 1485 1486 1487 1509 1510 1511 1533 1535
358 359 382 383 766 767 1102 1103 1150 1151 1343 1439 1463 1486 1487 1510 1511 1534
1537 1560 1584 1585 1586 1608 1609 3312 4322 4344 4345 4346 4393 4394 4395
1536 1538 1560 1561 1585 1586 1587 1608 1609 1610 3312 3313 3336 4323 4345 4346 4347 4394 4395 4396
1537 1539 1560 1561 1562 1586 1587 1588 1609 1610 1611 3264 3312 3313 3314 3336 3337 4324 4346 4347 4348 4395 4396 4397
1538 1540 1561 1562 1563 1587 1588 1589 1610 1611 1612 3265 3313 3314 3315 3336 3337 3338 4325 4347 4348 4349 4396 4397 4398
1539 1541 1562 1563 1564 1588 1589 1590 1611 1612 1613 3266 3314 3315 3316 3337 3338 3339 4326 4348 4349 4350 4397 4398 4399
1540 1542 1563 1564 1565 1589 1590 1591 1612 1613 1614 3267 3315 3316 3317 3338 3339 3340 4327 4349 4350 4351 4398 4399 4400
1541 1543 1564 1565 1566 1590 1591 1592 1613 1614 1615 3268 3316 3317 3318 3339 3340 3341 4328 4350 4351 4352 4399 4400 4401
1542 1544 1565 1566 1567 1591 1592 1593 1614 1615 1616 3269 3317 3318 3319 3340 3341 3342 4329 4351 4352 4353 4400 4401 4402
1543 1545 1566 1567 1568 1592 1593 1594 1615 1616 1617 3270 3318 3319 3320 3341 3342 3343 4330 4352 4353 4354 4401 4402 4403
1544 1546 1567 1568 1569 1593 1594 1595 1616 1617 1618 3271 3319 3320 3321 3342 3343 3344 4331 4353 4354 4355 4402 4403 4404
1545 1547 1568 1569 1570 1594 1595 1596 1617 1618 1619 3272 3320 3321 3322 3343 3344 3345 4332 4354 4355 4356 4403 4404 4405
1546 1548 1569 1570 1571 1595 1596 1597 1618 1619 1620 3273 3321 3322 3323 3344 3345 3346 4333 4355 4356 4357 4404 4405 4406
1547 1549 1570 1571 1572 1596 1597 1598 1619 1620 1621 3274 3322 3323 3324 3345 3346 3347 4334 4356 4357 4358 4405 4406 4407
1548 1550 1571 1572 1573 1597 1598 1599 1620 1621 1622 3275 3323 3324 3325 3346 3347 3348 4335 4357 4358 4359 4406 4407 4408
1549 1551 1572 1573 1574 1598 1599 1600 1621 1622 1623 3276 3324 3325 3326 3347 3348 3349 4336 4358 4359 4360 4407 4408 4409
1550 1552 1573 1574 1575 1599 1600 1601 1622 1623 1624 3277 3325 3326 3327 3348 3349 3350 4337 4359 4360 4361 4408 4409 4410
1551 1553 1574 1575 1576 1600 1601 1602 1623 1624 1625 3278 3326 3327 3328 3349 3350 3351 4338 4360 4361 4362 4409 4410 4411
1552 1554 1575 1576 1577 1601 1602 1603 1624 1625 1626 3279 3327 3328 3329 3350 3351 3352 4339 4361 4362 4363 4410 4411 4412
1553 1555 1576 1577 1578 1602 1603 1604 1625 1626 1627 3280 3328 3329 3330 3351 3352 3353 4340 4362 4363 4364 4411 4412 4413
1554 1556 1577 1578 1579 1603 1604 1605 1626 1627 1628 3281 3329 3330 3331 3352 3353 3354 4341 4363 4364 4365 4412 4413 4414
1555 1557 1578 1579 1580 1604 1605 1606 1627 1628 1629 3282 3330 3331 3332 3353 3354 3355 4342 4364 4365 4366 4413 4414 4415
1556 1558 1579 1580 1581 1605 1606 1607 1628 1629 1630 3283 3331 3332 3333 3354 3355 3356 4343 4365 4366 4367 4414 4415
1557 1559 1580 1581 1582 1606 1607 1629 1630 1631 3284 3332 3333 3334 3355 3356 3357 4366 4367 4415
1558 1581 1582 1583 1607 1630 1631 3285 3333 3334 3335 3356 3357 3358 4367
1536 1537 1538 1561 1585 1586 1587 1608 1609 1610 1632 1680 1681 3312 3313 3336
1537 1538 1539 1560 1562 1586 1587 1588 1609 1610 1611 1632 1633 1680 1681 1682 3312 3313 3314 3336 3337 3408
1538 1539 1540 1561 1563 1587 1588 1589 1610 1611 1612 1632 1633 1634 1681 1682 1683 3313 3314 3315 3336 3337 3338 3408 3409
1539 1540 1541 1562 1564 1588 1589 1590 1611 1612 1613 1633 1634 1635 1682 1683 1684 3314 3315 3316 3337 3338 3339 3408 3409 3410
1540 1541 1542 1563 1565 1589 1590 1591 1612 1613 1614 1634 1635 1636 1683 1684 1685 3315 3316 3317 3338 3339 3340 3409 3410 3411
1541 1542 1543 1564 1566 1590 1591 1592 1613 1614 1615 1635 1636 1637 1684 1685 1686 3316 3317 3318 3339 3340 3341 3410 3411 3412
1542 1543 1544 1565 1567 1591 1592 1593 1614 1615 1616 1636 1637 1638 1685 1686 1687 3317 3318 3319 3340 3341 3342 3411 3412 3413
1543 1544 1545 1566 1568 1592 1593 1594 1615 1616 1617 1637 1638 1639 1686 1687 1688 3318 3319 3320 3341 3342 3343 3412 3413 3414
1544 1545 1546 1567 1569 1593 1594 1595 1616 1617 1618 1638 1639 1640 1687 1688 1689 3319 3320 3321 3342 3343 3344 3413 3414 3415
1545 1546 1547 1568 1570 1594 1595 1596 1617 1618 1619 1639 1640 1641 1688 1689 1690 3320 3321 3322 3343 3344 3345 3414 3415 3416
1546 1547 1548 1569 1571 1595 1596 1597 1618 1619 1620 1640 1641 1642 1689 1690 1691 3321 3322 3323 3344 3345 3346 3415 3416 3417
1547 1548 1549 1570 1572 1596 1597 1598 1619 1620 1621 1641 1642 1643 1690 1691 1692 3322 3323 3324 3345 3346 3347 3416 3417 3418
1548 1549 1550 1571 1573 1597 1598 1599 1620 1621 1622 1642 1643 1644 1691 1692 1693 3323 3324 3325 3346 3347 3348 3417 3418 3419
1549 1550 1551 1572 1574 1598 1599 1600 1621 1622 1623 1643 1644 1645 1692 1693 1694 3324 3325 3326 3347 3348 3349 3418 3419 3420
1550 1551 1552 1573 1575 1599 1600 1601 1622 1623 1624 1644 1645 1646 1693 1694 1695 3325 3326 3327 3348 3349 3350 3419 3420 3421
1551 1552 1553 1574 1576 1600 1601 1602 1623 1624 1625 1645 1646 1647 1694 1695 1696 3326 3327 3328 3349 3350 3351 3420 3421 3422
1552 1553 1554 1575 1577 1601 1602 1603 1624 1625 1626 1646 1647 1648 1695 1696 1697 3327 3328 3329 3350 3351 3352 3421 3422 3423
1553 1554 1555 1576 1578 1602 1603 1604 1625 1626 1627 1647 1648 1649 1696 1697 1698 3328 3329 3330 3351 3352 3353 3422 3423 3424
1554 1555 1556 1577 1579 1603 1604 1605 1626 1627 1628 1648 1649 1650 1697 1698 1699 3329 3330 3331 3352 3353 3354 3423 3424 3425
1555 1556 1557 1578 1580 1604 1605 1606 1627 1628 1629 1649 1650 1651 1698 1699 1700 3330 3331 3332 3353 3354 3355 3424 3425 3426
1556 1557 1558 1579 1581 1605 1606 1607 1628 1629 1630 1650 1651 1652 1699 1700 1701 3331 3332 3333 3354 3355 3356 3425 3426 3427
1557 1558 1559 1580 1582 1606 1607 1629 1630 1631 1651 1652 1653 1700 1701 1702 3332 3333 3334 3355 3356 3357 3426 3427 3428
1558 1559 1581 1583 1607 1630 1631 1652 1653 1654 1701 1702 1703 3333 3334 3335 3356 3357 3358 3427 3428 3429
1559 1582 1631 1653 1654 1655 1702 1703 3334 3335 3357 3358 3359 3428 3429 3430
1536 1585 1608 1728 1729 1730 1752 1753 4344 4345 4392 4393 4394 4537 4538 4539
1536 1537 1560 1584 1586 1608 1609 1729 1730 1731 1752 1753 1754 4344 4345 4346 4393 4394 4395 4538 4539 4540
1536 1537 1538 1560 1561 1585 1587 1608 1609 1610 1730 1731 1732 1753 1754 1755 4345 4346 4347 4394 4395 4396 4539 4540 4541
1537 1538 1539 1560 1561 1562 1586 1588 1609 1610 1611 1731 1732 1733 1754 1755 1756 4346 4347 4348 4395 4396 4397 4540 4541 4542
1538 1539 1540 1561 1562 1563 1587 1589 1610 1611 1612 1732 1733 1734 1755 1756 1757 4347 4348 4349 4396 4397 4398 4541 4542 4543
1539 1540 1541 1562 1563 1564 1588 1590 1611 1612 1613 1733 1734 1735 1756 1757 1758 4348 4349 4350 4397 4398 4399 4542 4543 4544
1540 1541 1542 1563 1564 1565 1589 1591 1612 1613 1614 1734 1735 1736 1757 1758 1759 4349 4350 4351 4398 4399 4400 4543 4544 4545
1541 1542 1543 1564 1565 1566 1590 1592 1613 1614 1615 1735 1736 1737 1758 1759 1760 4350 4351 4352 4399 4400 4401 4544 4545 4546
1542 1543 1544 1565 1566 1567 1591 1593 1614 1615 1616 1736 1737 1738 1759 1760 1761 4351 4352 4353 4400 4401 4402 4545 4546 4547
1543 1544 1545 1566 1567 1568 1592 1594 1615 1616 1617 1737 1738 1739 1760 1761 1762 4352 4353 4354 4401 4402 4403 4546 4547 4548
1544 1545 1546 1567 1568 1569 1593 1595 1616 1617 1618 1738 1739 1740 1761 1762 1763 4353 4354 4355 4402 4403 4404 4547 4548 4549
1545 1546 1547 1568 1569 1570 1594 1596 1617 1618 1619 1739 1740 1741 1762 1763 1764 4354 4355 4356 4403 4404 4405 4548 4549 4550
1546 1547 1548 1569 1570 1571 1595 1597 1618 1619 1620 1740 1741 1742 1763 1764 1765 4355 4356 4357 4404 4405 4406 4549 4550 4551
1547 1548 1549 1570 1571 1572 1596 1598 1619 1620 1621 1741 1742 1743 1764 1765 1766 4356 4357 4358 4405 4406 4407 4550 4551 4552
1548 1549 1550 1571 1572 1573 1597 1599 1620 1621 1622 1742 1743 1744 1765 1766 1767 4357 4358 4359 4406 4407 4408 4551 4552 4553
1549 1550 1551 1572 1573 1574 1598 1600 1621 1622 1623 1743 1744 1745 1766 1767 1768 4358 4359 4360 4407 4408 4409 4552 4553 4554
1550 1551 1552 1573 1574 1575 1599 1601 1622 1623 1624 1744 1745 1746 1767 1768 1769 4359 4360 4361 4408 4409 4410 4553 4554 4555
1551 1552 1553 1574 1575 1576 1600 1602 1623 1624 1625 1745 1746 1747 1768 1769 1770 4360 4361 4362 4409 4410 4411 4554 4555 4556
1552 1553 1554 1575 1576 1577 1601 1603 1624 1625 1626 1746 1747 1748 1769 1770 1771 4361 4362 4363 4410 4411 4412 4555 4556 4557
1553 1554 1555 1576 1577 1578 1602 1604 1625 1626 1627 1747 1748 1749 1770 1771 1772 4362 4363 4364 4411 4412 4413 4556 4557 4558
1554 1555 1556 1577 1578 1579 1603 1605 1626 1627 1628 1748 1749 1750 1771 1772 1773 4363 4364 4365 4412 4413 4414 4557 4558 4559
1555 1556 1557 1578 1579 1580 1604 1606 1627 1628 1629 1749 1750 1751 1772 1773 1774 4364 4365 4366 4413 4414 4415 4558 4559
1556 1557 1558 1579 1580 1581 1605 1607 1628 1629 1630 1750 1751 1773 1774 1775 4365 4366 4367 4414 4415 4559
1557 1558 1559 1580 1581 1582 1606 1629 1630 1631 1751 1774 1775 4366 4367 4415
1536 1537 1560 1584 1585 1586 1609 1680 1729 1730 1752 1753 1754 1824 1825
1536 1537 1538 1560 1561 1585 1586 1587 1608 1610 1632 1680 1681 1730 1731 1753 1754 1755 1824 1825 1826
1537 1538 1539 1560 1561 1562 1586 1587 1588 1609 1611 1632 1633 1680 1681 1682 1731 1732 1754 1755 1756 1825 1826 1827
1538 1539 1540 1561 1562 1563 1587 1588 1589 1610 1612 1633 1634 1681 1682 1683 1732 1733 1755 1756 1757 1826 1827 1828
1539 1540 1541 1562 1563 1564 1588 1589 1590 1611 1613 1634 1635 1682 1683 1684 1733 1734 1756 1757 1758 1827 1828 1829
1540 1541 1542 1563 1564 1565 1589 1590 1591 1612 1614 1635 1636 1683 1684 1685 1734 1735 1757 1758 1759 1828 1829 1830
1541 1542 1543 1564 1565 1566 1590 1591 1592 1613 1615 1636 1637 1684 1685 1686 1735 1736 1758 1759 1760 1829 1830 1831
1542 1543 1544 1565 1566 1567 1591 1592 1593 1614 1616 1637 1638 1685 1686 1687 1736 1737 1759 1760 1761 1830 1831 1832
1543 1544 1545 1566 1567 1568 1592 1593 1594 1615 1617 1638 1639 1686 1687 1688 1737 1738 1760 1761 1762 1831 1832 1833
1544 1545 1546 1567 1568 1569 1593 1594 1595 1616 1618 1639 1640 1687 1688 1689 1738 1739 1761 1762 1763 1832 1833 1834
1545 1546 1547 1568 1569 1570 1594 1595 1596 1617 1619 1640 1641 1688 1689 1690 1739 1740 1762 1763 1764 1833 1834 1835
1546 1547 1548 1569 1570 1571 1595 1596 1597 1618 1620 1641 1642 1689 1690 1691 1740 1741 1763 1764 1765 1834 1835 1836
1547 1548 1549 1570 1571 1572 1596 1597 1598 1619 1621 1642 1643 1690 1691 1692 1741 1742 1764 1765 1766 1835 1836 1837
1548 1549 1550 1571 1572 1573 1597 1598 1599 1620 1622 1643 1644 1691 1692 1693 1742 1743 1765 1766 1767 1836 1837 1838
1549 1550 1551 1572 1573 1574 1598 1599 1600 1621 1623 1644 1645 1692 1693 1694 1743 1744 1766 1767 1768 1837 1838 1839
1550 1551 1552 1573 1574 1575 1599 1600 1601 1622 1624 1645 1646 1693 1694 1695 1744 1745 1767 1768 1769 1838 1839 1840
1551 1552 1553 1574 1575 1576 1600 1601 1602 1623 1625 1646 1647 1694 1695 1696 1745 1746 1768 1769 1770 1839 1840 1841
1552 1553 1554 1575 1576 1577 1601 1602 1603 1624 1626 1647 1648 1695 1696 1697 1746 1747 1769 1770 1771 1840 1841 1842
1553 1554 1555 1576 1577 1578 1602 1603 1604 1625 1627 1648 1649 1696 1697 1698 1747 1748 1770 1771 1772 1841 1842 1843
1554 1555 1556 1577 1578 1579 1603 1604 1605 1626 1628 1649 1650 1697 1698 1699 1748 1749 1771 1772 1773 1842 1843 1844
1555 1556 1557 1578 1579 1580 1604 1605 1606 1627 1629 1650 1651 1698 1699 1700 1749 1750 1772 1773 1774 1843 1844 1845
1556 1557 1558 1579 1580 1581 1605 1606 1607 1628 1630 1651 1652 1699 1700 1701 1750 1751 1773 1774 1775 1844 1845 1846
1557 1558 1559 1580 1581 1582 1606 1607 1629 1631 1652 1653 1700 1701 1702 1751 1774 1775 1845 1846 1847
1558 1559 1581 1582 1583 1607 1630 1653 1654 1701 1702 1703 1775 1846 1847
1560 1561 1562 1609 1610 1633 1656 1680 1681 1682 1704 1705 3336 3337 3408
1561 1562 1563 1610 1611 1632 1634 1656 1657 1681 1682 1683 1704 1705 1706 3336 3337 3338 3408 3409 3432
1562 1563 1564 1611 1612 1633 1635 1656 1657 1658 1682 1683 1684 1705 1706 1707 3337 3338 3339 3408 3409 3410 3432 3433
1563 1564 1565 1612 1613 1634 1636 1657 1658 1659 1683 1684 1685 1706 1707 1708 3338 3339 3340 3409 3410 3411 3433 3434
1564 1565 1566 1613 1614 1635 1637 1658 1659 1660 1684 1685 1686 1707 1708 1709 3339 3340 3341 3410 3411 3412 3434 3435
1565 1566 1567 1614 1615 1636 1638 1659 1660 1661 1685 1686 1687 1708 1709 1710 3340 3341 3342 3411 3412 3413 3435 3436
1566 1567 1568 1615 1616 1637 1639 1660 1661 1662 1686 1687 1688 1709 1710 1711 3341 3342 3343 3412 3413 3414 3436 3437
1567 1568 1569 1616 1617 1638 1640 1661 1662 1663 1687 1688 1689 1710 1711 1712 3342 3343 3344 3413 3414 3415 3437 3438
1568 1569 1570 1617 1618 1639 1641 1662 1663 1664 1688 1689 1690 1711 1712 1713 3343 3344 3345 3414 3415 3416 3438 3439
1569 1570 1571 1618 1619 1640 1642 1663 1664 1665 1689 1690 1691 1712 1713 1714 3344 3345 3346 3415 3416 3417 3439 3440
1570 1571 1572 1619 1620 1641 1643 1664 1665 1666 1690 1691 1692 1713 1714 1715 3345 3346 3347 3416 3417 3418 3440 3441
1571 1572 1573 1620 1621 1642 1644 1665 1666 1667 1691 1692 1693 1714 1715 1716 3346 3347 3348 3417 3418 3419 3441 3442
1572 1573 1574 1621 1622 1643 1645 1666 1667 1668 1692 1693 1694 1715 1716 1717 3347 3348 3349 3418 3419 3420 3442 3443
1573 1574 1575 1622 1623 1644 1646 1667 1668 1669 1693 1694 1695 1716 1717 1718 3348 3349 3350 3419 3420 3421 3443 3444
1574 1575 1576 1623 1624 1645 1647 1668 1669 1670 1694 1695 1696 1717 1718 1719 3349 3350 3351 3420 3421 3422 3444 3445
1575 1576 1577 1624 1625 1646 1648 1669 1670 1671 1695 1696 1697 1718 1719 1720 3350 3351 3352 3421 3422 3423 3445 3446
1576 1577 1578 1625 1626 1647 1649 1670 1671 1672 1696 1697 1698 1719 1720 1721 3351 3352 3353 3422 3423 3424 3446 3447
1577 1578 1579 1626 1627 1648 1650 1671 1672 1673 1697 1698 1699 1720 1721 1722 3352 3353 3354 3423 3424 3425 3447 3448
1578 1579 1580 1627 1628 1649 1651 1672 1673 1674 1698 1699 1700 1721 1722 1723 3353 3354 3355 3424 3425 3426 3448 3449
1579 1580 1581 1628 1629 1650 1652 1673 1674 1675 1699 1700 1701 1722 1723 1724 3354 3355 3356 3425 3426 3427 3449 3450
1580 1581 1582 1629 1630 1651 1653 1674 1675 1676 1700 1701 1702 1723 1724 1725 3355 3356 3357 3426 3427 3428 3450 3451
1581 1582 1583 1630 1631 1652 1654 1675 1676 1677 1701 1702 1703 1724 1725 1726 3356 3357 3358 3427 3428 3429 3451 3452
1582 1583 1631 1653 1655 1676 1677 1678 1702 1703 1725 1726 1727 3357 3358 3359 3428 3429 3430 3452 3453
1583 1654 1677 1678 1679 1703 1726 1727 3358 3359 3429 3430 3431 3453 3454
0 48 49 1632 1633 1634 1657 1681 1682 1704 1705 1706 3408 3409 3432
0 1 48 49 50 1633 1634 1635 1656 1658 1682 1683 1705 1706 1707 2160 3408 3409 3410 3432 3433
0 1 2 49 50 51 1634 1635 1636 1657 1659 1683 1684 1706 1707 1708 2160 2161 3409 3410 3411 3432 3433 3434
1 2 3 50 51 52 1635 1636 1637 1658 1660 1684 1685 1707 1708 1709 2161 2162 3410 3411 3412 3433 3434 3435
2 3 4 51 52 53 1636 1637 1638 1659 1661 1685 1686 1708 1709 1710 2162 2163 3411 3412 3413 3434 3435 3436
3 4 5 52 53 54 1637 1638 1639 1660 1662 1686 1687 1709 1710 1711 2163 2164 3412 3413 3414 3435 3436 3437
4 5 6 53 54 55 1638 1639 1640 1661 1663 1687 1688 1710 1711 1712 2164 2165 3413 3414 3415 3436 3437 3438
5 6 7 54 55 56 1639 1640 1641 1662 1664 1688 1689 1711 1712 1713 2165 2166 3414 3415 3416 3437 3438 3439
6 7 8 55 56 57 1640 1641 1642 1663 1665 1689 1690 1712 1713 1714 2166 2167 3415 3416 3417 3438 3439 3440
7 8 9 56 57 58 1641 1642 1643 1664 1666 1690 1691 1713 1714 1715 2167 2168 3416 3417 3418 3439 3440 3441
8 9 10 57 58 59 1642 1643 1644 1665 1667 1691 1692 1714 1715 1716 2168 2169 3417 3418 3419 3440 3441 3442
9 10 11 58 59 60 1643 1644 1645 1666 1668 1692 1693 1715 1716 1717 2169 2170 3418 3419 3420 3441 3442 3443
10 11 12 59 60 61 1644 1645 1646 1667 1669 1693 1694 1716 1717 1718 2170 2171 3419 3420 3421 3442 3443 3444
11 12 13 60 61 62 1645 1646 1647 1668 1670 1694 1695 1717 1718 1719 2171 2172 3420 3421 3422 3443 3444 3445
12 13 14 61 62 63 1646 1647 1648 1669 1671 1695 1696 1718 1719 1720 2172 2173 3421 3422 3423 3444 3445 3446
13 14 15 62 63 64 1647 1648 1649 1670 1672 1696 1697 1719 1720 1721 2173 2174 3422 3423 3424 3445 3446 3447
14 15 16 63 64 65 1648 1649 1650 1671 1673 1697 1698 1720 1721 1722 2174 2175 3423 3424 3425 3446 3447 3448
15 16 17 64 65 66 1649 1650 1651 1672 1674 1698 1699 1721 1722 1723 2175 2176 3424 3425 3426 3447 3448 3449
16 17 18 65 66 67 1650 1651 1652 1673 1675 1699 1700 1722 1723 1724 2176 2177 3425 3426 3427 3448 3449 3450
17 18 19 66 67 68 1651 1652 1653 1674 1676 1700 1701 1723 1724 1725 2177 2178 3426 3427 3428 3449 3450 3451
18 19 20 67 68 69 1652 1653 1654 1675 1677 1701 1702 1724 1725 1726 2178 2179 3427 3428 3429 3450 3451 3452
19 20 21 68 69 70 1653 1654 1655 1676 1678 1702 1703 1725 1726 1727 2179 2180 3428 3429 3430 3451 3452 3453
20 21 22 69 70 71 1654 1655 1677 1679 1703 1726 1727 2180 2181 3429 3430 3431 3452 3453 3454
21 22 23 70 71 1655 1678 1727 2181 2182 3430 3431 3453 3454 3455
1560 1561 1608 1609 1610 1632 1681 1704 1753 1754 1824 1825 1826 1848 1849
1560 1561 1562 1609 1610 1611 1632 1633 1656 1680 1682 1704 1705 1754 1755 1825 1826 1827 1848 1849 1850
1561 1562 1563 1610 1611 1612 1632 1633 1634 1656 1657 1681 1683 1704 1705 1706 1755 1756 1826 1827 1828 1849 1850 1851
1562 1563 1564 1611 1612 1613 1633 1634 1635 1657 1658 1682 1684 1705 1706 1707 1756 1757 1827 1828 1829 1850 1851 1852
1563 1564 1565 1612 1613 1614 1634 1635 1636 1658 1659 1683 1685 1706 1707 1708 1757 1758 1828 1829 1830 1851 1852 1853
1564 1565 1566 1613 1614 1615 1635 1636 1637 1659 1660 1684 1686 1707 1708 1709 1758 1759 1829 1830 1831 1852 1853 1854
1565 1566 1567 1614 1615 1616 1636 1637 1638 1660 1661 1685 1687 1708 1709 1710 1759 1760 1830 1831 1832 1853 1854 1855
1566 1567 1568 1615 1616 1617 1637 1638 1639 1661 1662 1686 1688 1709 1710 1711 1760 1761 1831 1832 1833 1854 1855 1856
1567 1568 1569 1616 1617 1618 1638 1639 1640 1662 1663 1687 1689 1710 1711 1712 1761 1762 1832 1833 1834 1855 1856 1857
1568 1569 1570 1617 1618 1619 1639 1640 1641 1663 1664 1688 1690 1711 1712 1713 1762 1763 1833 1834 1835 1856 1857 1858
1569 1570 1571 1618 1619 1620 1640 1641 1642 1664 1665 1689 1691 1712 1713 1714 1763 1764 1834 1835 1836 1857 1858 1859
1570 1571 1572 1619 1620 1621 1641 1642 1643 1665 1666 1690 1692 1713 1714 1715 1764 1765 1835 1836 1837 1858 1859 1860
1571 1572 1573 1620 1621 1622 1642 1643 1644 1666 1667 1691 1693 1714 1715 1716 1765 1766 1836 1837 1838 1859 1860 1861
1572 1573 1574 1621 1622 1623 1643 1644 1645 1667 1668 1692 1694 1715 1716 1717 1766 1767 1837 1838 1839 1860 1861 1862
1573 1574 1575 1622 1623 1624 1644 1645 1646 1668 1669 1693 1695 1716 1717 1718 1767 1768 1838 1839 1840 1861 1862 1863
1574 1575 1576 1623 1624 1625 1645 1646 1647 1669 1670 1694 1696 1717 1718 1719 1768 1769 1839 1840 1841 1862 1863 1864
1575 1576 1577 1624 1625 1626 1646 1647 1648 1670 1671 1695 1697 1718 1719 1720 1769 1770 1840 1841 1842 1863 1864 1865
1576 1577 1578 1625 1626 1627 1647 1648 1649 1671 1672 1696 1698 1719 1720 1721 1770 1771 1841 1842 1843 1864 1865 1866
1577 1578 1579 1626 1627 1628 1648 1649 1650 1672 1673 1697 1699 1720 1721 1722 1771 1772 1842 1843 1844 1865 1866 1867
1578 1579 1580 1627 1628 1629 1649 1650 1651 1673 1674 1698 1700 1721 1722 1723 1772 1773 1843 1844 1845 1866 1867 1868
1579 1580 1581 1628 1629 1630 1650 1651 1652 1674 1675 1699 1701 1722 1723 1724 1773 1774 1844 1845 1846 1867 1868 1869
1580 1581 1582 1629 1630 1631 1651 1652 1653 1675 1676 1700 1702 1723 1724 1725 1774 1775 1845 1846 1847 1868 1869 1870
1581 1582 1583 1630 1631 1652 1653 1654 1676 1677 1701 1703 1724 1725 1726 1775 1846 1847 1869 1870 1871
1582 1583 1631 1653 1654 1655 1677 1678 1702 1725 1726 1727 1847 1870 1871
48 49 192 193 1632 1633 1656 1680 1681 1682 1705 1825 1826 1848 1849 1850
0 48 49 50 192 193 194 1632 1633 1634 1656 1657 1681 1682 1683 1704 1706 1826 1827 1848 1849 1850 1851
0 1 48 49 50 51 193 194 195 1633 1634 1635 1656 1657 1658 1682 1683 1684 1705 1707 1827 1828 1849 1850 1851 1852
1 2 49 50 51 52 194 195 196 1634 1635 1636 1657 1658 1659 1683 1684 1685 1706 1708 1828 1829 1850 1851 1852 1853
2 3 50 51 52 53 195 196 197 1635 1636 1637 1658 1659 1660 1684 1685 1686 1707 1709 1829 1830 1851 1852 1853 1854
3 4 51 52 53 54 196 197 198 1636 1637 1638 1659 1660 1661 1685 1686 1687 1708 1710 1830 1831 1852 1853 1854 1855
4 5 52 53 54 55 197 198 199 1637 1638 1639 1660 1661 1662 1686 1687 1688 1709 1711 1831 1832 1853 1854 1855 1856
5 6 53 54 55 56 198 199 200 1638 1639 1640 1661 1662 1663 1687 1688 1689 1710 1712 1832 1833 1854 1855 1856 1857
6 7 54 55 56 57 199 200 201 1639 1640 1641 1662 1663 1664 1688 1689 1690 1711 1713 1833 1834 1855 1856 1857 1858
7 8 55 56 57 58 200 201 202 1640 1641 1642 1663 1664 1665 1689 1690 1691 1712 1714 1834 1835 1856 1857 1858 1859
8 9 56 57 58 59 201 202 203 1641 1642 1643 1664 1665 1666 1690 1691 1692 1713 1715 1835 1836 1857 1858 1859 1860
9 10 57 58 59 60 202 203 204 1642 1643 1644 1665 1666 1667 1691 1692 1693 1714 1716 1836 1837 1858 1859 1860 1861
10 11 58 59 60 61 203 204 205 1643 1644 1645 1666 1667 1668 1692 1693 1694 1715 1717 1837 1838 1859 1860 1861 1862
11 12 59 60 61 62 204 205 206 1644 1645 1646 1667 1668 1669 1693 1694 1695 1716 1718 1838 1839 1860 1861 1862 1863
12 13 60 61 62 63 205 206 207 1645 1646 1647 1668 1669 1670 1694 1695 1696 1717 1719 1839 1840 1861 1862 1863 1864
13 14 61 62 63 64 206 207 208 1646 1647 1648 1669 1670 1671 1695 1696 1697 1718 1720 1840 1841 1862 1863 1864 1865
14 15 62 63 64 65 207 208 209 1647 1648 1649 1670 1671 1672 1696 1697 1698 1719 1721 1841 1842 1863 1864 1865 1866
15 16 63 64 65 66 208 209 210 1648 1649 1650 1671 1672 1673 1697 1698 1699 1720 1722 1842 1843 1864 1865 1866 1867
16 17 64 65 66 67 209 210 211 1649 1650 1651 1672 1673 1674 1698 1699 1700 1721 1723 1843 1844 1865 1866 1867 1868
17 18 65 66 67 68 210 211 212 1650 1651 1652 1673 1674 1675 1699 1700 1701 1722 1724 1844 1845 1866 1867 1868 1869
18 19 66 67 68 69 211 212 213 1651 1652 1653 1674 1675 1676 1700 1701 1702 1723 1725 1845 1846 1867 1868 1869 1870
19 20 67 68 69 70 212 213 214 1652 1653 1654 1675 1676 1677 1701 1702 1703 1724 1726 1846 1847 1868 1869 1870 1871
20 21 68 69 70 71 213 214 215 1653 1654 1655 1676 1677 1678 1702 1703 1725 1727 1847 1869 1870 1871
21 22 69 70 71 214 215 1654 1655 1677 1678 1679 1703 1726 1870 1871
1584 1729 1752 1776 1777 1778 1800 1801 4392 4393 4536 4537 4538 4585 4586
1584 1585 1608 1728 1730 1752 1753 1777 1778 1779 1800 1801 1802 4392 4393 4394 4537 4538 4539 4586 4587
1584 1585 1586 1608 1609 1729 1731 1752 1753 1754 1778 1779 1780 1801 1802 1803 4393 4394 4395 4538 4539 4540 4587 4588
1585 1586 1587 1609 1610 1730 1732 1753 1754 1755 1779 1780 1781 1802 1803 1804 4394 4395 4396 4539 4540 4541 4588 4589
1586 1587 1588 1610 1611 1731 1733 1754 1755 1756 1780 1781 1782 1803 1804 1805 4395 4396 4397 4540 4541 4542 4589 4590
1587 1588 1589 1611 1612 1732 1734 1755 1756 1757 1781 1782 1783 1804 1805 1806 4396 4397 4398 4541 4542 4543 4590 4591
1588 1589 1590 1612 1613 1733 1735 1756 1757 1758 1782 1783 1784 1805 1806 1807 4397 4398 4399 4542 4543 4544 4591 4592
1589 1590 1591 1613 1614 1734 1736 1757 1758 1759 1783 1784 1785 1806 1807 1808 4398 4399 4400 4543 4544 4545 4592 4593
1590 1591 1592 1614 1615 1735 1737 1758 1759 1760 1784 1785 1786 1807 1808 1809 4399 4400 4401 4544 4545 4546 4593 4594
1591 1592 1593 1615 1616 1736 1738 1759 1760 1761 1785 1786 1787 1808 1809 1810 4400 4401 4402 4545 4546 4547 4594 4595
1592 1593 1594 1616 1617 1737 1739 1760 1761 1762 1786 1787 1788 1809 1810 1811 4401 4402 4403 4546 4547 4548 4595 4596
1593 1594 1595 1617 1618 1738 1740 1761 1762 1763 1787 1788 1789 1810 1811 1812 4402 4403 4404 4547 4548 4549 4596 4597
1594 1595 1596 1618 1619 1739 1741 1762 1763 1764 1788 1789 1790 1811 1812 1813 4403 4404 4405 4548 4549 4550 4597 4598
1595 1596 1597 1619 1620 1740 1742 1763 1764 1765 1789 1790 1791 1812 1813 1814 4404 4405 4406 4549 4550 4551 4598 4599
1596 1597 1598 1620 1621 1741 1743 1764 1765 1766 1790 1791 1792 1813 1814 1815 4405 4406 4407 4550 4551 4552 4599 4600
1597 1598 1599 1621 1622 1742 1744 1765 1766 1767 1791 1792 1793 1814 1815 1816 4406 4407 4408 4551 4552 4553 4600 4601
1598 1599 1600 1622 1623 1743 1745 1766 1767 1768 1792 1793 1794 1815 1816 1817 4407 4408 4409 4552 4553 4554 4601 4602
1599 1600 1601 1623 1624 1744 1746 1767 1768 1769 1793 1794 1795 1816 1817 1818 4408 4409 4410 4553 4554 4555 4602 4603
1600 1601 1602 1624 1625 1745 1747 1768 1769 1770 1794 1795 1796 1817 1818 1819 4409 4410 4411 4554 4555 4556 4603 4604
1601 1602 1603 1625 1626 1746 1748 1769 1770 1771 1795 1796 1797 1818 1819 1820 4410 4411 4412 4555 4556 4557 4604 4605
1602 1603 1604 1626 1627 1747 1749 1770 1771 1772 1796 1797 1798 1819 1820 1821 4411 4412 4413 4556 4557 4558 4605 4606
1603 1604 1605 1627 1628 1748 1750 1771 1772 1773 1797 1798 1799 1820 1821 1822 4412 4413 4414 4557 4558 4559 4606 4607
1604 1605 1606 1628 1629 1749 1751 1772 1773 1774 1798 1799 1821 1822 1823 4413 4414 4415 4558 4559 4607
1605 1606 1607 1629 1630 1750 1773 1774 1775 1799 1822 1823 4414 4415 4559
1584 1585 1608 1728 1729 1730 1753 1777 1778 1800 1801 1802 1824 1872 1873
1584 1585 1586 1608 1609 1680 1729 1730 1731 1752 1754 1778 1779 1801 1802 1803 1824 1825 1872 1873 1874
1585 1586 1587 1608 1609 1610 1680 1681 1730 1731 1732 1753 1755 1779 1780 1802 1803 1804 1824 1825 1826 1873 1874 1875
1586 1587 1588 1609 1610 1611 1681 1682 1731 1732 1733 1754 1756 1780 1781 1803 1804 1805 1825 1826 1827 1874 1875 1876
1587 1588 1589 1610 1611 1612 1682 1683 1732 1733 1734 1755 1757 1781 1782 1804 1805 1806 1826 1827 1828 1875 1876 1877
1588 1589 1590 1611 1612 1613 1683 1684 1733 1734 1735 1756 1758 1782 1783 1805 1806 1807 1827 1828 1829 1876 1877 1878
1589 1590 1591 1612 1613 1614 1684 1685 1734 1735 1736 1757 1759 1783 1784 1806 1807 1808 1828 1829 1830 1877 1878 1879
1590 1591 1592 1613 1614 1615 1685 1686 1735 1736 1737 1758 1760 1784 1785 1807 1808 1809 1829 1830 1831 1878 1879 1880
1591 1592 1593 1614 1615 1616 1686 1687 1736 1737 1738 1759 1761 1785 1786 1808 1809 1810 1830 1831 1832 1879 1880 1881
1592 1593 1594 1615 1616 1617 1687 1688 1737 1738 1739 1760 1762 1786 1787 1809 1810 1811 1831 1832 1833 1880 1881 1882
1593 1594 1595 1616 1617 1618 1688 1689 1738 1739 1740 1761 1763 1787 1788 1810 1811 1812 1832 1833 1834 1881 1882 1883
1594 1595 1596 1617 1618 1619 1689 1690 1739 1740 1741 1762 1764 1788 1789 1811 1812 1813 1833 1834 1835 1882 1883 1884
1595 1596 1597 1618 1619 1620 1690 1691 1740 1741 1742 1763 1765 1789 1790 1812 1813 1814 1834 1835 1836 1883 1884 1885
1596 1597 1598 1619 1620 1621 1691 1692 1741 1742 1743 1764 1766 1790 1791 1813 1814 1815 1835 1836 1837 1884 1885 1886
1597 1598 1599 1620 1621 1622 1692 1693 1742 1743 1744 1765 1767 1791 1792 1814 1815 1816 1836 1837 1838 1885 1886 1887
1598 1599 1600 1621 1622 1623 1693 1694 1743 1744 1745 1766 1768 1792 1793 1815 1816 1817 1837 1838 1839 1886 1887 1888
1599 1600 1601 1622 1623 1624 1694 1695 1744 1745 1746 1767 1769 1793 1794 1816 1817 1818 1838 1839 1840 1887 1888 1889
1600 1601 1602 1623 1624 1625 1695 1696 1745 1746 1747 1768 1770 1794 1795 1817 1818 1819 1839 1840 1841 1888 1889 1890
1601 1602 1603 1624 1625 1626 1696 1697 1746 1747 1748 1769 1771 1795 1796 1818 1819 1820 1840 1841 1842 1889 1890 1891
1602 1603 1604 1625 1626 1627 1697 1698 1747 1748 1749 1770 1772 1796 1797 1819 1820 1821 1841 1842 1843 1890 1891 1892
1603 1604 1605 1626 1627 1628 1698 1699 1748 1749 1750 1771 1773 1797 1798 1820 1821 1822 1842 1843 1844 1891 1892 1893
1604 1605 1606 1627 1628 1629 1699 1700 1749 1750 1751 1772 1774 1798 1799 1821 1822 1823 1843 1844 1845 1892 1893 1894
1605 1606 1607 1628 1629 1630 1700 1701 1750 1751 1773 1775 1799 1822 1823 1844 1845 1846 1893 1894 1895
1606 1607 1629 1630 1631 1701 1702 1751 1774 1823 1845 1846 1847 1894 1895
1152 1153 1154 1176 1177 1728 1777 1800 2809 2810 4536 4537 4584 4585 4586
1153 1154 1155 1176 1177 1178 1728 1729 1752 1776 1778 1800 1801 2810 2811 4536 4537 4538 4585 4586 4587
1154 1155 1156 1177 1178 1179 1728 1729 1730 1752 1753 1777 1779 1800 1801 1802 2811 2812 4537 4538 4539 4586 4587 4588
1155 1156 1157 1178 1179 1180 1729 1730 1731 1753 1754 1778 1780 1801 1802 1803 2812 2813 4538 4539 4540 4587 4588 4589
1156 1157 1158 1179 1180 1181 1730 1731 1732 1754 1755 1779 1781 1802 1803 1804 2813 2814 4539 4540 4541 4588 4589 4590
1157 1158 1159 1180 1181 1182 1731 1732 1733 1755 1756 1780 1782 1803 1804 1805 2814 2815 4540 4541 4542 4589 4590 4591
1158 1159 1160 1181 1182 1183 1732 1733 1734 1756 1757 1781 1783 1804 1805 1806 2815 2816 4541 4542 4543 4590 4591 4592
1159 1160 1161 1182 1183 1184 1733 1734 1735 1757 1758 1782 1784 1805 1806 1807 2816 2817 4542 4543 4544 4591 4592 4593
1160 1161 1162 1183 1184 1185 1734 1735 1736 1758 1759 1783 1785 1806 1807 1808 2817 2818 4543 4544 4545 4592 4593 4594
1161 1162 1163 1184 1185 1186 1735 1736 1737 1759 1760 1784 1786 1807 1808 1809 2818 2819 4544 4545 4546 4593 4594 4595
1162 1163 1164 1185 1186 1187 1736 1737 1738 1760 1761 1785 1787 1808 1809 1810 2819 2820 4545 4546 4547 4594 4595 4596
1163 1164 1165 1186 1187 1188 1737 1738 1739 1761 1762 1786 1788 1809 1810 1811 2820 2821 4546 4547 4548 4595 4596 4597
1164 1165 1166 1187 1188 1189 1738 1739 1740 1762 1763 1787 1789 1810 1811 1812 2821 2822 4547 4548 4549 4596 4597 4598
1165 1166 1167 1188 1189 1190 1739 1740 1741 1763 1764 1788 1790 1811 1812 1813 2822 2823 4548 4549 4550 4597 4598 4599
1166 1167 1168 1189 1190 1191 1740 1741 1742 1764 1765 1789 1791 1812 1813 1814 2823 2824 4549 4550 4551 4598 4599 4600
1167 1168 1169 1190 1191 1192 1741 1742 1743 1765 1766 1790 1792 1813 1814 1815 2824 2825 4550 4551 4552 4599 4600 4601
1168 1169 1170 1191 1192 1193 1742 1743 1744 1766 1767 1791 1793 1814 1815 1816 2825 2826 4551 4552 4553 4600 4601 4602
1169 1170 1171 1192 1193 1194 1743 1744 1745 1767 1768 1792 1794 1815 1816 1817 2826 2827 4552 4553 4554 4601 4602 4603
1170 1171 1172 1193 1194 1195 1744 1745 1746 1768 1769 1793 1795 1816 1817 1818 2827 2828 4553 4554 4555 4602 4603 4604
1171 1172 1173 1194 1195 1196 1745 1746 1747 1769 1770 1794 1796 1817 1818 1819 2828 2829 4554 4555 4556 4603 4604 4605
1172 1173 1174 1195 1196 1197 1746 1747 1748 1770 1771 1795 1797 1818 1819 1820 2829 2830 4555 4556 4557 4604 4605 4606
1173 1174 1175 1196 1197 1198 1747 1748 1749 1771 1772 1796 1798 1819 1820 1821 2830 2831 4556 4557 4558 4605 4606 4607
1174 1175 1197 1198 1199 1748 1749 1750 1772 1773 1797 1799 1820 1821 1822 2831 4557 4558 4559 4606 4607
1175 1198 1199 1749 1750 1751 1773 1774 1798 1821 1822 1823 4558 4559 4607
1153 1154 1176 1177 1178 1248 1249 1728 1729 1752 1776 1777 1778 1801 1872 1873
1154 1155 1176 1177 1178 1179 1248 1249 1250 1728 1729 1730 1752 1753 1777 1778 1779 1800 1802 1824 1872 1873 1874
1155 1156 1177 1178 1179 1180 1249 1250 1251 1729 1730 1731 1752 1753 1754 1778 1779 1780 1801 1803 1824 1825 1872 1873 1874 1875
1156 1157 1178 1179 1180 1181 1250 1251 1252 1730 1731 1732 1753 1754 1755 1779 1780 1781 1802 1804 1825 1826 1873 1874 1875 1876
1157 1158 1179 1180 1181 1182 1251 1252 1253 1731 1732 1733 1754 1755 1756 1780 1781 1782 1803 1805 1826 1827 1874 1875 1876 1877
1158 1159 1180 1181 1182 1183 1252 1253 1254 1732 1733 1734 1755 1756 1757 1781 1782 1783 1804 1806 1827 1828 1875 1876 1877 1878
1159 1160 1181 1182 1183 1184 1253 1254 1255 1733 1734 1735 1756 1757 1758 1782 1783 1784 1805 1807 1828 1829 1876 1877 1878 1879
1160 1161 1182 1183 1184 1185 1254 1255 1256 1734 1735 1736 1757 1758 1759 1783 1784 1785 1806 1808 1829 1830 1877 1878 1879 1880
1161 1162 1183 1184 1185 1186 1255 1256 1257 1735 1736 1737 1758 1759 1760 1784 1785 1786 1807 1809 1830 1831 1878 1879 1880 1881
1162 1163 1184 1185 1186 1187 1256 1257 1258 1736 1737 1738 1759 1760 1761 1785 1786 1787 1808 1810 1831 1832 1879 1880 1881 1882
1163 1164 1185 1186 1187 1188 1257 1258 1259 1737 1738 1739 1760 1761 1762 1786 1787 1788 1809 1811 1832 1833 1880 1881 1882 1883
1164 1165 1186 1187 1188 1189 1258 1259 1260 1738 1739 1740 1761 1762 1763 1787 1788 1789 1810 1812 1833 1834 1881 1882 1883 1884
1165 1166 1187 1188 1189 1190 1259 1260 1261 1739 1740 1741 1762 1763 1764 1788 1789 1790 1811 1813 1834 1835 1882 1883 1884 1885
1166 1167 1188 1189 1190 1191 1260 1261 1262 1740 1741 1742 1763 1764 1765 1789 1790 1791 1812 1814 1835 1836 1883 1884 1885 1886
1167 1168 1189 1190 1191 1192 1261 1262 1263 1741 1742 1743 1764 1765 1766 1790 1791 1792 1813 1815 1836 1837 1884 1885 1886 1887
1168 1169 1190 1191 1192 1193 1262 1263 1264 1742 1743 1744 1765 1766 1767 1791 1792 1793 1814 1816 1837 1838 1885 1886 1887 1888
1169 1170 1191 1192 1193 1194 1263 1264 1265 1743 1744 1745 1766 1767 1768 1792 1793 1794 1815 1817 1838 1839 1886 1887 1888 1889
1170 1171 1192 1193 1194 1195 1264 1265 1266 1744 1745 1746 1767 1768 1769 1793 1794 1795 1816 1818 1839 1840 1887 1888 1889 1890
1171 1172 1193 1194 1195 1196 1265 1266 1267 1745 1746 1747 1768 1769 1770 1794 1795 1796 1817 1819 1840 1841 1888 1889 1890 1891
1172 1173 1194 1195 1196 1197 1266 1267 1268 1746 1747 1748 1769 1770 1771 1795 1796 1797 1818 1820 1841 1842 1889 1890 1891 1892
1173 1174 1195 1196 1197 1198 1267 1268 1269 1747 1748 1749 1770 1771 1772 1796 1797 1798 1819 1821 1842 1843 1890 1891 1892 1893
1174 1175 1196 1197 1198 1199 1268 1269 1270 1748 1749 1750 1771 1772 1773 1797 1798 1799 1820 1822 1843 1844 1891 1892 1893 1894
1175 1197 1198 1199 1269 1270 1271 1749 1750 1751 1772 1773 1774 1798 1799 1821 1823 1844 1845 1892 1893 1894 1895
1198 1199 1270 1271 1750 1751 1773 1774 1775 1799 1822 1845 1846 1893 1894 1895
1608 1609 1680 1752 1753 1754 1801 1802 1825 1848 1849 1872 1873 1874 1896 1897
1608 1609 1610 1680 1681 1704 1753 1754 1755 1802 1803 1824 1826 1848 1849 1850 1872 1873 1874 1875 1896 1897 1898
1609 1610 1611 1680 1681 1682 1704 1705 1754 1755 1756 1803 1804 1825 1827 1848 1849 1850 1851 1873 1874 1875 1876 1897 1898 1899
1610 1611 1612 1681 1682 1683 1705 1706 1755 1756 1757 1804 1805 1826 1828 1849 1850 1851 1852 1874 1875 1876 1877 1898 1899 1900
1611 1612 1613 1682 1683 1684 1706 1707 1756 1757 1758 1805 1806 1827 1829 1850 1851 1852 1853 1875 1876 1877 1878 1899 1900 1901
1612 1613 1614 1683 1684 1685 1707 1708 1757 1758 1759 1806 1807 1828 1830 1851 1852 1853 1854 1876 1877 1878 1879 1900 1901 1902
1613 1614 1615 1684 1685 1686 1708 1709 1758 1759 1760 1807 1808 1829 1831 1852 1853 1854 1855 1877 1878 1879 1880 1901 1902 1903
1614 1615 1616 1685 1686 1687 1709 1710 1759 1760 1761 1808 1809 1830 1832 1853 1854 1855 1856 1878 1879 1880 1881 1902 1903 1904
1615 1616 1617 1686 1687 1688 1710 1711 1760 1761 1762 1809 1810 1831 1833 1854 1855 1856 1857 1879 1880 1881 1882 1903 1904 1905
1616 1617 1618 1687 1688 1689 1711 1712 1761 1762 1763 1810 1811 1832 1834 1855 1856 1857 1858 1880 1881 1882 1883 1904 1905 1906
1617 1618 1619 1688 1689 1690 1712 1713 1762 1763 1764 1811 1812 1833 1835 1856 1857 1858 1859 1881 1882 1883 1884 1905 1906 1907
1618 1619 1620 1689 1690 1691 1713 1714 1763 1764 1765 1812 1813 1834 1836 1857 1858 1859 1860 1882 1883 1884 1885 1906 1907 1908
1619 1620 1621 1690 1691 1692 1714 1715 1764 1765 1766 1813 1814 1835 1837 1858 1859 1860 1861 1883 1884 1885 1886 1907 1908 1909
1620 1621 1622 1691 1692 1693 1715 1716 1765 1766 1767 1814 1815 1836 1838 1859 1860 1861 1862 1884 1885 1886 1887 1908 1909 1910
1621 1622 1623 1692 1693 1694 1716 1717 1766 1767 1768 1815 1816 1837 1839 1860 1861 1862 1863 1885 1886 1887 1888 1909 1910 1911
1622 1623 1624 1693 1694 1695 1717 1718 1767 1768 1769 1816 1817 1838 1840 1861 1862 1863 1864 1886 1887 1888 1889 1910 1911 1912
1623 1624 1625 1694 1695 1696 1718 1719 1768 1769 1770 1817 1818 1839 1841 1862 1863 1864 1865 1887 1888 1889 1890 1911 1912 1913
1624 1625 1626 1695 1696 1697 1719 1720 1769 1770 1771 1818 1819 1840 1842 1863 1864 1865 1866 1888 1889 1890 1891 1912 1913 1914
1625 1626 1627 1696 1697 1698 1720 1721 1770 1771 1772 1819 1820 1841 1843 1864 1865 1866 1867 1889 1890 1891 1892 1913 1914 1915
1626 1627 1628 1697 1698 1699 1721 1722 1771 1772 1773 1820 1821 1842 1844 1865 1866 1867 1868 1890 1891 1892 1893 1914 1915 1916
1627 1628 1629 1698 1699 1700 1722 1723 1772 1773 1774 1821 1822 1843 1845 1866 1867 1868 1869 1891 1892 1893 1894 1915 1916 1917
1628 1629 1630 1699 1700 1701 1723 1724 1773 1774 1775 1822 1823 1844 1846 1867 1868 1869 1870 1892 1893 1894 1895 1916 1917 1918
1629 1630 1631 1700 1701 1702 1724 1725 1774 1775 1823 1845 1847 1868 1869 1870 1871 1893 1894 1895 1917 1918 1919
1630 1631 1701 1702 1703 1725 1726 1775 1846 1869 1870 1871 1894 1895 1918 1919
48 192 193 240 241 1680 1681 1704 1705 1824 1825 1826 1849 1872 1873 1874 1896 1897 1898
48 49 192 193 194 240 241 242 1680 1681 1682 1704 1705 1706 1824 1825 1826 1827 1848 1850 1873 1874 1875 1896 1897 1898 1899
48 49 50 192 193 194 195 241 242 243 1681 1682 1683 1704 1705 1706 1707 1825 1826 1827 1828 1849 1851 1874 1875 1876 1897 1898 1899 1900
49 50 51 193 194 195 196 242 243 244 1682 1683 1684 1705 1706 1707 1708 1826 1827 1828 1829 1850 1852 1875 1876 1877 1898 1899 1900 1901
50 51 52 194 195 196 197 243 244 245 1683 1684 1685 1706 1707 1708 1709 1827 1828 1829 1830 1851 1853 1876 1877 1878 1899 1900 1901 1902
51 52 53 195 196 197 198 244 245 246 1684 1685 1686 1707 1708 1709 1710 1828 1829 1830 1831 1852 1854 1877 1878 1879 1900 1901 1902 1903
52 53 54 196 197 198 199 245 246 247 1685 1686 1687 1708 1709 1710 1711 1829 1830 1831 1832 1853 1855 1878 1879 1880 1901 1902 1903 1904
53 54 55 197 198 199 200 246 247 248 1686 1687 1688 1709 1710 1711 1712 1830 1831 1832 1833 1854 1856 1879 1880 1881 1902 1903 1904 1905
54 55 56 198 199 200 201 247 248 249 1687 1688 1689 1710 1711 1712 1713 1831 1832 1833 1834 1855 1857 1880 1881 1882 1903 1904 1905 1906
55 56 57 199 200 201 202 248 249 250 1688 1689 1690 1711 1712 1713 1714 1832 1833 1834 1835 1856 1858 1881 1882 1883 1904 1905 1906 1907
56 57 58 200 201 202 203 249 250 251 1689 1690 1691 1712 1713 1714 1715 1833 1834 1835 1836 1857 1859 1882 1883 1884 1905 1906 1907 1908
57 58 59 201 202 203 204 250 251 252 1690 1691 1692 1713 1714 1715 1716 1834 1835 1836 1837 1858 1860 1883 1884 1885 1906 1907 1908 1909
58 59 60 202 203 204 205 251 252 253 1691 1692 1693 1714 1715 1716 1717 1835 1836 1837 1838 1859 1861 1884 1885 1886 1907 1908 1909 1910
59 60 61 203 204 205 206 252 253 254 1692 1693 1694 1715 1716 1717 1718 1836 1837 1838 1839 1860 1862 1885 1886 1887 1908 1909 1910 1911
60 61 62 204 205 206 207 253 254 255 1693 1694 1695 1716 1717 1718 1719 1837 1838 1839 1840 1861 1863 1886 1887 1888 1909 1910 1911 1912
61 62 63 205 206 207 208 254 255 256 1694 1695 1696 1717 1718 1719 1720 1838 1839 1840 1841 1862 1864 1887 1888 1889 1910 1911 1912 1913
62 63 64 206 207 208 209 255 256 257 1695 1696 1697 1718 1719 1720 1721 1839 1840 1841 1842 1863 1865 1888 1889 1890 1911 1912 1913 1914
63 64 65 207 208 209 210 256 257 258 1696 1697 1698 1719 1720 1721 1722 1840 1841 1842 1843 1864 1866 1889 1890 1891 1912 1913 1914 1915
64 65 66 208 209 210 211 257 258 259 1697 1698 1699 1720 1721 1722 1723 1841 1842 1843 1844 1865 1867 1890 1891 1892 1913 1914 1915 1916
65 66 67 209 210 211 212 258 259 260 1698 1699 1700 1721 1722 1723 1724 1842 1843 1844 1845 1866 1868 1891 1892 1893 1914 1915 1916 1917
66 67 68 210 211 212 213 259 260 261 1699 1700 1701 1722 1723 1724 1725 1843 1844 1845 1846 1867 1869 1892 1893 1894 1915 1916 1917 1918
67 68 69 211 212 213 214 260 261 262 1700 1701 1702 1723 1724 1725 1726 1844 1845 1846 1847 1868 1870 1893 1894 1895 1916 1917 1918 1919
68 69 70 212 213 214 215 261 262 263 1701 1702 1703 1724 1725 1726 1727 1845 1846 1847 1869 1871 1894 1895 1917 1918 1919
69 70 71 213 214 215 262 263 1702 1703 1725 1726 1727 1846 1847 1870 1895 1918 1919
1176 1177 1178 1248 1249 1250 1272 1273 1752 1753 1800 1801 1802 1824 1825 1848 1873 1896 1897
1177 1178 1179 1248 1249 1250 1251 1272 1273 1274 1752 1753 1754 1800 1801 1802 1803 1824 1825 1826 1848 1849 1872 1874 1896 1897 1898
1178 1179 1180 1249 1250 1251 1252 1273 1274 1275 1753 1754 1755 1801 1802 1803 1804 1824 1825 1826 1827 1848 1849 1850 1873 1875 1896 1897 1898 1899
1179 1180 1181 1250 1251 1252 1253 1274 1275 1276 1754 1755 1756 1802 1803 1804 1805 1825 1826 1827 1828 1849 1850 1851 1874 1876 1897 1898 1899 1900
1180 1181 1182 1251 1252 1253 1254 1275 1276 1277 1755 1756 1757 1803 1804 1805 1806 1826 1827 1828 1829 1850 1851 1852 1875 1877 1898 1899 1900 1901
1181 1182 1183 1252 1253 1254 1255 1276 1277 1278 1756 1757 1758 1804 1805 1806 1807 1827 1828 1829 1830 1851 1852 1853 1876 1878 1899 1900 1901 1902
1182 1183 1184 1253 1254 1255 1256 1277 1278 1279 1757 1758 1759 1805 1806 1807 1808 1828 1829 1830 1831 1852 1853 1854 1877 1879 1900 1901 1902 1903
1183 1184 1185 1254 1255 1256 1257 1278 1279 1280 1758 1759 1760 1806 1807 1808 1809 1829 1830 1831 1832 1853 1854 1855 1878 1880 1901 1902 1903 1904
1184 1185 1186 1255 1256 1257 1258 1279 1280 1281 1759 1760 1761 1807 1808 1809 1810 1830 1831 1832 1833 1854 1855 1856 1879 1881 1902 1903 1904 1905
1185 1186 1187 1256 1257 1258 1259 1280 1281 1282 1760 1761 1762 1808 1809 1810 1811 1831 1832 1833 1834 1855 1856 1857 1880 1882 1903 1904 1905 1906
1186 1187 1188 1257 1258 1259 1260 1281 1282 1283 1761 1762 1763 1809 1810 1811 1812 1832 1833 1834 1835 1856 1857 1858 1881 1883 1904 1905 1906 1907
1187 1188 1189 1258 1259 1260 1261 1282 1283 1284 1762 1763 1764 1810 1811 1812 1813 1833 1834 1835 1836 1857 1858 1859 1882 1884 1905 1906 1907 1908
1188 1189 1190 1259 1260 1261 1262 1283 1284 1285 1763 1764 1765 1811 1812 1813 1814 1834 1835 1836 1837 1858 1859 1860 1883 1885 1906 1907 1908 1909
1189 1190 1191 1260 1261 1262 1263 1284 1285 1286 1764 1765 1766 1812 1813 1814 1815 1835 1836 1837 1838 1859 1860 1861 1884 1886 1907 1908 1909 1910
1190 1191 1192 1261 1262 1263 1264 1285 1286 1287 1765 1766 1767 1813 1814 1815 1816 1836 1837 1838 1839 1860 1861 1862 1885 1887 1908 1909 1910 1911
1191 1192 1193 1262 1263 1264 1265 1286 1287 1288 1766 1767 1768 1814 1815 1816 1817 1837 1838 1839 1840 1861 1862 1863 1886 1888 1909 1910 1911 1912
1192 1193 1194 1263 1264 1265 1266 1287 1288 1289 1767 1768 1769 1815 1816 1817 1818 1838 1839 1840 1841 1862 1863 1864 1887 1889 1910 1911 1912 1913
1193 1194 1195 1264 1265 1266 1267 1288 1289 1290 1768 1769 1770 1816 1817 1818 1819 1839 1840 1841 1842 1863 1864 1865 1888 1890 1911 1912 1913 1914
1194 1195 1196 1265 1266 1267 1268 1289 1290 1291 1769 1770 1771 1817 1818 1819 1820 1840 1841 1842 1843 1864 1865 1866 1889 1891 1912 1913 1914 1915
1195 1196 1197 1266 1267 1268 1269 1290 1291 1292 1770 1771 1772 1818 1819 1820 1821 1841 1842 1843 1844 1865 1866 1867 1890 1892 1913 1914 1915 1916
1196 1197 1198 1267 1268 1269 1270 1291 1292 1293 1771 1772 1773 1819 1820 1821 1822 1842 1843 1844 1845 1866 1867 1868 1891 1893 1914 1915 1916 1917
1197 1198 1199 1268 1269 1270 1271 1292 1293 1294 1772 1773 1774 1820 1821 1822 1823 1843 1844 1845 1846 1867 1868 1869 1892 1894 1915 1916 1917 1918
1198 1199 1269 1270 1271 1293 1294 1295 1773 1774 1775 1821 1822 1823 1844 1845 1846 1847 1868 1869 1870 1893 1895 1916 1917 1918 1919
1199 1270 1271 1294 1295 1774 1775 1822 1823 1845 1846 1847 1869 1870 1871 1894 1917 1918 1919
192 240 241 264 1248 1249 1250 1272 1273 1320 1824 1825 1848 1849 1872 1873 1874 1897
192 193 240 241 242 265 1249 1250 1251 1272 1273 1274 1321 1824 1825 1826 1848 1849 1850 1872 1873 1874 1875 1896 1898
192 193 194 241 242 243 266 1250 1251 1252 1273 1274 1275 1322 1825 1826 1827 1848 1849 1850 1851 1873 1874 1875 1876 1897 1899
193 194 195 242 243 244 267 1251 1252 1253 1274 1275 1276 1323 1826 1827 1828 1849 1850 1851 1852 1874 1875 1876 1877 1898 1900
194 195 196 243 244 245 268 1252 1253 1254 1275 1276 1277 1324 1827 1828 1829 1850 1851 1852 1853 1875 1876 1877 1878 1899 1901
195 196 197 244 245 246 269 1253 1254 1255 1276 1277 1278 1325 1828 1829 1830 1851 1852 1853 1854 1876 1877 1878 1879 1900 1902
196 197 198 245 246 247 270 1254 1255 1256 1277 1278 1279 1326 1829 1830 1831 1852 1853 1854 1855 1877 1878 1879 1880 1901 1903
197 198 199 246 247 248 271 1255 1256 1257 1278 1279 1280 1327 1830 1831 1832 1853 1854 1855 1856 1878 1879 1880 1881 1902 1904
198 199 200 247 248 249 272 1256 1257 1258 1279 1280 1281 1328 1831 1832 1833 1854 1855 1856 1857 1879 1880 1881 1882 1903 1905
199 200 201 248 249 250 273 1257 1258 1259 1280 1281 1282 1329 1832 1833 1834 1855 1856 1857 1858 1880 1881 1882 1883 1904 1906
200 201 202 249 250 251 274 1258 1259 1260 1281 1282 1283 1330 1833 1834 1835 1856 1857 1858 1859 1881 1882 1883 1884 1905 1907
201 202 203 250 251 252 275 1259 1260 1261 1282 1283 1284 1331 1834 1835 1836 1857 1858 1859 1860 1882 1883 1884 1885 1906 1908
202 203 204 251 252 253 276 1260 1261 1262 1283 1284 1285 1332 1835 1836 1837 1858 1859 1860 1861 1883 1884 1885 1886 1907 1909
203 204 205 252 253 254 277 1261 1262 1263 1284 1285 1286 1333 1836 1837 1838 1859 1860 1861 1862 1884 1885 1886 1887 1908 1910
204 205 206 253 254 255 278 1262 1263 1264 1285 1286 1287 1334 1837 1838 1839 1860 1861 1862 1863 1885 1886 1887 1888 1909 1911
205 206 207 254 255 256 279 1263 1264 1265 1286 1287 1288 1335 1838 1839 1840 1861 1862 1863 1864 1886 1887 1888 1889 1910 1912
206 207 208 255 256 257 280 1264 1265 1266 1287 1288 1289 1336 1839 1840 1841 1862 1863 1864 1865 1887 1888 1889 1890 1911 1913
207 208 209 256 257 258 281 1265 1266 1267 1288 1289 1290 1337 1840 1841 1842 1863 1864 1865 1866 1888 1889 1890 1891 1912 1914
208 209 210 257 258 259 282 1266 1267 1268 1289 1290 1291 1338 1841 1842 1843 1864 1865 1866 1867 1889 1890 1891 1892 1913 1915
209 210 211 258 259 260 283 1267 1268 1269 1290 1291 1292 1339 1842 1843 1844 1865 1866 1867 1868 1890 1891 1892 1893 1914 1916
210 211 212 259 260 261 284 1268 1269 1270 1291 1292 1293 1340 1843 1844 1845 1866 1867 1868 1869 1891 1892 1893 1894 1915 1917
211 212 213 260 261 262 285 1269 1270 1271 1292 1293 1294 1341 1844 1845 1846 1867 1868 1869 1870 1892 1893 1894 1895 1916 1918
212 213 214 261 262 263 286 1270 1271 1293 1294 1295 1342 1845 1846 1847 1868 1869 1870 1871 1893 1894 1895 1917 1919
213 214 215 262 263 287 1271 1294 1295 1343 1846 1847 1869 1870 1871 1894 1895 1918
1921 1944 1968 1969 1970 1992 1993 3170 3192 3193 3194 3241 3242 3243 3696
1920 1922 1944 1945 1969 1970 1971 1992 1993 1994 3171 3193 3194 3195 3242 3243 3244 3696 3697 3720
1921 1923 1944 1945 1946 1970 1971 1972 1993 1994 1995 3172 3194 3195 3196 3243 3244 3245 3648 3696 3697 3698 3720 3721
1922 1924 1945 1946 1947 1971 1972 1973 1994 1995 1996 3173 3195 3196 3197 3244 3245 3246 3649 3697 3698 3699 3720 3721 3722
1923 1925 1946 1947 1948 1972 1973 1974 1995 1996 1997 3174 3196 3197 3198 3245 3246 3247 3650 3698 3699 3700 3721 3722 3723
1924 1926 1947 1948 1949 1973 1974 1975 1996 1997 1998 3175 3197 3198 3199 3246 3247 3248 3651 3699 3700 3701 3722 3723 3724
1925 1927 1948 1949 1950 1974 1975 1976 1997 1998 1999 3176 3198 3199 3200 3247 3248 3249 3652 3700 3701 3702 3723 3724 3725
1926 1928 1949 1950 1951 1975 1976 1977 1998 1999 2000 3177 3199 3200 3201 3248 3249 3250 3653 3701 3702 3703 3724 3725 3726
1927 1929 1950 1951 1952 1976 1977 1978 1999 2000 2001 3178 3200 3201 3202 3249 3250 3251 3654 3702 3703 3704 3725 3726 3727
1928 1930 1951 1952 1953 1977 1978 1979 2000 2001 2002 3179 3201 3202 3203 3250 3251 3252 3655 3703 3704 3705 3726 3727 3728
1929 1931 1952 1953 1954 1978 1979 1980 2001 2002 2003 3180 3202 3203 3204 3251 3252 3253 3656 3704 3705 3706 3727 3728 3729
1930 1932 1953 1954 1955 1979 1980 1981 2002 2003 2004 3181 3203 3204 3205 3252 3253 3254 3657 3705 3706 3707 3728 3729 3730
1931 1933 1954 1955 1956 1980 1981 1982 2003 2004 2005 3182 3204 3205 3206 3253 3254 3255 3658 3706 3707 3708 3729 3730 3731
1932 1934 1955 1956 1957 1981 1982 1983 2004 2005 2006 3183 3205 3206 3207 3254 3255 3256 3659 3707 3708 3709 3730 3731 3732
1933 1935 1956 1957 1958 1982 1983 1984 2005 2006 2007 3184 3206 3207 3208 3255 3256 3257 3660 3708 3709 3710 3731 3732 3733
1934 1936 1957 1958 1959 1983 1984 1985 2006 2007 2008 3185 3207 3208 3209 3256 3257 3258 3661 3709 3710 3711 3732 3733 3734
1935 1937 1958 1959 1960 1984 1985 1986 2007 2008 2009 3186 3208 3209 3210 3257 3258 3259 3662 3710 3711 3712 3733 3734 3735
1936 1938 1959 1960 1961 1985 1986 1987 2008 2009 2010 3187 3209 3210 3211 3258 3259 3260 3663 3711 3712 3713 3734 3735 3736
1937 1939 1960 1961 1962 1986 1987 1988 2009 2010 2011 3188 3210 3211 3212 3259 3260 3261 3664 3712 3713 3714 3735 3736 3737
1938 1940 1961 1962 1963 1987 1988 1989 2010 2011 2012 3189 3211 3212 3213 3260 3261 3262 3665 3713 3714 3715 3736 3737 3738
1939 1941 1962 1963 1964 1988 1989 1990 2011 2012 2013 3190 3212 3213 3214 3261 3262 3263 3666 3714 3715 3716 3737 3738 3739
1940 1942 1963 1964 1965 1989 1990 1991 2012 2013 2014 3191 3213 3214 3215 3262 3263 3667 3715 3716 3717 3738 3739 3740
1941 1943 1964 1965 1966 1990 1991 2013 2014 2015 3214 3215 3263 3668 3716 3717 3718 3739 3740 3741
1942 1965 1966 1967 1991 2014 2015 3215 3669 3717 3718 3719 3740 3741 3742
1920 1921 1922 1945 1969 1970 1971 1992 1993 1994 2016 2064 2065 3696 3697 3720
1921 1922 1923 1944 1946 1970 1971 1972 1993 1994 1995 2016 2017 2064 2065 2066 3696 3697 3698 3720 3721 3792
1922 1923 1924 1945 1947 1971 1972 1973 1994 1995 1996 2016 2017 2018 2065 2066 2067 3697 3698 3699 3720 3721 3722 3792 3793
1923 1924 1925 1946 1948 1972 1973 1974 1995 1996 1997 2017 2018 2019 2066 2067 2068 3698 3699 3700 3721 3722 3723 3792 3793 3794
1924 1925 1926 1947 1949 1973 1974 1975 1996 1997 1998 2018 2019 2020 2067 2068 2069 3699 3700 3701 3722 3723 3724 3793 3794 3795
1925 1926 1927 1948 1950 1974 1975 1976 1997 1998 1999 2019 2020 2021 2068 2069 2070 3700 3701 3702 3723 3724 3725 3794 3795 3796
1926 1927 1928 1949 1951 1975 1976 1977 1998 1999 2000 2020 2021 2022 2069 2070 2071 3701 3702 3703 3724 3725 3726 3795 3796 3797
1927 1928 1929 1950 1952 1976 1977 1978 1999 2000 2001 2021 2022 2023 2070 2071 2072 3702 3703 3704 3725 3726 3727 3796 3797 3798
1928 1929 1930 1951 1953 1977 1978 1979 2000 2001 2002 2022 2023 2024 2071 2072 2073 3703 3704 3705 3726 3727 3728 3797 3798 3799
1929 1930 1931 1952 1954 1978 1979 1980 2001 2002 2003 2023 2024 2025 2072 2073 2074 3704 3705 3706 3727 3728 3729 3798 3799 3800
1930 1931 1932 1953 1955 1979 1980 1981 2002 2003 2004 2024 2025 2026 2073 2074 2075 3705 3706 3707 3728 3729 3730 3799 3800 3801
1931 1932 1933 1954 1956 1980 1981 1982 2003 2004 2005 2025 2026 2027 2074 2075 2076 3706 3707 3708 3729 3730 3731 3800 3801 3802
1932 1933 1934 1955 1957 1981 1982 1983 2004 2005 2006 2026 2027 2028 2075 2076 2077 3707 3708 3709 3730 3731 3732 3801 3802 3803
1933 1934 1935 1956 1958 1982 1983 1984 2005 2006 2007 2027 2028 2029 2076 2077 2078 3708 3709 3710 3731 3732 3733 3802 3803 3804
1934 1935 1936 1957 1959 1983 1984 1985 2006 2007 2008 2028 2029 2030 2077 2078 2079 3709 3710 3711 3732 3733 3734 3803 3804 3805
1935 1936 1937 1958 1960 1984 1985 1986 2007 2008 2009 2029 2030 2031 2078 2079 2080 3710 3711 3712 3733 3734 3735 3804 3805 3806
1936 1937 1938 1959 1961 1985 1986 1987 2008 2009 2010 2030 2031 2032 2079 2080 2081 3711 3712 3713 3734 3735 3736 3805 3806 3807
1937 1938 1939 1960 1962 1986 1987 1988 2009 2010 2011 2031 2032 2033 2080 2081 2082 3712 3713 3714 3735 3736 3737 3806 3807 3808
1938 1939 1940 1961 1963 1987 1988 1989 2010 2011 2012 2032 2033 2034 2081 2082 2083 3713 3714 3715 3736 3737 3738 3807 3808 3809
1939 1940 1941 1962 1964 1988 1989 1990 2011 2012 2013 2033 2034 2035 2082 2083 2084 3714 3715 3716 3737 3738 3739 3808 3809 3810
1940 1941 1942 1963 1965 1989 1990 1991 2012 2013 2014 2034 2035 2036 2083 2084 2085 3715 3716 3717 3738 3739 3740 3809 3810 3811
1941 1942 1943 1964 1966 1990 1991 2013 2014 2015 2035 2036 2037 2084 2085 2086 3716 3717 3718 3739 3740 3741 3810 3811 3812
1942 1943 1965 1967 1991 2014 2015 2036 2037 2038 2085 2086 2087 3717 3718 3719 3740 3741 3742 3811 3812 3813
1943 1966 2015 2037 2038 2039 2086 2087 3718 3719 3741 3742 3743 3812 3813 3814
1920 1969 1992 2112 2113 2114 2136 2137 3192 3193 3240 3241 3242 3385 3386 3387
1920 1921 1944 1968 1970 1992 1993 2113 2114 2115 2136 2137 2138 3192 3193 3194 3241 3242 3243 3386 3387 3388
1920 1921 1922 1944 1945 1969 1971 1992 1993 1994 2114 2115 2116 2137 2138 2139 3193 3194 3195 3242 3243 3244 3387 3388 3389
1921 1922 1923 1944 1945 1946 1970 1972 1993 1994 1995 2115 2116 2117 2138 2139 2140 3194 3195 3196 3243 3244 3245 3388 3389 3390
1922 1923 1924 1945 1946 1947 1971 1973 1994 1995 1996 2116 2117 2118 2139 2140 2141 3195 3196 3197 3244 3245 3246 3389 3390 3391
1923 1924 1925 1946 1947 1948 1972 1974 1995 1996 1997 2117 2118 2119 2140 2141 2142 3196 3197 3198 3245 3246 3247 3390 3391 3392
1924 1925 1926 1947 1948 1949 1973 1975 1996 1997 1998 2118 2119 2120 2141 2142 2143 3197 3198 3199 3246 3247 3248 3391 3392 3393
1925 1926 1927 1948 1949 1950 1974 1976 1997 1998 1999 2119 2120 2121 2142 2143 2144 3198 3199 3200 3247 3248 3249 3392 3393 3394
1926 1927 1928 1949 1950 1951 1975 1977 1998 1999 2000 2120 2121 2122 2143 2144 2145 3199 3200 3201 3248 3249 3250 3393 3394 3395
1927 1928 1929 1950 1951 1952 1976 1978 1999 2000 2001 2121 2122 2123 2144 2145 2146 3200 3201 3202 3249 3250 3251 3394 3395 3396
1928 1929 1930 1951 1952 1953 1977 1979 2000 2001 2002 2122 2123 2124 2145 2146 2147 3201 3202 3203 3250 3251 3252 3395 3396 3397
1929 1930 1931 1952 1953 1954 1978 1980 2001 2002 2003 2123 2124 2125 2146 2147 2148 3202 3203 3204 3251 3252 3253 3396 3397 3398
1930 1931 1932 1953 1954 1955 1979 1981 2002 2003 2004 2124 2125 2126 2147 2148 2149 3203 3204 3205 3252 3253 3254 3397 3398 3399
1931 1932 1933 1954 1955 1956 1980 1982 2003 2004 2005 2125 2126 2127 2148 2149 2150 3204 3205 3206 3253 3254 3255 3398 3399 3400
1932 1933 1934 1955 1956 1957 1981 1983 2004 2005 2006 2126 2127 2128 2149 2150 2151 3205 3206 3207 3254 3255 3256 3399 3400 3401
1933 1934 1935 1956 1957 1958 1982 1984 2005 2006 2007 2127 2128 2129 2150 2151 2152 3206 3207 3208 3255 3256 3257 3400 3401 3402
1934 1935 1936 1957 1958 1959 1983 1985 2006 2007 2008 2128 2129 2130 2151 2152 2153 3207 3208 3209 3256 3257 3258 3401 3402 3403
1935 1936 1937 1958 1959 1960 1984 1986 2007 2008 2009 2129 2130 2131 2152 2153 2154 3208 3209 3210 3257 3258 3259 3402 3403 3404
1936 1937 1938 1959 1960 1961 1985 1987 2008 2009 2010 2130 2131 2132 2153 2154 2155 3209 3210 3211 3258 3259 3260 3403 3404 3405
1937 1938 1939 1960 1961 1962 1986 1988 2009 2010 2011 2131 2132 2133 2154 2155 2156 3210 3211 3212 3259 3260 3261 3404 3405 3406
1938 1939 1940 1961 1962 1963 1987 1989 2010 2011 2012 2132 2133 2134 2155 2156 2157 3211 3212 3213 3260 3261 3262 3405 3406 3407
1939 1940 1941 1962 1963 1964 1988 1990 2011 2012 2013 2133 2134 2135 2156 2157 2158 3212 3213 3214 3261 3262 3263 3406 3407
1940 1941 1942 1963 1964 1965 1989 1991 2012 2013 2014 2134 2135 2157 2158 2159 3213 3214 3215 3262 3263 3407
1941 1942 1943 1964 1965 1966 1990 2013 2014 2015 2135 2158 2159 3214 3215 3263
1920 1921 1944 1968 1969 1970 1993 2064 2113 2114 2136 2137 2138 2208 2209
1920 1921 1922 1944 1945 1969 1970 1971 1992 1994 2016 2064 2065 2114 2115 2137 2138 2139 2208 2209 2210
1921 1922 1923 1944 1945 1946 1970 1971 1972 1993 1995 2016 2017 2064 2065 2066 2115 2116 2138 2139 2140 2209 2210 2211
1922 1923 1924 1945 1946 1947 1971 1972 1973 1994 1996 2017 2018 2065 2066 2067 2116 2117 2139 2140 2141 2210 2211 2212
1923 1924 1925 1946 1947 1948 1972 1973 1974 1995 1997 2018 2019 2066 2067 2068 2117 2118 2140 2141 2142 2211 2212 2213
1924 1925 1926 1947 1948 1949 1973 1974 1975 1996 1998 2019 2020 2067 2068 2069 2118 2119 2141 2142 2143 2212 2213 2214
1925 1926 1927 1948 1949 1950 1974 1975 1976 1997 1999 2020 2021 2068 2069 2070 2119 2120 2142 2143 2144 2213 2214 2215
1926 1927 1928 1949 1950 1951 1975 1976 1977 1998 2000 2021 2022 2069 2070 2071 2120 2121 2143 2144 2145 2214 2215 2216
1927 1928 1929 1950 1951 1952 1976 1977 1978 1999 2001 2022 2023 2070 2071 2072 2121 2122 2144 2145 2146 2215 2216 2217
1928 1929 1930 1951 1952 1953 1977 1978 1979 2000 2002 2023 2024 2071 2072 2073 2122 2123 2145 2146 2147 2216 2217 2218
1929 1930 1931 1952 1953 1954 1978 1979 1980 2001 2003 2024 2025 2072 2073 2074 2123 2124 2146 2147 2148 2217 2218 2219
1930 1931 1932 1953 1954 1955 1979 1980 1981 2002 2004 2025 2026 2073 2074 2075 2124 2125 2147 2148 2149 2218 2219 2220
1931 1932 1933 1954 1955 1956 1980 1981 1982 2003 2005 2026 2027 2074 2075 2076 2125 2126 2148 2149 2150 2219 2220 2221
1932 1933 1934 1955 1956 1957 1981 1982 1983 2004 2006 2027 2028 2075 2076 2077 2126 2127 2149 2150 2151 2220 2221 2222
1933 1934 1935 1956 1957 1958 1982 1983 1984 2005 2007 2028 2029 2076 2077 2078 2127 2128 2150 2151 2152 2221 2222 2223
1934 1935 1936 1957 1958 1959 1983 1984 1985 2006 2008 2029 2030 2077 2078 2079 2128 2129 2151 2152 2153 2222 2223 2224
1935 1936 1937 1958 1959 1960 1984 1985 1986 2007 2009 2030 2031 2078 2079 2080 2129 2130 2152 2153 2154 2223 2224 2225
1936 1937 1938 1959 1960 1961 1985 1986 1987 2008 2010 2031 2032 2079 2080 2081 2130 2131 2153 2154 2155 2224 2225 2226
1937 1938 1939 1960 1961 1962 1986 1987 1988 2009 2011 2032 2033 2080 2081 2082 2131 2132 2154 2155 2156 2225 2226 2227
1938 1939 1940 1961 1962 1963 1987 1988 1989 2010 2012 2033 2034 2081 2082 2083 2132 2133 2155 2156 2157 2226 2227 2228
1939 1940 1941 1962 1963 1964 1988 1989 1990 2011 2013 2034 2035 2082 2083 2084 2133 2134 2156 2157 2158 2227 2228 2229
1940 1941 1942 1963 1964 1965 1989 1990 1991 2012 2014 2035 2036 2083 2084 2085 2134 2135 2157 2158 2159 2228 2229 2230
1941 1942 1943 1964 1965 1966 1990 1991 2013 2015 2036 2037 2084 2085 2086 2135 2158 2159 2229 2230 2231
1942 1943 1965 1966 1967 1991 2014 2037 2038 2085 2086 2087 2159 2230 2231
1944 1945 1946 1993 1994 2017 2040 2064 2065 2066 2088 2089 3720 3721 3792
1945 1946 1947 1994 1995 2016 2018 2040 2041 2065 2066 2067 2088 2089 2090 3720 3721 3722 3792 3793 3816
1946 1947 1948 1995 1996 2017 2019 2040 2041 2042 2066 2067 2068 2089 2090 2091 3721 3722 3723 3792 3793 3794 3816 3817
1947 1948 1949 1996 1997 2018 2020 2041 2042 2043 2067 2068 2069 2090 2091 2092 3722 3723 3724 3793 3794 3795 3817 3818
1948 1949 1950 1997 1998 2019 2021 2042 2043 2044 2068 2069 2070 2091 2092 2093 3723 3724 3725 3794 3795 3796 3818 3819
1949 1950 1951 1998 1999 2020 2022 2043 2044 2045 2069 2070 2071 2092 2093 2094 3724 3725 3726 3795 3796 3797 3819 3820
1950 1951 1952 1999 2000 2021 2023 2044 2045 2046 2070 2071 2072 2093 2094 2095 3725 3726 3727 3796 3797 3798 3820 3821
1951 1952 1953 2000 2001 2022 2024 2045 2046 2047 2071 2072 2073 2094 2095 2096 3726 3727 3728 3797 3798 3799 3821 3822
1952 1953 1954 2001 2002 2023 2025 2046 2047 2048 2072 2073 2074 2095 2096 2097 3727 3728 3729 3798 3799 3800 3822 3823
1953 1954 1955 2002 2003 2024 2026 2047 2048 2049 2073 2074 2075 2096 2097 2098 3728 3729 3730 3799 3800 3801 3823 3824
1954 1955 1956 2003 2004 2025 2027 2048 2049 2050 2074 2075 2076 2097 2098 2099 3729 3730 3731 3800 3801 3802 3824 3825
1955 1956 1957 2004 2005 2026 2028 2049 2050 2051 2075 2076 2077 2098 2099 2100 3730 3731 3732 3801 3802 3803 3825 3826
1956 1957 1958 2005 2006 2027 2029 2050 2051 2052 2076 2077 2078 2099 2100 2101 3731 3732 3733 3802 3803 3804 3826 3827
1957 1958 1959 2006 2007 2028 2030 2051 2052 2053 2077 2078 2079 2100 2101 2102 3732 3733 3734 3803 3804 3805 3827 3828
1958 1959 1960 2007 2008 2029 2031 2052 2053 2054 2078 2079 2080 2101 2102 2103 3733 3734 3735 3804 3805 3806 3828 3829
1959 1960 1961 2008 2009 2030 2032 2053 2054 2055 2079 2080 2081 2102 2103 2104 3734 3735 3736 3805 3806 3807 3829 3830
1960 1961 1962 2009 2010 2031 2033 2054 2055 2056 2080 2081 2082 2103 2104 2105 3735 3736 3737 3806 3807 3808 3830 3831
1961 1962 1963 2010 2011 2032 2034 2055 2056 2057 2081 2082 2083 2104 2105 2106 3736 3737 3738 3807 3808 3809 3831 3832
1962 1963 1964 2011 2012 2033 2035 2056 2057 2058 2082 2083 2084 2105 2106 2107 3737 3738 3739 3808 3809 3810 3832 3833
1963 1964 1965 2012 2013 2034 2036 2057 2058 2059 2083 2084 2085 2106 2107 2108 3738 3739 3740 3809 3810 3811 3833 3834
1964 1965 1966 2013 2014 2035 2037 2058 2059 2060 2084 2085 2086 2107 2108 2109 3739 3740 3741 3810 3811 3812 3834 3835
1965 1966 1967 2014 2015 2036 2038 2059 2060 2061 2085 2086 2087 2108 2109 2110 3740 3741 3742 3811 3812 3813 3835 3836
1966 1967 2015 2037 2039 2060 2061 2062 2086 2087 2109 2110 2111 3741 3742 3743 3812 3813 3814 3836 3837
1967 2038 2061 2062 2063 2087 2110 2111 3742 3743 3813 3814 3815 3837 3838
384 432 433 2016 2017 2018 2041 2065 2066 2088 2089 2090 3792 3793 3816
384 385 432 433 434 2017 2018 2019 2040 2042 2066 2067 2089 2090 2091 2544 3792 3793 3794 3816 3817
384 385 386 433 434 435 2018 2019 2020 2041 2043 2067 2068 2090 2091 2092 2544 2545 3793 3794 3795 3816 3817 3818
385 386 387 434 435 436 2019 2020 2021 2042 2044 2068 2069 2091 2092 2093 2545 2546 3794 3795 3796 3817 3818 3819
386 387 388 435 436 437 2020 2021 2022 2043 2045 2069 2070 2092 2093 2094 2546 2547 3795 3796 3797 3818 3819 3820
387 388 389 436 437 438 2021 2022 2023 2044 2046 2070 2071 2093 2094 2095 2547 2548 3796 3797 3798 3819 3820 3821
388 389 390 437 438 439 2022 2023 2024 2045 2047 2071 2072 2094 2095 2096 2548 2549 3797 3798 3799 3820 3821 3822
389 390 391 438 439 440 2023 2024 2025 2046 2048 2072 2073 2095 2096 2097 2549 2550 3798 3799 3800 3821 3822 3823
390 391 392 439 440 441 2024 2025 2026 2047 2049 2073 2074 2096 2097 2098 2550 2551 3799 3800 3801 3822 3823 3824
391 392 393 440 441 442 2025 2026 2027 2048 2050 2074 2075 2097 2098 2099 2551 2552 3800 3801 3802 3823 3824 3825
392 393 394 441 442 443 2026 2027 2028 2049 2051 2075 2076 2098 2099 2100 2552 2553 3801 3802 3803 3824 3825 3826
393 394 395 442 443 444 2027 2028 2029 2050 2052 2076 2077 2099 2100 2101 2553 2554 3802 3803 3804 3825 3826 3827
394 395 396 443 444 445 2028 2029 2030 2051 2053 2077 2078 2100 2101 2102 2554 2555 3803 3804 3805 3826 3827 3828
395 396 397 444 445 446 2029 2030 2031 2052 2054 2078 2079 2101 2102 2103 2555 2556 3804 3805 3806 3827 3828 3829
396 397 398 445 446 447 2030 2031 2032 2053 2055 2079 2080 2102 2103 2104 2556 2557 3805 3806 3807 3828 3829 3830
[truncated: 293,660 more chars]
