# Supplementary material for: MoleQCage: Geometric High-Throughput Screening for Molecular Caging Prediction
Source: J Chem Inf Model. 2024 Dec 12;64(24):9034–9. doi: 10.1021/acs.jcim.4c01419 (PMC11684736; doi:10.1021/acs.jcim.4c01419)
Supplement: Supplementary file 3 — ci4c01419_si_003.zip [file ci4c01419_si_003.zip › grid_4.dat]

36864
0.735586 0.0240806 0.462794 0.49412
0.732436 0.0721387 0.429486 0.523331
0.72615 0.119888 0.394339 0.5503
0.716754 0.167124 0.357504 0.574913
0.704289 0.213644 0.319137 0.597064
0.688808 0.259249 0.279404 0.616658
0.670378 0.303744 0.238474 0.633611
0.649076 0.346939 0.196524 0.647852
0.624996 0.388647 0.153731 0.659318
0.598239 0.428692 0.110281 0.667961
0.56892 0.466901 0.0663579 0.673743
0.537165 0.50311 0.0221509 0.676641
0.50311 0.537165 -0.0221509 0.676641
0.466901 0.56892 -0.0663579 0.673743
0.428692 0.598239 -0.110281 0.667961
0.388647 0.624996 -0.153731 0.659318
0.346939 0.649077 -0.196524 0.647852
0.303744 0.670378 -0.238474 0.633611
0.259249 0.688808 -0.279404 0.616658
0.213644 0.704289 -0.319137 0.597064
0.167124 0.716754 -0.357504 0.574913
0.119888 0.72615 -0.394339 0.5503
0.0721386 0.732436 -0.429486 0.52333
0.0240805 0.735586 -0.462794 0.49412
-0.0240807 0.735586 -0.49412 0.462794
-0.0721387 0.732436 -0.523331 0.429486
-0.119888 0.72615 -0.5503 0.394339
-0.167124 0.716754 -0.574913 0.357504
-0.213644 0.704289 -0.597064 0.319137
-0.259249 0.688808 -0.616658 0.279404
-0.303744 0.670378 -0.633611 0.238474
-0.346939 0.649077 -0.647852 0.196524
-0.388647 0.624996 -0.659318 0.153731
-0.428692 0.598239 -0.667961 0.110281
-0.466901 0.56892 -0.673743 0.0663579
-0.50311 0.537165 -0.676641 0.0221509
-0.537165 0.50311 -0.676641 -0.0221509
-0.56892 0.466901 -0.673743 -0.0663579
-0.598239 0.428692 -0.667961 -0.110281
-0.624996 0.388647 -0.659318 -0.153731
-0.649076 0.346939 -0.647852 -0.196524
-0.670378 0.303744 -0.633611 -0.238474
-0.688808 0.259249 -0.616658 -0.279404
-0.704289 0.213644 -0.597064 -0.319137
-0.716754 0.167124 -0.574913 -0.357504
-0.72615 0.119888 -0.5503 -0.394339
-0.732436 0.0721386 -0.523331 -0.429486
-0.735586 0.0240807 -0.49412 -0.462794
0.763354 0.0249896 0.392954 0.512107
0.760085 0.0748618 0.358619 0.536711
0.753561 0.124413 0.322749 0.559017
0.743811 0.173432 0.285496 0.578929
0.730875 0.221709 0.247021 0.596362
0.71481 0.269035 0.207488 0.611241
0.695684 0.31521 0.167067 0.623502
0.673578 0.360035 0.12593 0.633094
0.648589 0.403318 0.0842543 0.639975
0.620822 0.444875 0.0422175 0.644115
0.590396 0.484526 1.17023e-08 0.645497
0.557443 0.522102 -0.0422176 0.644115
0.522102 0.557443 -0.0842543 0.639975
0.484526 0.590396 -0.12593 0.633094
0.444875 0.620822 -0.167067 0.623502
0.403318 0.648589 -0.207488 0.611241
0.360035 0.673579 -0.247021 0.596362
0.31521 0.695684 -0.285496 0.578929
0.269035 0.71481 -0.322749 0.559017
0.221709 0.730875 -0.358619 0.536711
0.173432 0.743811 -0.392954 0.512107
0.124413 0.753561 -0.425606 0.48531
0.0748617 0.760085 -0.456436 0.456435
0.0249895 0.763354 -0.485311 0.425606
-0.0249897 0.763354 -0.512107 0.392954
-0.0748619 0.760085 -0.536711 0.358619
-0.124414 0.753561 -0.559017 0.322749
-0.173432 0.743811 -0.578929 0.285496
-0.221709 0.730875 -0.596362 0.247021
-0.269036 0.71481 -0.611241 0.207488
-0.31521 0.695684 -0.623502 0.167067
-0.360035 0.673579 -0.633094 0.12593
-0.403318 0.648589 -0.639975 0.0842543
-0.444875 0.620822 -0.644115 0.0422175
-0.484526 0.590397 -0.645497 2.19614e-08
-0.522102 0.557443 -0.644115 -0.0422176
-0.557443 0.522102 -0.639975 -0.0842543
-0.590397 0.484526 -0.633094 -0.12593
-0.620822 0.444875 -0.623502 -0.167067
-0.648589 0.403318 -0.611241 -0.207488
-0.673578 0.360035 -0.596362 -0.247021
-0.695684 0.31521 -0.578929 -0.285496
-0.71481 0.269035 -0.559017 -0.322749
-0.730875 0.221709 -0.536711 -0.358619
-0.743811 0.173432 -0.512107 -0.392954
-0.753561 0.124414 -0.485311 -0.425606
-0.760085 0.0748618 -0.456435 -0.456435
-0.763354 0.0249897 -0.425606 -0.48531
0.763354 0.0249896 0.485311 0.425606
0.760085 0.0748618 0.456435 0.456435
0.753561 0.124413 0.425606 0.485311
0.743811 0.173432 0.392954 0.512107
0.730875 0.221709 0.358619 0.536711
0.71481 0.269035 0.322749 0.559017
0.695684 0.31521 0.285496 0.578929
0.673578 0.360035 0.247021 0.596362
0.648589 0.403318 0.207488 0.611241
0.620822 0.444875 0.167067 0.623502
0.590396 0.484526 0.12593 0.633094
0.557443 0.522102 0.0842543 0.639975
0.522102 0.557443 0.0422175 0.644115
0.484526 0.590396 -1.44328e-09 0.645497
0.444875 0.620822 -0.0422176 0.644115
0.403318 0.648589 -0.0842544 0.639975
0.360035 0.673579 -0.12593 0.633094
0.31521 0.695684 -0.167067 0.623502
0.269035 0.71481 -0.207488 0.611241
0.221709 0.730875 -0.247021 0.596362
0.173432 0.743811 -0.285496 0.578929
0.124413 0.753561 -0.322749 0.559017
0.0748617 0.760085 -0.358619 0.536711
0.0249895 0.763354 -0.392954 0.512107
-0.0249897 0.763354 -0.425606 0.48531
-0.0748619 0.760085 -0.456436 0.456435
-0.124414 0.753561 -0.485311 0.425606
-0.173432 0.743811 -0.512107 0.392954
-0.221709 0.730875 -0.536711 0.358619
-0.269036 0.71481 -0.559017 0.322749
-0.31521 0.695684 -0.578929 0.285496
-0.360035 0.673579 -0.596362 0.247021
-0.403318 0.648589 -0.611241 0.207488
-0.444875 0.620822 -0.623502 0.167067
-0.484526 0.590397 -0.633094 0.12593
-0.522102 0.557443 -0.639975 0.0842542
-0.557443 0.522102 -0.644115 0.0422176
-0.590397 0.484526 -0.645497 -2.96589e-08
-0.620822 0.444875 -0.644115 -0.0422175
-0.648589 0.403318 -0.639975 -0.0842543
-0.673578 0.360035 -0.633094 -0.12593
-0.695684 0.31521 -0.623502 -0.167067
-0.71481 0.269035 -0.611241 -0.207488
-0.730875 0.221709 -0.596362 -0.247021
-0.743811 0.173432 -0.578929 -0.285496
-0.753561 0.124414 -0.559017 -0.322749
-0.760085 0.0748618 -0.536711 -0.358619
-0.763354 0.0249897 -0.512107 -0.392954
0.790146 0.0258667 0.418613 0.446949
0.786763 0.0774894 0.388485 0.47337
0.78001 0.12878 0.356693 0.497765
0.769917 0.17952 0.323374 0.520028
0.756528 0.22949 0.28867 0.540064
0.739899 0.278478 0.25273 0.557788
0.720101 0.326274 0.215708 0.573123
0.69722 0.372672 0.177762 0.586004
0.671353 0.417474 0.139055 0.596375
0.642612 0.460489 0.0997527 0.604193
0.611118 0.501532 0.060023 0.609424
0.577008 0.540427 0.0200362 0.612045
0.540427 0.577008 -0.0200363 0.612045
0.501532 0.611118 -0.060023 0.609424
0.460489 0.642612 -0.0997527 0.604193
0.417474 0.671353 -0.139055 0.596375
0.372672 0.69722 -0.177762 0.586004
0.326274 0.720101 -0.215708 0.573123
0.278478 0.739899 -0.25273 0.557788
0.22949 0.756528 -0.28867 0.540064
0.17952 0.769917 -0.323374 0.520028
0.12878 0.78001 -0.356693 0.497765
0.0774893 0.786763 -0.388485 0.47337
0.0258666 0.790146 -0.418613 0.446949
-0.0258668 0.790146 -0.446949 0.418613
-0.0774894 0.786763 -0.47337 0.388485
-0.12878 0.78001 -0.497765 0.356693
-0.17952 0.769917 -0.520028 0.323374
-0.22949 0.756528 -0.540064 0.28867
-0.278478 0.739899 -0.557788 0.25273
-0.326274 0.720101 -0.573123 0.215708
-0.372672 0.69722 -0.586004 0.177762
-0.417474 0.671353 -0.596375 0.139055
-0.460489 0.642612 -0.604193 0.0997526
-0.501532 0.611118 -0.609424 0.060023
-0.540427 0.577008 -0.612045 0.0200362
-0.577008 0.540427 -0.612045 -0.0200362
-0.611118 0.501532 -0.609424 -0.060023
-0.642612 0.460489 -0.604193 -0.0997526
-0.671353 0.417474 -0.596375 -0.139055
-0.69722 0.372672 -0.586004 -0.177762
-0.720101 0.326274 -0.573123 -0.215708
-0.739899 0.278478 -0.557788 -0.25273
-0.756528 0.22949 -0.540064 -0.28867
-0.769917 0.179519 -0.520028 -0.323374
-0.78001 0.12878 -0.497765 -0.356693
-0.786763 0.0774893 -0.47337 -0.388485
-0.790146 0.0258668 -0.446949 -0.418613
0.790146 0.0258667 0.323374 0.520028
0.786763 0.0774894 0.28867 0.540064
0.78001 0.12878 0.25273 0.557788
0.769917 0.17952 0.215708 0.573123
0.756528 0.22949 0.177762 0.586004
0.739899 0.278478 0.139055 0.596375
0.720101 0.326274 0.0997527 0.604193
0.69722 0.372672 0.060023 0.609424
0.671353 0.417474 0.0200363 0.612045
0.642612 0.460489 -0.0200363 0.612045
0.611118 0.501532 -0.060023 0.609424
0.577008 0.540427 -0.0997527 0.604193
0.540427 0.577008 -0.139055 0.596375
0.501532 0.611118 -0.177762 0.586004
0.460489 0.642612 -0.215708 0.573123
0.417474 0.671353 -0.25273 0.557788
0.372672 0.69722 -0.28867 0.540064
0.326274 0.720101 -0.323374 0.520028
0.278478 0.739899 -0.356693 0.497765
0.22949 0.756528 -0.388485 0.47337
0.17952 0.769917 -0.418613 0.446949
0.12878 0.78001 -0.446949 0.418613
0.0774893 0.786763 -0.47337 0.388485
0.0258666 0.790146 -0.497765 0.356693
-0.0258668 0.790146 -0.520028 0.323374
-0.0774894 0.786763 -0.540064 0.28867
-0.12878 0.78001 -0.557788 0.25273
-0.17952 0.769917 -0.573123 0.215708
-0.22949 0.756528 -0.586004 0.177762
-0.278478 0.739899 -0.596375 0.139055
-0.326274 0.720101 -0.604193 0.0997526
-0.372672 0.69722 -0.609424 0.0600231
-0.417474 0.671353 -0.612045 0.0200363
-0.460489 0.642612 -0.612045 -0.0200363
-0.501532 0.611118 -0.609424 -0.060023
-0.540427 0.577008 -0.604193 -0.0997527
-0.577008 0.540427 -0.596375 -0.139055
-0.611118 0.501532 -0.586004 -0.177762
-0.642612 0.460489 -0.573123 -0.215708
-0.671353 0.417474 -0.557788 -0.25273
-0.69722 0.372672 -0.540064 -0.28867
-0.720101 0.326274 -0.520028 -0.323374
-0.739899 0.278478 -0.497765 -0.356693
-0.756528 0.22949 -0.47337 -0.388485
-0.769917 0.179519 -0.446949 -0.418613
-0.78001 0.12878 -0.418613 -0.446949
-0.786763 0.0774893 -0.388485 -0.47337
-0.790146 0.0258668 -0.356693 -0.497765
0.816059 0.026715 0.255355 0.51781
0.812565 0.0800307 0.220942 0.533402
0.805591 0.133004 0.185583 0.54671
0.795167 0.185407 0.149429 0.557678
0.781339 0.237016 0.112635 0.566257
0.764164 0.287611 0.0753593 0.572411
0.743717 0.336974 0.0377605 0.576114
0.720086 0.384894 -1.21881e-08 0.57735
0.693371 0.431166 -0.0377605 0.576114
0.663687 0.475591 -0.0753593 0.572411
0.63116 0.51798 -0.112635 0.566257
0.595932 0.558151 -0.149429 0.557678
0.558151 0.595932 -0.185583 0.54671
0.51798 0.63116 -0.220942 0.533402
0.475591 0.663687 -0.255356 0.51781
0.431166 0.693371 -0.288675 0.5
0.384894 0.720086 -0.320759 0.480049
0.336974 0.743717 -0.351469 0.458043
0.287611 0.764164 -0.380674 0.434075
0.237016 0.781339 -0.408248 0.408248
0.185407 0.795167 -0.434075 0.380673
0.133003 0.805591 -0.458043 0.351469
0.0800306 0.812565 -0.480049 0.320759
0.0267149 0.816059 -0.5 0.288675
-0.0267151 0.816059 -0.51781 0.255355
-0.0800307 0.812565 -0.533402 0.220942
-0.133004 0.805591 -0.54671 0.185583
-0.185407 0.795167 -0.557678 0.149429
-0.237017 0.781338 -0.566257 0.112635
-0.287611 0.764164 -0.572411 0.0753592
-0.336974 0.743717 -0.576114 0.0377604
-0.384894 0.720086 -0.57735 6.58134e-08
-0.431166 0.693371 -0.576114 -0.0377605
-0.475591 0.663686 -0.572411 -0.0753594
-0.51798 0.63116 -0.566257 -0.112635
-0.558151 0.595931 -0.557678 -0.149429
-0.595931 0.558151 -0.54671 -0.185583
-0.63116 0.51798 -0.533402 -0.220942
-0.663686 0.475591 -0.51781 -0.255355
-0.693371 0.431166 -0.5 -0.288675
-0.720086 0.384894 -0.480049 -0.320759
-0.743717 0.336974 -0.458043 -0.351469
-0.764164 0.287611 -0.434075 -0.380674
-0.781339 0.237016 -0.408248 -0.408248
-0.795167 0.185407 -0.380673 -0.434075
-0.805591 0.133004 -0.351469 -0.458043
-0.812565 0.0800306 -0.320759 -0.480049
-0.816059 0.0267151 -0.288675 -0.5
0.816059 0.026715 0.351469 0.458043
0.812565 0.0800307 0.320759 0.480049
0.805591 0.133004 0.288675 0.5
0.795167 0.185407 0.255355 0.51781
0.781339 0.237016 0.220942 0.533402
0.764164 0.287611 0.185583 0.54671
0.743717 0.336974 0.149429 0.557678
0.720086 0.384894 0.112635 0.566257
0.693371 0.431166 0.0753593 0.572411
0.663687 0.475591 0.0377605 0.576114
0.63116 0.51798 1.04669e-08 0.57735
0.595932 0.558151 -0.0377605 0.576114
0.558151 0.595932 -0.0753593 0.572411
0.51798 0.63116 -0.112635 0.566257
0.475591 0.663687 -0.149429 0.557678
0.431166 0.693371 -0.185583 0.54671
0.384894 0.720086 -0.220942 0.533402
0.336974 0.743717 -0.255356 0.51781
0.287611 0.764164 -0.288675 0.5
0.237016 0.781339 -0.320759 0.480049
0.185407 0.795167 -0.351469 0.458043
0.133003 0.805591 -0.380674 0.434075
0.0800306 0.812565 -0.408248 0.408248
0.0267149 0.816059 -0.434075 0.380673
-0.0267151 0.816059 -0.458043 0.351469
-0.0800307 0.812565 -0.480049 0.320759
-0.133004 0.805591 -0.5 0.288675
-0.185407 0.795167 -0.51781 0.255355
-0.237017 0.781338 -0.533402 0.220942
-0.287611 0.764164 -0.54671 0.185583
-0.336974 0.743717 -0.557678 0.149429
-0.384894 0.720086 -0.566257 0.112636
-0.431166 0.693371 -0.572411 0.0753593
-0.475591 0.663686 -0.576114 0.0377605
-0.51798 0.63116 -0.57735 1.96429e-08
-0.558151 0.595931 -0.576114 -0.0377606
-0.595931 0.558151 -0.572411 -0.0753593
-0.63116 0.51798 -0.566257 -0.112635
-0.663686 0.475591 -0.557678 -0.149429
-0.693371 0.431166 -0.54671 -0.185583
-0.720086 0.384894 -0.533402 -0.220942
-0.743717 0.336974 -0.51781 -0.255355
-0.764164 0.287611 -0.5 -0.288675
-0.781339 0.237016 -0.480049 -0.320759
-0.795167 0.185407 -0.458043 -0.351469
-0.805591 0.133004 -0.434075 -0.380673
-0.812565 0.0800306 -0.408248 -0.408248
-0.816059 0.0267151 -0.380674 -0.434075
0.841175 0.0275372 0.285189 0.458622
0.837573 0.0824937 0.254583 0.476292
0.830384 0.137097 0.222887 0.491923
0.81964 0.191113 0.190237 0.505447
0.805385 0.244311 0.156772 0.516807
0.787682 0.296463 0.122635 0.525954
0.766606 0.347345 0.0879736 0.532848
0.742247 0.396739 0.0529353 0.537461
0.71471 0.444435 0.0176703 0.539773
0.684112 0.490228 -0.0176703 0.539773
0.650585 0.533921 -0.0529353 0.537461
0.614272 0.575329 -0.0879736 0.532848
0.575329 0.614272 -0.122635 0.525954
0.533922 0.650585 -0.156772 0.516807
0.490228 0.684112 -0.190237 0.505447
0.444435 0.71471 -0.222887 0.491923
0.396739 0.742247 -0.254583 0.476292
0.347345 0.766606 -0.285189 0.458622
0.296463 0.787682 -0.314574 0.438987
0.244311 0.805385 -0.342612 0.417473
0.191113 0.81964 -0.369182 0.394172
0.137097 0.830384 -0.394172 0.369182
0.0824936 0.837573 -0.417473 0.342611
0.0275371 0.841175 -0.438987 0.314574
-0.0275373 0.841175 -0.458622 0.285189
-0.0824938 0.837573 -0.476292 0.254583
-0.137097 0.830384 -0.491923 0.222887
-0.191113 0.81964 -0.505447 0.190237
-0.244311 0.805385 -0.516807 0.156772
-0.296463 0.787682 -0.525954 0.122635
-0.347345 0.766606 -0.532848 0.0879735
-0.396739 0.742247 -0.537461 0.0529354
-0.444435 0.71471 -0.539773 0.0176703
-0.490228 0.684112 -0.539773 -0.0176704
-0.533921 0.650585 -0.537461 -0.0529353
-0.575329 0.614272 -0.532848 -0.0879736
-0.614272 0.575329 -0.525954 -0.122635
-0.650585 0.533921 -0.516807 -0.156772
-0.684112 0.490228 -0.505447 -0.190237
-0.71471 0.444435 -0.491923 -0.222887
-0.742247 0.39674 -0.476292 -0.254583
-0.766606 0.347345 -0.458622 -0.285189
-0.787682 0.296463 -0.438987 -0.314574
-0.805385 0.244311 -0.417473 -0.342612
-0.81964 0.191113 -0.394172 -0.369182
-0.830384 0.137097 -0.369182 -0.394172
-0.837573 0.0824937 -0.342612 -0.417473
-0.841175 0.0275373 -0.314574 -0.438987
0.790146 0.0258667 0.497765 0.356693
0.786763 0.0774894 0.47337 0.388485
0.78001 0.12878 0.446949 0.418613
0.769917 0.17952 0.418613 0.446949
0.756528 0.22949 0.388485 0.47337
0.739899 0.278478 0.356693 0.497765
0.720101 0.326274 0.323374 0.520028
0.69722 0.372672 0.28867 0.540064
0.671353 0.417474 0.25273 0.557788
0.642612 0.460489 0.215708 0.573123
0.611118 0.501532 0.177762 0.586004
0.577008 0.540427 0.139055 0.596375
0.540427 0.577008 0.0997527 0.604193
0.501532 0.611118 0.060023 0.609424
0.460489 0.642612 0.0200362 0.612045
0.417474 0.671353 -0.0200363 0.612045
0.372672 0.69722 -0.060023 0.609424
0.326274 0.720101 -0.0997527 0.604193
0.278478 0.739899 -0.139055 0.596375
0.22949 0.756528 -0.177762 0.586004
0.17952 0.769917 -0.215708 0.573123
0.12878 0.78001 -0.25273 0.557788
0.0774893 0.786763 -0.28867 0.540064
0.0258666 0.790146 -0.323374 0.520028
-0.0258668 0.790146 -0.356693 0.497765
-0.0774894 0.786763 -0.388485 0.47337
-0.12878 0.78001 -0.418613 0.446949
-0.17952 0.769917 -0.446949 0.418613
-0.22949 0.756528 -0.47337 0.388485
-0.278478 0.739899 -0.497765 0.356693
-0.326274 0.720101 -0.520028 0.323374
-0.372672 0.69722 -0.540064 0.28867
-0.417474 0.671353 -0.557788 0.25273
-0.460489 0.642612 -0.573123 0.215708
-0.501532 0.611118 -0.586004 0.177762
-0.540427 0.577008 -0.596375 0.139055
-0.577008 0.540427 -0.604193 0.0997527
-0.611118 0.501532 -0.609424 0.060023
-0.642612 0.460489 -0.612045 0.0200363
-0.671353 0.417474 -0.612045 -0.0200363
-0.69722 0.372672 -0.609424 -0.0600229
-0.720101 0.326274 -0.604193 -0.0997527
-0.739899 0.278478 -0.596375 -0.139055
-0.756528 0.22949 -0.586004 -0.177762
-0.769917 0.179519 -0.573123 -0.215708
-0.78001 0.12878 -0.557788 -0.25273
-0.786763 0.0774893 -0.540064 -0.28867
-0.790146 0.0258668 -0.520028 -0.323374
0.816059 0.026715 0.434075 0.380673
0.812565 0.0800307 0.408248 0.408248
0.805591 0.133004 0.380673 0.434075
0.795167 0.185407 0.351469 0.458043
0.781339 0.237016 0.320759 0.480049
0.764164 0.287611 0.288675 0.5
0.743717 0.336974 0.255355 0.51781
0.720086 0.384894 0.220942 0.533402
0.693371 0.431166 0.185583 0.54671
0.663687 0.475591 0.149429 0.557678
0.63116 0.51798 0.112635 0.566257
0.595932 0.558151 0.0753593 0.572411
0.558151 0.595932 0.0377605 0.576114
0.51798 0.63116 -1.29091e-09 0.57735
0.475591 0.663687 -0.0377605 0.576114
0.431166 0.693371 -0.0753594 0.572411
0.384894 0.720086 -0.112635 0.566257
0.336974 0.743717 -0.149429 0.557678
0.287611 0.764164 -0.185583 0.54671
0.237016 0.781339 -0.220942 0.533402
0.185407 0.795167 -0.255356 0.51781
0.133003 0.805591 -0.288675 0.5
0.0800306 0.812565 -0.320759 0.480049
0.0267149 0.816059 -0.351469 0.458043
-0.0267151 0.816059 -0.380674 0.434075
-0.0800307 0.812565 -0.408248 0.408248
-0.133004 0.805591 -0.434075 0.380673
-0.185407 0.795167 -0.458043 0.351469
-0.237017 0.781338 -0.480049 0.320759
-0.287611 0.764164 -0.5 0.288675
-0.336974 0.743717 -0.51781 0.255355
-0.384894 0.720086 -0.533402 0.220942
-0.431166 0.693371 -0.54671 0.185583
-0.475591 0.663686 -0.557678 0.149429
-0.51798 0.63116 -0.566257 0.112635
-0.558151 0.595931 -0.572411 0.0753593
-0.595931 0.558151 -0.576114 0.0377605
-0.63116 0.51798 -0.57735 -2.65277e-08
-0.663686 0.475591 -0.576114 -0.0377605
-0.693371 0.431166 -0.572411 -0.0753593
-0.720086 0.384894 -0.566257 -0.112635
-0.743717 0.336974 -0.557678 -0.149429
-0.764164 0.287611 -0.54671 -0.185583
-0.781339 0.237016 -0.533402 -0.220942
-0.795167 0.185407 -0.51781 -0.255356
-0.805591 0.133004 -0.5 -0.288675
-0.812565 0.0800306 -0.480049 -0.320759
-0.816059 0.0267151 -0.458043 -0.351469
0.816059 0.026715 0.5 0.288675
0.812565 0.0800307 0.480049 0.320759
0.805591 0.133004 0.458043 0.351469
0.795167 0.185407 0.434075 0.380673
0.781339 0.237016 0.408248 0.408248
0.764164 0.287611 0.380673 0.434075
0.743717 0.336974 0.351469 0.458043
0.720086 0.384894 0.320759 0.480049
0.693371 0.431166 0.288675 0.5
0.663687 0.475591 0.255355 0.51781
0.63116 0.51798 0.220942 0.533402
0.595932 0.558151 0.185583 0.54671
0.558151 0.595932 0.149429 0.557678
0.51798 0.63116 0.112635 0.566257
0.475591 0.663687 0.0753593 0.572411
0.431166 0.693371 0.0377605 0.576114
0.384894 0.720086 -4.74615e-08 0.57735
0.336974 0.743717 -0.0377606 0.576114
0.287611 0.764164 -0.0753594 0.572411
0.237016 0.781339 -0.112635 0.566257
0.185407 0.795167 -0.149429 0.557678
0.133003 0.805591 -0.185583 0.54671
0.0800306 0.812565 -0.220942 0.533402
0.0267149 0.816059 -0.255356 0.51781
-0.0267151 0.816059 -0.288675 0.5
-0.0800307 0.812565 -0.320759 0.480049
-0.133004 0.805591 -0.351469 0.458043
-0.185407 0.795167 -0.380674 0.434075
-0.237017 0.781338 -0.408248 0.408248
-0.287611 0.764164 -0.434075 0.380673
-0.336974 0.743717 -0.458043 0.351469
-0.384894 0.720086 -0.480049 0.320759
-0.431166 0.693371 -0.5 0.288675
-0.475591 0.663686 -0.51781 0.255355
-0.51798 0.63116 -0.533402 0.220942
-0.558151 0.595931 -0.54671 0.185583
-0.595931 0.558151 -0.557678 0.149429
-0.63116 0.51798 -0.566257 0.112635
-0.663686 0.475591 -0.572411 0.0753594
-0.693371 0.431166 -0.576114 0.0377605
-0.720086 0.384894 -0.57735 6.49528e-08
-0.743717 0.336974 -0.576114 -0.0377605
-0.764164 0.287611 -0.572411 -0.0753594
-0.781339 0.237016 -0.566257 -0.112635
-0.795167 0.185407 -0.557678 -0.149429
-0.805591 0.133004 -0.54671 -0.185583
-0.812565 0.0800306 -0.533402 -0.220942
-0.816059 0.0267151 -0.51781 -0.255355
0.841175 0.0275372 0.438987 0.314574
0.837573 0.0824937 0.417473 0.342612
0.830384 0.137097 0.394172 0.369182
0.81964 0.191113 0.369182 0.394172
0.805385 0.244311 0.342612 0.417473
0.787682 0.296463 0.314574 0.438987
0.766606 0.347345 0.285189 0.458622
0.742247 0.396739 0.254583 0.476292
0.71471 0.444435 0.222887 0.491923
0.684112 0.490228 0.190237 0.505447
0.650585 0.533921 0.156772 0.516807
0.614272 0.575329 0.122635 0.525954
0.575329 0.614272 0.0879736 0.532848
0.533922 0.650585 0.0529353 0.537461
0.490228 0.684112 0.0176703 0.539773
0.444435 0.71471 -0.0176704 0.539773
0.396739 0.742247 -0.0529354 0.537461
0.347345 0.766606 -0.0879736 0.532848
0.296463 0.787682 -0.122635 0.525954
0.244311 0.805385 -0.156772 0.516807
0.191113 0.81964 -0.190237 0.505447
0.137097 0.830384 -0.222887 0.491923
0.0824936 0.837573 -0.254583 0.476292
0.0275371 0.841175 -0.285189 0.458622
-0.0275373 0.841175 -0.314574 0.438987
-0.0824938 0.837573 -0.342612 0.417473
-0.137097 0.830384 -0.369182 0.394172
-0.191113 0.81964 -0.394172 0.369182
-0.244311 0.805385 -0.417473 0.342611
-0.296463 0.787682 -0.438987 0.314574
-0.347345 0.766606 -0.458622 0.285189
-0.396739 0.742247 -0.476292 0.254583
-0.444435 0.71471 -0.491923 0.222887
-0.490228 0.684112 -0.505447 0.190237
-0.533921 0.650585 -0.516807 0.156772
-0.575329 0.614272 -0.525954 0.122635
-0.614272 0.575329 -0.532848 0.0879736
-0.650585 0.533921 -0.537461 0.0529353
-0.684112 0.490228 -0.539773 0.0176704
-0.71471 0.444435 -0.539773 -0.0176703
-0.742247 0.39674 -0.537461 -0.0529352
-0.766606 0.347345 -0.532848 -0.0879736
-0.787682 0.296463 -0.525954 -0.122635
-0.805385 0.244311 -0.516807 -0.156772
-0.81964 0.191113 -0.505447 -0.190237
-0.830384 0.137097 -0.491923 -0.222887
-0.837573 0.0824937 -0.476292 -0.254583
-0.841175 0.0275373 -0.458622 -0.285189
0.841175 0.0275372 0.369182 0.394172
0.837573 0.0824937 0.342612 0.417473
0.830384 0.137097 0.314574 0.438987
0.81964 0.191113 0.285189 0.458622
0.805385 0.244311 0.254583 0.476292
0.787682 0.296463 0.222887 0.491923
0.766606 0.347345 0.190237 0.505447
0.742247 0.396739 0.156772 0.516807
0.71471 0.444435 0.122635 0.525954
0.684112 0.490228 0.0879736 0.532848
0.650585 0.533921 0.0529353 0.537461
0.614272 0.575329 0.0176703 0.539773
0.575329 0.614272 -0.0176703 0.539773
0.533922 0.650585 -0.0529353 0.537461
0.490228 0.684112 -0.0879736 0.532848
0.444435 0.71471 -0.122635 0.525954
0.396739 0.742247 -0.156772 0.516807
0.347345 0.766606 -0.190237 0.505447
0.296463 0.787682 -0.222887 0.491923
0.244311 0.805385 -0.254583 0.476292
0.191113 0.81964 -0.285189 0.458622
0.137097 0.830384 -0.314574 0.438987
0.0824936 0.837573 -0.342612 0.417473
0.0275371 0.841175 -0.369182 0.394172
-0.0275373 0.841175 -0.394172 0.369182
-0.0824938 0.837573 -0.417473 0.342611
-0.137097 0.830384 -0.438987 0.314574
-0.191113 0.81964 -0.458622 0.285189
-0.244311 0.805385 -0.476292 0.254583
-0.296463 0.787682 -0.491923 0.222887
-0.347345 0.766606 -0.505447 0.190237
-0.396739 0.742247 -0.516807 0.156772
-0.444435 0.71471 -0.525954 0.122635
-0.490228 0.684112 -0.532848 0.0879736
-0.533921 0.650585 -0.537461 0.0529353
-0.575329 0.614272 -0.539773 0.0176703
-0.614272 0.575329 -0.539773 -0.0176703
-0.650585 0.533921 -0.537461 -0.0529353
-0.684112 0.490228 -0.532848 -0.0879736
-0.71471 0.444435 -0.525954 -0.122635
-0.742247 0.39674 -0.516807 -0.156772
-0.766606 0.347345 -0.505447 -0.190237
-0.787682 0.296463 -0.491923 -0.222887
-0.805385 0.244311 -0.476292 -0.254583
-0.81964 0.191113 -0.458622 -0.285189
-0.830384 0.137097 -0.438987 -0.314574
-0.837573 0.0824937 -0.417473 -0.342612
-0.841175 0.0275373 -0.394172 -0.369182
0.865562 0.0283356 0.304381 0.396677
0.861855 0.0848853 0.277785 0.415735
0.854458 0.141072 0.25 0.433013
0.843402 0.196654 0.221144 0.448436
0.828735 0.251394 0.191342 0.46194
0.810518 0.305057 0.16072 0.473465
0.788831 0.357415 0.12941 0.482963
0.763766 0.408242 0.0975452 0.490393
0.735431 0.45732 0.0652631 0.495722
0.703946 0.50444 0.0327016 0.498929
0.669447 0.549401 9.06458e-09 0.5
0.632081 0.592008 -0.0327016 0.498929
0.592008 0.632081 -0.0652631 0.495722
0.549401 0.669447 -0.0975452 0.490393
0.50444 0.703946 -0.12941 0.482963
0.45732 0.735431 -0.16072 0.473465
0.408241 0.763766 -0.191342 0.46194
0.357415 0.788831 -0.221144 0.448436
0.305057 0.810518 -0.25 0.433013
0.251394 0.828735 -0.277785 0.415735
0.196654 0.843402 -0.304381 0.396677
0.141072 0.854458 -0.329673 0.37592
0.0848852 0.861855 -0.353553 0.353553
0.0283355 0.865562 -0.37592 0.329673
-0.0283356 0.865562 -0.396677 0.304381
-0.0848854 0.861855 -0.415735 0.277785
-0.141072 0.854458 -0.433013 0.25
-0.196654 0.843402 -0.448436 0.221144
-0.251394 0.828735 -0.46194 0.191342
-0.305058 0.810518 -0.473465 0.16072
-0.357415 0.788831 -0.482963 0.129409
-0.408241 0.763766 -0.490393 0.0975452
-0.45732 0.735431 -0.495722 0.0652631
-0.504441 0.703946 -0.498929 0.0327015
-0.549401 0.669447 -0.5 1.70112e-08
-0.592008 0.632081 -0.498929 -0.0327016
-0.632081 0.592008 -0.495722 -0.0652631
-0.669447 0.549401 -0.490393 -0.0975452
-0.703946 0.504441 -0.482963 -0.129409
-0.735431 0.45732 -0.473465 -0.16072
-0.763766 0.408242 -0.46194 -0.191342
-0.788831 0.357415 -0.448436 -0.221144
-0.810518 0.305057 -0.433013 -0.25
-0.828735 0.251394 -0.415735 -0.277785
-0.843402 0.196654 -0.396677 -0.304381
-0.854458 0.141072 -0.37592 -0.329673
-0.861855 0.0848853 -0.353553 -0.353553
-0.865562 0.0283356 -0.329673 -0.37592
0.865562 0.0283356 0.37592 0.329673
0.861855 0.0848853 0.353553 0.353553
0.854458 0.141072 0.329673 0.37592
0.843402 0.196654 0.304381 0.396677
0.828735 0.251394 0.277785 0.415735
0.810518 0.305057 0.25 0.433013
0.788831 0.357415 0.221144 0.448436
0.763766 0.408242 0.191342 0.46194
0.735431 0.45732 0.16072 0.473465
0.703946 0.50444 0.12941 0.482963
0.669447 0.549401 0.0975452 0.490393
0.632081 0.592008 0.0652631 0.495722
0.592008 0.632081 0.0327016 0.498929
0.549401 0.669447 -1.11796e-09 0.5
0.50444 0.703946 -0.0327016 0.498929
0.45732 0.735431 -0.0652631 0.495722
0.408241 0.763766 -0.0975452 0.490393
0.357415 0.788831 -0.12941 0.482963
0.305057 0.810518 -0.16072 0.473465
0.251394 0.828735 -0.191342 0.46194
0.196654 0.843402 -0.221144 0.448436
0.141072 0.854458 -0.25 0.433013
0.0848852 0.861855 -0.277785 0.415735
0.0283355 0.865562 -0.304381 0.396677
-0.0283356 0.865562 -0.329673 0.37592
-0.0848854 0.861855 -0.353553 0.353553
-0.141072 0.854458 -0.37592 0.329673
-0.196654 0.843402 -0.396677 0.304381
-0.251394 0.828735 -0.415735 0.277785
-0.305058 0.810518 -0.433013 0.25
-0.357415 0.788831 -0.448436 0.221144
-0.408241 0.763766 -0.46194 0.191342
-0.45732 0.735431 -0.473465 0.16072
-0.504441 0.703946 -0.482963 0.129409
-0.549401 0.669447 -0.490393 0.0975452
-0.592008 0.632081 -0.495722 0.0652631
-0.632081 0.592008 -0.498929 0.0327016
-0.669447 0.549401 -0.5 -2.29737e-08
-0.703946 0.504441 -0.498929 -0.0327015
-0.735431 0.45732 -0.495722 -0.0652631
-0.763766 0.408242 -0.490393 -0.0975451
-0.788831 0.357415 -0.482963 -0.12941
-0.810518 0.305057 -0.473465 -0.16072
-0.828735 0.251394 -0.46194 -0.191342
-0.843402 0.196654 -0.448436 -0.221144
-0.854458 0.141072 -0.433013 -0.25
-0.861855 0.0848853 -0.415735 -0.277785
-0.865562 0.0283356 -0.396677 -0.304381
0.88928 0.029112 0.312016 0.333136
0.885472 0.0872114 0.28956 0.352829
0.877872 0.144937 0.265863 0.371012
0.866513 0.202043 0.241029 0.387606
0.851444 0.258283 0.215162 0.40254
0.832728 0.313417 0.188374 0.415751
0.810447 0.367209 0.160779 0.427181
0.784695 0.419428 0.132496 0.436782
0.755583 0.469852 0.103646 0.444512
0.723236 0.518263 0.0743513 0.450339
0.687791 0.564456 0.0447385 0.454238
0.649401 0.608231 0.0149341 0.456191
0.608231 0.649401 -0.0149342 0.456191
0.564456 0.687791 -0.0447385 0.454238
0.518263 0.723236 -0.0743513 0.450339
0.469852 0.755583 -0.103646 0.444512
0.419428 0.784695 -0.132496 0.436781
0.367209 0.810447 -0.160779 0.427181
0.313417 0.832728 -0.188374 0.415751
0.258283 0.851444 -0.215162 0.40254
0.202043 0.866513 -0.241029 0.387606
0.144937 0.877872 -0.265864 0.371012
0.0872113 0.885472 -0.28956 0.352829
0.0291119 0.88928 -0.312016 0.333136
-0.0291121 0.88928 -0.333136 0.312016
-0.0872115 0.885472 -0.352829 0.28956
-0.144937 0.877872 -0.371012 0.265863
-0.202043 0.866513 -0.387606 0.241029
-0.258283 0.851444 -0.40254 0.215162
-0.313417 0.832728 -0.415751 0.188374
-0.367209 0.810447 -0.427181 0.160779
-0.419428 0.784695 -0.436781 0.132496
-0.469852 0.755583 -0.444512 0.103646
-0.518263 0.723236 -0.450339 0.0743512
-0.564456 0.687791 -0.454238 0.0447385
-0.608231 0.649401 -0.456191 0.0149341
-0.649401 0.608231 -0.456191 -0.0149341
-0.687791 0.564456 -0.454238 -0.0447385
-0.723236 0.518263 -0.450339 -0.0743512
-0.755583 0.469852 -0.444512 -0.103646
-0.784695 0.419428 -0.436782 -0.132496
-0.810447 0.367209 -0.427181 -0.160779
-0.832728 0.313417 -0.415751 -0.188374
-0.851444 0.258283 -0.40254 -0.215162
-0.866513 0.202043 -0.387606 -0.241029
-0.877872 0.144937 -0.371012 -0.265863
-0.885472 0.0872113 -0.352829 -0.28956
-0.88928 0.0291121 -0.333136 -0.312016
0.841175 0.0275372 0.190237 0.505447
0.837573 0.0824937 0.156772 0.516807
0.830384 0.137097 0.122635 0.525954
0.81964 0.191113 0.0879736 0.532848
0.805385 0.244311 0.0529353 0.537461
0.787682 0.296463 0.0176703 0.539773
0.766606 0.347345 -0.0176703 0.539773
0.742247 0.396739 -0.0529353 0.537461
0.71471 0.444435 -0.0879736 0.532848
0.684112 0.490228 -0.122635 0.525954
0.650585 0.533921 -0.156772 0.516807
0.614272 0.575329 -0.190237 0.505447
0.575329 0.614272 -0.222887 0.491923
0.533922 0.650585 -0.254583 0.476292
0.490228 0.684112 -0.285189 0.458622
0.444435 0.71471 -0.314574 0.438987
0.396739 0.742247 -0.342612 0.417473
0.347345 0.766606 -0.369182 0.394172
0.296463 0.787682 -0.394172 0.369182
0.244311 0.805385 -0.417473 0.342612
0.191113 0.81964 -0.438987 0.314574
0.137097 0.830384 -0.458622 0.285189
0.0824936 0.837573 -0.476292 0.254583
0.0275371 0.841175 -0.491923 0.222887
-0.0275373 0.841175 -0.505447 0.190237
-0.0824938 0.837573 -0.516807 0.156772
-0.137097 0.830384 -0.525954 0.122635
-0.191113 0.81964 -0.532848 0.0879736
-0.244311 0.805385 -0.537461 0.0529352
-0.296463 0.787682 -0.539773 0.0176702
-0.347345 0.766606 -0.539773 -0.0176704
-0.396739 0.742247 -0.537461 -0.0529352
-0.444435 0.71471 -0.532848 -0.0879736
-0.490228 0.684112 -0.525954 -0.122635
-0.533921 0.650585 -0.516807 -0.156772
-0.575329 0.614272 -0.505447 -0.190237
-0.614272 0.575329 -0.491923 -0.222887
-0.650585 0.533921 -0.476292 -0.254583
-0.684112 0.490228 -0.458622 -0.285189
-0.71471 0.444435 -0.438987 -0.314574
-0.742247 0.39674 -0.417473 -0.342611
-0.766606 0.347345 -0.394172 -0.369182
-0.787682 0.296463 -0.369182 -0.394172
-0.805385 0.244311 -0.342612 -0.417473
-0.81964 0.191113 -0.314574 -0.438987
-0.830384 0.137097 -0.285189 -0.458622
-0.837573 0.0824937 -0.254583 -0.476292
-0.841175 0.0275373 -0.222887 -0.491923
0.865562 0.0283356 0.12941 0.482963
0.861855 0.0848853 0.0975452 0.490393
0.854458 0.141072 0.0652631 0.495722
0.843402 0.196654 0.0327016 0.498929
0.828735 0.251394 -3.72653e-10 0.5
0.810518 0.305057 -0.0327016 0.498929
0.788831 0.357415 -0.0652631 0.495722
0.763766 0.408242 -0.0975452 0.490393
0.735431 0.45732 -0.12941 0.482963
0.703946 0.50444 -0.16072 0.473465
0.669447 0.549401 -0.191342 0.46194
0.632081 0.592008 -0.221144 0.448436
0.592008 0.632081 -0.25 0.433013
0.549401 0.669447 -0.277785 0.415735
0.50444 0.703946 -0.304381 0.396677
0.45732 0.735431 -0.329673 0.37592
0.408241 0.763766 -0.353553 0.353553
0.357415 0.788831 -0.37592 0.329673
0.305057 0.810518 -0.396677 0.304381
0.251394 0.828735 -0.415735 0.277785
0.196654 0.843402 -0.433013 0.25
0.141072 0.854458 -0.448436 0.221144
0.0848852 0.861855 -0.46194 0.191342
0.0283355 0.865562 -0.473465 0.16072
-0.0283356 0.865562 -0.482963 0.129409
-0.0848854 0.861855 -0.490393 0.0975451
-0.141072 0.854458 -0.495722 0.0652631
-0.196654 0.843402 -0.498929 0.0327015
-0.251394 0.828735 -0.5 -8.1833e-08
-0.305058 0.810518 -0.498929 -0.0327016
-0.357415 0.788831 -0.495722 -0.0652632
-0.408241 0.763766 -0.490393 -0.0975451
-0.45732 0.735431 -0.482963 -0.12941
-0.504441 0.703946 -0.473465 -0.16072
-0.549401 0.669447 -0.46194 -0.191342
-0.592008 0.632081 -0.448436 -0.221144
-0.632081 0.592008 -0.433013 -0.25
-0.669447 0.549401 -0.415735 -0.277785
-0.703946 0.504441 -0.396677 -0.304381
-0.735431 0.45732 -0.37592 -0.329673
-0.763766 0.408242 -0.353553 -0.353553
-0.788831 0.357415 -0.329673 -0.37592
-0.810518 0.305057 -0.304381 -0.396677
-0.828735 0.251394 -0.277785 -0.415735
-0.843402 0.196654 -0.25 -0.433013
-0.854458 0.141072 -0.221144 -0.448436
-0.861855 0.0848853 -0.191342 -0.46194
-0.865562 0.0283356 -0.16072 -0.473465
0.865562 0.0283356 0.221144 0.448436
0.861855 0.0848853 0.191342 0.46194
0.854458 0.141072 0.16072 0.473465
0.843402 0.196654 0.12941 0.482963
0.828735 0.251394 0.0975452 0.490393
0.810518 0.305057 0.0652631 0.495722
0.788831 0.357415 0.0327016 0.498929
0.763766 0.408242 -1.05552e-08 0.5
0.735431 0.45732 -0.0327016 0.498929
0.703946 0.50444 -0.0652631 0.495722
0.669447 0.549401 -0.0975452 0.490393
0.632081 0.592008 -0.12941 0.482963
0.592008 0.632081 -0.16072 0.473465
0.549401 0.669447 -0.191342 0.46194
0.50444 0.703946 -0.221144 0.448436
0.45732 0.735431 -0.25 0.433013
0.408241 0.763766 -0.277785 0.415735
0.357415 0.788831 -0.304381 0.396677
0.305057 0.810518 -0.329673 0.37592
0.251394 0.828735 -0.353553 0.353553
0.196654 0.843402 -0.37592 0.329673
0.141072 0.854458 -0.396677 0.304381
0.0848852 0.861855 -0.415735 0.277785
0.0283355 0.865562 -0.433013 0.25
-0.0283356 0.865562 -0.448436 0.221144
-0.0848854 0.861855 -0.46194 0.191342
-0.141072 0.854458 -0.473465 0.16072
-0.196654 0.843402 -0.482963 0.129409
-0.251394 0.828735 -0.490393 0.0975451
-0.305058 0.810518 -0.495722 0.065263
-0.357415 0.788831 -0.498929 0.0327015
-0.408241 0.763766 -0.5 5.69961e-08
-0.45732 0.735431 -0.498929 -0.0327016
-0.504441 0.703946 -0.495722 -0.0652631
-0.549401 0.669447 -0.490393 -0.0975451
-0.592008 0.632081 -0.482963 -0.12941
-0.632081 0.592008 -0.473465 -0.16072
-0.669447 0.549401 -0.46194 -0.191342
-0.703946 0.504441 -0.448436 -0.221144
-0.735431 0.45732 -0.433013 -0.25
-0.763766 0.408242 -0.415735 -0.277785
-0.788831 0.357415 -0.396677 -0.304381
-0.810518 0.305057 -0.37592 -0.329673
-0.828735 0.251394 -0.353553 -0.353553
-0.843402 0.196654 -0.329673 -0.37592
-0.854458 0.141072 -0.304381 -0.396677
-0.861855 0.0848853 -0.277785 -0.415735
-0.865562 0.0283356 -0.25 -0.433013
0.88928 0.029112 0.160779 0.427181
0.885472 0.0872114 0.132496 0.436782
0.877872 0.144937 0.103646 0.444512
0.866513 0.202043 0.0743513 0.450339
0.851444 0.258283 0.0447385 0.454238
0.832728 0.313417 0.0149342 0.456191
0.810447 0.367209 -0.0149342 0.456191
0.784695 0.419428 -0.0447385 0.454238
0.755583 0.469852 -0.0743513 0.450339
0.723236 0.518263 -0.103646 0.444512
0.687791 0.564456 -0.132496 0.436782
0.649401 0.608231 -0.160779 0.427181
0.608231 0.649401 -0.188374 0.415751
0.564456 0.687791 -0.215162 0.40254
0.518263 0.723236 -0.241029 0.387606
0.469852 0.755583 -0.265864 0.371012
0.419428 0.784695 -0.28956 0.352829
0.367209 0.810447 -0.312016 0.333136
0.313417 0.832728 -0.333136 0.312016
0.258283 0.851444 -0.352829 0.28956
0.202043 0.866513 -0.371012 0.265863
0.144937 0.877872 -0.387606 0.241029
0.0872113 0.885472 -0.40254 0.215162
0.0291119 0.88928 -0.415751 0.188374
-0.0291121 0.88928 -0.427181 0.160779
-0.0872115 0.885472 -0.436782 0.132496
-0.144937 0.877872 -0.444512 0.103646
-0.202043 0.866513 -0.450339 0.0743512
-0.258283 0.851444 -0.454238 0.0447384
-0.313417 0.832728 -0.456191 0.0149341
-0.367209 0.810447 -0.456191 -0.0149342
-0.419428 0.784695 -0.454238 -0.0447384
-0.469852 0.755583 -0.450339 -0.0743513
-0.518263 0.723236 -0.444512 -0.103646
-0.564456 0.687791 -0.436782 -0.132496
-0.608231 0.649401 -0.427181 -0.160779
-0.649401 0.608231 -0.415751 -0.188374
-0.687791 0.564456 -0.40254 -0.215162
-0.723236 0.518263 -0.387606 -0.241029
-0.755583 0.469852 -0.371012 -0.265863
-0.784695 0.419428 -0.352829 -0.28956
-0.810447 0.367209 -0.333136 -0.312016
-0.832728 0.313417 -0.312016 -0.333136
-0.851444 0.258283 -0.28956 -0.352829
-0.866513 0.202043 -0.265863 -0.371012
-0.877872 0.144937 -0.241029 -0.387606
-0.885472 0.0872113 -0.215162 -0.40254
-0.88928 0.0291121 -0.188374 -0.415751
0.88928 0.029112 0.0743513 0.450339
0.885472 0.0872114 0.0447385 0.454238
0.877872 0.144937 0.0149342 0.456191
0.866513 0.202043 -0.0149342 0.456191
0.851444 0.258283 -0.0447385 0.454238
0.832728 0.313417 -0.0743513 0.450339
0.810447 0.367209 -0.103646 0.444512
0.784695 0.419428 -0.132496 0.436782
0.755583 0.469852 -0.160779 0.427181
0.723236 0.518263 -0.188374 0.415751
0.687791 0.564456 -0.215162 0.40254
0.649401 0.608231 -0.241029 0.387606
0.608231 0.649401 -0.265863 0.371012
0.564456 0.687791 -0.28956 0.352829
0.518263 0.723236 -0.312016 0.333136
0.469852 0.755583 -0.333136 0.312016
0.419428 0.784695 -0.352829 0.28956
0.367209 0.810447 -0.371012 0.265863
0.313417 0.832728 -0.387606 0.241029
0.258283 0.851444 -0.40254 0.215162
0.202043 0.866513 -0.415751 0.188374
0.144937 0.877872 -0.427181 0.160779
0.0872113 0.885472 -0.436782 0.132496
0.0291119 0.88928 -0.444512 0.103646
-0.0291121 0.88928 -0.450339 0.0743512
-0.0872115 0.885472 -0.454238 0.0447385
-0.144937 0.877872 -0.456191 0.0149341
-0.202043 0.866513 -0.456191 -0.0149342
-0.258283 0.851444 -0.454238 -0.0447386
-0.313417 0.832728 -0.450339 -0.0743513
-0.367209 0.810447 -0.444512 -0.103646
-0.419428 0.784695 -0.436782 -0.132496
-0.469852 0.755583 -0.427181 -0.160779
-0.518263 0.723236 -0.415751 -0.188374
-0.564456 0.687791 -0.40254 -0.215162
-0.608231 0.649401 -0.387606 -0.241029
-0.649401 0.608231 -0.371012 -0.265863
-0.687791 0.564456 -0.352829 -0.28956
-0.723236 0.518263 -0.333136 -0.312016
-0.755583 0.469852 -0.312016 -0.333136
-0.784695 0.419428 -0.28956 -0.352829
-0.810447 0.367209 -0.265863 -0.371012
-0.832728 0.313417 -0.241029 -0.387606
-0.851444 0.258283 -0.215162 -0.40254
-0.866513 0.202043 -0.188374 -0.415751
-0.877872 0.144937 -0.160779 -0.427181
-0.885472 0.0872113 -0.132496 -0.436782
-0.88928 0.0291121 -0.103646 -0.444512
0.912382 0.0298683 0.0267007 0.407374
0.908475 0.089477 -1.11532e-09 0.408248
0.900678 0.148703 -0.0267007 0.407374
0.889024 0.207291 -0.0532871 0.404756
0.873563 0.264992 -0.0796453 0.400404
0.854361 0.321559 -0.105662 0.394338
0.831501 0.376748 -0.131227 0.386583
0.80508 0.430324 -0.15623 0.377172
0.775212 0.482058 -0.180564 0.366147
0.742024 0.531727 -0.204124 0.353553
0.705659 0.579119 -0.226811 0.339446
0.666272 0.624032 -0.248526 0.323885
0.624032 0.666272 -0.269177 0.306937
0.579119 0.705659 -0.288675 0.288675
0.531727 0.742024 -0.306937 0.269177
0.482058 0.775212 -0.323885 0.248526
0.430324 0.80508 -0.339446 0.226811
0.376748 0.831501 -0.353553 0.204124
0.321559 0.854361 -0.366147 0.180564
0.264992 0.873563 -0.377172 0.15623
0.207291 0.889024 -0.386583 0.131227
0.148702 0.900678 -0.394338 0.105662
0.0894769 0.908475 -0.400404 0.0796452
0.0298682 0.912382 -0.404756 0.0532871
-0.0298684 0.912382 -0.407374 0.0267007
-0.0894771 0.908475 -0.408248 -3.41689e-08
-0.148703 0.900678 -0.407374 -0.0267007
-0.207291 0.889024 -0.404756 -0.0532871
-0.264993 0.873563 -0.400404 -0.0796454
-0.321559 0.854361 -0.394338 -0.105662
-0.376748 0.831501 -0.386583 -0.131227
-0.430324 0.80508 -0.377172 -0.15623
-0.482058 0.775212 -0.366147 -0.180564
-0.531727 0.742024 -0.353553 -0.204124
-0.579119 0.705659 -0.339446 -0.226811
-0.624032 0.666272 -0.323885 -0.248526
-0.666272 0.624032 -0.306937 -0.269177
-0.705659 0.579119 -0.288675 -0.288675
-0.742024 0.531727 -0.269177 -0.306937
-0.775212 0.482058 -0.248526 -0.323885
-0.80508 0.430324 -0.226811 -0.339446
-0.831501 0.376748 -0.204124 -0.353553
-0.854361 0.321559 -0.180564 -0.366147
-0.873563 0.264992 -0.15623 -0.377172
-0.889024 0.207291 -0.131227 -0.386583
-0.900678 0.148703 -0.105662 -0.394338
-0.908475 0.089477 -0.0796453 -0.400404
-0.912382 0.0298684 -0.0532871 -0.404756
0.912382 0.0298683 0.105662 0.394338
0.908475 0.089477 0.0796453 0.400404
0.900678 0.148703 0.0532871 0.404756
0.889024 0.207291 0.0267007 0.407374
0.873563 0.264992 -3.0427e-10 0.408248
0.854361 0.321559 -0.0267007 0.407374
0.831501 0.376748 -0.0532871 0.404756
0.80508 0.430324 -0.0796453 0.400404
0.775212 0.482058 -0.105662 0.394338
0.742024 0.531727 -0.131227 0.386583
0.705659 0.579119 -0.15623 0.377172
0.666272 0.624032 -0.180564 0.366147
0.624032 0.666272 -0.204124 0.353553
0.579119 0.705659 -0.226811 0.339446
0.531727 0.742024 -0.248526 0.323885
0.482058 0.775212 -0.269177 0.306937
0.430324 0.80508 -0.288675 0.288675
0.376748 0.831501 -0.306937 0.269177
0.321559 0.854361 -0.323885 0.248526
0.264992 0.873563 -0.339446 0.226811
0.207291 0.889024 -0.353553 0.204124
0.148702 0.900678 -0.366147 0.180564
0.0894769 0.908475 -0.377172 0.15623
0.0298682 0.912382 -0.386583 0.131227
-0.0298684 0.912382 -0.394338 0.105662
-0.0894771 0.908475 -0.400404 0.0796453
-0.148703 0.900678 -0.404756 0.0532871
-0.207291 0.889024 -0.407374 0.0267007
-0.264993 0.873563 -0.408248 -6.68164e-08
-0.321559 0.854361 -0.407374 -0.0267008
-0.376748 0.831501 -0.404756 -0.0532872
-0.430324 0.80508 -0.400404 -0.0796452
-0.482058 0.775212 -0.394338 -0.105662
-0.531727 0.742024 -0.386583 -0.131227
-0.579119 0.705659 -0.377172 -0.15623
-0.624032 0.666272 -0.366147 -0.180564
-0.666272 0.624032 -0.353553 -0.204124
-0.705659 0.579119 -0.339446 -0.226811
-0.742024 0.531727 -0.323885 -0.248526
-0.775212 0.482058 -0.306937 -0.269177
-0.80508 0.430324 -0.288675 -0.288675
-0.831501 0.376748 -0.269177 -0.306937
-0.854361 0.321559 -0.248526 -0.323885
-0.873563 0.264992 -0.226811 -0.339446
-0.889024 0.207291 -0.204124 -0.353553
-0.900678 0.148703 -0.180564 -0.366147
-0.908475 0.089477 -0.15623 -0.377172
-0.912382 0.0298684 -0.131227 -0.386583
0.933521 0.0305603 0.0283599 0.35609
0.929524 0.0915501 0.0050098 0.357182
0.921546 0.152148 -0.0183618 0.356745
0.909622 0.212094 -0.0416547 0.35478
0.893803 0.271132 -0.0647692 0.351296
0.874156 0.329009 -0.0876064 0.346308
0.850766 0.385477 -0.110069 0.339837
0.823733 0.440295 -0.132059 0.33191
0.793173 0.493227 -0.153484 0.322563
0.759216 0.544047 -0.174252 0.311834
0.722008 0.592537 -0.194274 0.299769
0.681709 0.63849 -0.213464 0.286421
0.63849 0.681709 -0.23174 0.271847
0.592537 0.722008 -0.249023 0.256108
0.544047 0.759216 -0.265241 0.239273
0.493227 0.793173 -0.280322 0.221413
0.440295 0.823733 -0.294203 0.202605
0.385477 0.850766 -0.306824 0.18293
0.329009 0.874156 -0.318131 0.162471
0.271132 0.893803 -0.328076 0.141316
0.212094 0.909622 -0.336616 0.119556
0.152148 0.921546 -0.343715 0.0972846
0.09155 0.929524 -0.349342 0.0745963
0.0305602 0.933521 -0.353472 0.0515885
-0.0305604 0.933521 -0.35609 0.0283599
-0.0915502 0.929524 -0.357182 0.00500977
-0.152148 0.921546 -0.356745 -0.0183618
-0.212094 0.909622 -0.35478 -0.0416547
-0.271132 0.893803 -0.351296 -0.0647693
-0.329009 0.874156 -0.346308 -0.0876065
-0.385477 0.850766 -0.339837 -0.110069
-0.440295 0.823733 -0.33191 -0.132059
-0.493227 0.793173 -0.322563 -0.153484
-0.544047 0.759216 -0.311834 -0.174252
-0.592537 0.722008 -0.299769 -0.194274
-0.63849 0.681709 -0.286421 -0.213464
-0.681709 0.63849 -0.271847 -0.23174
-0.722008 0.592537 -0.256108 -0.249023
-0.759216 0.544047 -0.239273 -0.265241
-0.793173 0.493227 -0.221413 -0.280322
-0.823733 0.440295 -0.202605 -0.294203
-0.850766 0.385477 -0.18293 -0.306824
-0.874156 0.329009 -0.162471 -0.318131
-0.893803 0.271132 -0.141316 -0.328076
-0.909622 0.212094 -0.119556 -0.336616
-0.921546 0.152148 -0.0972846 -0.343715
-0.929524 0.0915501 -0.0745963 -0.349342
-0.933521 0.0305604 -0.0515886 -0.353472
0.88928 0.029112 0.241029 0.387606
0.885472 0.0872114 0.215162 0.40254
0.877872 0.144937 0.188374 0.415751
0.866513 0.202043 0.160779 0.427181
0.851444 0.258283 0.132496 0.436782
0.832728 0.313417 0.103646 0.444512
0.810447 0.367209 0.0743513 0.450339
0.784695 0.419428 0.0447385 0.454238
0.755583 0.469852 0.0149341 0.456191
0.723236 0.518263 -0.0149341 0.456191
0.687791 0.564456 -0.0447385 0.454238
0.649401 0.608231 -0.0743513 0.450339
0.608231 0.649401 -0.103646 0.444512
0.564456 0.687791 -0.132496 0.436782
0.518263 0.723236 -0.160779 0.427181
0.469852 0.755583 -0.188374 0.415751
0.419428 0.784695 -0.215162 0.40254
0.367209 0.810447 -0.241029 0.387606
0.313417 0.832728 -0.265863 0.371012
0.258283 0.851444 -0.28956 0.352829
0.202043 0.866513 -0.312016 0.333136
0.144937 0.877872 -0.333136 0.312016
0.0872113 0.885472 -0.352829 0.28956
0.0291119 0.88928 -0.371012 0.265863
-0.0291121 0.88928 -0.387606 0.241029
-0.0872115 0.885472 -0.40254 0.215162
-0.144937 0.877872 -0.415751 0.188374
-0.202043 0.866513 -0.427181 0.160779
-0.258283 0.851444 -0.436782 0.132496
-0.313417 0.832728 -0.444512 0.103646
-0.367209 0.810447 -0.450339 0.0743512
-0.419428 0.784695 -0.454238 0.0447386
-0.469852 0.755583 -0.456191 0.0149342
-0.518263 0.723236 -0.456191 -0.0149342
-0.564456 0.687791 -0.454238 -0.0447385
-0.608231 0.649401 -0.450339 -0.0743513
-0.649401 0.608231 -0.444512 -0.103646
-0.687791 0.564456 -0.436782 -0.132496
-0.723236 0.518263 -0.427181 -0.160779
-0.755583 0.469852 -0.415751 -0.188374
-0.784695 0.419428 -0.40254 -0.215162
-0.810447 0.367209 -0.387606 -0.241029
-0.832728 0.313417 -0.371012 -0.265864
-0.851444 0.258283 -0.352829 -0.28956
-0.866513 0.202043 -0.333136 -0.312016
-0.877872 0.144937 -0.312016 -0.333136
-0.885472 0.0872113 -0.28956 -0.352829
-0.88928 0.0291121 -0.265864 -0.371012
0.912382 0.0298683 0.180564 0.366147
0.908475 0.089477 0.15623 0.377172
0.900678 0.148703 0.131227 0.386583
0.889024 0.207291 0.105662 0.394338
0.873563 0.264992 0.0796453 0.400404
0.854361 0.321559 0.0532871 0.404756
0.831501 0.376748 0.0267007 0.407374
0.80508 0.430324 -8.61828e-09 0.408248
0.775212 0.482058 -0.0267007 0.407374
0.742024 0.531727 -0.0532871 0.404756
0.705659 0.579119 -0.0796453 0.400404
0.666272 0.624032 -0.105662 0.394338
0.624032 0.666272 -0.131227 0.386583
0.579119 0.705659 -0.15623 0.377172
0.531727 0.742024 -0.180564 0.366147
0.482058 0.775212 -0.204124 0.353553
0.430324 0.80508 -0.226811 0.339446
0.376748 0.831501 -0.248526 0.323885
0.321559 0.854361 -0.269177 0.306937
0.264992 0.873563 -0.288675 0.288675
0.207291 0.889024 -0.306937 0.269177
0.148702 0.900678 -0.323885 0.248526
0.0894769 0.908475 -0.339446 0.226811
0.0298682 0.912382 -0.353553 0.204124
-0.0298684 0.912382 -0.366147 0.180564
-0.0894771 0.908475 -0.377172 0.15623
-0.148703 0.900678 -0.386583 0.131227
-0.207291 0.889024 -0.394338 0.105662
-0.264993 0.873563 -0.400404 0.0796452
-0.321559 0.854361 -0.404756 0.053287
-0.376748 0.831501 -0.407374 0.0267007
-0.430324 0.80508 -0.408248 4.65371e-08
-0.482058 0.775212 -0.407374 -0.0267007
-0.531727 0.742024 -0.404756 -0.0532871
-0.579119 0.705659 -0.400404 -0.0796453
-0.624032 0.666272 -0.394338 -0.105662
-0.666272 0.624032 -0.386583 -0.131227
-0.705659 0.579119 -0.377172 -0.15623
-0.742024 0.531727 -0.366147 -0.180564
-0.775212 0.482058 -0.353553 -0.204124
-0.80508 0.430324 -0.339446 -0.226811
-0.831501 0.376748 -0.323885 -0.248526
-0.854361 0.321559 -0.306937 -0.269177
-0.873563 0.264992 -0.288675 -0.288675
-0.889024 0.207291 -0.269177 -0.306937
-0.900678 0.148703 -0.248526 -0.323885
-0.908475 0.089477 -0.226811 -0.339446
-0.912382 0.0298684 -0.204124 -0.353553
0.912382 0.0298683 0.248526 0.323885
0.908475 0.089477 0.226811 0.339446
0.900678 0.148703 0.204124 0.353553
0.889024 0.207291 0.180564 0.366147
0.873563 0.264992 0.15623 0.377172
0.854361 0.321559 0.131227 0.386583
0.831501 0.376748 0.105662 0.394338
0.80508 0.430324 0.0796453 0.400404
0.775212 0.482058 0.0532871 0.404756
0.742024 0.531727 0.0267007 0.407374
0.705659 0.579119 7.4012e-09 0.408248
0.666272 0.624032 -0.0267007 0.407374
0.624032 0.666272 -0.0532871 0.404756
0.579119 0.705659 -0.0796453 0.400404
0.531727 0.742024 -0.105662 0.394338
0.482058 0.775212 -0.131227 0.386583
0.430324 0.80508 -0.15623 0.377172
0.376748 0.831501 -0.180564 0.366147
0.321559 0.854361 -0.204124 0.353553
0.264992 0.873563 -0.226811 0.339446
0.207291 0.889024 -0.248526 0.323885
0.148702 0.900678 -0.269177 0.306937
0.0894769 0.908475 -0.288675 0.288675
0.0298682 0.912382 -0.306937 0.269177
-0.0298684 0.912382 -0.323885 0.248526
-0.0894771 0.908475 -0.339446 0.226811
-0.148703 0.900678 -0.353553 0.204124
-0.207291 0.889024 -0.366147 0.180564
-0.264993 0.873563 -0.377172 0.15623
-0.321559 0.854361 -0.386583 0.131227
-0.376748 0.831501 -0.394338 0.105662
-0.430324 0.80508 -0.400404 0.0796453
-0.482058 0.775212 -0.404756 0.0532871
-0.531727 0.742024 -0.407374 0.0267007
-0.579119 0.705659 -0.408248 1.38896e-08
-0.624032 0.666272 -0.407374 -0.0267007
-0.666272 0.624032 -0.404756 -0.0532871
-0.705659 0.579119 -0.400404 -0.0796453
-0.742024 0.531727 -0.394338 -0.105662
-0.775212 0.482058 -0.386583 -0.131227
-0.80508 0.430324 -0.377172 -0.15623
-0.831501 0.376748 -0.366147 -0.180564
-0.854361 0.321559 -0.353553 -0.204124
-0.873563 0.264992 -0.339446 -0.226811
-0.889024 0.207291 -0.323885 -0.248526
-0.900678 0.148703 -0.306937 -0.269177
-0.908475 0.089477 -0.288675 -0.288675
-0.912382 0.0298684 -0.269177 -0.306937
0.933521 0.0305603 0.180053 0.308521
0.929524 0.0915501 0.159489 0.319636
0.921546 0.152148 0.138242 0.329383
0.909622 0.212094 0.116404 0.337719
0.893803 0.271132 0.0940667 0.344609
0.874156 0.329009 0.0713268 0.350024
0.850766 0.385477 0.0482814 0.353939
0.823733 0.440295 0.0250293 0.356339
0.793173 0.493227 0.00166998 0.357213
0.759216 0.544047 -0.0216965 0.356558
0.722008 0.592537 -0.04497 0.354375
0.681709 0.63849 -0.068051 0.350675
0.63849 0.681709 -0.0908405 0.345474
0.592537 0.722008 -0.113241 0.338793
0.544047 0.759216 -0.135157 0.330661
0.493227 0.793173 -0.156494 0.321114
0.440295 0.823733 -0.17716 0.310191
0.385477 0.850766 -0.197069 0.29794
0.329009 0.874156 -0.216133 0.284413
0.271132 0.893803 -0.234272 0.269668
0.212094 0.909622 -0.251407 0.253769
0.152148 0.921546 -0.267466 0.236783
0.09155 0.929524 -0.28238 0.218783
0.0305602 0.933521 -0.296084 0.199846
-0.0305604 0.933521 -0.308521 0.180053
-0.0915502 0.929524 -0.319636 0.159489
-0.152148 0.921546 -0.329383 0.138242
-0.212094 0.909622 -0.337719 0.116404
-0.271132 0.893803 -0.344609 0.0940666
-0.329009 0.874156 -0.350024 0.0713267
-0.385477 0.850766 -0.353939 0.0482813
-0.440295 0.823733 -0.356339 0.0250293
-0.493227 0.793173 -0.357213 0.00166998
-0.544047 0.759216 -0.356558 -0.0216965
-0.592537 0.722008 -0.354375 -0.04497
-0.63849 0.681709 -0.350675 -0.068051
-0.681709 0.63849 -0.345474 -0.0908405
-0.722008 0.592537 -0.338793 -0.113241
-0.759216 0.544047 -0.330661 -0.135157
-0.793173 0.493227 -0.321114 -0.156494
-0.823733 0.440295 -0.310191 -0.17716
-0.850766 0.385477 -0.29794 -0.197069
-0.874156 0.329009 -0.284413 -0.216133
-0.893803 0.271132 -0.269668 -0.234272
-0.909622 0.212094 -0.253769 -0.251407
-0.921546 0.152148 -0.236783 -0.267466
-0.929524 0.0915501 -0.218783 -0.28238
-0.933521 0.0305604 -0.199846 -0.296084
0.933521 0.0305603 0.106886 0.340851
0.929524 0.0915501 0.0843647 0.347112
0.921546 0.152148 0.0614818 0.351887
0.909622 0.212094 0.0383357 0.355154
0.893803 0.271132 0.0150254 0.356901
0.874156 0.329009 -0.00834917 0.35712
0.850766 0.385477 -0.031688 0.355809
0.823733 0.440295 -0.0548912 0.352975
0.793173 0.493227 -0.0778593 0.348629
0.759216 0.544047 -0.100494 0.34279
0.722008 0.592537 -0.122698 0.335484
0.681709 0.63849 -0.144377 0.32674
0.63849 0.681709 -0.165438 0.316598
0.592537 0.722008 -0.18579 0.3051
0.544047 0.759216 -0.205347 0.292296
0.493227 0.793173 -0.224025 0.278239
0.440295 0.823733 -0.241743 0.262992
0.385477 0.850766 -0.258426 0.246618
0.329009 0.874156 -0.274002 0.229188
0.271132 0.893803 -0.288405 0.210777
0.212094 0.909622 -0.301573 0.191463
0.152148 0.921546 -0.313449 0.171329
0.09155 0.929524 -0.323984 0.150462
0.0305602 0.933521 -0.333131 0.12895
-0.0305604 0.933521 -0.340851 0.106886
-0.0915502 0.929524 -0.347112 0.0843647
-0.152148 0.921546 -0.351887 0.0614818
-0.212094 0.909622 -0.355154 0.0383357
-0.271132 0.893803 -0.356901 0.0150254
-0.329009 0.874156 -0.35712 -0.00834923
-0.385477 0.850766 -0.355809 -0.0316881
-0.440295 0.823733 -0.352975 -0.0548912
-0.493227 0.793173 -0.348629 -0.0778593
-0.544047 0.759216 -0.34279 -0.100494
-0.592537 0.722008 -0.335484 -0.122698
-0.63849 0.681709 -0.32674 -0.144377
-0.681709 0.63849 -0.316598 -0.165438
-0.722008 0.592537 -0.3051 -0.18579
-0.759216 0.544047 -0.292296 -0.205347
-0.793173 0.493227 -0.278239 -0.224025
-0.823733 0.440295 -0.262992 -0.241743
-0.850766 0.385477 -0.246618 -0.258425
-0.874156 0.329009 -0.229188 -0.274002
-0.893803 0.271132 -0.210777 -0.288405
-0.909622 0.212094 -0.191463 -0.301573
-0.921546 0.152148 -0.171329 -0.313449
-0.929524 0.0915501 -0.150462 -0.323984
-0.933521 0.0305604 -0.12895 -0.333131
0.951462 0.0311476 0.0300115 0.304712
0.947388 0.0933095 0.0100181 0.306022
0.939256 0.155072 -0.0100181 0.306022
0.927103 0.21617 -0.0300115 0.304712
0.91098 0.276343 -0.0498763 0.302097
0.890956 0.335332 -0.0695276 0.298188
0.867117 0.392885 -0.0888812 0.293002
0.839564 0.448756 -0.107854 0.286561
0.808416 0.502706 -0.126365 0.278894
0.773807 0.554502 -0.144335 0.270032
0.735884 0.603924 -0.161687 0.260014
0.69481 0.650761 -0.178347 0.248882
0.65076 0.69481 -0.194242 0.236685
0.603924 0.735884 -0.209307 0.223474
0.554502 0.773807 -0.223474 0.209307
0.502706 0.808416 -0.236685 0.194242
0.448756 0.839564 -0.248882 0.178347
0.392885 0.867117 -0.260014 0.161687
0.335332 0.890956 -0.270032 0.144335
0.276343 0.91098 -0.278894 0.126365
0.21617 0.927103 -0.286561 0.107854
0.155072 0.939256 -0.293002 0.0888811
0.0933094 0.947388 -0.298188 0.0695276
0.0311475 0.951462 -0.302097 0.0498763
-0.0311477 0.951462 -0.304712 0.0300115
-0.0933096 0.947388 -0.306022 0.0100181
-0.155072 0.939256 -0.306022 -0.0100182
-0.21617 0.927103 -0.304712 -0.0300115
-0.276343 0.91098 -0.302097 -0.0498764
-0.335332 0.890956 -0.298188 -0.0695277
-0.392886 0.867116 -0.293002 -0.0888812
-0.448756 0.839564 -0.286562 -0.107854
-0.502706 0.808416 -0.278894 -0.126365
-0.554502 0.773807 -0.270032 -0.144335
-0.603924 0.735884 -0.260014 -0.161687
-0.650761 0.69481 -0.248882 -0.178347
-0.69481 0.650761 -0.236685 -0.194242
-0.735884 0.603924 -0.223474 -0.209307
-0.773807 0.554502 -0.209307 -0.223474
-0.808416 0.502706 -0.194242 -0.236685
-0.839564 0.448756 -0.178347 -0.248882
-0.867117 0.392885 -0.161687 -0.260014
-0.890956 0.335332 -0.144335 -0.270032
-0.91098 0.276343 -0.126365 -0.278894
-0.927103 0.21617 -0.107854 -0.286562
-0.939256 0.155072 -0.0888812 -0.293002
-0.947388 0.0933095 -0.0695276 -0.298188
-0.951462 0.0311477 -0.0498764 -0.302097
0.951462 0.0311476 0.107854 0.286561
0.947388 0.0933095 0.0888812 0.293002
0.939256 0.155072 0.0695276 0.298188
0.927103 0.21617 0.0498763 0.302097
0.91098 0.276343 0.0300115 0.304712
0.890956 0.335332 0.0100181 0.306022
0.867117 0.392885 -0.0100181 0.306022
0.839564 0.448756 -0.0300115 0.304712
0.808416 0.502706 -0.0498764 0.302097
0.773807 0.554502 -0.0695276 0.298188
0.735884 0.603924 -0.0888812 0.293002
0.69481 0.650761 -0.107854 0.286561
0.65076 0.69481 -0.126365 0.278894
0.603924 0.735884 -0.144335 0.270032
0.554502 0.773807 -0.161687 0.260014
0.502706 0.808416 -0.178347 0.248882
0.448756 0.839564 -0.194242 0.236685
0.392885 0.867117 -0.209307 0.223474
0.335332 0.890956 -0.223474 0.209307
0.276343 0.91098 -0.236685 0.194242
0.21617 0.927103 -0.248882 0.178347
0.155072 0.939256 -0.260014 0.161687
0.0933094 0.947388 -0.270032 0.144335
0.0311475 0.951462 -0.278894 0.126365
-0.0311477 0.951462 -0.286562 0.107854
-0.0933096 0.947388 -0.293002 0.0888811
-0.155072 0.939256 -0.298188 0.0695276
-0.21617 0.927103 -0.302097 0.0498763
-0.276343 0.91098 -0.304712 0.0300114
-0.335332 0.890956 -0.306022 0.0100181
-0.392886 0.867116 -0.306022 -0.0100182
-0.448756 0.839564 -0.304712 -0.0300115
-0.502706 0.808416 -0.302097 -0.0498763
-0.554502 0.773807 -0.298188 -0.0695277
-0.603924 0.735884 -0.293002 -0.0888812
-0.650761 0.69481 -0.286561 -0.107854
-0.69481 0.650761 -0.278894 -0.126365
-0.735884 0.603924 -0.270032 -0.144335
-0.773807 0.554502 -0.260014 -0.161687
-0.808416 0.502706 -0.248882 -0.178347
-0.839564 0.448756 -0.236685 -0.194242
-0.867117 0.392885 -0.223474 -0.209307
-0.890956 0.335332 -0.209307 -0.223474
-0.91098 0.276343 -0.194242 -0.236685
-0.927103 0.21617 -0.178347 -0.248882
-0.939256 0.155072 -0.161687 -0.260014
-0.947388 0.0933095 -0.144335 -0.270032
-0.951462 0.0311477 -0.126365 -0.278894
0.966382 0.0316361 0.031648 0.253185
0.962244 0.0947728 0.0150212 0.254713
0.953986 0.157504 -0.00166997 0.25515
0.941642 0.21956 -0.018354 0.254494
0.925266 0.280676 -0.0349594 0.252749
0.904928 0.340591 -0.0514151 0.249921
0.880714 0.399046 -0.0676507 0.246023
0.85273 0.455794 -0.0835965 0.241072
0.821094 0.510589 -0.0991844 0.235089
0.785942 0.563198 -0.114348 0.228098
0.747424 0.613395 -0.129021 0.220131
0.705706 0.660965 -0.143142 0.211221
0.660965 0.705706 -0.15665 0.201407
0.613395 0.747424 -0.169487 0.190731
0.563198 0.785942 -0.181599 0.179237
0.510589 0.821094 -0.192933 0.166976
0.455793 0.85273 -0.203441 0.154
0.399046 0.880714 -0.213077 0.140365
0.340591 0.904928 -0.221801 0.126129
0.280676 0.925266 -0.229575 0.111352
0.21956 0.941642 -0.236367 0.0960987
0.157504 0.953986 -0.242146 0.0804338
0.0947727 0.962244 -0.246888 0.0644245
0.031636 0.966382 -0.250573 0.0481393
-0.0316362 0.966382 -0.253185 0.031648
-0.0947729 0.962244 -0.254713 0.0150212
-0.157504 0.953986 -0.25515 -0.00166999
-0.21956 0.941642 -0.254494 -0.018354
-0.280676 0.925266 -0.252749 -0.0349595
-0.340591 0.904927 -0.249921 -0.0514152
-0.399047 0.880714 -0.246023 -0.0676507
-0.455793 0.85273 -0.241072 -0.0835965
-0.510589 0.821094 -0.235089 -0.0991844
-0.563198 0.785941 -0.228098 -0.114348
-0.613395 0.747424 -0.220131 -0.129021
-0.660966 0.705706 -0.211221 -0.143142
-0.705706 0.660966 -0.201407 -0.15665
-0.747424 0.613395 -0.190731 -0.169487
-0.785942 0.563198 -0.179237 -0.181599
-0.821094 0.510589 -0.166976 -0.192933
-0.85273 0.455794 -0.154 -0.20344
-0.880714 0.399046 -0.140365 -0.213077
-0.904928 0.340591 -0.126129 -0.221801
-0.925266 0.280676 -0.111352 -0.229575
-0.941642 0.21956 -0.0960987 -0.236367
-0.953986 0.157504 -0.0804339 -0.242146
-0.962244 0.0947727 -0.0644245 -0.246888
-0.966382 0.0316362 -0.0481394 -0.250573
0.841175 0.0275372 0.491923 0.222887
0.837573 0.0824937 0.476292 0.254583
0.830384 0.137097 0.458622 0.285189
0.81964 0.191113 0.438987 0.314574
0.805385 0.244311 0.417473 0.342612
0.787682 0.296463 0.394172 0.369182
0.766606 0.347345 0.369182 0.394172
0.742247 0.396739 0.342612 0.417473
0.71471 0.444435 0.314574 0.438987
0.684112 0.490228 0.285189 0.458622
0.650585 0.533921 0.254583 0.476292
0.614272 0.575329 0.222887 0.491923
0.575329 0.614272 0.190237 0.505447
0.533922 0.650585 0.156772 0.516807
0.490228 0.684112 0.122635 0.525954
0.444435 0.71471 0.0879736 0.532848
0.396739 0.742247 0.0529353 0.537461
0.347345 0.766606 0.0176703 0.539773
0.296463 0.787682 -0.0176704 0.539773
0.244311 0.805385 -0.0529353 0.537461
0.191113 0.81964 -0.0879736 0.532848
0.137097 0.830384 -0.122635 0.525954
0.0824936 0.837573 -0.156772 0.516807
0.0275371 0.841175 -0.190237 0.505447
-0.0275373 0.841175 -0.222887 0.491923
-0.0824938 0.837573 -0.254583 0.476292
-0.137097 0.830384 -0.285189 0.458622
-0.191113 0.81964 -0.314574 0.438987
-0.244311 0.805385 -0.342612 0.417473
-0.296463 0.787682 -0.369182 0.394172
-0.347345 0.766606 -0.394172 0.369182
-0.396739 0.742247 -0.417473 0.342612
-0.444435 0.71471 -0.438987 0.314574
-0.490228 0.684112 -0.458622 0.285189
-0.533921 0.650585 -0.476292 0.254583
-0.575329 0.614272 -0.491923 0.222887
-0.614272 0.575329 -0.505447 0.190237
-0.650585 0.533921 -0.516807 0.156772
-0.684112 0.490228 -0.525954 0.122635
-0.71471 0.444435 -0.532848 0.0879736
-0.742247 0.39674 -0.537461 0.0529354
-0.766606 0.347345 -0.539773 0.0176703
-0.787682 0.296463 -0.539773 -0.0176704
-0.805385 0.244311 -0.537461 -0.0529353
-0.81964 0.191113 -0.532848 -0.0879736
-0.830384 0.137097 -0.525954 -0.122635
-0.837573 0.0824937 -0.516807 -0.156772
-0.841175 0.0275373 -0.505447 -0.190237
0.865562 0.0283356 0.433013 0.25
0.861855 0.0848853 0.415735 0.277785
0.854458 0.141072 0.396677 0.304381
0.843402 0.196654 0.37592 0.329673
0.828735 0.251394 0.353553 0.353553
0.810518 0.305057 0.329673 0.37592
0.788831 0.357415 0.304381 0.396677
0.763766 0.408242 0.277785 0.415735
0.735431 0.45732 0.25 0.433013
0.703946 0.50444 0.221144 0.448436
0.669447 0.549401 0.191342 0.46194
0.632081 0.592008 0.16072 0.473465
0.592008 0.632081 0.12941 0.482963
0.549401 0.669447 0.0975452 0.490393
0.50444 0.703946 0.0652631 0.495722
0.45732 0.735431 0.0327015 0.498929
0.408241 0.763766 -4.11028e-08 0.5
0.357415 0.788831 -0.0327016 0.498929
0.305057 0.810518 -0.0652631 0.495722
0.251394 0.828735 -0.0975452 0.490393
0.196654 0.843402 -0.12941 0.482963
0.141072 0.854458 -0.16072 0.473465
0.0848852 0.861855 -0.191342 0.46194
0.0283355 0.865562 -0.221144 0.448436
-0.0283356 0.865562 -0.25 0.433013
-0.0848854 0.861855 -0.277785 0.415735
-0.141072 0.854458 -0.304381 0.396677
-0.196654 0.843402 -0.329673 0.37592
-0.251394 0.828735 -0.353553 0.353553
-0.305058 0.810518 -0.37592 0.329673
-0.357415 0.788831 -0.396677 0.304381
-0.408241 0.763766 -0.415735 0.277785
-0.45732 0.735431 -0.433013 0.25
-0.504441 0.703946 -0.448436 0.221144
-0.549401 0.669447 -0.46194 0.191342
-0.592008 0.632081 -0.473465 0.16072
-0.632081 0.592008 -0.482963 0.12941
-0.669447 0.549401 -0.490393 0.0975451
-0.703946 0.504441 -0.495722 0.0652631
-0.735431 0.45732 -0.498929 0.0327016
-0.763766 0.408242 -0.5 5.62508e-08
-0.788831 0.357415 -0.498929 -0.0327016
-0.810518 0.305057 -0.495722 -0.0652631
-0.828735 0.251394 -0.490393 -0.0975451
-0.843402 0.196654 -0.482963 -0.12941
-0.854458 0.141072 -0.473465 -0.16072
-0.861855 0.0848853 -0.46194 -0.191342
-0.865562 0.0283356 -0.448436 -0.221144
0.865562 0.0283356 0.473465 0.16072
0.861855 0.0848853 0.46194 0.191342
0.854458 0.141072 0.448436 0.221144
0.843402 0.196654 0.433013 0.25
0.828735 0.251394 0.415735 0.277785
0.810518 0.305057 0.396677 0.304381
0.788831 0.357415 0.37592 0.329673
0.763766 0.408242 0.353553 0.353553
0.735431 0.45732 0.329673 0.37592
0.703946 0.50444 0.304381 0.396677
0.669447 0.549401 0.277785 0.415735
0.632081 0.592008 0.25 0.433013
0.592008 0.632081 0.221144 0.448436
0.549401 0.669447 0.191342 0.46194
0.50444 0.703946 0.16072 0.473465
0.45732 0.735431 0.129409 0.482963
0.408241 0.763766 0.0975451 0.490393
0.357415 0.788831 0.0652631 0.495722
0.305057 0.810518 0.0327015 0.498929
0.251394 0.828735 -2.1483e-08 0.5
0.196654 0.843402 -0.0327016 0.498929
0.141072 0.854458 -0.0652632 0.495722
0.0848852 0.861855 -0.0975452 0.490393
0.0283355 0.865562 -0.12941 0.482963
-0.0283356 0.865562 -0.16072 0.473465
-0.0848854 0.861855 -0.191342 0.46194
-0.141072 0.854458 -0.221144 0.448436
-0.196654 0.843402 -0.25 0.433013
-0.251394 0.828735 -0.277785 0.415735
-0.305058 0.810518 -0.304381 0.396677
-0.357415 0.788831 -0.329673 0.37592
-0.408241 0.763766 -0.353553 0.353553
-0.45732 0.735431 -0.37592 0.329673
-0.504441 0.703946 -0.396677 0.304381
-0.549401 0.669447 -0.415735 0.277785
-0.592008 0.632081 -0.433013 0.25
-0.632081 0.592008 -0.448436 0.221144
-0.669447 0.549401 -0.46194 0.191342
-0.703946 0.504441 -0.473465 0.16072
-0.735431 0.45732 -0.482963 0.12941
-0.763766 0.408242 -0.490393 0.0975452
-0.788831 0.357415 -0.495722 0.0652631
-0.810518 0.305057 -0.498929 0.0327015
-0.828735 0.251394 -0.5 1.62659e-08
-0.843402 0.196654 -0.498929 -0.0327016
-0.854458 0.141072 -0.495722 -0.0652631
-0.861855 0.0848853 -0.490393 -0.0975452
-0.865562 0.0283356 -0.482963 -0.129409
0.88928 0.029112 0.415751 0.188374
0.885472 0.0872114 0.40254 0.215162
0.877872 0.144937 0.387606 0.241029
0.866513 0.202043 0.371012 0.265863
0.851444 0.258283 0.352829 0.28956
0.832728 0.313417 0.333136 0.312016
0.810447 0.367209 0.312016 0.333136
0.784695 0.419428 0.28956 0.352829
0.755583 0.469852 0.265863 0.371012
0.723236 0.518263 0.241029 0.387606
0.687791 0.564456 0.215162 0.40254
0.649401 0.608231 0.188374 0.415751
0.608231 0.649401 0.160779 0.427181
0.564456 0.687791 0.132496 0.436782
0.518263 0.723236 0.103646 0.444512
0.469852 0.755583 0.0743512 0.450339
0.419428 0.784695 0.0447385 0.454238
0.367209 0.810447 0.0149341 0.456191
0.313417 0.832728 -0.0149342 0.456191
0.258283 0.851444 -0.0447385 0.454238
0.202043 0.866513 -0.0743513 0.450339
0.144937 0.877872 -0.103646 0.444512
0.0872113 0.885472 -0.132496 0.436781
0.0291119 0.88928 -0.160779 0.427181
-0.0291121 0.88928 -0.188374 0.415751
-0.0872115 0.885472 -0.215162 0.40254
-0.144937 0.877872 -0.241029 0.387606
-0.202043 0.866513 -0.265863 0.371012
-0.258283 0.851444 -0.28956 0.352829
-0.313417 0.832728 -0.312016 0.333136
-0.367209 0.810447 -0.333136 0.312016
-0.419428 0.784695 -0.352829 0.28956
-0.469852 0.755583 -0.371012 0.265863
-0.518263 0.723236 -0.387606 0.241029
-0.564456 0.687791 -0.40254 0.215162
-0.608231 0.649401 -0.415751 0.188374
-0.649401 0.608231 -0.427181 0.160779
-0.687791 0.564456 -0.436782 0.132496
-0.723236 0.518263 -0.444512 0.103646
-0.755583 0.469852 -0.450339 0.0743513
-0.784695 0.419428 -0.454238 0.0447386
-0.810447 0.367209 -0.456191 0.0149342
-0.832728 0.313417 -0.456191 -0.0149342
-0.851444 0.258283 -0.454238 -0.0447385
-0.866513 0.202043 -0.450339 -0.0743513
-0.877872 0.144937 -0.444512 -0.103646
-0.885472 0.0872113 -0.436782 -0.132496
-0.88928 0.0291121 -0.427181 -0.160779
0.88928 0.029112 0.371012 0.265863
0.885472 0.0872114 0.352829 0.28956
0.877872 0.144937 0.333136 0.312016
0.866513 0.202043 0.312016 0.333136
0.851444 0.258283 0.28956 0.352829
0.832728 0.313417 0.265863 0.371012
0.810447 0.367209 0.241029 0.387606
0.784695 0.419428 0.215162 0.40254
0.755583 0.469852 0.188374 0.415751
0.723236 0.518263 0.160779 0.427181
0.687791 0.564456 0.132496 0.436782
0.649401 0.608231 0.103646 0.444512
0.608231 0.649401 0.0743513 0.450339
0.564456 0.687791 0.0447385 0.454238
0.518263 0.723236 0.0149341 0.456191
0.469852 0.755583 -0.0149342 0.456191
0.419428 0.784695 -0.0447385 0.454238
0.367209 0.810447 -0.0743513 0.450339
0.313417 0.832728 -0.103646 0.444512
0.258283 0.851444 -0.132496 0.436782
0.202043 0.866513 -0.160779 0.427181
0.144937 0.877872 -0.188374 0.415751
0.0872113 0.885472 -0.215162 0.40254
0.0291119 0.88928 -0.241029 0.387606
-0.0291121 0.88928 -0.265864 0.371012
-0.0872115 0.885472 -0.28956 0.352829
-0.144937 0.877872 -0.312016 0.333136
-0.202043 0.866513 -0.333136 0.312016
-0.258283 0.851444 -0.352829 0.28956
-0.313417 0.832728 -0.371012 0.265863
-0.367209 0.810447 -0.387606 0.241029
-0.419428 0.784695 -0.40254 0.215162
-0.469852 0.755583 -0.415751 0.188374
-0.518263 0.723236 -0.427181 0.160779
-0.564456 0.687791 -0.436782 0.132496
-0.608231 0.649401 -0.444512 0.103646
-0.649401 0.608231 -0.450339 0.0743513
-0.687791 0.564456 -0.454238 0.0447385
-0.723236 0.518263 -0.456191 0.0149342
-0.755583 0.469852 -0.456191 -0.0149342
-0.784695 0.419428 -0.454238 -0.0447384
-0.810447 0.367209 -0.450339 -0.0743513
-0.832728 0.313417 -0.444512 -0.103646
-0.851444 0.258283 -0.436782 -0.132496
-0.866513 0.202043 -0.427181 -0.160779
-0.877872 0.144937 -0.415751 -0.188374
-0.885472 0.0872113 -0.40254 -0.215162
-0.88928 0.0291121 -0.387606 -0.241029
0.912382 0.0298683 0.306937 0.269177
0.908475 0.089477 0.288675 0.288675
0.900678 0.148703 0.269177 0.306937
0.889024 0.207291 0.248526 0.323885
0.873563 0.264992 0.226811 0.339446
0.854361 0.321559 0.204124 0.353553
0.831501 0.376748 0.180564 0.366147
0.80508 0.430324 0.15623 0.377172
0.775212 0.482058 0.131227 0.386583
0.742024 0.531727 0.105662 0.394338
0.705659 0.579119 0.0796453 0.400404
0.666272 0.624032 0.0532871 0.404756
0.624032 0.666272 0.0267007 0.407374
0.579119 0.705659 -9.12808e-10 0.408248
0.531727 0.742024 -0.0267007 0.407374
0.482058 0.775212 -0.0532871 0.404756
0.430324 0.80508 -0.0796453 0.400404
0.376748 0.831501 -0.105662 0.394338
0.321559 0.854361 -0.131227 0.386583
0.264992 0.873563 -0.15623 0.377172
0.207291 0.889024 -0.180564 0.366147
0.148702 0.900678 -0.204124 0.353553
0.0894769 0.908475 -0.226811 0.339446
0.0298682 0.912382 -0.248526 0.323885
-0.0298684 0.912382 -0.269177 0.306937
-0.0894771 0.908475 -0.288675 0.288675
-0.148703 0.900678 -0.306937 0.269177
-0.207291 0.889024 -0.323885 0.248526
-0.264993 0.873563 -0.339446 0.226811
-0.321559 0.854361 -0.353553 0.204124
-0.376748 0.831501 -0.366147 0.180564
-0.430324 0.80508 -0.377172 0.15623
-0.482058 0.775212 -0.386583 0.131227
-0.531727 0.742024 -0.394338 0.105662
-0.579119 0.705659 -0.400404 0.0796453
-0.624032 0.666272 -0.404756 0.0532871
-0.666272 0.624032 -0.407374 0.0267007
-0.705659 0.579119 -0.408248 -1.87579e-08
-0.742024 0.531727 -0.407374 -0.0267007
-0.775212 0.482058 -0.404756 -0.0532871
-0.80508 0.430324 -0.400404 -0.0796452
-0.831501 0.376748 -0.394338 -0.105662
-0.854361 0.321559 -0.386583 -0.131227
-0.873563 0.264992 -0.377172 -0.15623
-0.889024 0.207291 -0.366147 -0.180564
-0.900678 0.148703 -0.353553 -0.204124
-0.908475 0.089477 -0.339446 -0.226811
-0.912382 0.0298684 -0.323885 -0.248526
0.912382 0.0298683 0.353553 0.204124
0.908475 0.089477 0.339446 0.226811
0.900678 0.148703 0.323885 0.248526
0.889024 0.207291 0.306937 0.269177
0.873563 0.264992 0.288675 0.288675
0.854361 0.321559 0.269177 0.306937
0.831501 0.376748 0.248526 0.323885
0.80508 0.430324 0.226811 0.339446
0.775212 0.482058 0.204124 0.353553
0.742024 0.531727 0.180564 0.366147
0.705659 0.579119 0.15623 0.377172
0.666272 0.624032 0.131227 0.386583
0.624032 0.666272 0.105662 0.394338
0.579119 0.705659 0.0796453 0.400404
0.531727 0.742024 0.0532871 0.404756
0.482058 0.775212 0.0267007 0.407374
0.430324 0.80508 -3.35603e-08 0.408248
0.376748 0.831501 -0.0267007 0.407374
0.321559 0.854361 -0.0532871 0.404756
0.264992 0.873563 -0.0796453 0.400404
0.207291 0.889024 -0.105662 0.394338
0.148702 0.900678 -0.131227 0.386583
0.0894769 0.908475 -0.15623 0.377172
0.0298682 0.912382 -0.180564 0.366147
-0.0298684 0.912382 -0.204124 0.353553
-0.0894771 0.908475 -0.226811 0.339446
-0.148703 0.900678 -0.248526 0.323885
-0.207291 0.889024 -0.269177 0.306937
-0.264993 0.873563 -0.288675 0.288675
-0.321559 0.854361 -0.306937 0.269177
-0.376748 0.831501 -0.323885 0.248526
-0.430324 0.80508 -0.339446 0.226811
-0.482058 0.775212 -0.353553 0.204124
-0.531727 0.742024 -0.366147 0.180564
-0.579119 0.705659 -0.377172 0.15623
-0.624032 0.666272 -0.386583 0.131227
-0.666272 0.624032 -0.394338 0.105662
-0.705659 0.579119 -0.400404 0.0796453
-0.742024 0.531727 -0.404756 0.0532871
-0.775212 0.482058 -0.407374 0.0267007
-0.80508 0.430324 -0.408248 4.59286e-08
-0.831501 0.376748 -0.407374 -0.0267007
-0.854361 0.321559 -0.404756 -0.0532871
-0.873563 0.264992 -0.400404 -0.0796453
-0.889024 0.207291 -0.394338 -0.105662
-0.900678 0.148703 -0.386583 -0.131227
-0.908475 0.089477 -0.377172 -0.15623
-0.912382 0.0298684 -0.366147 -0.180564
0.933521 0.0305603 0.296084 0.199846
0.929524 0.0915501 0.28238 0.218783
0.921546 0.152148 0.267466 0.236783
0.909622 0.212094 0.251407 0.253769
0.893803 0.271132 0.234272 0.269668
0.874156 0.329009 0.216133 0.284413
0.850766 0.385477 0.197069 0.29794
0.823733 0.440295 0.17716 0.310191
0.793173 0.493227 0.156494 0.321114
0.759216 0.544047 0.135157 0.330661
0.722008 0.592537 0.113241 0.338793
0.681709 0.63849 0.0908405 0.345474
0.63849 0.681709 0.068051 0.350675
0.592537 0.722008 0.04497 0.354375
0.544047 0.759216 0.0216964 0.356558
0.493227 0.793173 -0.00167001 0.357213
0.440295 0.823733 -0.0250293 0.356339
0.385477 0.850766 -0.0482814 0.353939
0.329009 0.874156 -0.0713268 0.350024
0.271132 0.893803 -0.0940667 0.344609
0.212094 0.909622 -0.116404 0.337719
0.152148 0.921546 -0.138243 0.329383
0.09155 0.929524 -0.159489 0.319636
0.0305602 0.933521 -0.180053 0.308521
-0.0305604 0.933521 -0.199846 0.296084
-0.0915502 0.929524 -0.218783 0.28238
-0.152148 0.921546 -0.236783 0.267466
-0.212094 0.909622 -0.253769 0.251407
-0.271132 0.893803 -0.269668 0.234272
-0.329009 0.874156 -0.284413 0.216133
-0.385477 0.850766 -0.29794 0.197069
-0.440295 0.823733 -0.310191 0.17716
-0.493227 0.793173 -0.321114 0.156494
-0.544047 0.759216 -0.330661 0.135157
-0.592537 0.722008 -0.338793 0.113241
-0.63849 0.681709 -0.345474 0.0908405
-0.681709 0.63849 -0.350675 0.068051
-0.722008 0.592537 -0.354375 0.04497
-0.759216 0.544047 -0.356558 0.0216965
-0.793173 0.493227 -0.357213 -0.00166999
-0.823733 0.440295 -0.356339 -0.0250292
-0.850766 0.385477 -0.353939 -0.0482814
-0.874156 0.329009 -0.350024 -0.0713268
-0.893803 0.271132 -0.344609 -0.0940667
-0.909622 0.212094 -0.337719 -0.116404
-0.921546 0.152148 -0.329383 -0.138242
-0.929524 0.0915501 -0.319636 -0.159489
-0.933521 0.0305604 -0.308521 -0.180053
0.88928 0.029112 0.444512 0.103646
0.885472 0.0872114 0.436782 0.132496
0.877872 0.144937 0.427181 0.160779
0.866513 0.202043 0.415751 0.188374
0.851444 0.258283 0.40254 0.215162
0.832728 0.313417 0.387606 0.241029
0.810447 0.367209 0.371012 0.265863
0.784695 0.419428 0.352829 0.28956
0.755583 0.469852 0.333136 0.312016
0.723236 0.518263 0.312016 0.333136
0.687791 0.564456 0.28956 0.352829
0.649401 0.608231 0.265863 0.371012
0.608231 0.649401 0.241029 0.387606
0.564456 0.687791 0.215162 0.40254
0.518263 0.723236 0.188374 0.415751
0.469852 0.755583 0.160779 0.427181
0.419428 0.784695 0.132496 0.436782
0.367209 0.810447 0.103646 0.444512
0.313417 0.832728 0.0743512 0.450339
0.258283 0.851444 0.0447385 0.454238
0.202043 0.866513 0.0149341 0.456191
0.144937 0.877872 -0.0149342 0.456191
0.0872113 0.885472 -0.0447386 0.454238
0.0291119 0.88928 -0.0743513 0.450339
-0.0291121 0.88928 -0.103646 0.444512
-0.0872115 0.885472 -0.132496 0.436781
-0.144937 0.877872 -0.160779 0.427181
-0.202043 0.866513 -0.188374 0.415751
-0.258283 0.851444 -0.215162 0.40254
-0.313417 0.832728 -0.241029 0.387606
-0.367209 0.810447 -0.265864 0.371012
-0.419428 0.784695 -0.28956 0.352829
-0.469852 0.755583 -0.312016 0.333136
-0.518263 0.723236 -0.333136 0.312016
-0.564456 0.687791 -0.352829 0.28956
-0.608231 0.649401 -0.371012 0.265863
-0.649401 0.608231 -0.387606 0.241029
-0.687791 0.564456 -0.40254 0.215162
-0.723236 0.518263 -0.415751 0.188374
-0.755583 0.469852 -0.427181 0.160779
-0.784695 0.419428 -0.436781 0.132496
-0.810447 0.367209 -0.444512 0.103646
-0.832728 0.313417 -0.450339 0.0743512
-0.851444 0.258283 -0.454238 0.0447385
-0.866513 0.202043 -0.456191 0.0149341
-0.877872 0.144937 -0.456191 -0.0149341
-0.885472 0.0872113 -0.454238 -0.0447385
-0.88928 0.0291121 -0.450339 -0.0743512
0.912382 0.0298683 0.386583 0.131227
0.908475 0.089477 0.377172 0.15623
0.900678 0.148703 0.366147 0.180564
0.889024 0.207291 0.353553 0.204124
0.873563 0.264992 0.339446 0.226811
0.854361 0.321559 0.323885 0.248526
0.831501 0.376748 0.306937 0.269177
0.80508 0.430324 0.288675 0.288675
0.775212 0.482058 0.269177 0.306937
0.742024 0.531727 0.248526 0.323885
0.705659 0.579119 0.226811 0.339446
0.666272 0.624032 0.204124 0.353553
0.624032 0.666272 0.180564 0.366147
0.579119 0.705659 0.15623 0.377172
0.531727 0.742024 0.131227 0.386583
0.482058 0.775212 0.105662 0.394338
0.430324 0.80508 0.0796453 0.400404
0.376748 0.831501 0.0532871 0.404756
0.321559 0.854361 0.0267007 0.407374
0.264992 0.873563 -1.75408e-08 0.408248
0.207291 0.889024 -0.0267007 0.407374
0.148702 0.900678 -0.0532871 0.404756
0.0894769 0.908475 -0.0796453 0.400404
0.0298682 0.912382 -0.105662 0.394338
-0.0298684 0.912382 -0.131227 0.386583
-0.0894771 0.908475 -0.15623 0.377172
-0.148703 0.900678 -0.180564 0.366147
-0.207291 0.889024 -0.204124 0.353553
-0.264993 0.873563 -0.226811 0.339446
-0.321559 0.854361 -0.248526 0.323885
-0.376748 0.831501 -0.269177 0.306937
-0.430324 0.80508 -0.288675 0.288675
-0.482058 0.775212 -0.306937 0.269177
-0.531727 0.742024 -0.323885 0.248526
-0.579119 0.705659 -0.339446 0.226811
-0.624032 0.666272 -0.353553 0.204124
-0.666272 0.624032 -0.366147 0.180564
-0.705659 0.579119 -0.377172 0.15623
-0.742024 0.531727 -0.386583 0.131227
-0.775212 0.482058 -0.394338 0.105662
-0.80508 0.430324 -0.400404 0.0796453
-0.831501 0.376748 -0.404756 0.0532871
-0.854361 0.321559 -0.407374 0.0267007
-0.873563 0.264992 -0.408248 1.32811e-08
-0.889024 0.207291 -0.407374 -0.0267007
-0.900678 0.148703 -0.404756 -0.0532871
-0.908475 0.089477 -0.400404 -0.0796453
-0.912382 0.0298684 -0.394338 -0.105662
0.912382 0.0298683 0.404756 0.0532871
0.908475 0.089477 0.400404 0.0796453
0.900678 0.148703 0.394338 0.105662
0.889024 0.207291 0.386583 0.131227
0.873563 0.264992 0.377172 0.15623
0.854361 0.321559 0.366147 0.180564
0.831501 0.376748 0.353553 0.204124
0.80508 0.430324 0.339446 0.226811
0.775212 0.482058 0.323885 0.248526
0.742024 0.531727 0.306937 0.269177
0.705659 0.579119 0.288675 0.288675
0.666272 0.624032 0.269177 0.306937
0.624032 0.666272 0.248526 0.323885
0.579119 0.705659 0.226811 0.339446
0.531727 0.742024 0.204124 0.353553
0.482058 0.775212 0.180564 0.366147
0.430324 0.80508 0.15623 0.377172
0.376748 0.831501 0.131227 0.386583
0.321559 0.854361 0.105662 0.394338
0.264992 0.873563 0.0796453 0.400404
0.207291 0.889024 0.0532871 0.404756
0.148702 0.900678 0.0267007 0.407374
0.0894769 0.908475 -5.01883e-08 0.408248
0.0298682 0.912382 -0.0267008 0.407374
-0.0298684 0.912382 -0.0532871 0.404756
-0.0894771 0.908475 -0.0796453 0.400404
-0.148703 0.900678 -0.105662 0.394338
-0.207291 0.889024 -0.131227 0.386583
-0.264993 0.873563 -0.15623 0.377172
-0.321559 0.854361 -0.180564 0.366147
-0.376748 0.831501 -0.204124 0.353553
-0.430324 0.80508 -0.226811 0.339446
-0.482058 0.775212 -0.248526 0.323885
-0.531727 0.742024 -0.269177 0.306937
-0.579119 0.705659 -0.288675 0.288675
-0.624032 0.666272 -0.306937 0.269177
-0.666272 0.624032 -0.323885 0.248526
-0.705659 0.579119 -0.339446 0.226811
-0.742024 0.531727 -0.353553 0.204124
-0.775212 0.482058 -0.366147 0.180564
-0.80508 0.430324 -0.377172 0.15623
-0.831501 0.376748 -0.386583 0.131227
-0.854361 0.321559 -0.394338 0.105662
-0.873563 0.264992 -0.400404 0.0796453
-0.889024 0.207291 -0.404756 0.0532871
-0.900678 0.148703 -0.407374 0.0267007
-0.908475 0.089477 -0.408248 -1.93664e-08
-0.912382 0.0298684 -0.407374 -0.0267007
0.933521 0.0305603 0.353472 0.0515886
0.929524 0.0915501 0.349342 0.0745963
0.921546 0.152148 0.343715 0.0972846
0.909622 0.212094 0.336616 0.119556
0.893803 0.271132 0.328076 0.141316
0.874156 0.329009 0.318131 0.162471
0.850766 0.385477 0.306824 0.18293
0.823733 0.440295 0.294203 0.202605
0.793173 0.493227 0.280322 0.221413
0.759216 0.544047 0.265241 0.239273
0.722008 0.592537 0.249023 0.256108
0.681709 0.63849 0.23174 0.271847
0.63849 0.681709 0.213464 0.286421
0.592537 0.722008 0.194274 0.299769
0.544047 0.759216 0.174252 0.311834
0.493227 0.793173 0.153484 0.322563
0.440295 0.823733 0.132059 0.33191
0.385477 0.850766 0.110068 0.339837
0.329009 0.874156 0.0876064 0.346308
0.271132 0.893803 0.0647692 0.351296
0.212094 0.909622 0.0416547 0.35478
0.152148 0.921546 0.0183617 0.356745
0.09155 0.929524 -0.00500984 0.357182
0.0305602 0.933521 -0.0283599 0.35609
-0.0305604 0.933521 -0.0515886 0.353472
-0.0915502 0.929524 -0.0745963 0.349342
-0.152148 0.921546 -0.0972847 0.343715
-0.212094 0.909622 -0.119556 0.336616
-0.271132 0.893803 -0.141316 0.328076
-0.329009 0.874156 -0.162471 0.318131
-0.385477 0.850766 -0.18293 0.306824
-0.440295 0.823733 -0.202605 0.294203
-0.493227 0.793173 -0.221413 0.280322
-0.544047 0.759216 -0.239273 0.265241
-0.592537 0.722008 -0.256108 0.249023
-0.63849 0.681709 -0.271847 0.23174
-0.681709 0.63849 -0.286421 0.213464
-0.722008 0.592537 -0.299769 0.194274
-0.759216 0.544047 -0.311834 0.174252
-0.793173 0.493227 -0.322563 0.153484
-0.823733 0.440295 -0.33191 0.132059
-0.850766 0.385477 -0.339837 0.110069
-0.874156 0.329009 -0.346308 0.0876064
-0.893803 0.271132 -0.351296 0.0647693
-0.909622 0.212094 -0.35478 0.0416547
-0.921546 0.152148 -0.356745 0.0183618
-0.929524 0.0915501 -0.357182 -0.00500981
-0.933521 0.0305604 -0.35609 -0.0283599
0.933521 0.0305603 0.333131 0.12895
0.929524 0.0915501 0.323984 0.150462
0.921546 0.152148 0.313449 0.171329
0.909622 0.212094 0.301573 0.191463
0.893803 0.271132 0.288405 0.210777
0.874156 0.329009 0.274002 0.229188
0.850766 0.385477 0.258425 0.246618
0.823733 0.440295 0.241743 0.262992
0.793173 0.493227 0.224025 0.278239
0.759216 0.544047 0.205347 0.292296
0.722008 0.592537 0.18579 0.3051
0.681709 0.63849 0.165438 0.316598
0.63849 0.681709 0.144377 0.32674
0.592537 0.722008 0.122698 0.335484
0.544047 0.759216 0.100494 0.34279
0.493227 0.793173 0.0778593 0.348629
0.440295 0.823733 0.0548912 0.352975
0.385477 0.850766 0.031688 0.355809
0.329009 0.874156 0.00834915 0.35712
0.271132 0.893803 -0.0150255 0.356901
0.212094 0.909622 -0.0383357 0.355154
0.152148 0.921546 -0.0614819 0.351887
0.09155 0.929524 -0.0843647 0.347112
0.0305602 0.933521 -0.106886 0.340851
-0.0305604 0.933521 -0.12895 0.333131
-0.0915502 0.929524 -0.150462 0.323984
-0.152148 0.921546 -0.171329 0.313449
-0.212094 0.909622 -0.191463 0.301573
-0.271132 0.893803 -0.210777 0.288405
-0.329009 0.874156 -0.229188 0.274002
-0.385477 0.850766 -0.246618 0.258425
-0.440295 0.823733 -0.262992 0.241743
-0.493227 0.793173 -0.278239 0.224025
-0.544047 0.759216 -0.292296 0.205347
-0.592537 0.722008 -0.3051 0.18579
-0.63849 0.681709 -0.316598 0.165438
-0.681709 0.63849 -0.32674 0.144377
-0.722008 0.592537 -0.335484 0.122698
-0.759216 0.544047 -0.34279 0.100494
-0.793173 0.493227 -0.348629 0.0778593
-0.823733 0.440295 -0.352975 0.0548913
-0.850766 0.385477 -0.355809 0.031688
-0.874156 0.329009 -0.35712 0.00834914
-0.893803 0.271132 -0.356901 -0.0150254
-0.909622 0.212094 -0.355154 -0.0383358
-0.921546 0.152148 -0.351887 -0.0614818
-0.929524 0.0915501 -0.347112 -0.0843647
-0.933521 0.0305604 -0.340851 -0.106886
0.951462 0.0311476 0.278894 0.126365
0.947388 0.0933095 0.270032 0.144335
0.939256 0.155072 0.260014 0.161687
0.927103 0.21617 0.248882 0.178347
0.91098 0.276343 0.236685 0.194242
0.890956 0.335332 0.223474 0.209307
0.867117 0.392885 0.209307 0.223474
0.839564 0.448756 0.194242 0.236685
0.808416 0.502706 0.178347 0.248882
0.773807 0.554502 0.161687 0.260014
0.735884 0.603924 0.144335 0.270032
0.69481 0.650761 0.126365 0.278894
0.65076 0.69481 0.107854 0.286561
0.603924 0.735884 0.0888812 0.293002
0.554502 0.773807 0.0695276 0.298188
0.502706 0.808416 0.0498763 0.302097
0.448756 0.839564 0.0300115 0.304712
0.392885 0.867117 0.0100181 0.306022
0.335332 0.890956 -0.0100181 0.306022
0.276343 0.91098 -0.0300115 0.304712
0.21617 0.927103 -0.0498764 0.302097
0.155072 0.939256 -0.0695277 0.298188
0.0933094 0.947388 -0.0888812 0.293002
0.0311475 0.951462 -0.107854 0.286561
-0.0311477 0.951462 -0.126365 0.278894
-0.0933096 0.947388 -0.144335 0.270032
-0.155072 0.939256 -0.161687 0.260014
-0.21617 0.927103 -0.178347 0.248882
-0.276343 0.91098 -0.194243 0.236685
-0.335332 0.890956 -0.209307 0.223474
-0.392886 0.867116 -0.223474 0.209307
-0.448756 0.839564 -0.236685 0.194243
-0.502706 0.808416 -0.248882 0.178347
-0.554502 0.773807 -0.260014 0.161687
-0.603924 0.735884 -0.270032 0.144335
-0.650761 0.69481 -0.278894 0.126365
-0.69481 0.650761 -0.286561 0.107854
-0.735884 0.603924 -0.293002 0.0888812
-0.773807 0.554502 -0.298188 0.0695276
-0.808416 0.502706 -0.302097 0.0498763
-0.839564 0.448756 -0.304712 0.0300115
-0.867117 0.392885 -0.306022 0.0100181
-0.890956 0.335332 -0.306022 -0.0100182
-0.91098 0.276343 -0.304712 -0.0300115
-0.927103 0.21617 -0.302097 -0.0498764
-0.939256 0.155072 -0.298188 -0.0695276
-0.947388 0.0933095 -0.293002 -0.0888812
-0.951462 0.0311477 -0.286562 -0.107854
0.951462 0.0311476 0.302097 0.0498763
0.947388 0.0933095 0.298188 0.0695276
0.939256 0.155072 0.293002 0.0888812
0.927103 0.21617 0.286561 0.107854
0.91098 0.276343 0.278894 0.126365
0.890956 0.335332 0.270032 0.144335
0.867117 0.392885 0.260014 0.161687
0.839564 0.448756 0.248882 0.178347
0.808416 0.502706 0.236685 0.194242
0.773807 0.554502 0.223474 0.209307
0.735884 0.603924 0.209307 0.223474
0.69481 0.650761 0.194242 0.236685
0.65076 0.69481 0.178347 0.248882
0.603924 0.735884 0.161687 0.260014
0.554502 0.773807 0.144335 0.270032
0.502706 0.808416 0.126365 0.278894
0.448756 0.839564 0.107854 0.286562
0.392885 0.867117 0.0888811 0.293002
0.335332 0.890956 0.0695276 0.298188
0.276343 0.91098 0.0498763 0.302097
0.21617 0.927103 0.0300115 0.304712
0.155072 0.939256 0.0100181 0.306022
0.0933094 0.947388 -0.0100182 0.306022
0.0311475 0.951462 -0.0300115 0.304712
-0.0311477 0.951462 -0.0498764 0.302097
-0.0933096 0.947388 -0.0695276 0.298188
-0.155072 0.939256 -0.0888812 0.293002
-0.21617 0.927103 -0.107854 0.286561
-0.276343 0.91098 -0.126365 0.278894
-0.335332 0.890956 -0.144335 0.270032
-0.392886 0.867116 -0.161687 0.260014
-0.448756 0.839564 -0.178347 0.248882
-0.502706 0.808416 -0.194242 0.236685
-0.554502 0.773807 -0.209307 0.223474
-0.603924 0.735884 -0.223474 0.209307
-0.650761 0.69481 -0.236685 0.194242
-0.69481 0.650761 -0.248882 0.178347
-0.735884 0.603924 -0.260014 0.161687
-0.773807 0.554502 -0.270032 0.144335
-0.808416 0.502706 -0.278894 0.126365
-0.839564 0.448756 -0.286561 0.107854
-0.867117 0.392885 -0.293002 0.0888812
-0.890956 0.335332 -0.298188 0.0695276
-0.91098 0.276343 -0.302097 0.0498764
-0.927103 0.21617 -0.304712 0.0300115
-0.939256 0.155072 -0.306022 0.0100182
-0.947388 0.0933095 -0.306022 -0.0100181
-0.951462 0.0311477 -0.304712 -0.0300115
0.966382 0.0316361 0.250573 0.0481394
0.962244 0.0947728 0.246888 0.0644245
0.953986 0.157504 0.242146 0.0804338
0.941642 0.21956 0.236367 0.0960987
0.925266 0.280676 0.229575 0.111352
0.904928 0.340591 0.221801 0.126129
0.880714 0.399046 0.213077 0.140365
0.85273 0.455794 0.20344 0.154
0.821094 0.510589 0.192933 0.166976
0.785942 0.563198 0.181599 0.179237
0.747424 0.613395 0.169487 0.190731
0.705706 0.660965 0.15665 0.201407
0.660965 0.705706 0.143142 0.211221
0.613395 0.747424 0.129021 0.220131
0.563198 0.785942 0.114348 0.228098
0.510589 0.821094 0.0991844 0.235089
0.455793 0.85273 0.0835965 0.241072
0.399046 0.880714 0.0676507 0.246023
0.340591 0.904928 0.0514151 0.249921
0.280676 0.925266 0.0349594 0.252749
0.21956 0.941642 0.018354 0.254494
0.157504 0.953986 0.00166994 0.25515
0.0947727 0.962244 -0.0150212 0.254713
0.031636 0.966382 -0.0316481 0.253185
-0.0316362 0.966382 -0.0481394 0.250573
-0.0947729 0.962244 -0.0644246 0.246888
-0.157504 0.953986 -0.0804339 0.242146
-0.21956 0.941642 -0.0960987 0.236367
-0.280676 0.925266 -0.111352 0.229575
-0.340591 0.904927 -0.126129 0.221801
-0.399047 0.880714 -0.140365 0.213077
-0.455793 0.85273 -0.154 0.203441
-0.510589 0.821094 -0.166976 0.192933
-0.563198 0.785941 -0.179237 0.181599
-0.613395 0.747424 -0.190731 0.169487
-0.660966 0.705706 -0.201407 0.15665
-0.705706 0.660966 -0.211221 0.143142
-0.747424 0.613395 -0.220131 0.129021
-0.785942 0.563198 -0.228098 0.114348
-0.821094 0.510589 -0.235089 0.0991844
-0.85273 0.455794 -0.241072 0.0835966
-0.880714 0.399046 -0.246023 0.0676507
-0.904928 0.340591 -0.249921 0.0514151
-0.925266 0.280676 -0.252749 0.0349594
-0.941642 0.21956 -0.254494 0.018354
-0.953986 0.157504 -0.25515 0.00166999
-0.962244 0.0947727 -0.254713 -0.0150212
-0.966382 0.0316362 -0.253185 -0.031648
0.933521 0.0305603 0.244191 0.26072
0.929524 0.0915501 0.226616 0.276133
0.921546 0.152148 0.208071 0.290363
0.909622 0.212094 0.188635 0.30335
0.893803 0.271132 0.168391 0.315037
0.874156 0.329009 0.147426 0.325376
0.850766 0.385477 0.12583 0.334322
0.823733 0.440295 0.103695 0.341836
0.793173 0.493227 0.0811156 0.347886
0.759216 0.544047 0.0581891 0.352446
0.722008 0.592537 0.0350134 0.355497
0.681709 0.63849 0.0116878 0.357026
0.63849 0.681709 -0.0116878 0.357026
0.592537 0.722008 -0.0350134 0.355497
0.544047 0.759216 -0.0581891 0.352446
0.493227 0.793173 -0.0811156 0.347886
0.440295 0.823733 -0.103695 0.341836
0.385477 0.850766 -0.12583 0.334322
0.329009 0.874156 -0.147426 0.325376
0.271132 0.893803 -0.168391 0.315037
0.212094 0.909622 -0.188635 0.30335
0.152148 0.921546 -0.208071 0.290363
0.09155 0.929524 -0.226616 0.276133
0.0305602 0.933521 -0.244191 0.26072
-0.0305604 0.933521 -0.26072 0.244191
-0.0915502 0.929524 -0.276133 0.226616
-0.152148 0.921546 -0.290363 0.208071
-0.212094 0.909622 -0.30335 0.188635
-0.271132 0.893803 -0.315038 0.168391
-0.329009 0.874156 -0.325376 0.147426
-0.385477 0.850766 -0.334322 0.12583
-0.440295 0.823733 -0.341836 0.103695
-0.493227 0.793173 -0.347886 0.0811156
-0.544047 0.759216 -0.352446 0.058189
-0.592537 0.722008 -0.355497 0.0350134
-0.63849 0.681709 -0.357026 0.0116878
-0.681709 0.63849 -0.357026 -0.0116878
-0.722008 0.592537 -0.355497 -0.0350134
-0.759216 0.544047 -0.352446 -0.058189
-0.793173 0.493227 -0.347886 -0.0811156
-0.823733 0.440295 -0.341836 -0.103695
-0.850766 0.385477 -0.334322 -0.12583
-0.874156 0.329009 -0.325376 -0.147426
-0.893803 0.271132 -0.315037 -0.168391
-0.909622 0.212094 -0.30335 -0.188635
-0.921546 0.152148 -0.290363 -0.208071
-0.929524 0.0915501 -0.276133 -0.226616
-0.933521 0.0305604 -0.26072 -0.244191
0.951462 0.0311476 0.178347 0.248882
0.947388 0.0933095 0.161687 0.260014
0.939256 0.155072 0.144335 0.270032
0.927103 0.21617 0.126365 0.278894
0.91098 0.276343 0.107854 0.286561
0.890956 0.335332 0.0888812 0.293002
0.867117 0.392885 0.0695276 0.298188
0.839564 0.448756 0.0498763 0.302097
0.808416 0.502706 0.0300115 0.304712
0.773807 0.554502 0.0100181 0.306022
0.735884 0.603924 -0.0100181 0.306022
0.69481 0.650761 -0.0300115 0.304712
0.65076 0.69481 -0.0498764 0.302097
0.603924 0.735884 -0.0695276 0.298188
0.554502 0.773807 -0.0888812 0.293002
0.502706 0.808416 -0.107854 0.286561
0.448756 0.839564 -0.126365 0.278894
0.392885 0.867117 -0.144335 0.270032
0.335332 0.890956 -0.161687 0.260014
0.276343 0.91098 -0.178347 0.248882
0.21617 0.927103 -0.194242 0.236685
0.155072 0.939256 -0.209307 0.223474
0.0933094 0.947388 -0.223474 0.209307
0.0311475 0.951462 -0.236685 0.194242
-0.0311477 0.951462 -0.248882 0.178347
-0.0933096 0.947388 -0.260014 0.161687
-0.155072 0.939256 -0.270032 0.144335
-0.21617 0.927103 -0.278894 0.126365
-0.276343 0.91098 -0.286562 0.107854
-0.335332 0.890956 -0.293002 0.0888811
-0.392886 0.867116 -0.298188 0.0695276
-0.448756 0.839564 -0.302097 0.0498764
-0.502706 0.808416 -0.304712 0.0300115
-0.554502 0.773807 -0.306022 0.0100181
-0.603924 0.735884 -0.306022 -0.0100181
-0.650761 0.69481 -0.304712 -0.0300115
-0.69481 0.650761 -0.302097 -0.0498763
-0.735884 0.603924 -0.298188 -0.0695276
-0.773807 0.554502 -0.293002 -0.0888811
-0.808416 0.502706 -0.286561 -0.107854
-0.839564 0.448756 -0.278894 -0.126365
-0.867117 0.392885 -0.270032 -0.144335
-0.890956 0.335332 -0.260014 -0.161687
-0.91098 0.276343 -0.248882 -0.178347
-0.927103 0.21617 -0.236685 -0.194242
-0.939256 0.155072 -0.223474 -0.209307
-0.947388 0.0933095 -0.209307 -0.223474
-0.951462 0.0311477 -0.194243 -0.236685
0.951462 0.0311476 0.236685 0.194242
0.947388 0.0933095 0.223474 0.209307
0.939256 0.155072 0.209307 0.223474
0.927103 0.21617 0.194242 0.236685
0.91098 0.276343 0.178347 0.248882
0.890956 0.335332 0.161687 0.260014
0.867117 0.392885 0.144335 0.270032
0.839564 0.448756 0.126365 0.278894
0.808416 0.502706 0.107854 0.286561
0.773807 0.554502 0.0888812 0.293002
0.735884 0.603924 0.0695276 0.298188
0.69481 0.650761 0.0498763 0.302097
0.65076 0.69481 0.0300115 0.304712
0.603924 0.735884 0.0100181 0.306022
0.554502 0.773807 -0.0100181 0.306022
0.502706 0.808416 -0.0300115 0.304712
0.448756 0.839564 -0.0498764 0.302097
0.392885 0.867117 -0.0695276 0.298188
0.335332 0.890956 -0.0888812 0.293002
0.276343 0.91098 -0.107854 0.286561
0.21617 0.927103 -0.126365 0.278894
0.155072 0.939256 -0.144335 0.270032
0.0933094 0.947388 -0.161687 0.260014
0.0311475 0.951462 -0.178347 0.248882
-0.0311477 0.951462 -0.194243 0.236685
-0.0933096 0.947388 -0.209307 0.223474
-0.155072 0.939256 -0.223474 0.209307
-0.21617 0.927103 -0.236685 0.194242
-0.276343 0.91098 -0.248882 0.178347
-0.335332 0.890956 -0.260014 0.161687
-0.392886 0.867116 -0.270032 0.144335
-0.448756 0.839564 -0.278894 0.126365
-0.502706 0.808416 -0.286561 0.107854
-0.554502 0.773807 -0.293002 0.0888811
-0.603924 0.735884 -0.298188 0.0695276
-0.650761 0.69481 -0.302097 0.0498763
-0.69481 0.650761 -0.304712 0.0300115
-0.735884 0.603924 -0.306022 0.0100181
-0.773807 0.554502 -0.306022 -0.0100181
-0.808416 0.502706 -0.304712 -0.0300115
-0.839564 0.448756 -0.302097 -0.0498763
-0.867117 0.392885 -0.298188 -0.0695276
-0.890956 0.335332 -0.293002 -0.0888812
-0.91098 0.276343 -0.286561 -0.107854
-0.927103 0.21617 -0.278894 -0.126365
-0.939256 0.155072 -0.270032 -0.144335
-0.947388 0.0933095 -0.260014 -0.161687
-0.951462 0.0311477 -0.248882 -0.178347
0.966382 0.0316361 0.174422 0.186229
0.962244 0.0947728 0.161869 0.197238
0.953986 0.157504 0.148622 0.207402
0.941642 0.21956 0.134739 0.216678
0.925266 0.280676 0.120279 0.225027
0.904928 0.340591 0.105304 0.232412
0.880714 0.399046 0.0898784 0.238801
0.85273 0.455794 0.0740676 0.244168
0.821094 0.510589 0.0579397 0.24849
0.785942 0.563198 0.0415636 0.251747
0.747424 0.613395 0.0250096 0.253927
0.705706 0.660965 0.00834844 0.255019
0.660965 0.705706 -0.00834845 0.255019
0.613395 0.747424 -0.0250096 0.253927
0.563198 0.785942 -0.0415636 0.251747
0.510589 0.821094 -0.0579397 0.24849
0.455793 0.85273 -0.0740677 0.244168
0.399046 0.880714 -0.0898784 0.238801
0.340591 0.904928 -0.105304 0.232412
0.280676 0.925266 -0.120279 0.225027
0.21956 0.941642 -0.134739 0.216678
0.157504 0.953986 -0.148622 0.207402
0.0947727 0.962244 -0.161869 0.197238
0.031636 0.966382 -0.174422 0.186229
-0.0316362 0.966382 -0.186229 0.174422
-0.0947729 0.962244 -0.197238 0.161869
-0.157504 0.953986 -0.207402 0.148622
-0.21956 0.941642 -0.216678 0.134739
-0.280676 0.925266 -0.225027 0.120279
-0.340591 0.904927 -0.232412 0.105304
-0.399047 0.880714 -0.238801 0.0898784
-0.455793 0.85273 -0.244168 0.0740677
-0.510589 0.821094 -0.24849 0.0579397
-0.563198 0.785941 -0.251747 0.0415636
-0.613395 0.747424 -0.253927 0.0250096
-0.660966 0.705706 -0.255019 0.00834843
-0.705706 0.660966 -0.255019 -0.00834843
-0.747424 0.613395 -0.253927 -0.0250096
-0.785942 0.563198 -0.251747 -0.0415636
-0.821094 0.510589 -0.24849 -0.0579397
-0.85273 0.455794 -0.244168 -0.0740676
-0.880714 0.399046 -0.238801 -0.0898784
-0.904928 0.340591 -0.232412 -0.105304
-0.925266 0.280676 -0.225027 -0.120279
-0.941642 0.21956 -0.216678 -0.134739
-0.953986 0.157504 -0.207402 -0.148622
-0.962244 0.0947727 -0.197238 -0.161869
-0.966382 0.0316362 -0.186229 -0.174422
0.966382 0.0316361 0.108337 0.231013
0.962244 0.0947728 0.0929965 0.237604
0.953986 0.157504 0.0772574 0.243178
0.941642 0.21956 0.0611873 0.24771
0.925266 0.280676 0.0448553 0.251182
0.904928 0.340591 0.0283312 0.253577
0.880714 0.399046 0.0116858 0.254887
0.85273 0.455794 -0.00500964 0.255106
0.821094 0.510589 -0.0216836 0.254232
0.785942 0.563198 -0.0382648 0.25227
0.747424 0.613395 -0.0546821 0.249227
0.705706 0.660965 -0.0708652 0.245117
0.660965 0.705706 -0.0867449 0.239957
0.613395 0.747424 -0.102253 0.23377
0.563198 0.785942 -0.117324 0.226582
0.510589 0.821094 -0.131891 0.218423
0.455793 0.85273 -0.145895 0.20933
0.399046 0.880714 -0.159273 0.19934
0.340591 0.904928 -0.17197 0.188496
0.280676 0.925266 -0.18393 0.176845
0.21956 0.941642 -0.195102 0.164437
0.157504 0.953986 -0.205439 0.151324
0.0947727 0.962244 -0.214896 0.137564
0.031636 0.966382 -0.223433 0.123215
-0.0316362 0.966382 -0.231013 0.108337
-0.0947729 0.962244 -0.237604 0.0929965
-0.157504 0.953986 -0.243178 0.0772573
-0.21956 0.941642 -0.24771 0.0611873
-0.280676 0.925266 -0.251182 0.0448553
-0.340591 0.904927 -0.253577 0.0283312
-0.399047 0.880714 -0.254887 0.0116858
-0.455793 0.85273 -0.255106 -0.00500961
-0.510589 0.821094 -0.254232 -0.0216836
-0.563198 0.785941 -0.25227 -0.0382648
-0.613395 0.747424 -0.249227 -0.0546821
-0.660966 0.705706 -0.245117 -0.0708652
-0.705706 0.660966 -0.239957 -0.0867449
-0.747424 0.613395 -0.23377 -0.102253
-0.785942 0.563198 -0.226582 -0.117323
-0.821094 0.510589 -0.218423 -0.131891
-0.85273 0.455794 -0.20933 -0.145895
-0.880714 0.399046 -0.19934 -0.159273
-0.904928 0.340591 -0.188496 -0.17197
-0.925266 0.280676 -0.176845 -0.18393
-0.941642 0.21956 -0.164437 -0.195102
-0.953986 0.157504 -0.151324 -0.205439
-0.962244 0.0947727 -0.137564 -0.214896
-0.966382 0.0316362 -0.123215 -0.223433
0.978421 0.0320302 0.0332509 0.201398
0.974231 0.0959534 0.0200077 0.203141
0.96587 0.159466 0.00667876 0.204015
0.953372 0.222295 -0.00667876 0.204015
0.936792 0.284173 -0.0200077 0.203141
0.9162 0.344833 -0.0332509 0.201398
0.891686 0.404017 -0.0463517 0.198792
0.863352 0.461472 -0.0592541 0.195335
0.831322 0.516949 -0.0719027 0.191041
0.795732 0.570214 -0.0842435 0.185929
0.756735 0.621036 -0.0962235 0.180021
0.714497 0.669199 -0.107791 0.173343
0.669199 0.714497 -0.118898 0.165922
0.621036 0.756735 -0.129495 0.15779
0.570214 0.795732 -0.139538 0.148983
0.516949 0.831322 -0.148983 0.139538
0.461471 0.863352 -0.15779 0.129495
0.404017 0.891686 -0.165922 0.118898
0.344833 0.9162 -0.173343 0.107791
0.284173 0.936792 -0.180021 0.0962234
0.222295 0.953372 -0.185929 0.0842435
0.159466 0.96587 -0.191041 0.0719027
0.0959533 0.974231 -0.195335 0.0592541
0.0320301 0.978421 -0.198792 0.0463517
-0.0320303 0.978421 -0.201398 0.0332509
-0.0959535 0.974231 -0.203141 0.0200076
-0.159466 0.96587 -0.204015 0.00667874
-0.222295 0.953372 -0.204015 -0.00667877
-0.284173 0.936792 -0.203141 -0.0200077
-0.344834 0.9162 -0.201398 -0.0332509
-0.404018 0.891686 -0.198792 -0.0463518
-0.461471 0.863352 -0.195335 -0.0592541
-0.516949 0.831322 -0.191041 -0.0719027
-0.570214 0.795732 -0.185929 -0.0842435
-0.621036 0.756735 -0.180021 -0.0962234
-0.669199 0.714497 -0.173343 -0.107791
-0.714497 0.669199 -0.165922 -0.118898
-0.756735 0.621036 -0.15779 -0.129495
-0.795732 0.570214 -0.148983 -0.139538
-0.831322 0.516949 -0.139538 -0.148983
-0.863352 0.461472 -0.129495 -0.15779
-0.891686 0.404017 -0.118898 -0.165922
-0.9162 0.344833 -0.107791 -0.173343
-0.936792 0.284173 -0.0962235 -0.180021
-0.953372 0.222295 -0.0842435 -0.185929
-0.96587 0.159466 -0.0719028 -0.191041
-0.974231 0.0959533 -0.0592541 -0.195335
-0.978421 0.0320303 -0.0463518 -0.198792
0.978421 0.0320302 0.107791 0.173343
0.974231 0.0959534 0.0962235 0.180021
0.96587 0.159466 0.0842435 0.185929
0.953372 0.222295 0.0719027 0.191041
0.936792 0.284173 0.0592541 0.195335
0.9162 0.344833 0.0463518 0.198792
0.891686 0.404017 0.0332509 0.201398
0.863352 0.461472 0.0200077 0.203141
0.831322 0.516949 0.00667875 0.204015
0.795732 0.570214 -0.00667875 0.204015
0.756735 0.621036 -0.0200077 0.203141
0.714497 0.669199 -0.0332509 0.201398
0.669199 0.714497 -0.0463518 0.198792
0.621036 0.756735 -0.0592541 0.195335
0.570214 0.795732 -0.0719027 0.191041
0.516949 0.831322 -0.0842435 0.185929
0.461471 0.863352 -0.0962235 0.180021
0.404017 0.891686 -0.107791 0.173343
0.344833 0.9162 -0.118898 0.165922
0.284173 0.936792 -0.129495 0.15779
0.222295 0.953372 -0.139538 0.148983
0.159466 0.96587 -0.148983 0.139538
0.0959533 0.974231 -0.15779 0.129495
0.0320301 0.978421 -0.165922 0.118898
-0.0320303 0.978421 -0.173343 0.107791
-0.0959535 0.974231 -0.180021 0.0962234
-0.159466 0.96587 -0.185929 0.0842435
-0.222295 0.953372 -0.191041 0.0719027
-0.284173 0.936792 -0.195335 0.0592541
-0.344834 0.9162 -0.198792 0.0463517
-0.404018 0.891686 -0.201398 0.0332509
-0.461471 0.863352 -0.203141 0.0200077
-0.516949 0.831322 -0.204015 0.00667876
-0.570214 0.795732 -0.204015 -0.00667877
-0.621036 0.756735 -0.203141 -0.0200077
-0.669199 0.714497 -0.201398 -0.0332509
-0.714497 0.669199 -0.198792 -0.0463517
-0.756735 0.621036 -0.195335 -0.0592541
-0.795732 0.570214 -0.191041 -0.0719027
-0.831322 0.516949 -0.185929 -0.0842435
-0.863352 0.461472 -0.180021 -0.0962234
-0.891686 0.404017 -0.173343 -0.107791
-0.9162 0.344833 -0.165922 -0.118898
-0.936792 0.284173 -0.15779 -0.129495
-0.953372 0.222295 -0.148983 -0.139538
-0.96587 0.159466 -0.139538 -0.148983
-0.974231 0.0959533 -0.129495 -0.15779
-0.978421 0.0320303 -0.118898 -0.165922
0.987683 0.0323334 0.0347638 0.149094
0.983453 0.0968617 0.0249382 0.151048
0.975013 0.160975 0.0150057 0.152356
0.962397 0.224399 0.00500906 0.153011
0.94566 0.286863 -0.00500907 0.153011
0.924873 0.348098 -0.0150057 0.152356
0.900126 0.407842 -0.0249382 0.151048
0.871525 0.46584 -0.0347638 0.149094
0.839192 0.521843 -0.0444406 0.146501
0.803265 0.575611 -0.0539271 0.143281
0.763898 0.626915 -0.0631826 0.139447
0.72126 0.675534 -0.0721676 0.135016
0.675534 0.72126 -0.0808436 0.130007
0.626915 0.763898 -0.0891733 0.124441
0.575611 0.803265 -0.0971212 0.118343
0.521843 0.839192 -0.104653 0.111737
0.46584 0.871525 -0.111737 0.104653
0.407842 0.900126 -0.118343 0.0971212
0.348098 0.924873 -0.124441 0.0891733
0.286863 0.94566 -0.130007 0.0808435
0.224399 0.962397 -0.135016 0.0721676
0.160975 0.975013 -0.139447 0.0631826
0.0968616 0.983453 -0.143281 0.053927
0.0323333 0.987683 -0.146501 0.0444406
-0.0323335 0.987683 -0.149094 0.0347638
-0.0968618 0.983453 -0.151048 0.0249382
-0.160975 0.975013 -0.152356 0.0150057
-0.224399 0.962397 -0.153011 0.00500906
-0.286863 0.94566 -0.153011 -0.00500909
-0.348098 0.924873 -0.152356 -0.0150058
-0.407842 0.900126 -0.151048 -0.0249382
-0.46584 0.871525 -0.149094 -0.0347638
-0.521843 0.839192 -0.146501 -0.0444406
-0.575611 0.803265 -0.143281 -0.0539271
-0.626915 0.763898 -0.139447 -0.0631826
-0.675534 0.72126 -0.135016 -0.0721676
-0.72126 0.675534 -0.130007 -0.0808435
-0.763898 0.626915 -0.124441 -0.0891733
-0.803265 0.575611 -0.118343 -0.0971212
-0.839192 0.521843 -0.111737 -0.104653
-0.871525 0.46584 -0.104653 -0.111737
-0.900126 0.407842 -0.0971212 -0.118343
-0.924873 0.348098 -0.0891733 -0.124441
-0.94566 0.286863 -0.0808436 -0.130007
-0.962397 0.224399 -0.0721676 -0.135016
-0.975013 0.160975 -0.0631826 -0.139447
-0.983453 0.0968616 -0.053927 -0.143281
-0.987683 0.0323335 -0.0444406 -0.146501
0.966382 0.0316361 0.223433 0.123215
0.962244 0.0947728 0.214896 0.137564
0.953986 0.157504 0.205439 0.151324
0.941642 0.21956 0.195102 0.164437
0.925266 0.280676 0.18393 0.176845
0.904928 0.340591 0.17197 0.188496
0.880714 0.399046 0.159273 0.19934
0.85273 0.455794 0.145895 0.20933
0.821094 0.510589 0.131891 0.218423
0.785942 0.563198 0.117324 0.226582
0.747424 0.613395 0.102253 0.23377
0.705706 0.660965 0.0867449 0.239957
0.660965 0.705706 0.0708652 0.245117
0.613395 0.747424 0.0546821 0.249227
0.563198 0.785942 0.0382648 0.25227
0.510589 0.821094 0.0216836 0.254232
0.455793 0.85273 0.00500962 0.255106
0.399046 0.880714 -0.0116858 0.254887
0.340591 0.904928 -0.0283312 0.253577
0.280676 0.925266 -0.0448553 0.251182
0.21956 0.941642 -0.0611874 0.24771
0.157504 0.953986 -0.0772574 0.243178
0.0947727 0.962244 -0.0929966 0.237604
0.031636 0.966382 -0.108338 0.231013
-0.0316362 0.966382 -0.123215 0.223433
-0.0947729 0.962244 -0.137564 0.214896
-0.157504 0.953986 -0.151324 0.205439
-0.21956 0.941642 -0.164437 0.195102
-0.280676 0.925266 -0.176845 0.18393
-0.340591 0.904927 -0.188496 0.171969
-0.399047 0.880714 -0.19934 0.159273
-0.455793 0.85273 -0.20933 0.145895
-0.510589 0.821094 -0.218423 0.131891
-0.563198 0.785941 -0.226582 0.117323
-0.613395 0.747424 -0.23377 0.102253
-0.660966 0.705706 -0.239957 0.0867449
-0.705706 0.660966 -0.245117 0.0708652
-0.747424 0.613395 -0.249227 0.0546821
-0.785942 0.563198 -0.25227 0.0382648
-0.821094 0.510589 -0.254232 0.0216836
-0.85273 0.455794 -0.255106 0.00500967
-0.880714 0.399046 -0.254887 -0.0116858
-0.904928 0.340591 -0.253577 -0.0283313
-0.925266 0.280676 -0.251182 -0.0448553
-0.941642 0.21956 -0.24771 -0.0611874
-0.953986 0.157504 -0.243178 -0.0772573
-0.962244 0.0947727 -0.237604 -0.0929965
-0.966382 0.0316362 -0.231013 -0.108337
0.978421 0.0320302 0.165922 0.118898
0.974231 0.0959534 0.15779 0.129495
0.96587 0.159466 0.148983 0.139538
0.953372 0.222295 0.139538 0.148983
0.936792 0.284173 0.129495 0.15779
0.9162 0.344833 0.118898 0.165922
0.891686 0.404017 0.107791 0.173343
0.863352 0.461472 0.0962235 0.180021
0.831322 0.516949 0.0842435 0.185929
0.795732 0.570214 0.0719027 0.191041
0.756735 0.621036 0.0592541 0.195335
0.714497 0.669199 0.0463517 0.198792
0.669199 0.714497 0.0332509 0.201398
0.621036 0.756735 0.0200077 0.203141
0.570214 0.795732 0.00667874 0.204015
0.516949 0.831322 -0.00667877 0.204015
0.461471 0.863352 -0.0200077 0.203141
0.404017 0.891686 -0.0332509 0.201398
0.344833 0.9162 -0.0463518 0.198792
0.284173 0.936792 -0.0592541 0.195335
0.222295 0.953372 -0.0719027 0.191041
0.159466 0.96587 -0.0842435 0.185929
0.0959533 0.974231 -0.0962235 0.180021
0.0320301 0.978421 -0.107791 0.173343
-0.0320303 0.978421 -0.118898 0.165922
-0.0959535 0.974231 -0.129495 0.15779
-0.159466 0.96587 -0.139538 0.148983
-0.222295 0.953372 -0.148983 0.139538
-0.284173 0.936792 -0.15779 0.129495
-0.344834 0.9162 -0.165922 0.118898
-0.404018 0.891686 -0.173343 0.107791
-0.461471 0.863352 -0.180021 0.0962235
-0.516949 0.831322 -0.185929 0.0842435
-0.570214 0.795732 -0.191041 0.0719027
-0.621036 0.756735 -0.195335 0.0592541
-0.669199 0.714497 -0.198792 0.0463517
-0.714497 0.669199 -0.201398 0.0332509
-0.756735 0.621036 -0.203141 0.0200077
-0.795732 0.570214 -0.204015 0.00667877
-0.831322 0.516949 -0.204015 -0.00667876
-0.863352 0.461472 -0.203141 -0.0200076
-0.891686 0.404017 -0.201398 -0.0332509
-0.9162 0.344833 -0.198792 -0.0463518
-0.936792 0.284173 -0.195335 -0.0592541
-0.953372 0.222295 -0.191041 -0.0719028
-0.96587 0.159466 -0.185929 -0.0842435
-0.974231 0.0959533 -0.180021 -0.0962235
-0.978421 0.0320303 -0.173343 -0.107791
0.978421 0.0320302 0.198792 0.0463517
0.974231 0.0959534 0.195335 0.0592541
0.96587 0.159466 0.191041 0.0719027
0.953372 0.222295 0.185929 0.0842435
0.936792 0.284173 0.180021 0.0962235
0.9162 0.344833 0.173343 0.107791
0.891686 0.404017 0.165922 0.118898
0.863352 0.461472 0.15779 0.129495
0.831322 0.516949 0.148983 0.139538
0.795732 0.570214 0.139538 0.148983
0.756735 0.621036 0.129495 0.15779
0.714497 0.669199 0.118898 0.165922
0.669199 0.714497 0.107791 0.173343
0.621036 0.756735 0.0962235 0.180021
0.570214 0.795732 0.0842435 0.185929
0.516949 0.831322 0.0719027 0.191041
0.461471 0.863352 0.0592541 0.195335
0.404017 0.891686 0.0463517 0.198792
0.344833 0.9162 0.0332509 0.201398
0.284173 0.936792 0.0200077 0.203141
0.222295 0.953372 0.00667875 0.204015
0.159466 0.96587 -0.00667878 0.204015
0.0959533 0.974231 -0.0200077 0.203141
0.0320301 0.978421 -0.0332509 0.201398
-0.0320303 0.978421 -0.0463518 0.198792
-0.0959535 0.974231 -0.0592541 0.195335
-0.159466 0.96587 -0.0719028 0.191041
-0.222295 0.953372 -0.0842435 0.185929
-0.284173 0.936792 -0.0962235 0.180021
-0.344834 0.9162 -0.107791 0.173343
-0.404018 0.891686 -0.118898 0.165922
-0.461471 0.863352 -0.129495 0.15779
-0.516949 0.831322 -0.139538 0.148983
-0.570214 0.795732 -0.148983 0.139538
-0.621036 0.756735 -0.15779 0.129495
-0.669199 0.714497 -0.165922 0.118898
-0.714497 0.669199 -0.173343 0.107791
-0.756735 0.621036 -0.180021 0.0962234
-0.795732 0.570214 -0.185929 0.0842435
-0.831322 0.516949 -0.191041 0.0719027
-0.863352 0.461472 -0.195335 0.0592541
-0.891686 0.404017 -0.198792 0.0463517
-0.9162 0.344833 -0.201398 0.0332509
-0.936792 0.284173 -0.203141 0.0200077
-0.953372 0.222295 -0.204015 0.00667874
-0.96587 0.159466 -0.204015 -0.00667874
-0.974231 0.0959533 -0.203141 -0.0200077
-0.978421 0.0320303 -0.201398 -0.0332509
0.987683 0.0323334 0.146501 0.0444406
0.983453 0.0968617 0.143281 0.0539271
0.975013 0.160975 0.139447 0.0631826
0.962397 0.224399 0.135016 0.0721676
0.94566 0.286863 0.130007 0.0808435
0.924873 0.348098 0.124441 0.0891733
0.900126 0.407842 0.118343 0.0971212
0.871525 0.46584 0.111737 0.104653
0.839192 0.521843 0.104653 0.111737
0.803265 0.575611 0.0971212 0.118343
0.763898 0.626915 0.0891733 0.124441
0.72126 0.675534 0.0808435 0.130007
0.675534 0.72126 0.0721676 0.135016
0.626915 0.763898 0.0631826 0.139447
0.575611 0.803265 0.053927 0.143281
0.521843 0.839192 0.0444406 0.146501
0.46584 0.871525 0.0347638 0.149094
0.407842 0.900126 0.0249382 0.151048
0.348098 0.924873 0.0150057 0.152356
0.286863 0.94566 0.00500906 0.153011
0.224399 0.962397 -0.00500907 0.153011
0.160975 0.975013 -0.0150058 0.152356
0.0968616 0.983453 -0.0249382 0.151048
0.0323333 0.987683 -0.0347638 0.149094
-0.0323335 0.987683 -0.0444406 0.146501
-0.0968618 0.983453 -0.0539271 0.143281
-0.160975 0.975013 -0.0631826 0.139447
-0.224399 0.962397 -0.0721676 0.135016
-0.286863 0.94566 -0.0808436 0.130007
-0.348098 0.924873 -0.0891733 0.124441
-0.407842 0.900126 -0.0971213 0.118343
-0.46584 0.871525 -0.104653 0.111737
-0.521843 0.839192 -0.111737 0.104653
-0.575611 0.803265 -0.118343 0.0971212
-0.626915 0.763898 -0.124441 0.0891733
-0.675534 0.72126 -0.130007 0.0808435
-0.72126 0.675534 -0.135016 0.0721676
-0.763898 0.626915 -0.139447 0.0631826
-0.803265 0.575611 -0.143281 0.0539271
-0.839192 0.521843 -0.146501 0.0444406
-0.871525 0.46584 -0.149094 0.0347638
-0.900126 0.407842 -0.151048 0.0249382
-0.924873 0.348098 -0.152356 0.0150057
-0.94566 0.286863 -0.153011 0.00500907
-0.962397 0.224399 -0.153011 -0.00500908
-0.975013 0.160975 -0.152356 -0.0150057
-0.983453 0.0968616 -0.151048 -0.0249382
-0.987683 0.0323335 -0.149094 -0.0347638
0.987683 0.0323334 0.104653 0.111737
0.983453 0.0968617 0.0971212 0.118343
0.975013 0.160975 0.0891733 0.124441
0.962397 0.224399 0.0808435 0.130007
0.94566 0.286863 0.0721676 0.135016
0.924873 0.348098 0.0631826 0.139447
0.900126 0.407842 0.0539271 0.143281
0.871525 0.46584 0.0444406 0.146501
0.839192 0.521843 0.0347638 0.149094
0.803265 0.575611 0.0249382 0.151048
0.763898 0.626915 0.0150058 0.152356
0.72126 0.675534 0.00500906 0.153011
0.675534 0.72126 -0.00500907 0.153011
0.626915 0.763898 -0.0150057 0.152356
0.575611 0.803265 -0.0249382 0.151048
0.521843 0.839192 -0.0347638 0.149094
0.46584 0.871525 -0.0444406 0.146501
0.407842 0.900126 -0.0539271 0.143281
0.348098 0.924873 -0.0631826 0.139447
0.286863 0.94566 -0.0721676 0.135016
0.224399 0.962397 -0.0808436 0.130007
0.160975 0.975013 -0.0891733 0.124441
0.0968616 0.983453 -0.0971213 0.118343
0.0323333 0.987683 -0.104653 0.111737
-0.0323335 0.987683 -0.111737 0.104653
-0.0968618 0.983453 -0.118343 0.0971212
-0.160975 0.975013 -0.124441 0.0891733
-0.224399 0.962397 -0.130007 0.0808435
-0.286863 0.94566 -0.135016 0.0721676
-0.348098 0.924873 -0.139447 0.0631826
-0.407842 0.900126 -0.143281 0.053927
-0.46584 0.871525 -0.146501 0.0444406
-0.521843 0.839192 -0.149094 0.0347638
-0.575611 0.803265 -0.151048 0.0249382
-0.626915 0.763898 -0.152356 0.0150058
-0.675534 0.72126 -0.153011 0.00500906
-0.72126 0.675534 -0.153011 -0.00500906
-0.763898 0.626915 -0.152356 -0.0150058
-0.803265 0.575611 -0.151048 -0.0249382
-0.839192 0.521843 -0.149094 -0.0347638
-0.871525 0.46584 -0.146501 -0.0444406
-0.900126 0.407842 -0.143281 -0.0539271
-0.924873 0.348098 -0.139447 -0.0631826
-0.94566 0.286863 -0.135016 -0.0721676
-0.962397 0.224399 -0.130007 -0.0808436
-0.975013 0.160975 -0.124441 -0.0891733
-0.983453 0.0968616 -0.118343 -0.0971212
-0.987683 0.0323335 -0.111737 -0.104653
0.994245 0.0325482 0.0359514 0.0955205
0.989988 0.0975053 0.0296271 0.0976673
0.981491 0.162045 0.0231759 0.0993959
0.968791 0.22589 0.0166254 0.100699
0.951943 0.288769 0.0100038 0.101571
0.931019 0.350411 0.00333938 0.102007
0.906107 0.410552 -0.00333938 0.102007
0.877316 0.468935 -0.0100038 0.101571
0.844768 0.52531 -0.0166255 0.100699
0.808602 0.579436 -0.0231759 0.0993959
0.768974 0.63108 -0.0296271 0.0976673
0.726053 0.680023 -0.0359514 0.0955205
0.680023 0.726053 -0.0421217 0.0929646
0.631081 0.768974 -0.0481117 0.0900107
0.579436 0.808602 -0.0538957 0.0866713
0.52531 0.844768 -0.0594489 0.0829608
0.468935 0.877316 -0.0647475 0.078895
0.410552 0.906107 -0.0697689 0.0744914
0.350411 0.931019 -0.0744914 0.0697688
0.288769 0.951943 -0.0788951 0.0647475
0.22589 0.968791 -0.0829608 0.0594489
0.162045 0.981491 -0.0866713 0.0538957
0.0975052 0.989988 -0.0900107 0.0481117
0.0325481 0.994245 -0.0929647 0.0421217
-0.0325483 0.994245 -0.0955205 0.0359514
-0.0975054 0.989988 -0.0976673 0.029627
-0.162045 0.981491 -0.0993959 0.0231759
-0.225891 0.968791 -0.100699 0.0166254
-0.288769 0.951943 -0.101571 0.0100038
-0.350411 0.931019 -0.102007 0.00333936
-0.410552 0.906107 -0.102007 -0.00333939
-0.468935 0.877316 -0.101571 -0.0100038
-0.52531 0.844768 -0.100699 -0.0166254
-0.579436 0.808602 -0.0993959 -0.0231759
-0.63108 0.768974 -0.0976673 -0.0296271
-0.680023 0.726053 -0.0955205 -0.0359514
-0.726053 0.680023 -0.0929647 -0.0421217
-0.768974 0.63108 -0.0900107 -0.0481117
-0.808602 0.579436 -0.0866713 -0.0538957
-0.844768 0.52531 -0.0829608 -0.0594489
-0.877316 0.468935 -0.0788951 -0.0647475
-0.906107 0.410552 -0.0744914 -0.0697688
-0.931019 0.350411 -0.0697688 -0.0744914
-0.951943 0.288769 -0.0647475 -0.078895
-0.968791 0.22589 -0.0594489 -0.0829608
-0.981491 0.162045 -0.0538957 -0.0866713
-0.989988 0.0975053 -0.0481117 -0.0900107
-0.994245 0.0325483 -0.0421217 -0.0929646
0.994245 0.0325482 0.0929646 0.0421217
0.989988 0.0975053 0.0900107 0.0481117
0.981491 0.162045 0.0866713 0.0538957
0.968791 0.22589 0.0829608 0.0594489
0.951943 0.288769 0.078895 0.0647475
0.931019 0.350411 0.0744914 0.0697688
0.906107 0.410552 0.0697688 0.0744914
0.877316 0.468935 0.0647475 0.0788951
0.844768 0.52531 0.0594489 0.0829608
0.808602 0.579436 0.0538957 0.0866713
0.768974 0.63108 0.0481117 0.0900107
0.726053 0.680023 0.0421217 0.0929647
0.680023 0.726053 0.0359514 0.0955205
0.631081 0.768974 0.0296271 0.0976673
0.579436 0.808602 0.0231759 0.0993959
0.52531 0.844768 0.0166254 0.100699
0.468935 0.877316 0.0100038 0.101571
0.410552 0.906107 0.00333937 0.102007
0.350411 0.931019 -0.00333938 0.102007
0.288769 0.951943 -0.0100038 0.101571
0.22589 0.968791 -0.0166255 0.100699
0.162045 0.981491 -0.0231759 0.0993959
0.0975052 0.989988 -0.0296271 0.0976673
0.0325481 0.994245 -0.0359514 0.0955205
-0.0325483 0.994245 -0.0421217 0.0929646
-0.0975054 0.989988 -0.0481117 0.0900107
-0.162045 0.981491 -0.0538957 0.0866713
-0.225891 0.968791 -0.0594489 0.0829608
-0.288769 0.951943 -0.0647475 0.078895
-0.350411 0.931019 -0.0697689 0.0744914
-0.410552 0.906107 -0.0744914 0.0697688
-0.468935 0.877316 -0.078895 0.0647475
-0.52531 0.844768 -0.0829608 0.0594489
-0.579436 0.808602 -0.0866713 0.0538957
-0.63108 0.768974 -0.0900107 0.0481117
-0.680023 0.726053 -0.0929647 0.0421217
-0.726053 0.680023 -0.0955205 0.0359514
-0.768974 0.63108 -0.0976673 0.0296271
-0.808602 0.579436 -0.0993959 0.0231759
-0.844768 0.52531 -0.100699 0.0166254
-0.877316 0.468935 -0.101571 0.0100038
-0.906107 0.410552 -0.102007 0.00333938
-0.931019 0.350411 -0.102007 -0.00333939
-0.951943 0.288769 -0.101571 -0.0100038
-0.968791 0.22589 -0.100699 -0.0166255
-0.981491 0.162045 -0.0993959 -0.0231759
-0.989988 0.0975053 -0.0976673 -0.0296271
-0.994245 0.0325483 -0.0955205 -0.0359514
0.998162 0.0326765 0.0348844 0.0372457
0.993888 0.0978894 0.0323737 0.0394475
0.985358 0.162683 0.0297244 0.0414804
0.972608 0.22678 0.0269478 0.0433357
0.955694 0.289906 0.0240559 0.0450054
0.934687 0.351791 0.0210609 0.0464823
0.909677 0.412169 0.0179757 0.0477602
0.880772 0.470783 0.0148135 0.0488337
0.848096 0.52738 0.0115879 0.049698
0.811788 0.581719 0.00831273 0.0503494
0.772003 0.633567 0.00500192 0.0507853
0.728913 0.682702 0.00166969 0.0510037
0.682702 0.728913 -0.00166969 0.0510037
0.633567 0.772003 -0.00500192 0.0507853
0.581719 0.811788 -0.00831273 0.0503494
0.52738 0.848096 -0.0115879 0.049698
0.470782 0.880772 -0.0148135 0.0488337
0.412169 0.909677 -0.0179757 0.0477602
0.351791 0.934687 -0.0210609 0.0464823
0.289906 0.955694 -0.0240559 0.0450054
0.22678 0.972608 -0.0269479 0.0433357
0.162683 0.985358 -0.0297244 0.0414804
0.0978893 0.993888 -0.0323738 0.0394475
0.0326763 0.998162 -0.0348844 0.0372457
-0.0326765 0.998162 -0.0372457 0.0348844
-0.0978895 0.993888 -0.0394475 0.0323737
-0.162683 0.985358 -0.0414804 0.0297244
-0.22678 0.972608 -0.0433357 0.0269478
-0.289907 0.955693 -0.0450054 0.0240559
-0.351791 0.934686 -0.0464823 0.0210609
-0.412169 0.909677 -0.0477603 0.0179757
-0.470782 0.880772 -0.0488337 0.0148135
-0.52738 0.848096 -0.049698 0.0115879
-0.581719 0.811788 -0.0503494 0.00831272
-0.633567 0.772003 -0.0507853 0.00500192
-0.682702 0.728913 -0.0510037 0.00166969
-0.728913 0.682702 -0.0510037 -0.00166969
-0.772003 0.633567 -0.0507853 -0.00500192
-0.811788 0.581719 -0.0503494 -0.00831272
-0.848096 0.52738 -0.049698 -0.0115879
-0.880772 0.470783 -0.0488337 -0.0148135
-0.909677 0.412169 -0.0477602 -0.0179757
-0.934687 0.351791 -0.0464823 -0.0210609
-0.955693 0.289906 -0.0450054 -0.0240559
-0.972608 0.22678 -0.0433357 -0.0269479
-0.985358 0.162683 -0.0414804 -0.0297244
-0.993888 0.0978894 -0.0394475 -0.0323737
-0.998162 0.0326765 -0.0372457 -0.0348844
0.735586 0.0240806 -0.49412 0.462794
0.732436 0.0721387 -0.523331 0.429486
0.72615 0.119888 -0.5503 0.394339
0.716754 0.167124 -0.574913 0.357504
0.704289 0.213644 -0.597064 0.319137
0.688808 0.259249 -0.616658 0.279404
0.670378 0.303744 -0.633611 0.238474
0.649076 0.346939 -0.647852 0.196524
0.624996 0.388647 -0.659318 0.153731
0.598239 0.428692 -0.667961 0.110281
0.56892 0.466901 -0.673743 0.0663579
0.537165 0.50311 -0.676641 0.0221509
0.50311 0.537165 -0.676641 -0.0221509
0.466901 0.56892 -0.673743 -0.0663579
0.428692 0.598239 -0.667961 -0.110281
0.388647 0.624996 -0.659318 -0.153731
0.346939 0.649077 -0.647852 -0.196524
0.303744 0.670378 -0.633611 -0.238474
0.259249 0.688808 -0.616658 -0.279404
0.213644 0.704289 -0.597064 -0.319137
0.167124 0.716754 -0.574913 -0.357504
0.119888 0.72615 -0.5503 -0.394339
0.0721386 0.732436 -0.52333 -0.429486
0.0240805 0.735586 -0.49412 -0.462794
-0.0240807 0.735586 -0.462794 -0.49412
-0.0721387 0.732436 -0.429486 -0.523331
-0.119888 0.72615 -0.394339 -0.5503
-0.167124 0.716754 -0.357504 -0.574913
-0.213644 0.704289 -0.319137 -0.597064
-0.259249 0.688808 -0.279404 -0.616658
-0.303744 0.670378 -0.238474 -0.633611
-0.346939 0.649077 -0.196524 -0.647852
-0.388647 0.624996 -0.153731 -0.659318
-0.428692 0.598239 -0.110281 -0.667961
-0.466901 0.56892 -0.0663579 -0.673743
-0.50311 0.537165 -0.0221509 -0.676641
-0.537165 0.50311 0.0221509 -0.676641
-0.56892 0.466901 0.0663579 -0.673743
-0.598239 0.428692 0.110281 -0.667961
-0.624996 0.388647 0.153731 -0.659318
-0.649076 0.346939 0.196524 -0.647852
-0.670378 0.303744 0.238474 -0.633611
-0.688808 0.259249 0.279404 -0.616658
-0.704289 0.213644 0.319137 -0.597064
-0.716754 0.167124 0.357504 -0.574913
-0.72615 0.119888 0.394339 -0.5503
-0.732436 0.0721386 0.429486 -0.523331
-0.735586 0.0240807 0.462794 -0.49412
0.763354 0.0249896 -0.512107 0.392954
0.760085 0.0748618 -0.536711 0.358619
0.753561 0.124413 -0.559017 0.322749
0.743811 0.173432 -0.578929 0.285496
0.730875 0.221709 -0.596362 0.247021
0.71481 0.269035 -0.611241 0.207488
0.695684 0.31521 -0.623502 0.167067
0.673578 0.360035 -0.633094 0.12593
0.648589 0.403318 -0.639975 0.0842543
0.620822 0.444875 -0.644115 0.0422175
0.590396 0.484526 -0.645497 1.17023e-08
0.557443 0.522102 -0.644115 -0.0422176
0.522102 0.557443 -0.639975 -0.0842543
0.484526 0.590396 -0.633094 -0.12593
0.444875 0.620822 -0.623502 -0.167067
0.403318 0.648589 -0.611241 -0.207488
0.360035 0.673579 -0.596362 -0.247021
0.31521 0.695684 -0.578929 -0.285496
0.269035 0.71481 -0.559017 -0.322749
0.221709 0.730875 -0.536711 -0.358619
0.173432 0.743811 -0.512107 -0.392954
0.124413 0.753561 -0.48531 -0.425606
0.0748617 0.760085 -0.456435 -0.456436
0.0249895 0.763354 -0.425606 -0.485311
-0.0249897 0.763354 -0.392954 -0.512107
-0.0748619 0.760085 -0.358619 -0.536711
-0.124414 0.753561 -0.322749 -0.559017
-0.173432 0.743811 -0.285496 -0.578929
-0.221709 0.730875 -0.247021 -0.596362
-0.269036 0.71481 -0.207488 -0.611241
-0.31521 0.695684 -0.167067 -0.623502
-0.360035 0.673579 -0.12593 -0.633094
-0.403318 0.648589 -0.0842543 -0.639975
-0.444875 0.620822 -0.0422175 -0.644115
-0.484526 0.590397 -2.19614e-08 -0.645497
-0.522102 0.557443 0.0422176 -0.644115
-0.557443 0.522102 0.0842543 -0.639975
-0.590397 0.484526 0.12593 -0.633094
-0.620822 0.444875 0.167067 -0.623502
-0.648589 0.403318 0.207488 -0.611241
-0.673578 0.360035 0.247021 -0.596362
-0.695684 0.31521 0.285496 -0.578929
-0.71481 0.269035 0.322749 -0.559017
-0.730875 0.221709 0.358619 -0.536711
-0.743811 0.173432 0.392954 -0.512107
-0.753561 0.124414 0.425606 -0.485311
-0.760085 0.0748618 0.456435 -0.456435
-0.763354 0.0249897 0.48531 -0.425606
0.763354 0.0249896 -0.425606 0.485311
0.760085 0.0748618 -0.456435 0.456435
0.753561 0.124413 -0.485311 0.425606
0.743811 0.173432 -0.512107 0.392954
0.730875 0.221709 -0.536711 0.358619
0.71481 0.269035 -0.559017 0.322749
0.695684 0.31521 -0.578929 0.285496
0.673578 0.360035 -0.596362 0.247021
0.648589 0.403318 -0.611241 0.207488
0.620822 0.444875 -0.623502 0.167067
0.590396 0.484526 -0.633094 0.12593
0.557443 0.522102 -0.639975 0.0842543
0.522102 0.557443 -0.644115 0.0422175
0.484526 0.590396 -0.645497 -1.44328e-09
0.444875 0.620822 -0.644115 -0.0422176
0.403318 0.648589 -0.639975 -0.0842544
0.360035 0.673579 -0.633094 -0.12593
0.31521 0.695684 -0.623502 -0.167067
0.269035 0.71481 -0.611241 -0.207488
0.221709 0.730875 -0.596362 -0.247021
0.173432 0.743811 -0.578929 -0.285496
0.124413 0.753561 -0.559017 -0.322749
0.0748617 0.760085 -0.536711 -0.358619
0.0249895 0.763354 -0.512107 -0.392954
-0.0249897 0.763354 -0.48531 -0.425606
-0.0748619 0.760085 -0.456435 -0.456436
-0.124414 0.753561 -0.425606 -0.485311
-0.173432 0.743811 -0.392954 -0.512107
-0.221709 0.730875 -0.358619 -0.536711
-0.269036 0.71481 -0.322749 -0.559017
-0.31521 0.695684 -0.285496 -0.578929
-0.360035 0.673579 -0.247021 -0.596362
-0.403318 0.648589 -0.207488 -0.611241
-0.444875 0.620822 -0.167067 -0.623502
-0.484526 0.590397 -0.12593 -0.633094
-0.522102 0.557443 -0.0842542 -0.639975
-0.557443 0.522102 -0.0422176 -0.644115
-0.590397 0.484526 2.96589e-08 -0.645497
-0.620822 0.444875 0.0422175 -0.644115
-0.648589 0.403318 0.0842543 -0.639975
-0.673578 0.360035 0.12593 -0.633094
-0.695684 0.31521 0.167067 -0.623502
-0.71481 0.269035 0.207488 -0.611241
-0.730875 0.221709 0.247021 -0.596362
-0.743811 0.173432 0.285496 -0.578929
-0.753561 0.124414 0.322749 -0.559017
-0.760085 0.0748618 0.358619 -0.536711
-0.763354 0.0249897 0.392954 -0.512107
0.790146 0.0258667 -0.446949 0.418613
0.786763 0.0774894 -0.47337 0.388485
0.78001 0.12878 -0.497765 0.356693
0.769917 0.17952 -0.520028 0.323374
0.756528 0.22949 -0.540064 0.28867
0.739899 0.278478 -0.557788 0.25273
0.720101 0.326274 -0.573123 0.215708
0.69722 0.372672 -0.586004 0.177762
0.671353 0.417474 -0.596375 0.139055
0.642612 0.460489 -0.604193 0.0997527
0.611118 0.501532 -0.609424 0.060023
0.577008 0.540427 -0.612045 0.0200362
0.540427 0.577008 -0.612045 -0.0200363
0.501532 0.611118 -0.609424 -0.060023
0.460489 0.642612 -0.604193 -0.0997527
0.417474 0.671353 -0.596375 -0.139055
0.372672 0.69722 -0.586004 -0.177762
0.326274 0.720101 -0.573123 -0.215708
0.278478 0.739899 -0.557788 -0.25273
0.22949 0.756528 -0.540064 -0.28867
0.17952 0.769917 -0.520028 -0.323374
0.12878 0.78001 -0.497765 -0.356693
0.0774893 0.786763 -0.47337 -0.388485
0.0258666 0.790146 -0.446949 -0.418613
-0.0258668 0.790146 -0.418613 -0.446949
-0.0774894 0.786763 -0.388485 -0.47337
-0.12878 0.78001 -0.356693 -0.497765
-0.17952 0.769917 -0.323374 -0.520028
-0.22949 0.756528 -0.28867 -0.540064
-0.278478 0.739899 -0.25273 -0.557788
-0.326274 0.720101 -0.215708 -0.573123
-0.372672 0.69722 -0.177762 -0.586004
-0.417474 0.671353 -0.139055 -0.596375
-0.460489 0.642612 -0.0997526 -0.604193
-0.501532 0.611118 -0.060023 -0.609424
-0.540427 0.577008 -0.0200362 -0.612045
-0.577008 0.540427 0.0200362 -0.612045
-0.611118 0.501532 0.060023 -0.609424
-0.642612 0.460489 0.0997526 -0.604193
-0.671353 0.417474 0.139055 -0.596375
-0.69722 0.372672 0.177762 -0.586004
-0.720101 0.326274 0.215708 -0.573123
-0.739899 0.278478 0.25273 -0.557788
-0.756528 0.22949 0.28867 -0.540064
-0.769917 0.179519 0.323374 -0.520028
-0.78001 0.12878 0.356693 -0.497765
-0.786763 0.0774893 0.388485 -0.47337
-0.790146 0.0258668 0.418613 -0.446949
0.790146 0.0258667 -0.520028 0.323374
0.786763 0.0774894 -0.540064 0.28867
0.78001 0.12878 -0.557788 0.25273
0.769917 0.17952 -0.573123 0.215708
0.756528 0.22949 -0.586004 0.177762
0.739899 0.278478 -0.596375 0.139055
0.720101 0.326274 -0.604193 0.0997527
0.69722 0.372672 -0.609424 0.060023
0.671353 0.417474 -0.612045 0.0200363
0.642612 0.460489 -0.612045 -0.0200363
0.611118 0.501532 -0.609424 -0.060023
0.577008 0.540427 -0.604193 -0.0997527
0.540427 0.577008 -0.596375 -0.139055
0.501532 0.611118 -0.586004 -0.177762
0.460489 0.642612 -0.573123 -0.215708
0.417474 0.671353 -0.557788 -0.25273
0.372672 0.69722 -0.540064 -0.28867
0.326274 0.720101 -0.520028 -0.323374
0.278478 0.739899 -0.497765 -0.356693
0.22949 0.756528 -0.47337 -0.388485
0.17952 0.769917 -0.446949 -0.418613
0.12878 0.78001 -0.418613 -0.446949
0.0774893 0.786763 -0.388485 -0.47337
0.0258666 0.790146 -0.356693 -0.497765
-0.0258668 0.790146 -0.323374 -0.520028
-0.0774894 0.786763 -0.28867 -0.540064
-0.12878 0.78001 -0.25273 -0.557788
-0.17952 0.769917 -0.215708 -0.573123
-0.22949 0.756528 -0.177762 -0.586004
-0.278478 0.739899 -0.139055 -0.596375
-0.326274 0.720101 -0.0997526 -0.604193
-0.372672 0.69722 -0.0600231 -0.609424
-0.417474 0.671353 -0.0200363 -0.612045
-0.460489 0.642612 0.0200363 -0.612045
-0.501532 0.611118 0.060023 -0.609424
-0.540427 0.577008 0.0997527 -0.604193
-0.577008 0.540427 0.139055 -0.596375
-0.611118 0.501532 0.177762 -0.586004
-0.642612 0.460489 0.215708 -0.573123
-0.671353 0.417474 0.25273 -0.557788
-0.69722 0.372672 0.28867 -0.540064
-0.720101 0.326274 0.323374 -0.520028
-0.739899 0.278478 0.356693 -0.497765
-0.756528 0.22949 0.388485 -0.47337
-0.769917 0.179519 0.418613 -0.446949
-0.78001 0.12878 0.446949 -0.418613
-0.786763 0.0774893 0.47337 -0.388485
-0.790146 0.0258668 0.497765 -0.356693
0.816059 0.026715 -0.51781 0.255355
0.812565 0.0800307 -0.533402 0.220942
0.805591 0.133004 -0.54671 0.185583
0.795167 0.185407 -0.557678 0.149429
0.781339 0.237016 -0.566257 0.112635
0.764164 0.287611 -0.572411 0.0753593
0.743717 0.336974 -0.576114 0.0377605
0.720086 0.384894 -0.57735 -1.21881e-08
0.693371 0.431166 -0.576114 -0.0377605
0.663687 0.475591 -0.572411 -0.0753593
0.63116 0.51798 -0.566257 -0.112635
0.595932 0.558151 -0.557678 -0.149429
0.558151 0.595932 -0.54671 -0.185583
0.51798 0.63116 -0.533402 -0.220942
0.475591 0.663687 -0.51781 -0.255356
0.431166 0.693371 -0.5 -0.288675
0.384894 0.720086 -0.480049 -0.320759
0.336974 0.743717 -0.458043 -0.351469
0.287611 0.764164 -0.434075 -0.380674
0.237016 0.781339 -0.408248 -0.408248
0.185407 0.795167 -0.380673 -0.434075
0.133003 0.805591 -0.351469 -0.458043
0.0800306 0.812565 -0.320759 -0.480049
0.0267149 0.816059 -0.288675 -0.5
-0.0267151 0.816059 -0.255355 -0.51781
-0.0800307 0.812565 -0.220942 -0.533402
-0.133004 0.805591 -0.185583 -0.54671
-0.185407 0.795167 -0.149429 -0.557678
-0.237017 0.781338 -0.112635 -0.566257
-0.287611 0.764164 -0.0753592 -0.572411
-0.336974 0.743717 -0.0377604 -0.576114
-0.384894 0.720086 -6.58134e-08 -0.57735
-0.431166 0.693371 0.0377605 -0.576114
-0.475591 0.663686 0.0753594 -0.572411
-0.51798 0.63116 0.112635 -0.566257
-0.558151 0.595931 0.149429 -0.557678
-0.595931 0.558151 0.185583 -0.54671
-0.63116 0.51798 0.220942 -0.533402
-0.663686 0.475591 0.255355 -0.51781
-0.693371 0.431166 0.288675 -0.5
-0.720086 0.384894 0.320759 -0.480049
-0.743717 0.336974 0.351469 -0.458043
-0.764164 0.287611 0.380674 -0.434075
-0.781339 0.237016 0.408248 -0.408248
-0.795167 0.185407 0.434075 -0.380673
-0.805591 0.133004 0.458043 -0.351469
-0.812565 0.0800306 0.480049 -0.320759
-0.816059 0.0267151 0.5 -0.288675
0.816059 0.026715 -0.458043 0.351469
0.812565 0.0800307 -0.480049 0.320759
0.805591 0.133004 -0.5 0.288675
0.795167 0.185407 -0.51781 0.255355
0.781339 0.237016 -0.533402 0.220942
0.764164 0.287611 -0.54671 0.185583
0.743717 0.336974 -0.557678 0.149429
0.720086 0.384894 -0.566257 0.112635
0.693371 0.431166 -0.572411 0.0753593
0.663687 0.475591 -0.576114 0.0377605
0.63116 0.51798 -0.57735 1.04669e-08
0.595932 0.558151 -0.576114 -0.0377605
0.558151 0.595932 -0.572411 -0.0753593
0.51798 0.63116 -0.566257 -0.112635
0.475591 0.663687 -0.557678 -0.149429
0.431166 0.693371 -0.54671 -0.185583
0.384894 0.720086 -0.533402 -0.220942
0.336974 0.743717 -0.51781 -0.255356
0.287611 0.764164 -0.5 -0.288675
0.237016 0.781339 -0.480049 -0.320759
0.185407 0.795167 -0.458043 -0.351469
0.133003 0.805591 -0.434075 -0.380674
0.0800306 0.812565 -0.408248 -0.408248
0.0267149 0.816059 -0.380673 -0.434075
-0.0267151 0.816059 -0.351469 -0.458043
-0.0800307 0.812565 -0.320759 -0.480049
-0.133004 0.805591 -0.288675 -0.5
-0.185407 0.795167 -0.255355 -0.51781
-0.237017 0.781338 -0.220942 -0.533402
-0.287611 0.764164 -0.185583 -0.54671
-0.336974 0.743717 -0.149429 -0.557678
-0.384894 0.720086 -0.112636 -0.566257
-0.431166 0.693371 -0.0753593 -0.572411
-0.475591 0.663686 -0.0377605 -0.576114
-0.51798 0.63116 -1.96429e-08 -0.57735
-0.558151 0.595931 0.0377606 -0.576114
-0.595931 0.558151 0.0753593 -0.572411
-0.63116 0.51798 0.112635 -0.566257
-0.663686 0.475591 0.149429 -0.557678
-0.693371 0.431166 0.185583 -0.54671
-0.720086 0.384894 0.220942 -0.533402
-0.743717 0.336974 0.255355 -0.51781
-0.764164 0.287611 0.288675 -0.5
-0.781339 0.237016 0.320759 -0.480049
-0.795167 0.185407 0.351469 -0.458043
-0.805591 0.133004 0.380673 -0.434075
-0.812565 0.0800306 0.408248 -0.408248
-0.816059 0.0267151 0.434075 -0.380674
0.841175 0.0275372 -0.458622 0.285189
0.837573 0.0824937 -0.476292 0.254583
0.830384 0.137097 -0.491923 0.222887
0.81964 0.191113 -0.505447 0.190237
0.805385 0.244311 -0.516807 0.156772
0.787682 0.296463 -0.525954 0.122635
0.766606 0.347345 -0.532848 0.0879736
0.742247 0.396739 -0.537461 0.0529353
0.71471 0.444435 -0.539773 0.0176703
0.684112 0.490228 -0.539773 -0.0176703
0.650585 0.533921 -0.537461 -0.0529353
0.614272 0.575329 -0.532848 -0.0879736
0.575329 0.614272 -0.525954 -0.122635
0.533922 0.650585 -0.516807 -0.156772
0.490228 0.684112 -0.505447 -0.190237
0.444435 0.71471 -0.491923 -0.222887
0.396739 0.742247 -0.476292 -0.254583
0.347345 0.766606 -0.458622 -0.285189
0.296463 0.787682 -0.438987 -0.314574
0.244311 0.805385 -0.417473 -0.342612
0.191113 0.81964 -0.394172 -0.369182
0.137097 0.830384 -0.369182 -0.394172
0.0824936 0.837573 -0.342611 -0.417473
0.0275371 0.841175 -0.314574 -0.438987
-0.0275373 0.841175 -0.285189 -0.458622
-0.0824938 0.837573 -0.254583 -0.476292
-0.137097 0.830384 -0.222887 -0.491923
-0.191113 0.81964 -0.190237 -0.505447
-0.244311 0.805385 -0.156772 -0.516807
-0.296463 0.787682 -0.122635 -0.525954
-0.347345 0.766606 -0.0879735 -0.532848
-0.396739 0.742247 -0.0529354 -0.537461
-0.444435 0.71471 -0.0176703 -0.539773
-0.490228 0.684112 0.0176704 -0.539773
-0.533921 0.650585 0.0529353 -0.537461
-0.575329 0.614272 0.0879736 -0.532848
-0.614272 0.575329 0.122635 -0.525954
-0.650585 0.533921 0.156772 -0.516807
-0.684112 0.490228 0.190237 -0.505447
-0.71471 0.444435 0.222887 -0.491923
-0.742247 0.39674 0.254583 -0.476292
-0.766606 0.347345 0.285189 -0.458622
-0.787682 0.296463 0.314574 -0.438987
-0.805385 0.244311 0.342612 -0.417473
-0.81964 0.191113 0.369182 -0.394172
-0.830384 0.137097 0.394172 -0.369182
-0.837573 0.0824937 0.417473 -0.342612
-0.841175 0.0275373 0.438987 -0.314574
0.790146 0.0258667 -0.356693 0.497765
0.786763 0.0774894 -0.388485 0.47337
0.78001 0.12878 -0.418613 0.446949
0.769917 0.17952 -0.446949 0.418613
0.756528 0.22949 -0.47337 0.388485
0.739899 0.278478 -0.497765 0.356693
0.720101 0.326274 -0.520028 0.323374
0.69722 0.372672 -0.540064 0.28867
0.671353 0.417474 -0.557788 0.25273
0.642612 0.460489 -0.573123 0.215708
0.611118 0.501532 -0.586004 0.177762
0.577008 0.540427 -0.596375 0.139055
0.540427 0.577008 -0.604193 0.0997527
0.501532 0.611118 -0.609424 0.060023
0.460489 0.642612 -0.612045 0.0200362
0.417474 0.671353 -0.612045 -0.0200363
0.372672 0.69722 -0.609424 -0.060023
0.326274 0.720101 -0.604193 -0.0997527
0.278478 0.739899 -0.596375 -0.139055
0.22949 0.756528 -0.586004 -0.177762
0.17952 0.769917 -0.573123 -0.215708
0.12878 0.78001 -0.557788 -0.25273
0.0774893 0.786763 -0.540064 -0.28867
0.0258666 0.790146 -0.520028 -0.323374
-0.0258668 0.790146 -0.497765 -0.356693
-0.0774894 0.786763 -0.47337 -0.388485
-0.12878 0.78001 -0.446949 -0.418613
-0.17952 0.769917 -0.418613 -0.446949
-0.22949 0.756528 -0.388485 -0.47337
-0.278478 0.739899 -0.356693 -0.497765
-0.326274 0.720101 -0.323374 -0.520028
-0.372672 0.69722 -0.28867 -0.540064
-0.417474 0.671353 -0.25273 -0.557788
-0.460489 0.642612 -0.215708 -0.573123
-0.501532 0.611118 -0.177762 -0.586004
-0.540427 0.577008 -0.139055 -0.596375
-0.577008 0.540427 -0.0997527 -0.604193
-0.611118 0.501532 -0.060023 -0.609424
-0.642612 0.460489 -0.0200363 -0.612045
-0.671353 0.417474 0.0200363 -0.612045
-0.69722 0.372672 0.0600229 -0.609424
-0.720101 0.326274 0.0997527 -0.604193
-0.739899 0.278478 0.139055 -0.596375
-0.756528 0.22949 0.177762 -0.586004
-0.769917 0.179519 0.215708 -0.573123
-0.78001 0.12878 0.25273 -0.557788
-0.786763 0.0774893 0.28867 -0.540064
-0.790146 0.0258668 0.323374 -0.520028
0.816059 0.026715 -0.380673 0.434075
0.812565 0.0800307 -0.408248 0.408248
0.805591 0.133004 -0.434075 0.380673
0.795167 0.185407 -0.458043 0.351469
0.781339 0.237016 -0.480049 0.320759
0.764164 0.287611 -0.5 0.288675
0.743717 0.336974 -0.51781 0.255355
0.720086 0.384894 -0.533402 0.220942
0.693371 0.431166 -0.54671 0.185583
0.663687 0.475591 -0.557678 0.149429
0.63116 0.51798 -0.566257 0.112635
0.595932 0.558151 -0.572411 0.0753593
0.558151 0.595932 -0.576114 0.0377605
0.51798 0.63116 -0.57735 -1.29091e-09
0.475591 0.663687 -0.576114 -0.0377605
0.431166 0.693371 -0.572411 -0.0753594
0.384894 0.720086 -0.566257 -0.112635
0.336974 0.743717 -0.557678 -0.149429
0.287611 0.764164 -0.54671 -0.185583
0.237016 0.781339 -0.533402 -0.220942
0.185407 0.795167 -0.51781 -0.255356
0.133003 0.805591 -0.5 -0.288675
0.0800306 0.812565 -0.480049 -0.320759
0.0267149 0.816059 -0.458043 -0.351469
-0.0267151 0.816059 -0.434075 -0.380674
-0.0800307 0.812565 -0.408248 -0.408248
-0.133004 0.805591 -0.380673 -0.434075
-0.185407 0.795167 -0.351469 -0.458043
-0.237017 0.781338 -0.320759 -0.480049
-0.287611 0.764164 -0.288675 -0.5
-0.336974 0.743717 -0.255355 -0.51781
-0.384894 0.720086 -0.220942 -0.533402
-0.431166 0.693371 -0.185583 -0.54671
-0.475591 0.663686 -0.149429 -0.557678
-0.51798 0.63116 -0.112635 -0.566257
-0.558151 0.595931 -0.0753593 -0.572411
-0.595931 0.558151 -0.0377605 -0.576114
-0.63116 0.51798 2.65277e-08 -0.57735
-0.663686 0.475591 0.0377605 -0.576114
-0.693371 0.431166 0.0753593 -0.572411
-0.720086 0.384894 0.112635 -0.566257
-0.743717 0.336974 0.149429 -0.557678
-0.764164 0.287611 0.185583 -0.54671
-0.781339 0.237016 0.220942 -0.533402
-0.795167 0.185407 0.255356 -0.51781
-0.805591 0.133004 0.288675 -0.5
-0.812565 0.0800306 0.320759 -0.480049
-0.816059 0.0267151 0.351469 -0.458043
0.816059 0.026715 -0.288675 0.5
0.812565 0.0800307 -0.320759 0.480049
0.805591 0.133004 -0.351469 0.458043
0.795167 0.185407 -0.380673 0.434075
0.781339 0.237016 -0.408248 0.408248
0.764164 0.287611 -0.434075 0.380673
0.743717 0.336974 -0.458043 0.351469
0.720086 0.384894 -0.480049 0.320759
0.693371 0.431166 -0.5 0.288675
0.663687 0.475591 -0.51781 0.255355
0.63116 0.51798 -0.533402 0.220942
0.595932 0.558151 -0.54671 0.185583
0.558151 0.595932 -0.557678 0.149429
0.51798 0.63116 -0.566257 0.112635
0.475591 0.663687 -0.572411 0.0753593
0.431166 0.693371 -0.576114 0.0377605
0.384894 0.720086 -0.57735 -4.74615e-08
0.336974 0.743717 -0.576114 -0.0377606
0.287611 0.764164 -0.572411 -0.0753594
0.237016 0.781339 -0.566257 -0.112635
0.185407 0.795167 -0.557678 -0.149429
0.133003 0.805591 -0.54671 -0.185583
0.0800306 0.812565 -0.533402 -0.220942
0.0267149 0.816059 -0.51781 -0.255356
-0.0267151 0.816059 -0.5 -0.288675
-0.0800307 0.812565 -0.480049 -0.320759
-0.133004 0.805591 -0.458043 -0.351469
-0.185407 0.795167 -0.434075 -0.380674
-0.237017 0.781338 -0.408248 -0.408248
-0.287611 0.764164 -0.380673 -0.434075
-0.336974 0.743717 -0.351469 -0.458043
-0.384894 0.720086 -0.320759 -0.480049
-0.431166 0.693371 -0.288675 -0.5
-0.475591 0.663686 -0.255355 -0.51781
-0.51798 0.63116 -0.220942 -0.533402
-0.558151 0.595931 -0.185583 -0.54671
-0.595931 0.558151 -0.149429 -0.557678
-0.63116 0.51798 -0.112635 -0.566257
-0.663686 0.475591 -0.0753594 -0.572411
-0.693371 0.431166 -0.0377605 -0.576114
-0.720086 0.384894 -6.49528e-08 -0.57735
-0.743717 0.336974 0.0377605 -0.576114
-0.764164 0.287611 0.0753594 -0.572411
-0.781339 0.237016 0.112635 -0.566257
-0.795167 0.185407 0.149429 -0.557678
-0.805591 0.133004 0.185583 -0.54671
-0.812565 0.0800306 0.220942 -0.533402
-0.816059 0.0267151 0.255355 -0.51781
0.841175 0.0275372 -0.314574 0.438987
0.837573 0.0824937 -0.342612 0.417473
0.830384 0.137097 -0.369182 0.394172
0.81964 0.191113 -0.394172 0.369182
0.805385 0.244311 -0.417473 0.342612
0.787682 0.296463 -0.438987 0.314574
0.766606 0.347345 -0.458622 0.285189
0.742247 0.396739 -0.476292 0.254583
0.71471 0.444435 -0.491923 0.222887
0.684112 0.490228 -0.505447 0.190237
0.650585 0.533921 -0.516807 0.156772
0.614272 0.575329 -0.525954 0.122635
0.575329 0.614272 -0.532848 0.0879736
0.533922 0.650585 -0.537461 0.0529353
0.490228 0.684112 -0.539773 0.0176703
0.444435 0.71471 -0.539773 -0.0176704
0.396739 0.742247 -0.537461 -0.0529354
0.347345 0.766606 -0.532848 -0.0879736
0.296463 0.787682 -0.525954 -0.122635
0.244311 0.805385 -0.516807 -0.156772
0.191113 0.81964 -0.505447 -0.190237
0.137097 0.830384 -0.491923 -0.222887
0.0824936 0.837573 -0.476292 -0.254583
0.0275371 0.841175 -0.458622 -0.285189
-0.0275373 0.841175 -0.438987 -0.314574
-0.0824938 0.837573 -0.417473 -0.342612
-0.137097 0.830384 -0.394172 -0.369182
-0.191113 0.81964 -0.369182 -0.394172
-0.244311 0.805385 -0.342611 -0.417473
-0.296463 0.787682 -0.314574 -0.438987
-0.347345 0.766606 -0.285189 -0.458622
-0.396739 0.742247 -0.254583 -0.476292
-0.444435 0.71471 -0.222887 -0.491923
-0.490228 0.684112 -0.190237 -0.505447
-0.533921 0.650585 -0.156772 -0.516807
-0.575329 0.614272 -0.122635 -0.525954
-0.614272 0.575329 -0.0879736 -0.532848
-0.650585 0.533921 -0.0529353 -0.537461
-0.684112 0.490228 -0.0176704 -0.539773
-0.71471 0.444435 0.0176703 -0.539773
-0.742247 0.39674 0.0529352 -0.537461
-0.766606 0.347345 0.0879736 -0.532848
-0.787682 0.296463 0.122635 -0.525954
-0.805385 0.244311 0.156772 -0.516807
-0.81964 0.191113 0.190237 -0.505447
-0.830384 0.137097 0.222887 -0.491923
-0.837573 0.0824937 0.254583 -0.476292
-0.841175 0.0275373 0.285189 -0.458622
0.841175 0.0275372 -0.394172 0.369182
0.837573 0.0824937 -0.417473 0.342612
0.830384 0.137097 -0.438987 0.314574
0.81964 0.191113 -0.458622 0.285189
0.805385 0.244311 -0.476292 0.254583
0.787682 0.296463 -0.491923 0.222887
0.766606 0.347345 -0.505447 0.190237
0.742247 0.396739 -0.516807 0.156772
0.71471 0.444435 -0.525954 0.122635
0.684112 0.490228 -0.532848 0.0879736
0.650585 0.533921 -0.537461 0.0529353
0.614272 0.575329 -0.539773 0.0176703
0.575329 0.614272 -0.539773 -0.0176703
0.533922 0.650585 -0.537461 -0.0529353
0.490228 0.684112 -0.532848 -0.0879736
0.444435 0.71471 -0.525954 -0.122635
0.396739 0.742247 -0.516807 -0.156772
0.347345 0.766606 -0.505447 -0.190237
0.296463 0.787682 -0.491923 -0.222887
0.244311 0.805385 -0.476292 -0.254583
0.191113 0.81964 -0.458622 -0.285189
0.137097 0.830384 -0.438987 -0.314574
0.0824936 0.837573 -0.417473 -0.342612
0.0275371 0.841175 -0.394172 -0.369182
-0.0275373 0.841175 -0.369182 -0.394172
-0.0824938 0.837573 -0.342611 -0.417473
-0.137097 0.830384 -0.314574 -0.438987
-0.191113 0.81964 -0.285189 -0.458622
-0.244311 0.805385 -0.254583 -0.476292
-0.296463 0.787682 -0.222887 -0.491923
-0.347345 0.766606 -0.190237 -0.505447
-0.396739 0.742247 -0.156772 -0.516807
-0.444435 0.71471 -0.122635 -0.525954
-0.490228 0.684112 -0.0879736 -0.532848
-0.533921 0.650585 -0.0529353 -0.537461
-0.575329 0.614272 -0.0176703 -0.539773
-0.614272 0.575329 0.0176703 -0.539773
-0.650585 0.533921 0.0529353 -0.537461
-0.684112 0.490228 0.0879736 -0.532848
-0.71471 0.444435 0.122635 -0.525954
-0.742247 0.39674 0.156772 -0.516807
-0.766606 0.347345 0.190237 -0.505447
-0.787682 0.296463 0.222887 -0.491923
-0.805385 0.244311 0.254583 -0.476292
-0.81964 0.191113 0.285189 -0.458622
-0.830384 0.137097 0.314574 -0.438987
-0.837573 0.0824937 0.342612 -0.417473
-0.841175 0.0275373 0.369182 -0.394172
0.865562 0.0283356 -0.396677 0.304381
0.861855 0.0848853 -0.415735 0.277785
0.854458 0.141072 -0.433013 0.25
0.843402 0.196654 -0.448436 0.221144
0.828735 0.251394 -0.46194 0.191342
0.810518 0.305057 -0.473465 0.16072
0.788831 0.357415 -0.482963 0.12941
0.763766 0.408242 -0.490393 0.0975452
0.735431 0.45732 -0.495722 0.0652631
0.703946 0.50444 -0.498929 0.0327016
0.669447 0.549401 -0.5 9.06458e-09
0.632081 0.592008 -0.498929 -0.0327016
0.592008 0.632081 -0.495722 -0.0652631
0.549401 0.669447 -0.490393 -0.0975452
0.50444 0.703946 -0.482963 -0.12941
0.45732 0.735431 -0.473465 -0.16072
0.408241 0.763766 -0.46194 -0.191342
0.357415 0.788831 -0.448436 -0.221144
0.305057 0.810518 -0.433013 -0.25
0.251394 0.828735 -0.415735 -0.277785
0.196654 0.843402 -0.396677 -0.304381
0.141072 0.854458 -0.37592 -0.329673
0.0848852 0.861855 -0.353553 -0.353553
0.0283355 0.865562 -0.329673 -0.37592
-0.0283356 0.865562 -0.304381 -0.396677
-0.0848854 0.861855 -0.277785 -0.415735
-0.141072 0.854458 -0.25 -0.433013
-0.196654 0.843402 -0.221144 -0.448436
-0.251394 0.828735 -0.191342 -0.46194
-0.305058 0.810518 -0.16072 -0.473465
-0.357415 0.788831 -0.129409 -0.482963
-0.408241 0.763766 -0.0975452 -0.490393
-0.45732 0.735431 -0.0652631 -0.495722
-0.504441 0.703946 -0.0327015 -0.498929
-0.549401 0.669447 -1.70112e-08 -0.5
-0.592008 0.632081 0.0327016 -0.498929
-0.632081 0.592008 0.0652631 -0.495722
-0.669447 0.549401 0.0975452 -0.490393
-0.703946 0.504441 0.129409 -0.482963
-0.735431 0.45732 0.16072 -0.473465
-0.763766 0.408242 0.191342 -0.46194
-0.788831 0.357415 0.221144 -0.448436
-0.810518 0.305057 0.25 -0.433013
-0.828735 0.251394 0.277785 -0.415735
-0.843402 0.196654 0.304381 -0.396677
-0.854458 0.141072 0.329673 -0.37592
-0.861855 0.0848853 0.353553 -0.353553
-0.865562 0.0283356 0.37592 -0.329673
0.865562 0.0283356 -0.329673 0.37592
0.861855 0.0848853 -0.353553 0.353553
0.854458 0.141072 -0.37592 0.329673
0.843402 0.196654 -0.396677 0.304381
0.828735 0.251394 -0.415735 0.277785
0.810518 0.305057 -0.433013 0.25
0.788831 0.357415 -0.448436 0.221144
0.763766 0.408242 -0.46194 0.191342
0.735431 0.45732 -0.473465 0.16072
0.703946 0.50444 -0.482963 0.12941
0.669447 0.549401 -0.490393 0.0975452
0.632081 0.592008 -0.495722 0.0652631
0.592008 0.632081 -0.498929 0.0327016
0.549401 0.669447 -0.5 -1.11796e-09
0.50444 0.703946 -0.498929 -0.0327016
0.45732 0.735431 -0.495722 -0.0652631
0.408241 0.763766 -0.490393 -0.0975452
0.357415 0.788831 -0.482963 -0.12941
0.305057 0.810518 -0.473465 -0.16072
0.251394 0.828735 -0.46194 -0.191342
0.196654 0.843402 -0.448436 -0.221144
0.141072 0.854458 -0.433013 -0.25
0.0848852 0.861855 -0.415735 -0.277785
0.0283355 0.865562 -0.396677 -0.304381
-0.0283356 0.865562 -0.37592 -0.329673
-0.0848854 0.861855 -0.353553 -0.353553
-0.141072 0.854458 -0.329673 -0.37592
-0.196654 0.843402 -0.304381 -0.396677
-0.251394 0.828735 -0.277785 -0.415735
-0.305058 0.810518 -0.25 -0.433013
-0.357415 0.788831 -0.221144 -0.448436
-0.408241 0.763766 -0.191342 -0.46194
-0.45732 0.735431 -0.16072 -0.473465
-0.504441 0.703946 -0.129409 -0.482963
-0.549401 0.669447 -0.0975452 -0.490393
-0.592008 0.632081 -0.0652631 -0.495722
-0.632081 0.592008 -0.0327016 -0.498929
-0.669447 0.549401 2.29737e-08 -0.5
-0.703946 0.504441 0.0327015 -0.498929
-0.735431 0.45732 0.0652631 -0.495722
-0.763766 0.408242 0.0975451 -0.490393
-0.788831 0.357415 0.12941 -0.482963
-0.810518 0.305057 0.16072 -0.473465
-0.828735 0.251394 0.191342 -0.46194
-0.843402 0.196654 0.221144 -0.448436
-0.854458 0.141072 0.25 -0.433013
-0.861855 0.0848853 0.277785 -0.415735
-0.865562 0.0283356 0.304381 -0.396677
0.88928 0.029112 -0.333136 0.312016
0.885472 0.0872114 -0.352829 0.28956
0.877872 0.144937 -0.371012 0.265863
0.866513 0.202043 -0.387606 0.241029
0.851444 0.258283 -0.40254 0.215162
0.832728 0.313417 -0.415751 0.188374
0.810447 0.367209 -0.427181 0.160779
0.784695 0.419428 -0.436782 0.132496
0.755583 0.469852 -0.444512 0.103646
0.723236 0.518263 -0.450339 0.0743513
0.687791 0.564456 -0.454238 0.0447385
0.649401 0.608231 -0.456191 0.0149341
0.608231 0.649401 -0.456191 -0.0149342
0.564456 0.687791 -0.454238 -0.0447385
0.518263 0.723236 -0.450339 -0.0743513
0.469852 0.755583 -0.444512 -0.103646
0.419428 0.784695 -0.436781 -0.132496
0.367209 0.810447 -0.427181 -0.160779
0.313417 0.832728 -0.415751 -0.188374
0.258283 0.851444 -0.40254 -0.215162
0.202043 0.866513 -0.387606 -0.241029
0.144937 0.877872 -0.371012 -0.265864
0.0872113 0.885472 -0.352829 -0.28956
0.0291119 0.88928 -0.333136 -0.312016
-0.0291121 0.88928 -0.312016 -0.333136
-0.0872115 0.885472 -0.28956 -0.352829
-0.144937 0.877872 -0.265863 -0.371012
-0.202043 0.866513 -0.241029 -0.387606
-0.258283 0.851444 -0.215162 -0.40254
-0.313417 0.832728 -0.188374 -0.415751
-0.367209 0.810447 -0.160779 -0.427181
-0.419428 0.784695 -0.132496 -0.436781
-0.469852 0.755583 -0.103646 -0.444512
-0.518263 0.723236 -0.0743512 -0.450339
-0.564456 0.687791 -0.0447385 -0.454238
-0.608231 0.649401 -0.0149341 -0.456191
-0.649401 0.608231 0.0149341 -0.456191
-0.687791 0.564456 0.0447385 -0.454238
-0.723236 0.518263 0.0743512 -0.450339
-0.755583 0.469852 0.103646 -0.444512
-0.784695 0.419428 0.132496 -0.436782
-0.810447 0.367209 0.160779 -0.427181
-0.832728 0.313417 0.188374 -0.415751
-0.851444 0.258283 0.215162 -0.40254
-0.866513 0.202043 0.241029 -0.387606
-0.877872 0.144937 0.265863 -0.371012
-0.885472 0.0872113 0.28956 -0.352829
-0.88928 0.0291121 0.312016 -0.333136
0.841175 0.0275372 -0.505447 0.190237
0.837573 0.0824937 -0.516807 0.156772
0.830384 0.137097 -0.525954 0.122635
0.81964 0.191113 -0.532848 0.0879736
0.805385 0.244311 -0.537461 0.0529353
0.787682 0.296463 -0.539773 0.0176703
0.766606 0.347345 -0.539773 -0.0176703
0.742247 0.396739 -0.537461 -0.0529353
0.71471 0.444435 -0.532848 -0.0879736
0.684112 0.490228 -0.525954 -0.122635
0.650585 0.533921 -0.516807 -0.156772
0.614272 0.575329 -0.505447 -0.190237
0.575329 0.614272 -0.491923 -0.222887
0.533922 0.650585 -0.476292 -0.254583
0.490228 0.684112 -0.458622 -0.285189
0.444435 0.71471 -0.438987 -0.314574
0.396739 0.742247 -0.417473 -0.342612
0.347345 0.766606 -0.394172 -0.369182
0.296463 0.787682 -0.369182 -0.394172
0.244311 0.805385 -0.342612 -0.417473
0.191113 0.81964 -0.314574 -0.438987
0.137097 0.830384 -0.285189 -0.458622
0.0824936 0.837573 -0.254583 -0.476292
0.0275371 0.841175 -0.222887 -0.491923
-0.0275373 0.841175 -0.190237 -0.505447
-0.0824938 0.837573 -0.156772 -0.516807
-0.137097 0.830384 -0.122635 -0.525954
-0.191113 0.81964 -0.0879736 -0.532848
-0.244311 0.805385 -0.0529352 -0.537461
-0.296463 0.787682 -0.0176702 -0.539773
-0.347345 0.766606 0.0176704 -0.539773
-0.396739 0.742247 0.0529352 -0.537461
-0.444435 0.71471 0.0879736 -0.532848
-0.490228 0.684112 0.122635 -0.525954
-0.533921 0.650585 0.156772 -0.516807
-0.575329 0.614272 0.190237 -0.505447
-0.614272 0.575329 0.222887 -0.491923
-0.650585 0.533921 0.254583 -0.476292
-0.684112 0.490228 0.285189 -0.458622
-0.71471 0.444435 0.314574 -0.438987
-0.742247 0.39674 0.342611 -0.417473
-0.766606 0.347345 0.369182 -0.394172
-0.787682 0.296463 0.394172 -0.369182
-0.805385 0.244311 0.417473 -0.342612
-0.81964 0.191113 0.438987 -0.314574
-0.830384 0.137097 0.458622 -0.285189
-0.837573 0.0824937 0.476292 -0.254583
-0.841175 0.0275373 0.491923 -0.222887
0.865562 0.0283356 -0.482963 0.12941
0.861855 0.0848853 -0.490393 0.0975452
0.854458 0.141072 -0.495722 0.0652631
0.843402 0.196654 -0.498929 0.0327016
0.828735 0.251394 -0.5 -3.72653e-10
0.810518 0.305057 -0.498929 -0.0327016
0.788831 0.357415 -0.495722 -0.0652631
0.763766 0.408242 -0.490393 -0.0975452
0.735431 0.45732 -0.482963 -0.12941
0.703946 0.50444 -0.473465 -0.16072
0.669447 0.549401 -0.46194 -0.191342
0.632081 0.592008 -0.448436 -0.221144
0.592008 0.632081 -0.433013 -0.25
0.549401 0.669447 -0.415735 -0.277785
0.50444 0.703946 -0.396677 -0.304381
0.45732 0.735431 -0.37592 -0.329673
0.408241 0.763766 -0.353553 -0.353553
0.357415 0.788831 -0.329673 -0.37592
0.305057 0.810518 -0.304381 -0.396677
0.251394 0.828735 -0.277785 -0.415735
0.196654 0.843402 -0.25 -0.433013
0.141072 0.854458 -0.221144 -0.448436
0.0848852 0.861855 -0.191342 -0.46194
0.0283355 0.865562 -0.16072 -0.473465
-0.0283356 0.865562 -0.129409 -0.482963
-0.0848854 0.861855 -0.0975451 -0.490393
-0.141072 0.854458 -0.0652631 -0.495722
-0.196654 0.843402 -0.0327015 -0.498929
-0.251394 0.828735 8.1833e-08 -0.5
-0.305058 0.810518 0.0327016 -0.498929
-0.357415 0.788831 0.0652632 -0.495722
-0.408241 0.763766 0.0975451 -0.490393
-0.45732 0.735431 0.12941 -0.482963
-0.504441 0.703946 0.16072 -0.473465
-0.549401 0.669447 0.191342 -0.46194
-0.592008 0.632081 0.221144 -0.448436
-0.632081 0.592008 0.25 -0.433013
-0.669447 0.549401 0.277785 -0.415735
-0.703946 0.504441 0.304381 -0.396677
-0.735431 0.45732 0.329673 -0.37592
-0.763766 0.408242 0.353553 -0.353553
-0.788831 0.357415 0.37592 -0.329673
-0.810518 0.305057 0.396677 -0.304381
-0.828735 0.251394 0.415735 -0.277785
-0.843402 0.196654 0.433013 -0.25
-0.854458 0.141072 0.448436 -0.221144
-0.861855 0.0848853 0.46194 -0.191342
-0.865562 0.0283356 0.473465 -0.16072
0.865562 0.0283356 -0.448436 0.221144
0.861855 0.0848853 -0.46194 0.191342
0.854458 0.141072 -0.473465 0.16072
0.843402 0.196654 -0.482963 0.12941
0.828735 0.251394 -0.490393 0.0975452
0.810518 0.305057 -0.495722 0.0652631
0.788831 0.357415 -0.498929 0.0327016
0.763766 0.408242 -0.5 -1.05552e-08
0.735431 0.45732 -0.498929 -0.0327016
0.703946 0.50444 -0.495722 -0.0652631
0.669447 0.549401 -0.490393 -0.0975452
0.632081 0.592008 -0.482963 -0.12941
0.592008 0.632081 -0.473465 -0.16072
0.549401 0.669447 -0.46194 -0.191342
0.50444 0.703946 -0.448436 -0.221144
0.45732 0.735431 -0.433013 -0.25
0.408241 0.763766 -0.415735 -0.277785
0.357415 0.788831 -0.396677 -0.304381
0.305057 0.810518 -0.37592 -0.329673
0.251394 0.828735 -0.353553 -0.353553
0.196654 0.843402 -0.329673 -0.37592
0.141072 0.854458 -0.304381 -0.396677
0.0848852 0.861855 -0.277785 -0.415735
0.0283355 0.865562 -0.25 -0.433013
-0.0283356 0.865562 -0.221144 -0.448436
-0.0848854 0.861855 -0.191342 -0.46194
-0.141072 0.854458 -0.16072 -0.473465
-0.196654 0.843402 -0.129409 -0.482963
-0.251394 0.828735 -0.0975451 -0.490393
-0.305058 0.810518 -0.065263 -0.495722
-0.357415 0.788831 -0.0327015 -0.498929
-0.408241 0.763766 -5.69961e-08 -0.5
-0.45732 0.735431 0.0327016 -0.498929
-0.504441 0.703946 0.0652631 -0.495722
-0.549401 0.669447 0.0975451 -0.490393
-0.592008 0.632081 0.12941 -0.482963
-0.632081 0.592008 0.16072 -0.473465
-0.669447 0.549401 0.191342 -0.46194
-0.703946 0.504441 0.221144 -0.448436
-0.735431 0.45732 0.25 -0.433013
-0.763766 0.408242 0.277785 -0.415735
-0.788831 0.357415 0.304381 -0.396677
-0.810518 0.305057 0.329673 -0.37592
-0.828735 0.251394 0.353553 -0.353553
-0.843402 0.196654 0.37592 -0.329673
-0.854458 0.141072 0.396677 -0.304381
-0.861855 0.0848853 0.415735 -0.277785
-0.865562 0.0283356 0.433013 -0.25
0.88928 0.029112 -0.427181 0.160779
0.885472 0.0872114 -0.436782 0.132496
0.877872 0.144937 -0.444512 0.103646
0.866513 0.202043 -0.450339 0.0743513
0.851444 0.258283 -0.454238 0.0447385
0.832728 0.313417 -0.456191 0.0149342
0.810447 0.367209 -0.456191 -0.0149342
0.784695 0.419428 -0.454238 -0.0447385
0.755583 0.469852 -0.450339 -0.0743513
0.723236 0.518263 -0.444512 -0.103646
0.687791 0.564456 -0.436782 -0.132496
0.649401 0.608231 -0.427181 -0.160779
0.608231 0.649401 -0.415751 -0.188374
0.564456 0.687791 -0.40254 -0.215162
0.518263 0.723236 -0.387606 -0.241029
0.469852 0.755583 -0.371012 -0.265864
0.419428 0.784695 -0.352829 -0.28956
0.367209 0.810447 -0.333136 -0.312016
0.313417 0.832728 -0.312016 -0.333136
0.258283 0.851444 -0.28956 -0.352829
0.202043 0.866513 -0.265863 -0.371012
0.144937 0.877872 -0.241029 -0.387606
0.0872113 0.885472 -0.215162 -0.40254
0.0291119 0.88928 -0.188374 -0.415751
-0.0291121 0.88928 -0.160779 -0.427181
-0.0872115 0.885472 -0.132496 -0.436782
-0.144937 0.877872 -0.103646 -0.444512
-0.202043 0.866513 -0.0743512 -0.450339
-0.258283 0.851444 -0.0447384 -0.454238
-0.313417 0.832728 -0.0149341 -0.456191
-0.367209 0.810447 0.0149342 -0.456191
-0.419428 0.784695 0.0447384 -0.454238
-0.469852 0.755583 0.0743513 -0.450339
-0.518263 0.723236 0.103646 -0.444512
-0.564456 0.687791 0.132496 -0.436782
-0.608231 0.649401 0.160779 -0.427181
-0.649401 0.608231 0.188374 -0.415751
-0.687791 0.564456 0.215162 -0.40254
-0.723236 0.518263 0.241029 -0.387606
-0.755583 0.469852 0.265863 -0.371012
-0.784695 0.419428 0.28956 -0.352829
-0.810447 0.367209 0.312016 -0.333136
-0.832728 0.313417 0.333136 -0.312016
-0.851444 0.258283 0.352829 -0.28956
-0.866513 0.202043 0.371012 -0.265863
-0.877872 0.144937 0.387606 -0.241029
-0.885472 0.0872113 0.40254 -0.215162
-0.88928 0.0291121 0.415751 -0.188374
0.88928 0.029112 -0.450339 0.0743513
0.885472 0.0872114 -0.454238 0.0447385
0.877872 0.144937 -0.456191 0.0149342
0.866513 0.202043 -0.456191 -0.0149342
0.851444 0.258283 -0.454238 -0.0447385
0.832728 0.313417 -0.450339 -0.0743513
0.810447 0.367209 -0.444512 -0.103646
0.784695 0.419428 -0.436782 -0.132496
0.755583 0.469852 -0.427181 -0.160779
0.723236 0.518263 -0.415751 -0.188374
0.687791 0.564456 -0.40254 -0.215162
0.649401 0.608231 -0.387606 -0.241029
0.608231 0.649401 -0.371012 -0.265863
0.564456 0.687791 -0.352829 -0.28956
0.518263 0.723236 -0.333136 -0.312016
0.469852 0.755583 -0.312016 -0.333136
0.419428 0.784695 -0.28956 -0.352829
0.367209 0.810447 -0.265863 -0.371012
0.313417 0.832728 -0.241029 -0.387606
0.258283 0.851444 -0.215162 -0.40254
0.202043 0.866513 -0.188374 -0.415751
0.144937 0.877872 -0.160779 -0.427181
0.0872113 0.885472 -0.132496 -0.436782
0.0291119 0.88928 -0.103646 -0.444512
-0.0291121 0.88928 -0.0743512 -0.450339
-0.0872115 0.885472 -0.0447385 -0.454238
-0.144937 0.877872 -0.0149341 -0.456191
-0.202043 0.866513 0.0149342 -0.456191
-0.258283 0.851444 0.0447386 -0.454238
-0.313417 0.832728 0.0743513 -0.450339
-0.367209 0.810447 0.103646 -0.444512
-0.419428 0.784695 0.132496 -0.436782
-0.469852 0.755583 0.160779 -0.427181
-0.518263 0.723236 0.188374 -0.415751
-0.564456 0.687791 0.215162 -0.40254
-0.608231 0.649401 0.241029 -0.387606
-0.649401 0.608231 0.265863 -0.371012
-0.687791 0.564456 0.28956 -0.352829
-0.723236 0.518263 0.312016 -0.333136
-0.755583 0.469852 0.333136 -0.312016
-0.784695 0.419428 0.352829 -0.28956
-0.810447 0.367209 0.371012 -0.265863
-0.832728 0.313417 0.387606 -0.241029
-0.851444 0.258283 0.40254 -0.215162
-0.866513 0.202043 0.415751 -0.188374
-0.877872 0.144937 0.427181 -0.160779
-0.885472 0.0872113 0.436782 -0.132496
-0.88928 0.0291121 0.444512 -0.103646
0.912382 0.0298683 -0.407374 0.0267007
0.908475 0.089477 -0.408248 -1.11532e-09
0.900678 0.148703 -0.407374 -0.0267007
0.889024 0.207291 -0.404756 -0.0532871
0.873563 0.264992 -0.400404 -0.0796453
0.854361 0.321559 -0.394338 -0.105662
0.831501 0.376748 -0.386583 -0.131227
0.80508 0.430324 -0.377172 -0.15623
0.775212 0.482058 -0.366147 -0.180564
0.742024 0.531727 -0.353553 -0.204124
0.705659 0.579119 -0.339446 -0.226811
0.666272 0.624032 -0.323885 -0.248526
0.624032 0.666272 -0.306937 -0.269177
0.579119 0.705659 -0.288675 -0.288675
0.531727 0.742024 -0.269177 -0.306937
0.482058 0.775212 -0.248526 -0.323885
0.430324 0.80508 -0.226811 -0.339446
0.376748 0.831501 -0.204124 -0.353553
0.321559 0.854361 -0.180564 -0.366147
0.264992 0.873563 -0.15623 -0.377172
0.207291 0.889024 -0.131227 -0.386583
0.148702 0.900678 -0.105662 -0.394338
0.0894769 0.908475 -0.0796452 -0.400404
0.0298682 0.912382 -0.0532871 -0.404756
-0.0298684 0.912382 -0.0267007 -0.407374
-0.0894771 0.908475 3.41689e-08 -0.408248
-0.148703 0.900678 0.0267007 -0.407374
-0.207291 0.889024 0.0532871 -0.404756
-0.264993 0.873563 0.0796454 -0.400404
-0.321559 0.854361 0.105662 -0.394338
-0.376748 0.831501 0.131227 -0.386583
-0.430324 0.80508 0.15623 -0.377172
-0.482058 0.775212 0.180564 -0.366147
-0.531727 0.742024 0.204124 -0.353553
-0.579119 0.705659 0.226811 -0.339446
-0.624032 0.666272 0.248526 -0.323885
-0.666272 0.624032 0.269177 -0.306937
-0.705659 0.579119 0.288675 -0.288675
-0.742024 0.531727 0.306937 -0.269177
-0.775212 0.482058 0.323885 -0.248526
-0.80508 0.430324 0.339446 -0.226811
-0.831501 0.376748 0.353553 -0.204124
-0.854361 0.321559 0.366147 -0.180564
-0.873563 0.264992 0.377172 -0.15623
-0.889024 0.207291 0.386583 -0.131227
-0.900678 0.148703 0.394338 -0.105662
-0.908475 0.089477 0.400404 -0.0796453
-0.912382 0.0298684 0.404756 -0.0532871
0.912382 0.0298683 -0.394338 0.105662
0.908475 0.089477 -0.400404 0.0796453
0.900678 0.148703 -0.404756 0.0532871
0.889024 0.207291 -0.407374 0.0267007
0.873563 0.264992 -0.408248 -3.0427e-10
0.854361 0.321559 -0.407374 -0.0267007
0.831501 0.376748 -0.404756 -0.0532871
0.80508 0.430324 -0.400404 -0.0796453
0.775212 0.482058 -0.394338 -0.105662
0.742024 0.531727 -0.386583 -0.131227
0.705659 0.579119 -0.377172 -0.15623
0.666272 0.624032 -0.366147 -0.180564
0.624032 0.666272 -0.353553 -0.204124
0.579119 0.705659 -0.339446 -0.226811
0.531727 0.742024 -0.323885 -0.248526
0.482058 0.775212 -0.306937 -0.269177
0.430324 0.80508 -0.288675 -0.288675
0.376748 0.831501 -0.269177 -0.306937
0.321559 0.854361 -0.248526 -0.323885
0.264992 0.873563 -0.226811 -0.339446
0.207291 0.889024 -0.204124 -0.353553
0.148702 0.900678 -0.180564 -0.366147
0.0894769 0.908475 -0.15623 -0.377172
0.0298682 0.912382 -0.131227 -0.386583
-0.0298684 0.912382 -0.105662 -0.394338
-0.0894771 0.908475 -0.0796453 -0.400404
-0.148703 0.900678 -0.0532871 -0.404756
-0.207291 0.889024 -0.0267007 -0.407374
-0.264993 0.873563 6.68164e-08 -0.408248
-0.321559 0.854361 0.0267008 -0.407374
-0.376748 0.831501 0.0532872 -0.404756
-0.430324 0.80508 0.0796452 -0.400404
-0.482058 0.775212 0.105662 -0.394338
-0.531727 0.742024 0.131227 -0.386583
-0.579119 0.705659 0.15623 -0.377172
-0.624032 0.666272 0.180564 -0.366147
-0.666272 0.624032 0.204124 -0.353553
-0.705659 0.579119 0.226811 -0.339446
-0.742024 0.531727 0.248526 -0.323885
-0.775212 0.482058 0.269177 -0.306937
-0.80508 0.430324 0.288675 -0.288675
-0.831501 0.376748 0.306937 -0.269177
-0.854361 0.321559 0.323885 -0.248526
-0.873563 0.264992 0.339446 -0.226811
-0.889024 0.207291 0.353553 -0.204124
-0.900678 0.148703 0.366147 -0.180564
-0.908475 0.089477 0.377172 -0.15623
-0.912382 0.0298684 0.386583 -0.131227
0.933521 0.0305603 -0.35609 0.0283599
0.929524 0.0915501 -0.357182 0.0050098
0.921546 0.152148 -0.356745 -0.0183618
0.909622 0.212094 -0.35478 -0.0416547
0.893803 0.271132 -0.351296 -0.0647692
0.874156 0.329009 -0.346308 -0.0876064
0.850766 0.385477 -0.339837 -0.110069
0.823733 0.440295 -0.33191 -0.132059
0.793173 0.493227 -0.322563 -0.153484
0.759216 0.544047 -0.311834 -0.174252
0.722008 0.592537 -0.299769 -0.194274
0.681709 0.63849 -0.286421 -0.213464
0.63849 0.681709 -0.271847 -0.23174
0.592537 0.722008 -0.256108 -0.249023
0.544047 0.759216 -0.239273 -0.265241
0.493227 0.793173 -0.221413 -0.280322
0.440295 0.823733 -0.202605 -0.294203
0.385477 0.850766 -0.18293 -0.306824
0.329009 0.874156 -0.162471 -0.318131
0.271132 0.893803 -0.141316 -0.328076
0.212094 0.909622 -0.119556 -0.336616
0.152148 0.921546 -0.0972846 -0.343715
0.09155 0.929524 -0.0745963 -0.349342
0.0305602 0.933521 -0.0515885 -0.353472
-0.0305604 0.933521 -0.0283599 -0.35609
-0.0915502 0.929524 -0.00500977 -0.357182
-0.152148 0.921546 0.0183618 -0.356745
-0.212094 0.909622 0.0416547 -0.35478
-0.271132 0.893803 0.0647693 -0.351296
-0.329009 0.874156 0.0876065 -0.346308
-0.385477 0.850766 0.110069 -0.339837
-0.440295 0.823733 0.132059 -0.33191
-0.493227 0.793173 0.153484 -0.322563
-0.544047 0.759216 0.174252 -0.311834
-0.592537 0.722008 0.194274 -0.299769
-0.63849 0.681709 0.213464 -0.286421
-0.681709 0.63849 0.23174 -0.271847
-0.722008 0.592537 0.249023 -0.256108
-0.759216 0.544047 0.265241 -0.239273
-0.793173 0.493227 0.280322 -0.221413
-0.823733 0.440295 0.294203 -0.202605
-0.850766 0.385477 0.306824 -0.18293
-0.874156 0.329009 0.318131 -0.162471
-0.893803 0.271132 0.328076 -0.141316
-0.909622 0.212094 0.336616 -0.119556
-0.921546 0.152148 0.343715 -0.0972846
-0.929524 0.0915501 0.349342 -0.0745963
-0.933521 0.0305604 0.353472 -0.0515886
0.88928 0.029112 -0.387606 0.241029
0.885472 0.0872114 -0.40254 0.215162
0.877872 0.144937 -0.415751 0.188374
0.866513 0.202043 -0.427181 0.160779
0.851444 0.258283 -0.436782 0.132496
0.832728 0.313417 -0.444512 0.103646
0.810447 0.367209 -0.450339 0.0743513
0.784695 0.419428 -0.454238 0.0447385
0.755583 0.469852 -0.456191 0.0149341
0.723236 0.518263 -0.456191 -0.0149341
0.687791 0.564456 -0.454238 -0.0447385
0.649401 0.608231 -0.450339 -0.0743513
0.608231 0.649401 -0.444512 -0.103646
0.564456 0.687791 -0.436782 -0.132496
0.518263 0.723236 -0.427181 -0.160779
0.469852 0.755583 -0.415751 -0.188374
0.419428 0.784695 -0.40254 -0.215162
0.367209 0.810447 -0.387606 -0.241029
0.313417 0.832728 -0.371012 -0.265863
0.258283 0.851444 -0.352829 -0.28956
0.202043 0.866513 -0.333136 -0.312016
0.144937 0.877872 -0.312016 -0.333136
0.0872113 0.885472 -0.28956 -0.352829
0.0291119 0.88928 -0.265863 -0.371012
-0.0291121 0.88928 -0.241029 -0.387606
-0.0872115 0.885472 -0.215162 -0.40254
-0.144937 0.877872 -0.188374 -0.415751
-0.202043 0.866513 -0.160779 -0.427181
-0.258283 0.851444 -0.132496 -0.436782
-0.313417 0.832728 -0.103646 -0.444512
-0.367209 0.810447 -0.0743512 -0.450339
-0.419428 0.784695 -0.0447386 -0.454238
-0.469852 0.755583 -0.0149342 -0.456191
-0.518263 0.723236 0.0149342 -0.456191
-0.564456 0.687791 0.0447385 -0.454238
-0.608231 0.649401 0.0743513 -0.450339
-0.649401 0.608231 0.103646 -0.444512
-0.687791 0.564456 0.132496 -0.436782
-0.723236 0.518263 0.160779 -0.427181
-0.755583 0.469852 0.188374 -0.415751
-0.784695 0.419428 0.215162 -0.40254
-0.810447 0.367209 0.241029 -0.387606
-0.832728 0.313417 0.265864 -0.371012
-0.851444 0.258283 0.28956 -0.352829
-0.866513 0.202043 0.312016 -0.333136
-0.877872 0.144937 0.333136 -0.312016
-0.885472 0.0872113 0.352829 -0.28956
-0.88928 0.0291121 0.371012 -0.265864
0.912382 0.0298683 -0.366147 0.180564
0.908475 0.089477 -0.377172 0.15623
0.900678 0.148703 -0.386583 0.131227
0.889024 0.207291 -0.394338 0.105662
0.873563 0.264992 -0.400404 0.0796453
0.854361 0.321559 -0.404756 0.0532871
0.831501 0.376748 -0.407374 0.0267007
0.80508 0.430324 -0.408248 -8.61828e-09
0.775212 0.482058 -0.407374 -0.0267007
0.742024 0.531727 -0.404756 -0.0532871
0.705659 0.579119 -0.400404 -0.0796453
0.666272 0.624032 -0.394338 -0.105662
0.624032 0.666272 -0.386583 -0.131227
0.579119 0.705659 -0.377172 -0.15623
0.531727 0.742024 -0.366147 -0.180564
0.482058 0.775212 -0.353553 -0.204124
0.430324 0.80508 -0.339446 -0.226811
0.376748 0.831501 -0.323885 -0.248526
0.321559 0.854361 -0.306937 -0.269177
0.264992 0.873563 -0.288675 -0.288675
0.207291 0.889024 -0.269177 -0.306937
0.148702 0.900678 -0.248526 -0.323885
0.0894769 0.908475 -0.226811 -0.339446
0.0298682 0.912382 -0.204124 -0.353553
-0.0298684 0.912382 -0.180564 -0.366147
-0.0894771 0.908475 -0.15623 -0.377172
-0.148703 0.900678 -0.131227 -0.386583
-0.207291 0.889024 -0.105662 -0.394338
-0.264993 0.873563 -0.0796452 -0.400404
-0.321559 0.854361 -0.053287 -0.404756
-0.376748 0.831501 -0.0267007 -0.407374
-0.430324 0.80508 -4.65371e-08 -0.408248
-0.482058 0.775212 0.0267007 -0.407374
-0.531727 0.742024 0.0532871 -0.404756
-0.579119 0.705659 0.0796453 -0.400404
-0.624032 0.666272 0.105662 -0.394338
-0.666272 0.624032 0.131227 -0.386583
-0.705659 0.579119 0.15623 -0.377172
-0.742024 0.531727 0.180564 -0.366147
-0.775212 0.482058 0.204124 -0.353553
-0.80508 0.430324 0.226811 -0.339446
-0.831501 0.376748 0.248526 -0.323885
-0.854361 0.321559 0.269177 -0.306937
-0.873563 0.264992 0.288675 -0.288675
-0.889024 0.207291 0.306937 -0.269177
-0.900678 0.148703 0.323885 -0.248526
-0.908475 0.089477 0.339446 -0.226811
-0.912382 0.0298684 0.353553 -0.204124
0.912382 0.0298683 -0.323885 0.248526
0.908475 0.089477 -0.339446 0.226811
0.900678 0.148703 -0.353553 0.204124
0.889024 0.207291 -0.366147 0.180564
0.873563 0.264992 -0.377172 0.15623
0.854361 0.321559 -0.386583 0.131227
0.831501 0.376748 -0.394338 0.105662
0.80508 0.430324 -0.400404 0.0796453
0.775212 0.482058 -0.404756 0.0532871
0.742024 0.531727 -0.407374 0.0267007
0.705659 0.579119 -0.408248 7.4012e-09
0.666272 0.624032 -0.407374 -0.0267007
0.624032 0.666272 -0.404756 -0.0532871
0.579119 0.705659 -0.400404 -0.0796453
0.531727 0.742024 -0.394338 -0.105662
0.482058 0.775212 -0.386583 -0.131227
0.430324 0.80508 -0.377172 -0.15623
0.376748 0.831501 -0.366147 -0.180564
0.321559 0.854361 -0.353553 -0.204124
0.264992 0.873563 -0.339446 -0.226811
0.207291 0.889024 -0.323885 -0.248526
0.148702 0.900678 -0.306937 -0.269177
0.0894769 0.908475 -0.288675 -0.288675
0.0298682 0.912382 -0.269177 -0.306937
-0.0298684 0.912382 -0.248526 -0.323885
-0.0894771 0.908475 -0.226811 -0.339446
-0.148703 0.900678 -0.204124 -0.353553
-0.207291 0.889024 -0.180564 -0.366147
-0.264993 0.873563 -0.15623 -0.377172
-0.321559 0.854361 -0.131227 -0.386583
-0.376748 0.831501 -0.105662 -0.394338
-0.430324 0.80508 -0.0796453 -0.400404
-0.482058 0.775212 -0.0532871 -0.404756
-0.531727 0.742024 -0.0267007 -0.407374
-0.579119 0.705659 -1.38896e-08 -0.408248
-0.624032 0.666272 0.0267007 -0.407374
-0.666272 0.624032 0.0532871 -0.404756
-0.705659 0.579119 0.0796453 -0.400404
-0.742024 0.531727 0.105662 -0.394338
-0.775212 0.482058 0.131227 -0.386583
-0.80508 0.430324 0.15623 -0.377172
-0.831501 0.376748 0.180564 -0.366147
-0.854361 0.321559 0.204124 -0.353553
-0.873563 0.264992 0.226811 -0.339446
-0.889024 0.207291 0.248526 -0.323885
-0.900678 0.148703 0.269177 -0.306937
-0.908475 0.089477 0.288675 -0.288675
-0.912382 0.0298684 0.306937 -0.269177
0.933521 0.0305603 -0.308521 0.180053
0.929524 0.0915501 -0.319636 0.159489
0.921546 0.152148 -0.329383 0.138242
0.909622 0.212094 -0.337719 0.116404
0.893803 0.271132 -0.344609 0.0940667
0.874156 0.329009 -0.350024 0.0713268
0.850766 0.385477 -0.353939 0.0482814
0.823733 0.440295 -0.356339 0.0250293
0.793173 0.493227 -0.357213 0.00166998
0.759216 0.544047 -0.356558 -0.0216965
0.722008 0.592537 -0.354375 -0.04497
0.681709 0.63849 -0.350675 -0.068051
0.63849 0.681709 -0.345474 -0.0908405
0.592537 0.722008 -0.338793 -0.113241
0.544047 0.759216 -0.330661 -0.135157
0.493227 0.793173 -0.321114 -0.156494
0.440295 0.823733 -0.310191 -0.17716
0.385477 0.850766 -0.29794 -0.197069
0.329009 0.874156 -0.284413 -0.216133
0.271132 0.893803 -0.269668 -0.234272
0.212094 0.909622 -0.253769 -0.251407
0.152148 0.921546 -0.236783 -0.267466
0.09155 0.929524 -0.218783 -0.28238
0.0305602 0.933521 -0.199846 -0.296084
-0.0305604 0.933521 -0.180053 -0.308521
-0.0915502 0.929524 -0.159489 -0.319636
-0.152148 0.921546 -0.138242 -0.329383
-0.212094 0.909622 -0.116404 -0.337719
-0.271132 0.893803 -0.0940666 -0.344609
-0.329009 0.874156 -0.0713267 -0.350024
-0.385477 0.850766 -0.0482813 -0.353939
-0.440295 0.823733 -0.0250293 -0.356339
-0.493227 0.793173 -0.00166998 -0.357213
-0.544047 0.759216 0.0216965 -0.356558
-0.592537 0.722008 0.04497 -0.354375
-0.63849 0.681709 0.068051 -0.350675
-0.681709 0.63849 0.0908405 -0.345474
-0.722008 0.592537 0.113241 -0.338793
-0.759216 0.544047 0.135157 -0.330661
-0.793173 0.493227 0.156494 -0.321114
-0.823733 0.440295 0.17716 -0.310191
-0.850766 0.385477 0.197069 -0.29794
-0.874156 0.329009 0.216133 -0.284413
-0.893803 0.271132 0.234272 -0.269668
-0.909622 0.212094 0.251407 -0.253769
-0.921546 0.152148 0.267466 -0.236783
-0.929524 0.0915501 0.28238 -0.218783
-0.933521 0.0305604 0.296084 -0.199846
0.933521 0.0305603 -0.340851 0.106886
0.929524 0.0915501 -0.347112 0.0843647
0.921546 0.152148 -0.351887 0.0614818
0.909622 0.212094 -0.355154 0.0383357
0.893803 0.271132 -0.356901 0.0150254
0.874156 0.329009 -0.35712 -0.00834917
0.850766 0.385477 -0.355809 -0.031688
0.823733 0.440295 -0.352975 -0.0548912
0.793173 0.493227 -0.348629 -0.0778593
0.759216 0.544047 -0.34279 -0.100494
0.722008 0.592537 -0.335484 -0.122698
0.681709 0.63849 -0.32674 -0.144377
0.63849 0.681709 -0.316598 -0.165438
0.592537 0.722008 -0.3051 -0.18579
0.544047 0.759216 -0.292296 -0.205347
0.493227 0.793173 -0.278239 -0.224025
0.440295 0.823733 -0.262992 -0.241743
0.385477 0.850766 -0.246618 -0.258426
0.329009 0.874156 -0.229188 -0.274002
0.271132 0.893803 -0.210777 -0.288405
0.212094 0.909622 -0.191463 -0.301573
0.152148 0.921546 -0.171329 -0.313449
0.09155 0.929524 -0.150462 -0.323984
0.0305602 0.933521 -0.12895 -0.333131
-0.0305604 0.933521 -0.106886 -0.340851
-0.0915502 0.929524 -0.0843647 -0.347112
-0.152148 0.921546 -0.0614818 -0.351887
-0.212094 0.909622 -0.0383357 -0.355154
-0.271132 0.893803 -0.0150254 -0.356901
-0.329009 0.874156 0.00834923 -0.35712
-0.385477 0.850766 0.0316881 -0.355809
-0.440295 0.823733 0.0548912 -0.352975
-0.493227 0.793173 0.0778593 -0.348629
-0.544047 0.759216 0.100494 -0.34279
-0.592537 0.722008 0.122698 -0.335484
-0.63849 0.681709 0.144377 -0.32674
-0.681709 0.63849 0.165438 -0.316598
-0.722008 0.592537 0.18579 -0.3051
-0.759216 0.544047 0.205347 -0.292296
-0.793173 0.493227 0.224025 -0.278239
-0.823733 0.440295 0.241743 -0.262992
-0.850766 0.385477 0.258425 -0.246618
-0.874156 0.329009 0.274002 -0.229188
-0.893803 0.271132 0.288405 -0.210777
-0.909622 0.212094 0.301573 -0.191463
-0.921546 0.152148 0.313449 -0.171329
-0.929524 0.0915501 0.323984 -0.150462
-0.933521 0.0305604 0.333131 -0.12895
0.951462 0.0311476 -0.304712 0.0300115
0.947388 0.0933095 -0.306022 0.0100181
0.939256 0.155072 -0.306022 -0.0100181
0.927103 0.21617 -0.304712 -0.0300115
0.91098 0.276343 -0.302097 -0.0498763
0.890956 0.335332 -0.298188 -0.0695276
0.867117 0.392885 -0.293002 -0.0888812
0.839564 0.448756 -0.286561 -0.107854
0.808416 0.502706 -0.278894 -0.126365
0.773807 0.554502 -0.270032 -0.144335
0.735884 0.603924 -0.260014 -0.161687
0.69481 0.650761 -0.248882 -0.178347
0.65076 0.69481 -0.236685 -0.194242
0.603924 0.735884 -0.223474 -0.209307
0.554502 0.773807 -0.209307 -0.223474
0.502706 0.808416 -0.194242 -0.236685
0.448756 0.839564 -0.178347 -0.248882
0.392885 0.867117 -0.161687 -0.260014
0.335332 0.890956 -0.144335 -0.270032
0.276343 0.91098 -0.126365 -0.278894
0.21617 0.927103 -0.107854 -0.286561
0.155072 0.939256 -0.0888811 -0.293002
0.0933094 0.947388 -0.0695276 -0.298188
0.0311475 0.951462 -0.0498763 -0.302097
-0.0311477 0.951462 -0.0300115 -0.304712
-0.0933096 0.947388 -0.0100181 -0.306022
-0.155072 0.939256 0.0100182 -0.306022
-0.21617 0.927103 0.0300115 -0.304712
-0.276343 0.91098 0.0498764 -0.302097
-0.335332 0.890956 0.0695277 -0.298188
-0.392886 0.867116 0.0888812 -0.293002
-0.448756 0.839564 0.107854 -0.286562
-0.502706 0.808416 0.126365 -0.278894
-0.554502 0.773807 0.144335 -0.270032
-0.603924 0.735884 0.161687 -0.260014
-0.650761 0.69481 0.178347 -0.248882
-0.69481 0.650761 0.194242 -0.236685
-0.735884 0.603924 0.209307 -0.223474
-0.773807 0.554502 0.223474 -0.209307
-0.808416 0.502706 0.236685 -0.194242
-0.839564 0.448756 0.248882 -0.178347
-0.867117 0.392885 0.260014 -0.161687
-0.890956 0.335332 0.270032 -0.144335
-0.91098 0.276343 0.278894 -0.126365
-0.927103 0.21617 0.286562 -0.107854
-0.939256 0.155072 0.293002 -0.0888812
-0.947388 0.0933095 0.298188 -0.0695276
-0.951462 0.0311477 0.302097 -0.0498764
0.951462 0.0311476 -0.286561 0.107854
0.947388 0.0933095 -0.293002 0.0888812
0.939256 0.155072 -0.298188 0.0695276
0.927103 0.21617 -0.302097 0.0498763
0.91098 0.276343 -0.304712 0.0300115
0.890956 0.335332 -0.306022 0.0100181
0.867117 0.392885 -0.306022 -0.0100181
0.839564 0.448756 -0.304712 -0.0300115
0.808416 0.502706 -0.302097 -0.0498764
0.773807 0.554502 -0.298188 -0.0695276
0.735884 0.603924 -0.293002 -0.0888812
0.69481 0.650761 -0.286561 -0.107854
0.65076 0.69481 -0.278894 -0.126365
0.603924 0.735884 -0.270032 -0.144335
0.554502 0.773807 -0.260014 -0.161687
0.502706 0.808416 -0.248882 -0.178347
0.448756 0.839564 -0.236685 -0.194242
0.392885 0.867117 -0.223474 -0.209307
0.335332 0.890956 -0.209307 -0.223474
0.276343 0.91098 -0.194242 -0.236685
0.21617 0.927103 -0.178347 -0.248882
0.155072 0.939256 -0.161687 -0.260014
0.0933094 0.947388 -0.144335 -0.270032
0.0311475 0.951462 -0.126365 -0.278894
-0.0311477 0.951462 -0.107854 -0.286562
-0.0933096 0.947388 -0.0888811 -0.293002
-0.155072 0.939256 -0.0695276 -0.298188
-0.21617 0.927103 -0.0498763 -0.302097
-0.276343 0.91098 -0.0300114 -0.304712
-0.335332 0.890956 -0.0100181 -0.306022
-0.392886 0.867116 0.0100182 -0.306022
-0.448756 0.839564 0.0300115 -0.304712
-0.502706 0.808416 0.0498763 -0.302097
-0.554502 0.773807 0.0695277 -0.298188
-0.603924 0.735884 0.0888812 -0.293002
-0.650761 0.69481 0.107854 -0.286561
-0.69481 0.650761 0.126365 -0.278894
-0.735884 0.603924 0.144335 -0.270032
-0.773807 0.554502 0.161687 -0.260014
-0.808416 0.502706 0.178347 -0.248882
-0.839564 0.448756 0.194242 -0.236685
-0.867117 0.392885 0.209307 -0.223474
-0.890956 0.335332 0.223474 -0.209307
-0.91098 0.276343 0.236685 -0.194242
-0.927103 0.21617 0.248882 -0.178347
-0.939256 0.155072 0.260014 -0.161687
-0.947388 0.0933095 0.270032 -0.144335
-0.951462 0.0311477 0.278894 -0.126365
0.966382 0.0316361 -0.253185 0.031648
0.962244 0.0947728 -0.254713 0.0150212
0.953986 0.157504 -0.25515 -0.00166997
0.941642 0.21956 -0.254494 -0.018354
0.925266 0.280676 -0.252749 -0.0349594
0.904928 0.340591 -0.249921 -0.0514151
0.880714 0.399046 -0.246023 -0.0676507
0.85273 0.455794 -0.241072 -0.0835965
0.821094 0.510589 -0.235089 -0.0991844
0.785942 0.563198 -0.228098 -0.114348
0.747424 0.613395 -0.220131 -0.129021
0.705706 0.660965 -0.211221 -0.143142
0.660965 0.705706 -0.201407 -0.15665
0.613395 0.747424 -0.190731 -0.169487
0.563198 0.785942 -0.179237 -0.181599
0.510589 0.821094 -0.166976 -0.192933
0.455793 0.85273 -0.154 -0.203441
0.399046 0.880714 -0.140365 -0.213077
0.340591 0.904928 -0.126129 -0.221801
0.280676 0.925266 -0.111352 -0.229575
0.21956 0.941642 -0.0960987 -0.236367
0.157504 0.953986 -0.0804338 -0.242146
0.0947727 0.962244 -0.0644245 -0.246888
0.031636 0.966382 -0.0481393 -0.250573
-0.0316362 0.966382 -0.031648 -0.253185
-0.0947729 0.962244 -0.0150212 -0.254713
-0.157504 0.953986 0.00166999 -0.25515
-0.21956 0.941642 0.018354 -0.254494
-0.280676 0.925266 0.0349595 -0.252749
-0.340591 0.904927 0.0514152 -0.249921
-0.399047 0.880714 0.0676507 -0.246023
-0.455793 0.85273 0.0835965 -0.241072
-0.510589 0.821094 0.0991844 -0.235089
-0.563198 0.785941 0.114348 -0.228098
-0.613395 0.747424 0.129021 -0.220131
-0.660966 0.705706 0.143142 -0.211221
-0.705706 0.660966 0.15665 -0.201407
-0.747424 0.613395 0.169487 -0.190731
-0.785942 0.563198 0.181599 -0.179237
-0.821094 0.510589 0.192933 -0.166976
-0.85273 0.455794 0.20344 -0.154
-0.880714 0.399046 0.213077 -0.140365
-0.904928 0.340591 0.221801 -0.126129
-0.925266 0.280676 0.229575 -0.111352
-0.941642 0.21956 0.236367 -0.0960987
-0.953986 0.157504 0.242146 -0.0804339
-0.962244 0.0947727 0.246888 -0.0644245
-0.966382 0.0316362 0.250573 -0.0481394
0.841175 0.0275372 -0.222887 0.491923
0.837573 0.0824937 -0.254583 0.476292
0.830384 0.137097 -0.285189 0.458622
0.81964 0.191113 -0.314574 0.438987
0.805385 0.244311 -0.342612 0.417473
0.787682 0.296463 -0.369182 0.394172
0.766606 0.347345 -0.394172 0.369182
0.742247 0.396739 -0.417473 0.342612
0.71471 0.444435 -0.438987 0.314574
0.684112 0.490228 -0.458622 0.285189
0.650585 0.533921 -0.476292 0.254583
0.614272 0.575329 -0.491923 0.222887
0.575329 0.614272 -0.505447 0.190237
0.533922 0.650585 -0.516807 0.156772
0.490228 0.684112 -0.525954 0.122635
0.444435 0.71471 -0.532848 0.0879736
0.396739 0.742247 -0.537461 0.0529353
0.347345 0.766606 -0.539773 0.0176703
0.296463 0.787682 -0.539773 -0.0176704
0.244311 0.805385 -0.537461 -0.0529353
0.191113 0.81964 -0.532848 -0.0879736
0.137097 0.830384 -0.525954 -0.122635
0.0824936 0.837573 -0.516807 -0.156772
0.0275371 0.841175 -0.505447 -0.190237
-0.0275373 0.841175 -0.491923 -0.222887
-0.0824938 0.837573 -0.476292 -0.254583
-0.137097 0.830384 -0.458622 -0.285189
-0.191113 0.81964 -0.438987 -0.314574
-0.244311 0.805385 -0.417473 -0.342612
-0.296463 0.787682 -0.394172 -0.369182
-0.347345 0.766606 -0.369182 -0.394172
-0.396739 0.742247 -0.342612 -0.417473
-0.444435 0.71471 -0.314574 -0.438987
-0.490228 0.684112 -0.285189 -0.458622
-0.533921 0.650585 -0.254583 -0.476292
-0.575329 0.614272 -0.222887 -0.491923
-0.614272 0.575329 -0.190237 -0.505447
-0.650585 0.533921 -0.156772 -0.516807
-0.684112 0.490228 -0.122635 -0.525954
-0.71471 0.444435 -0.0879736 -0.532848
-0.742247 0.39674 -0.0529354 -0.537461
-0.766606 0.347345 -0.0176703 -0.539773
-0.787682 0.296463 0.0176704 -0.539773
-0.805385 0.244311 0.0529353 -0.537461
-0.81964 0.191113 0.0879736 -0.532848
-0.830384 0.137097 0.122635 -0.525954
-0.837573 0.0824937 0.156772 -0.516807
-0.841175 0.0275373 0.190237 -0.505447
0.865562 0.0283356 -0.25 0.433013
0.861855 0.0848853 -0.277785 0.415735
0.854458 0.141072 -0.304381 0.396677
0.843402 0.196654 -0.329673 0.37592
0.828735 0.251394 -0.353553 0.353553
0.810518 0.305057 -0.37592 0.329673
0.788831 0.357415 -0.396677 0.304381
0.763766 0.408242 -0.415735 0.277785
0.735431 0.45732 -0.433013 0.25
0.703946 0.50444 -0.448436 0.221144
0.669447 0.549401 -0.46194 0.191342
0.632081 0.592008 -0.473465 0.16072
0.592008 0.632081 -0.482963 0.12941
0.549401 0.669447 -0.490393 0.0975452
0.50444 0.703946 -0.495722 0.0652631
0.45732 0.735431 -0.498929 0.0327015
0.408241 0.763766 -0.5 -4.11028e-08
0.357415 0.788831 -0.498929 -0.0327016
0.305057 0.810518 -0.495722 -0.0652631
0.251394 0.828735 -0.490393 -0.0975452
0.196654 0.843402 -0.482963 -0.12941
0.141072 0.854458 -0.473465 -0.16072
0.0848852 0.861855 -0.46194 -0.191342
0.0283355 0.865562 -0.448436 -0.221144
-0.0283356 0.865562 -0.433013 -0.25
-0.0848854 0.861855 -0.415735 -0.277785
-0.141072 0.854458 -0.396677 -0.304381
-0.196654 0.843402 -0.37592 -0.329673
-0.251394 0.828735 -0.353553 -0.353553
-0.305058 0.810518 -0.329673 -0.37592
-0.357415 0.788831 -0.304381 -0.396677
-0.408241 0.763766 -0.277785 -0.415735
-0.45732 0.735431 -0.25 -0.433013
-0.504441 0.703946 -0.221144 -0.448436
-0.549401 0.669447 -0.191342 -0.46194
-0.592008 0.632081 -0.16072 -0.473465
-0.632081 0.592008 -0.12941 -0.482963
-0.669447 0.549401 -0.0975451 -0.490393
-0.703946 0.504441 -0.0652631 -0.495722
-0.735431 0.45732 -0.0327016 -0.498929
-0.763766 0.408242 -5.62508e-08 -0.5
-0.788831 0.357415 0.0327016 -0.498929
-0.810518 0.305057 0.0652631 -0.495722
-0.828735 0.251394 0.0975451 -0.490393
-0.843402 0.196654 0.12941 -0.482963
-0.854458 0.141072 0.16072 -0.473465
-0.861855 0.0848853 0.191342 -0.46194
-0.865562 0.0283356 0.221144 -0.448436
0.865562 0.0283356 -0.16072 0.473465
0.861855 0.0848853 -0.191342 0.46194
0.854458 0.141072 -0.221144 0.448436
0.843402 0.196654 -0.25 0.433013
0.828735 0.251394 -0.277785 0.415735
0.810518 0.305057 -0.304381 0.396677
0.788831 0.357415 -0.329673 0.37592
0.763766 0.408242 -0.353553 0.353553
0.735431 0.45732 -0.37592 0.329673
0.703946 0.50444 -0.396677 0.304381
0.669447 0.549401 -0.415735 0.277785
0.632081 0.592008 -0.433013 0.25
0.592008 0.632081 -0.448436 0.221144
0.549401 0.669447 -0.46194 0.191342
0.50444 0.703946 -0.473465 0.16072
0.45732 0.735431 -0.482963 0.129409
0.408241 0.763766 -0.490393 0.0975451
0.357415 0.788831 -0.495722 0.0652631
0.305057 0.810518 -0.498929 0.0327015
0.251394 0.828735 -0.5 -2.1483e-08
0.196654 0.843402 -0.498929 -0.0327016
0.141072 0.854458 -0.495722 -0.0652632
0.0848852 0.861855 -0.490393 -0.0975452
0.0283355 0.865562 -0.482963 -0.12941
-0.0283356 0.865562 -0.473465 -0.16072
-0.0848854 0.861855 -0.46194 -0.191342
-0.141072 0.854458 -0.448436 -0.221144
-0.196654 0.843402 -0.433013 -0.25
-0.251394 0.828735 -0.415735 -0.277785
-0.305058 0.810518 -0.396677 -0.304381
-0.357415 0.788831 -0.37592 -0.329673
-0.408241 0.763766 -0.353553 -0.353553
-0.45732 0.735431 -0.329673 -0.37592
-0.504441 0.703946 -0.304381 -0.396677
-0.549401 0.669447 -0.277785 -0.415735
-0.592008 0.632081 -0.25 -0.433013
-0.632081 0.592008 -0.221144 -0.448436
-0.669447 0.549401 -0.191342 -0.46194
-0.703946 0.504441 -0.16072 -0.473465
-0.735431 0.45732 -0.12941 -0.482963
-0.763766 0.408242 -0.0975452 -0.490393
-0.788831 0.357415 -0.0652631 -0.495722
-0.810518 0.305057 -0.0327015 -0.498929
-0.828735 0.251394 -1.62659e-08 -0.5
-0.843402 0.196654 0.0327016 -0.498929
-0.854458 0.141072 0.0652631 -0.495722
-0.861855 0.0848853 0.0975452 -0.490393
-0.865562 0.0283356 0.129409 -0.482963
0.88928 0.029112 -0.188374 0.415751
0.885472 0.0872114 -0.215162 0.40254
0.877872 0.144937 -0.241029 0.387606
0.866513 0.202043 -0.265863 0.371012
0.851444 0.258283 -0.28956 0.352829
0.832728 0.313417 -0.312016 0.333136
0.810447 0.367209 -0.333136 0.312016
0.784695 0.419428 -0.352829 0.28956
0.755583 0.469852 -0.371012 0.265863
0.723236 0.518263 -0.387606 0.241029
0.687791 0.564456 -0.40254 0.215162
0.649401 0.608231 -0.415751 0.188374
0.608231 0.649401 -0.427181 0.160779
0.564456 0.687791 -0.436782 0.132496
0.518263 0.723236 -0.444512 0.103646
0.469852 0.755583 -0.450339 0.0743512
0.419428 0.784695 -0.454238 0.0447385
0.367209 0.810447 -0.456191 0.0149341
0.313417 0.832728 -0.456191 -0.0149342
0.258283 0.851444 -0.454238 -0.0447385
0.202043 0.866513 -0.450339 -0.0743513
0.144937 0.877872 -0.444512 -0.103646
0.0872113 0.885472 -0.436781 -0.132496
0.0291119 0.88928 -0.427181 -0.160779
-0.0291121 0.88928 -0.415751 -0.188374
-0.0872115 0.885472 -0.40254 -0.215162
-0.144937 0.877872 -0.387606 -0.241029
-0.202043 0.866513 -0.371012 -0.265863
-0.258283 0.851444 -0.352829 -0.28956
-0.313417 0.832728 -0.333136 -0.312016
-0.367209 0.810447 -0.312016 -0.333136
-0.419428 0.784695 -0.28956 -0.352829
-0.469852 0.755583 -0.265863 -0.371012
-0.518263 0.723236 -0.241029 -0.387606
-0.564456 0.687791 -0.215162 -0.40254
-0.608231 0.649401 -0.188374 -0.415751
-0.649401 0.608231 -0.160779 -0.427181
-0.687791 0.564456 -0.132496 -0.436782
-0.723236 0.518263 -0.103646 -0.444512
-0.755583 0.469852 -0.0743513 -0.450339
-0.784695 0.419428 -0.0447386 -0.454238
-0.810447 0.367209 -0.0149342 -0.456191
-0.832728 0.313417 0.0149342 -0.456191
-0.851444 0.258283 0.0447385 -0.454238
-0.866513 0.202043 0.0743513 -0.450339
-0.877872 0.144937 0.103646 -0.444512
-0.885472 0.0872113 0.132496 -0.436782
-0.88928 0.0291121 0.160779 -0.427181
0.88928 0.029112 -0.265863 0.371012
0.885472 0.0872114 -0.28956 0.352829
0.877872 0.144937 -0.312016 0.333136
0.866513 0.202043 -0.333136 0.312016
0.851444 0.258283 -0.352829 0.28956
0.832728 0.313417 -0.371012 0.265863
0.810447 0.367209 -0.387606 0.241029
0.784695 0.419428 -0.40254 0.215162
0.755583 0.469852 -0.415751 0.188374
0.723236 0.518263 -0.427181 0.160779
0.687791 0.564456 -0.436782 0.132496
0.649401 0.608231 -0.444512 0.103646
0.608231 0.649401 -0.450339 0.0743513
0.564456 0.687791 -0.454238 0.0447385
0.518263 0.723236 -0.456191 0.0149341
0.469852 0.755583 -0.456191 -0.0149342
0.419428 0.784695 -0.454238 -0.0447385
0.367209 0.810447 -0.450339 -0.0743513
0.313417 0.832728 -0.444512 -0.103646
0.258283 0.851444 -0.436782 -0.132496
0.202043 0.866513 -0.427181 -0.160779
0.144937 0.877872 -0.415751 -0.188374
0.0872113 0.885472 -0.40254 -0.215162
0.0291119 0.88928 -0.387606 -0.241029
-0.0291121 0.88928 -0.371012 -0.265864
-0.0872115 0.885472 -0.352829 -0.28956
-0.144937 0.877872 -0.333136 -0.312016
-0.202043 0.866513 -0.312016 -0.333136
-0.258283 0.851444 -0.28956 -0.352829
-0.313417 0.832728 -0.265863 -0.371012
-0.367209 0.810447 -0.241029 -0.387606
-0.419428 0.784695 -0.215162 -0.40254
-0.469852 0.755583 -0.188374 -0.415751
-0.518263 0.723236 -0.160779 -0.427181
-0.564456 0.687791 -0.132496 -0.436782
-0.608231 0.649401 -0.103646 -0.444512
-0.649401 0.608231 -0.0743513 -0.450339
-0.687791 0.564456 -0.0447385 -0.454238
-0.723236 0.518263 -0.0149342 -0.456191
-0.755583 0.469852 0.0149342 -0.456191
-0.784695 0.419428 0.0447384 -0.454238
-0.810447 0.367209 0.0743513 -0.450339
-0.832728 0.313417 0.103646 -0.444512
-0.851444 0.258283 0.132496 -0.436782
-0.866513 0.202043 0.160779 -0.427181
-0.877872 0.144937 0.188374 -0.415751
-0.885472 0.0872113 0.215162 -0.40254
-0.88928 0.0291121 0.241029 -0.387606
0.912382 0.0298683 -0.269177 0.306937
0.908475 0.089477 -0.288675 0.288675
0.900678 0.148703 -0.306937 0.269177
0.889024 0.207291 -0.323885 0.248526
0.873563 0.264992 -0.339446 0.226811
0.854361 0.321559 -0.353553 0.204124
0.831501 0.376748 -0.366147 0.180564
0.80508 0.430324 -0.377172 0.15623
0.775212 0.482058 -0.386583 0.131227
0.742024 0.531727 -0.394338 0.105662
0.705659 0.579119 -0.400404 0.0796453
0.666272 0.624032 -0.404756 0.0532871
0.624032 0.666272 -0.407374 0.0267007
0.579119 0.705659 -0.408248 -9.12808e-10
0.531727 0.742024 -0.407374 -0.0267007
0.482058 0.775212 -0.404756 -0.0532871
0.430324 0.80508 -0.400404 -0.0796453
0.376748 0.831501 -0.394338 -0.105662
0.321559 0.854361 -0.386583 -0.131227
0.264992 0.873563 -0.377172 -0.15623
0.207291 0.889024 -0.366147 -0.180564
0.148702 0.900678 -0.353553 -0.204124
0.0894769 0.908475 -0.339446 -0.226811
0.0298682 0.912382 -0.323885 -0.248526
-0.0298684 0.912382 -0.306937 -0.269177
-0.0894771 0.908475 -0.288675 -0.288675
-0.148703 0.900678 -0.269177 -0.306937
-0.207291 0.889024 -0.248526 -0.323885
-0.264993 0.873563 -0.226811 -0.339446
-0.321559 0.854361 -0.204124 -0.353553
-0.376748 0.831501 -0.180564 -0.366147
-0.430324 0.80508 -0.15623 -0.377172
-0.482058 0.775212 -0.131227 -0.386583
-0.531727 0.742024 -0.105662 -0.394338
-0.579119 0.705659 -0.0796453 -0.400404
-0.624032 0.666272 -0.0532871 -0.404756
-0.666272 0.624032 -0.0267007 -0.407374
-0.705659 0.579119 1.87579e-08 -0.408248
-0.742024 0.531727 0.0267007 -0.407374
-0.775212 0.482058 0.0532871 -0.404756
-0.80508 0.430324 0.0796452 -0.400404
-0.831501 0.376748 0.105662 -0.394338
-0.854361 0.321559 0.131227 -0.386583
-0.873563 0.264992 0.15623 -0.377172
-0.889024 0.207291 0.180564 -0.366147
-0.900678 0.148703 0.204124 -0.353553
-0.908475 0.089477 0.226811 -0.339446
-0.912382 0.0298684 0.248526 -0.323885
0.912382 0.0298683 -0.204124 0.353553
0.908475 0.089477 -0.226811 0.339446
0.900678 0.148703 -0.248526 0.323885
0.889024 0.207291 -0.269177 0.306937
0.873563 0.264992 -0.288675 0.288675
0.854361 0.321559 -0.306937 0.269177
0.831501 0.376748 -0.323885 0.248526
0.80508 0.430324 -0.339446 0.226811
0.775212 0.482058 -0.353553 0.204124
0.742024 0.531727 -0.366147 0.180564
0.705659 0.579119 -0.377172 0.15623
0.666272 0.624032 -0.386583 0.131227
0.624032 0.666272 -0.394338 0.105662
0.579119 0.705659 -0.400404 0.0796453
0.531727 0.742024 -0.404756 0.0532871
0.482058 0.775212 -0.407374 0.0267007
0.430324 0.80508 -0.408248 -3.35603e-08
0.376748 0.831501 -0.407374 -0.0267007
0.321559 0.854361 -0.404756 -0.0532871
0.264992 0.873563 -0.400404 -0.0796453
0.207291 0.889024 -0.394338 -0.105662
0.148702 0.900678 -0.386583 -0.131227
0.0894769 0.908475 -0.377172 -0.15623
0.0298682 0.912382 -0.366147 -0.180564
-0.0298684 0.912382 -0.353553 -0.204124
-0.0894771 0.908475 -0.339446 -0.226811
-0.148703 0.900678 -0.323885 -0.248526
-0.207291 0.889024 -0.306937 -0.269177
-0.264993 0.873563 -0.288675 -0.288675
-0.321559 0.854361 -0.269177 -0.306937
-0.376748 0.831501 -0.248526 -0.323885
-0.430324 0.80508 -0.226811 -0.339446
-0.482058 0.775212 -0.204124 -0.353553
-0.531727 0.742024 -0.180564 -0.366147
-0.579119 0.705659 -0.15623 -0.377172
-0.624032 0.666272 -0.131227 -0.386583
-0.666272 0.624032 -0.105662 -0.394338
-0.705659 0.579119 -0.0796453 -0.400404
-0.742024 0.531727 -0.0532871 -0.404756
-0.775212 0.482058 -0.0267007 -0.407374
-0.80508 0.430324 -4.59286e-08 -0.408248
-0.831501 0.376748 0.0267007 -0.407374
-0.854361 0.321559 0.0532871 -0.404756
-0.873563 0.264992 0.0796453 -0.400404
-0.889024 0.207291 0.105662 -0.394338
-0.900678 0.148703 0.131227 -0.386583
-0.908475 0.089477 0.15623 -0.377172
-0.912382 0.0298684 0.180564 -0.366147
0.933521 0.0305603 -0.199846 0.296084
0.929524 0.0915501 -0.218783 0.28238
0.921546 0.152148 -0.236783 0.267466
0.909622 0.212094 -0.253769 0.251407
0.893803 0.271132 -0.269668 0.234272
0.874156 0.329009 -0.284413 0.216133
0.850766 0.385477 -0.29794 0.197069
0.823733 0.440295 -0.310191 0.17716
0.793173 0.493227 -0.321114 0.156494
0.759216 0.544047 -0.330661 0.135157
0.722008 0.592537 -0.338793 0.113241
0.681709 0.63849 -0.345474 0.0908405
0.63849 0.681709 -0.350675 0.068051
0.592537 0.722008 -0.354375 0.04497
0.544047 0.759216 -0.356558 0.0216964
0.493227 0.793173 -0.357213 -0.00167001
0.440295 0.823733 -0.356339 -0.0250293
0.385477 0.850766 -0.353939 -0.0482814
0.329009 0.874156 -0.350024 -0.0713268
0.271132 0.893803 -0.344609 -0.0940667
0.212094 0.909622 -0.337719 -0.116404
0.152148 0.921546 -0.329383 -0.138243
0.09155 0.929524 -0.319636 -0.159489
0.0305602 0.933521 -0.308521 -0.180053
-0.0305604 0.933521 -0.296084 -0.199846
-0.0915502 0.929524 -0.28238 -0.218783
-0.152148 0.921546 -0.267466 -0.236783
-0.212094 0.909622 -0.251407 -0.253769
-0.271132 0.893803 -0.234272 -0.269668
-0.329009 0.874156 -0.216133 -0.284413
-0.385477 0.850766 -0.197069 -0.29794
-0.440295 0.823733 -0.17716 -0.310191
-0.493227 0.793173 -0.156494 -0.321114
-0.544047 0.759216 -0.135157 -0.330661
-0.592537 0.722008 -0.113241 -0.338793
-0.63849 0.681709 -0.0908405 -0.345474
-0.681709 0.63849 -0.068051 -0.350675
-0.722008 0.592537 -0.04497 -0.354375
-0.759216 0.544047 -0.0216965 -0.356558
-0.793173 0.493227 0.00166999 -0.357213
-0.823733 0.440295 0.0250292 -0.356339
-0.850766 0.385477 0.0482814 -0.353939
-0.874156 0.329009 0.0713268 -0.350024
-0.893803 0.271132 0.0940667 -0.344609
-0.909622 0.212094 0.116404 -0.337719
-0.921546 0.152148 0.138242 -0.329383
-0.929524 0.0915501 0.159489 -0.319636
-0.933521 0.0305604 0.180053 -0.308521
0.88928 0.029112 -0.103646 0.444512
0.885472 0.0872114 -0.132496 0.436782
0.877872 0.144937 -0.160779 0.427181
0.866513 0.202043 -0.188374 0.415751
0.851444 0.258283 -0.215162 0.40254
0.832728 0.313417 -0.241029 0.387606
0.810447 0.367209 -0.265863 0.371012
0.784695 0.419428 -0.28956 0.352829
0.755583 0.469852 -0.312016 0.333136
0.723236 0.518263 -0.333136 0.312016
0.687791 0.564456 -0.352829 0.28956
0.649401 0.608231 -0.371012 0.265863
0.608231 0.649401 -0.387606 0.241029
0.564456 0.687791 -0.40254 0.215162
0.518263 0.723236 -0.415751 0.188374
0.469852 0.755583 -0.427181 0.160779
0.419428 0.784695 -0.436782 0.132496
0.367209 0.810447 -0.444512 0.103646
0.313417 0.832728 -0.450339 0.0743512
0.258283 0.851444 -0.454238 0.0447385
0.202043 0.866513 -0.456191 0.0149341
0.144937 0.877872 -0.456191 -0.0149342
0.0872113 0.885472 -0.454238 -0.0447386
0.0291119 0.88928 -0.450339 -0.0743513
-0.0291121 0.88928 -0.444512 -0.103646
-0.0872115 0.885472 -0.436781 -0.132496
-0.144937 0.877872 -0.427181 -0.160779
-0.202043 0.866513 -0.415751 -0.188374
-0.258283 0.851444 -0.40254 -0.215162
-0.313417 0.832728 -0.387606 -0.241029
-0.367209 0.810447 -0.371012 -0.265864
-0.419428 0.784695 -0.352829 -0.28956
-0.469852 0.755583 -0.333136 -0.312016
-0.518263 0.723236 -0.312016 -0.333136
-0.564456 0.687791 -0.28956 -0.352829
-0.608231 0.649401 -0.265863 -0.371012
-0.649401 0.608231 -0.241029 -0.387606
-0.687791 0.564456 -0.215162 -0.40254
-0.723236 0.518263 -0.188374 -0.415751
-0.755583 0.469852 -0.160779 -0.427181
-0.784695 0.419428 -0.132496 -0.436781
-0.810447 0.367209 -0.103646 -0.444512
-0.832728 0.313417 -0.0743512 -0.450339
-0.851444 0.258283 -0.0447385 -0.454238
-0.866513 0.202043 -0.0149341 -0.456191
-0.877872 0.144937 0.0149341 -0.456191
-0.885472 0.0872113 0.0447385 -0.454238
-0.88928 0.0291121 0.0743512 -0.450339
0.912382 0.0298683 -0.131227 0.386583
0.908475 0.089477 -0.15623 0.377172
0.900678 0.148703 -0.180564 0.366147
0.889024 0.207291 -0.204124 0.353553
0.873563 0.264992 -0.226811 0.339446
0.854361 0.321559 -0.248526 0.323885
0.831501 0.376748 -0.269177 0.306937
0.80508 0.430324 -0.288675 0.288675
0.775212 0.482058 -0.306937 0.269177
0.742024 0.531727 -0.323885 0.248526
0.705659 0.579119 -0.339446 0.226811
0.666272 0.624032 -0.353553 0.204124
0.624032 0.666272 -0.366147 0.180564
0.579119 0.705659 -0.377172 0.15623
0.531727 0.742024 -0.386583 0.131227
0.482058 0.775212 -0.394338 0.105662
0.430324 0.80508 -0.400404 0.0796453
0.376748 0.831501 -0.404756 0.0532871
0.321559 0.854361 -0.407374 0.0267007
0.264992 0.873563 -0.408248 -1.75408e-08
0.207291 0.889024 -0.407374 -0.0267007
0.148702 0.900678 -0.404756 -0.0532871
0.0894769 0.908475 -0.400404 -0.0796453
0.0298682 0.912382 -0.394338 -0.105662
-0.0298684 0.912382 -0.386583 -0.131227
-0.0894771 0.908475 -0.377172 -0.15623
-0.148703 0.900678 -0.366147 -0.180564
-0.207291 0.889024 -0.353553 -0.204124
-0.264993 0.873563 -0.339446 -0.226811
-0.321559 0.854361 -0.323885 -0.248526
-0.376748 0.831501 -0.306937 -0.269177
-0.430324 0.80508 -0.288675 -0.288675
-0.482058 0.775212 -0.269177 -0.306937
-0.531727 0.742024 -0.248526 -0.323885
-0.579119 0.705659 -0.226811 -0.339446
-0.624032 0.666272 -0.204124 -0.353553
-0.666272 0.624032 -0.180564 -0.366147
-0.705659 0.579119 -0.15623 -0.377172
-0.742024 0.531727 -0.131227 -0.386583
-0.775212 0.482058 -0.105662 -0.394338
-0.80508 0.430324 -0.0796453 -0.400404
-0.831501 0.376748 -0.0532871 -0.404756
-0.854361 0.321559 -0.0267007 -0.407374
-0.873563 0.264992 -1.32811e-08 -0.408248
-0.889024 0.207291 0.0267007 -0.407374
-0.900678 0.148703 0.0532871 -0.404756
-0.908475 0.089477 0.0796453 -0.400404
-0.912382 0.0298684 0.105662 -0.394338
0.912382 0.0298683 -0.0532871 0.404756
0.908475 0.089477 -0.0796453 0.400404
0.900678 0.148703 -0.105662 0.394338
0.889024 0.207291 -0.131227 0.386583
0.873563 0.264992 -0.15623 0.377172
0.854361 0.321559 -0.180564 0.366147
0.831501 0.376748 -0.204124 0.353553
0.80508 0.430324 -0.226811 0.339446
0.775212 0.482058 -0.248526 0.323885
0.742024 0.531727 -0.269177 0.306937
0.705659 0.579119 -0.288675 0.288675
0.666272 0.624032 -0.306937 0.269177
0.624032 0.666272 -0.323885 0.248526
0.579119 0.705659 -0.339446 0.226811
0.531727 0.742024 -0.353553 0.204124
0.482058 0.775212 -0.366147 0.180564
0.430324 0.80508 -0.377172 0.15623
0.376748 0.831501 -0.386583 0.131227
0.321559 0.854361 -0.394338 0.105662
0.264992 0.873563 -0.400404 0.0796453
0.207291 0.889024 -0.404756 0.0532871
0.148702 0.900678 -0.407374 0.0267007
0.0894769 0.908475 -0.408248 -5.01883e-08
0.0298682 0.912382 -0.407374 -0.0267008
-0.0298684 0.912382 -0.404756 -0.0532871
-0.0894771 0.908475 -0.400404 -0.0796453
-0.148703 0.900678 -0.394338 -0.105662
-0.207291 0.889024 -0.386583 -0.131227
-0.264993 0.873563 -0.377172 -0.15623
-0.321559 0.854361 -0.366147 -0.180564
-0.376748 0.831501 -0.353553 -0.204124
-0.430324 0.80508 -0.339446 -0.226811
-0.482058 0.775212 -0.323885 -0.248526
-0.531727 0.742024 -0.306937 -0.269177
-0.579119 0.705659 -0.288675 -0.288675
-0.624032 0.666272 -0.269177 -0.306937
-0.666272 0.624032 -0.248526 -0.323885
-0.705659 0.579119 -0.226811 -0.339446
-0.742024 0.531727 -0.204124 -0.353553
-0.775212 0.482058 -0.180564 -0.366147
-0.80508 0.430324 -0.15623 -0.377172
-0.831501 0.376748 -0.131227 -0.386583
-0.854361 0.321559 -0.105662 -0.394338
-0.873563 0.264992 -0.0796453 -0.400404
-0.889024 0.207291 -0.0532871 -0.404756
-0.900678 0.148703 -0.0267007 -0.407374
-0.908475 0.089477 1.93664e-08 -0.408248
-0.912382 0.0298684 0.0267007 -0.407374
0.933521 0.0305603 -0.0515886 0.353472
0.929524 0.0915501 -0.0745963 0.349342
0.921546 0.152148 -0.0972846 0.343715
0.909622 0.212094 -0.119556 0.336616
0.893803 0.271132 -0.141316 0.328076
0.874156 0.329009 -0.162471 0.318131
0.850766 0.385477 -0.18293 0.306824
0.823733 0.440295 -0.202605 0.294203
0.793173 0.493227 -0.221413 0.280322
0.759216 0.544047 -0.239273 0.265241
0.722008 0.592537 -0.256108 0.249023
0.681709 0.63849 -0.271847 0.23174
0.63849 0.681709 -0.286421 0.213464
0.592537 0.722008 -0.299769 0.194274
0.544047 0.759216 -0.311834 0.174252
0.493227 0.793173 -0.322563 0.153484
0.440295 0.823733 -0.33191 0.132059
0.385477 0.850766 -0.339837 0.110068
0.329009 0.874156 -0.346308 0.0876064
0.271132 0.893803 -0.351296 0.0647692
0.212094 0.909622 -0.35478 0.0416547
0.152148 0.921546 -0.356745 0.0183617
0.09155 0.929524 -0.357182 -0.00500984
0.0305602 0.933521 -0.35609 -0.0283599
-0.0305604 0.933521 -0.353472 -0.0515886
-0.0915502 0.929524 -0.349342 -0.0745963
-0.152148 0.921546 -0.343715 -0.0972847
-0.212094 0.909622 -0.336616 -0.119556
-0.271132 0.893803 -0.328076 -0.141316
-0.329009 0.874156 -0.318131 -0.162471
-0.385477 0.850766 -0.306824 -0.18293
-0.440295 0.823733 -0.294203 -0.202605
-0.493227 0.793173 -0.280322 -0.221413
-0.544047 0.759216 -0.265241 -0.239273
-0.592537 0.722008 -0.249023 -0.256108
-0.63849 0.681709 -0.23174 -0.271847
-0.681709 0.63849 -0.213464 -0.286421
-0.722008 0.592537 -0.194274 -0.299769
-0.759216 0.544047 -0.174252 -0.311834
-0.793173 0.493227 -0.153484 -0.322563
-0.823733 0.440295 -0.132059 -0.33191
-0.850766 0.385477 -0.110069 -0.339837
-0.874156 0.329009 -0.0876064 -0.346308
-0.893803 0.271132 -0.0647693 -0.351296
-0.909622 0.212094 -0.0416547 -0.35478
-0.921546 0.152148 -0.0183618 -0.356745
-0.929524 0.0915501 0.00500981 -0.357182
-0.933521 0.0305604 0.0283599 -0.35609
0.933521 0.0305603 -0.12895 0.333131
0.929524 0.0915501 -0.150462 0.323984
0.921546 0.152148 -0.171329 0.313449
0.909622 0.212094 -0.191463 0.301573
0.893803 0.271132 -0.210777 0.288405
0.874156 0.329009 -0.229188 0.274002
0.850766 0.385477 -0.246618 0.258425
0.823733 0.440295 -0.262992 0.241743
0.793173 0.493227 -0.278239 0.224025
0.759216 0.544047 -0.292296 0.205347
0.722008 0.592537 -0.3051 0.18579
0.681709 0.63849 -0.316598 0.165438
0.63849 0.681709 -0.32674 0.144377
0.592537 0.722008 -0.335484 0.122698
0.544047 0.759216 -0.34279 0.100494
0.493227 0.793173 -0.348629 0.0778593
0.440295 0.823733 -0.352975 0.0548912
0.385477 0.850766 -0.355809 0.031688
0.329009 0.874156 -0.35712 0.00834915
0.271132 0.893803 -0.356901 -0.0150255
0.212094 0.909622 -0.355154 -0.0383357
0.152148 0.921546 -0.351887 -0.0614819
0.09155 0.929524 -0.347112 -0.0843647
0.0305602 0.933521 -0.340851 -0.106886
-0.0305604 0.933521 -0.333131 -0.12895
-0.0915502 0.929524 -0.323984 -0.150462
-0.152148 0.921546 -0.313449 -0.171329
-0.212094 0.909622 -0.301573 -0.191463
-0.271132 0.893803 -0.288405 -0.210777
-0.329009 0.874156 -0.274002 -0.229188
-0.385477 0.850766 -0.258425 -0.246618
-0.440295 0.823733 -0.241743 -0.262992
-0.493227 0.793173 -0.224025 -0.278239
-0.544047 0.759216 -0.205347 -0.292296
-0.592537 0.722008 -0.18579 -0.3051
-0.63849 0.681709 -0.165438 -0.316598
-0.681709 0.63849 -0.144377 -0.32674
-0.722008 0.592537 -0.122698 -0.335484
-0.759216 0.544047 -0.100494 -0.34279
-0.793173 0.493227 -0.0778593 -0.348629
-0.823733 0.440295 -0.0548913 -0.352975
-0.850766 0.385477 -0.031688 -0.355809
-0.874156 0.329009 -0.00834914 -0.35712
-0.893803 0.271132 0.0150254 -0.356901
-0.909622 0.212094 0.0383358 -0.355154
-0.921546 0.152148 0.0614818 -0.351887
-0.929524 0.0915501 0.0843647 -0.347112
-0.933521 0.0305604 0.106886 -0.340851
0.951462 0.0311476 -0.126365 0.278894
0.947388 0.0933095 -0.144335 0.270032
0.939256 0.155072 -0.161687 0.260014
0.927103 0.21617 -0.178347 0.248882
0.91098 0.276343 -0.194242 0.236685
0.890956 0.335332 -0.209307 0.223474
0.867117 0.392885 -0.223474 0.209307
0.839564 0.448756 -0.236685 0.194242
0.808416 0.502706 -0.248882 0.178347
0.773807 0.554502 -0.260014 0.161687
0.735884 0.603924 -0.270032 0.144335
0.69481 0.650761 -0.278894 0.126365
0.65076 0.69481 -0.286561 0.107854
0.603924 0.735884 -0.293002 0.0888812
0.554502 0.773807 -0.298188 0.0695276
0.502706 0.808416 -0.302097 0.0498763
0.448756 0.839564 -0.304712 0.0300115
0.392885 0.867117 -0.306022 0.0100181
0.335332 0.890956 -0.306022 -0.0100181
0.276343 0.91098 -0.304712 -0.0300115
0.21617 0.927103 -0.302097 -0.0498764
0.155072 0.939256 -0.298188 -0.0695277
0.0933094 0.947388 -0.293002 -0.0888812
0.0311475 0.951462 -0.286561 -0.107854
-0.0311477 0.951462 -0.278894 -0.126365
-0.0933096 0.947388 -0.270032 -0.144335
-0.155072 0.939256 -0.260014 -0.161687
-0.21617 0.927103 -0.248882 -0.178347
-0.276343 0.91098 -0.236685 -0.194243
-0.335332 0.890956 -0.223474 -0.209307
-0.392886 0.867116 -0.209307 -0.223474
-0.448756 0.839564 -0.194243 -0.236685
-0.502706 0.808416 -0.178347 -0.248882
-0.554502 0.773807 -0.161687 -0.260014
-0.603924 0.735884 -0.144335 -0.270032
-0.650761 0.69481 -0.126365 -0.278894
-0.69481 0.650761 -0.107854 -0.286561
-0.735884 0.603924 -0.0888812 -0.293002
-0.773807 0.554502 -0.0695276 -0.298188
-0.808416 0.502706 -0.0498763 -0.302097
-0.839564 0.448756 -0.0300115 -0.304712
-0.867117 0.392885 -0.0100181 -0.306022
-0.890956 0.335332 0.0100182 -0.306022
-0.91098 0.276343 0.0300115 -0.304712
-0.927103 0.21617 0.0498764 -0.302097
-0.939256 0.155072 0.0695276 -0.298188
-0.947388 0.0933095 0.0888812 -0.293002
-0.951462 0.0311477 0.107854 -0.286562
0.951462 0.0311476 -0.0498763 0.302097
0.947388 0.0933095 -0.0695276 0.298188
0.939256 0.155072 -0.0888812 0.293002
0.927103 0.21617 -0.107854 0.286561
0.91098 0.276343 -0.126365 0.278894
0.890956 0.335332 -0.144335 0.270032
0.867117 0.392885 -0.161687 0.260014
0.839564 0.448756 -0.178347 0.248882
0.808416 0.502706 -0.194242 0.236685
0.773807 0.554502 -0.209307 0.223474
0.735884 0.603924 -0.223474 0.209307
0.69481 0.650761 -0.236685 0.194242
0.65076 0.69481 -0.248882 0.178347
0.603924 0.735884 -0.260014 0.161687
0.554502 0.773807 -0.270032 0.144335
0.502706 0.808416 -0.278894 0.126365
0.448756 0.839564 -0.286562 0.107854
0.392885 0.867117 -0.293002 0.0888811
0.335332 0.890956 -0.298188 0.0695276
0.276343 0.91098 -0.302097 0.0498763
0.21617 0.927103 -0.304712 0.0300115
0.155072 0.939256 -0.306022 0.0100181
0.0933094 0.947388 -0.306022 -0.0100182
0.0311475 0.951462 -0.304712 -0.0300115
-0.0311477 0.951462 -0.302097 -0.0498764
-0.0933096 0.947388 -0.298188 -0.0695276
-0.155072 0.939256 -0.293002 -0.0888812
-0.21617 0.927103 -0.286561 -0.107854
-0.276343 0.91098 -0.278894 -0.126365
-0.335332 0.890956 -0.270032 -0.144335
-0.392886 0.867116 -0.260014 -0.161687
-0.448756 0.839564 -0.248882 -0.178347
-0.502706 0.808416 -0.236685 -0.194242
-0.554502 0.773807 -0.223474 -0.209307
-0.603924 0.735884 -0.209307 -0.223474
-0.650761 0.69481 -0.194242 -0.236685
-0.69481 0.650761 -0.178347 -0.248882
-0.735884 0.603924 -0.161687 -0.260014
-0.773807 0.554502 -0.144335 -0.270032
-0.808416 0.502706 -0.126365 -0.278894
-0.839564 0.448756 -0.107854 -0.286561
-0.867117 0.392885 -0.0888812 -0.293002
-0.890956 0.335332 -0.0695276 -0.298188
-0.91098 0.276343 -0.0498764 -0.302097
-0.927103 0.21617 -0.0300115 -0.304712
-0.939256 0.155072 -0.0100182 -0.306022
-0.947388 0.0933095 0.0100181 -0.306022
-0.951462 0.0311477 0.0300115 -0.304712
0.966382 0.0316361 -0.0481394 0.250573
0.962244 0.0947728 -0.0644245 0.246888
0.953986 0.157504 -0.0804338 0.242146
0.941642 0.21956 -0.0960987 0.236367
0.925266 0.280676 -0.111352 0.229575
0.904928 0.340591 -0.126129 0.221801
0.880714 0.399046 -0.140365 0.213077
0.85273 0.455794 -0.154 0.20344
0.821094 0.510589 -0.166976 0.192933
0.785942 0.563198 -0.179237 0.181599
0.747424 0.613395 -0.190731 0.169487
0.705706 0.660965 -0.201407 0.15665
0.660965 0.705706 -0.211221 0.143142
0.613395 0.747424 -0.220131 0.129021
0.563198 0.785942 -0.228098 0.114348
0.510589 0.821094 -0.235089 0.0991844
0.455793 0.85273 -0.241072 0.0835965
0.399046 0.880714 -0.246023 0.0676507
0.340591 0.904928 -0.249921 0.0514151
0.280676 0.925266 -0.252749 0.0349594
0.21956 0.941642 -0.254494 0.018354
0.157504 0.953986 -0.25515 0.00166994
0.0947727 0.962244 -0.254713 -0.0150212
0.031636 0.966382 -0.253185 -0.0316481
-0.0316362 0.966382 -0.250573 -0.0481394
-0.0947729 0.962244 -0.246888 -0.0644246
-0.157504 0.953986 -0.242146 -0.0804339
-0.21956 0.941642 -0.236367 -0.0960987
-0.280676 0.925266 -0.229575 -0.111352
-0.340591 0.904927 -0.221801 -0.126129
-0.399047 0.880714 -0.213077 -0.140365
-0.455793 0.85273 -0.203441 -0.154
-0.510589 0.821094 -0.192933 -0.166976
-0.563198 0.785941 -0.181599 -0.179237
-0.613395 0.747424 -0.169487 -0.190731
-0.660966 0.705706 -0.15665 -0.201407
-0.705706 0.660966 -0.143142 -0.211221
-0.747424 0.613395 -0.129021 -0.220131
-0.785942 0.563198 -0.114348 -0.228098
-0.821094 0.510589 -0.0991844 -0.235089
-0.85273 0.455794 -0.0835966 -0.241072
-0.880714 0.399046 -0.0676507 -0.246023
-0.904928 0.340591 -0.0514151 -0.249921
-0.925266 0.280676 -0.0349594 -0.252749
-0.941642 0.21956 -0.018354 -0.254494
-0.953986 0.157504 -0.00166999 -0.25515
-0.962244 0.0947727 0.0150212 -0.254713
-0.966382 0.0316362 0.031648 -0.253185
0.933521 0.0305603 -0.26072 0.244191
0.929524 0.0915501 -0.276133 0.226616
0.921546 0.152148 -0.290363 0.208071
0.909622 0.212094 -0.30335 0.188635
0.893803 0.271132 -0.315037 0.168391
0.874156 0.329009 -0.325376 0.147426
0.850766 0.385477 -0.334322 0.12583
0.823733 0.440295 -0.341836 0.103695
0.793173 0.493227 -0.347886 0.0811156
0.759216 0.544047 -0.352446 0.0581891
0.722008 0.592537 -0.355497 0.0350134
0.681709 0.63849 -0.357026 0.0116878
0.63849 0.681709 -0.357026 -0.0116878
0.592537 0.722008 -0.355497 -0.0350134
0.544047 0.759216 -0.352446 -0.0581891
0.493227 0.793173 -0.347886 -0.0811156
0.440295 0.823733 -0.341836 -0.103695
0.385477 0.850766 -0.334322 -0.12583
0.329009 0.874156 -0.325376 -0.147426
0.271132 0.893803 -0.315037 -0.168391
0.212094 0.909622 -0.30335 -0.188635
0.152148 0.921546 -0.290363 -0.208071
0.09155 0.929524 -0.276133 -0.226616
0.0305602 0.933521 -0.26072 -0.244191
-0.0305604 0.933521 -0.244191 -0.26072
-0.0915502 0.929524 -0.226616 -0.276133
-0.152148 0.921546 -0.208071 -0.290363
-0.212094 0.909622 -0.188635 -0.30335
-0.271132 0.893803 -0.168391 -0.315038
-0.329009 0.874156 -0.147426 -0.325376
-0.385477 0.850766 -0.12583 -0.334322
-0.440295 0.823733 -0.103695 -0.341836
-0.493227 0.793173 -0.0811156 -0.347886
-0.544047 0.759216 -0.058189 -0.352446
-0.592537 0.722008 -0.0350134 -0.355497
-0.63849 0.681709 -0.0116878 -0.357026
-0.681709 0.63849 0.0116878 -0.357026
-0.722008 0.592537 0.0350134 -0.355497
-0.759216 0.544047 0.058189 -0.352446
-0.793173 0.493227 0.0811156 -0.347886
-0.823733 0.440295 0.103695 -0.341836
-0.850766 0.385477 0.12583 -0.334322
-0.874156 0.329009 0.147426 -0.325376
-0.893803 0.271132 0.168391 -0.315037
-0.909622 0.212094 0.188635 -0.30335
-0.921546 0.152148 0.208071 -0.290363
-0.929524 0.0915501 0.226616 -0.276133
-0.933521 0.0305604 0.244191 -0.26072
0.951462 0.0311476 -0.248882 0.178347
0.947388 0.0933095 -0.260014 0.161687
0.939256 0.155072 -0.270032 0.144335
0.927103 0.21617 -0.278894 0.126365
0.91098 0.276343 -0.286561 0.107854
0.890956 0.335332 -0.293002 0.0888812
0.867117 0.392885 -0.298188 0.0695276
0.839564 0.448756 -0.302097 0.0498763
0.808416 0.502706 -0.304712 0.0300115
0.773807 0.554502 -0.306022 0.0100181
0.735884 0.603924 -0.306022 -0.0100181
0.69481 0.650761 -0.304712 -0.0300115
0.65076 0.69481 -0.302097 -0.0498764
0.603924 0.735884 -0.298188 -0.0695276
0.554502 0.773807 -0.293002 -0.0888812
0.502706 0.808416 -0.286561 -0.107854
0.448756 0.839564 -0.278894 -0.126365
0.392885 0.867117 -0.270032 -0.144335
0.335332 0.890956 -0.260014 -0.161687
0.276343 0.91098 -0.248882 -0.178347
0.21617 0.927103 -0.236685 -0.194242
0.155072 0.939256 -0.223474 -0.209307
0.0933094 0.947388 -0.209307 -0.223474
0.0311475 0.951462 -0.194242 -0.236685
-0.0311477 0.951462 -0.178347 -0.248882
-0.0933096 0.947388 -0.161687 -0.260014
-0.155072 0.939256 -0.144335 -0.270032
-0.21617 0.927103 -0.126365 -0.278894
-0.276343 0.91098 -0.107854 -0.286562
-0.335332 0.890956 -0.0888811 -0.293002
-0.392886 0.867116 -0.0695276 -0.298188
-0.448756 0.839564 -0.0498764 -0.302097
-0.502706 0.808416 -0.0300115 -0.304712
-0.554502 0.773807 -0.0100181 -0.306022
-0.603924 0.735884 0.0100181 -0.306022
-0.650761 0.69481 0.0300115 -0.304712
-0.69481 0.650761 0.0498763 -0.302097
-0.735884 0.603924 0.0695276 -0.298188
-0.773807 0.554502 0.0888811 -0.293002
-0.808416 0.502706 0.107854 -0.286561
-0.839564 0.448756 0.126365 -0.278894
-0.867117 0.392885 0.144335 -0.270032
-0.890956 0.335332 0.161687 -0.260014
-0.91098 0.276343 0.178347 -0.248882
-0.927103 0.21617 0.194242 -0.236685
-0.939256 0.155072 0.209307 -0.223474
-0.947388 0.0933095 0.223474 -0.209307
-0.951462 0.0311477 0.236685 -0.194243
0.951462 0.0311476 -0.194242 0.236685
0.947388 0.0933095 -0.209307 0.223474
0.939256 0.155072 -0.223474 0.209307
0.927103 0.21617 -0.236685 0.194242
0.91098 0.276343 -0.248882 0.178347
0.890956 0.335332 -0.260014 0.161687
0.867117 0.392885 -0.270032 0.144335
0.839564 0.448756 -0.278894 0.126365
0.808416 0.502706 -0.286561 0.107854
0.773807 0.554502 -0.293002 0.0888812
0.735884 0.603924 -0.298188 0.0695276
0.69481 0.650761 -0.302097 0.0498763
0.65076 0.69481 -0.304712 0.0300115
0.603924 0.735884 -0.306022 0.0100181
0.554502 0.773807 -0.306022 -0.0100181
0.502706 0.808416 -0.304712 -0.0300115
0.448756 0.839564 -0.302097 -0.0498764
0.392885 0.867117 -0.298188 -0.0695276
0.335332 0.890956 -0.293002 -0.0888812
0.276343 0.91098 -0.286561 -0.107854
0.21617 0.927103 -0.278894 -0.126365
0.155072 0.939256 -0.270032 -0.144335
0.0933094 0.947388 -0.260014 -0.161687
0.0311475 0.951462 -0.248882 -0.178347
-0.0311477 0.951462 -0.236685 -0.194243
-0.0933096 0.947388 -0.223474 -0.209307
-0.155072 0.939256 -0.209307 -0.223474
-0.21617 0.927103 -0.194242 -0.236685
-0.276343 0.91098 -0.178347 -0.248882
-0.335332 0.890956 -0.161687 -0.260014
-0.392886 0.867116 -0.144335 -0.270032
-0.448756 0.839564 -0.126365 -0.278894
-0.502706 0.808416 -0.107854 -0.286561
-0.554502 0.773807 -0.0888811 -0.293002
-0.603924 0.735884 -0.0695276 -0.298188
-0.650761 0.69481 -0.0498763 -0.302097
-0.69481 0.650761 -0.0300115 -0.304712
-0.735884 0.603924 -0.0100181 -0.306022
-0.773807 0.554502 0.0100181 -0.306022
-0.808416 0.502706 0.0300115 -0.304712
-0.839564 0.448756 0.0498763 -0.302097
-0.867117 0.392885 0.0695276 -0.298188
-0.890956 0.335332 0.0888812 -0.293002
-0.91098 0.276343 0.107854 -0.286561
-0.927103 0.21617 0.126365 -0.278894
-0.939256 0.155072 0.144335 -0.270032
-0.947388 0.0933095 0.161687 -0.260014
-0.951462 0.0311477 0.178347 -0.248882
0.966382 0.0316361 -0.186229 0.174422
0.962244 0.0947728 -0.197238 0.161869
0.953986 0.157504 -0.207402 0.148622
0.941642 0.21956 -0.216678 0.134739
0.925266 0.280676 -0.225027 0.120279
0.904928 0.340591 -0.232412 0.105304
0.880714 0.399046 -0.238801 0.0898784
0.85273 0.455794 -0.244168 0.0740676
0.821094 0.510589 -0.24849 0.0579397
0.785942 0.563198 -0.251747 0.0415636
0.747424 0.613395 -0.253927 0.0250096
0.705706 0.660965 -0.255019 0.00834844
0.660965 0.705706 -0.255019 -0.00834845
0.613395 0.747424 -0.253927 -0.0250096
0.563198 0.785942 -0.251747 -0.0415636
0.510589 0.821094 -0.24849 -0.0579397
0.455793 0.85273 -0.244168 -0.0740677
0.399046 0.880714 -0.238801 -0.0898784
0.340591 0.904928 -0.232412 -0.105304
0.280676 0.925266 -0.225027 -0.120279
0.21956 0.941642 -0.216678 -0.134739
0.157504 0.953986 -0.207402 -0.148622
0.0947727 0.962244 -0.197238 -0.161869
0.031636 0.966382 -0.186229 -0.174422
-0.0316362 0.966382 -0.174422 -0.186229
-0.0947729 0.962244 -0.161869 -0.197238
-0.157504 0.953986 -0.148622 -0.207402
-0.21956 0.941642 -0.134739 -0.216678
-0.280676 0.925266 -0.120279 -0.225027
-0.340591 0.904927 -0.105304 -0.232412
-0.399047 0.880714 -0.0898784 -0.238801
-0.455793 0.85273 -0.0740677 -0.244168
-0.510589 0.821094 -0.0579397 -0.24849
-0.563198 0.785941 -0.0415636 -0.251747
-0.613395 0.747424 -0.0250096 -0.253927
-0.660966 0.705706 -0.00834843 -0.255019
-0.705706 0.660966 0.00834843 -0.255019
-0.747424 0.613395 0.0250096 -0.253927
-0.785942 0.563198 0.0415636 -0.251747
-0.821094 0.510589 0.0579397 -0.24849
-0.85273 0.455794 0.0740676 -0.244168
-0.880714 0.399046 0.0898784 -0.238801
-0.904928 0.340591 0.105304 -0.232412
-0.925266 0.280676 0.120279 -0.225027
-0.941642 0.21956 0.134739 -0.216678
-0.953986 0.157504 0.148622 -0.207402
-0.962244 0.0947727 0.161869 -0.197238
-0.966382 0.0316362 0.174422 -0.186229
0.966382 0.0316361 -0.231013 0.108337
0.962244 0.0947728 -0.237604 0.0929965
0.953986 0.157504 -0.243178 0.0772574
0.941642 0.21956 -0.24771 0.0611873
0.925266 0.280676 -0.251182 0.0448553
0.904928 0.340591 -0.253577 0.0283312
0.880714 0.399046 -0.254887 0.0116858
0.85273 0.455794 -0.255106 -0.00500964
0.821094 0.510589 -0.254232 -0.0216836
0.785942 0.563198 -0.25227 -0.0382648
0.747424 0.613395 -0.249227 -0.0546821
0.705706 0.660965 -0.245117 -0.0708652
0.660965 0.705706 -0.239957 -0.0867449
0.613395 0.747424 -0.23377 -0.102253
0.563198 0.785942 -0.226582 -0.117324
0.510589 0.821094 -0.218423 -0.131891
0.455793 0.85273 -0.20933 -0.145895
0.399046 0.880714 -0.19934 -0.159273
0.340591 0.904928 -0.188496 -0.17197
0.280676 0.925266 -0.176845 -0.18393
0.21956 0.941642 -0.164437 -0.195102
0.157504 0.953986 -0.151324 -0.205439
0.0947727 0.962244 -0.137564 -0.214896
0.031636 0.966382 -0.123215 -0.223433
-0.0316362 0.966382 -0.108337 -0.231013
-0.0947729 0.962244 -0.0929965 -0.237604
-0.157504 0.953986 -0.0772573 -0.243178
-0.21956 0.941642 -0.0611873 -0.24771
-0.280676 0.925266 -0.0448553 -0.251182
-0.340591 0.904927 -0.0283312 -0.253577
-0.399047 0.880714 -0.0116858 -0.254887
-0.455793 0.85273 0.00500961 -0.255106
-0.510589 0.821094 0.0216836 -0.254232
-0.563198 0.785941 0.0382648 -0.25227
-0.613395 0.747424 0.0546821 -0.249227
-0.660966 0.705706 0.0708652 -0.245117
-0.705706 0.660966 0.0867449 -0.239957
-0.747424 0.613395 0.102253 -0.23377
-0.785942 0.563198 0.117323 -0.226582
-0.821094 0.510589 0.131891 -0.218423
-0.85273 0.455794 0.145895 -0.20933
-0.880714 0.399046 0.159273 -0.19934
-0.904928 0.340591 0.17197 -0.188496
-0.925266 0.280676 0.18393 -0.176845
-0.941642 0.21956 0.195102 -0.164437
-0.953986 0.157504 0.205439 -0.151324
-0.962244 0.0947727 0.214896 -0.137564
-0.966382 0.0316362 0.223433 -0.123215
0.978421 0.0320302 -0.201398 0.0332509
0.974231 0.0959534 -0.203141 0.0200077
0.96587 0.159466 -0.204015 0.00667876
0.953372 0.222295 -0.204015 -0.00667876
0.936792 0.284173 -0.203141 -0.0200077
0.9162 0.344833 -0.201398 -0.0332509
0.891686 0.404017 -0.198792 -0.0463517
0.863352 0.461472 -0.195335 -0.0592541
0.831322 0.516949 -0.191041 -0.0719027
0.795732 0.570214 -0.185929 -0.0842435
0.756735 0.621036 -0.180021 -0.0962235
0.714497 0.669199 -0.173343 -0.107791
0.669199 0.714497 -0.165922 -0.118898
0.621036 0.756735 -0.15779 -0.129495
0.570214 0.795732 -0.148983 -0.139538
0.516949 0.831322 -0.139538 -0.148983
0.461471 0.863352 -0.129495 -0.15779
0.404017 0.891686 -0.118898 -0.165922
0.344833 0.9162 -0.107791 -0.173343
0.284173 0.936792 -0.0962234 -0.180021
0.222295 0.953372 -0.0842435 -0.185929
0.159466 0.96587 -0.0719027 -0.191041
0.0959533 0.974231 -0.0592541 -0.195335
0.0320301 0.978421 -0.0463517 -0.198792
-0.0320303 0.978421 -0.0332509 -0.201398
-0.0959535 0.974231 -0.0200076 -0.203141
-0.159466 0.96587 -0.00667874 -0.204015
-0.222295 0.953372 0.00667877 -0.204015
-0.284173 0.936792 0.0200077 -0.203141
-0.344834 0.9162 0.0332509 -0.201398
-0.404018 0.891686 0.0463518 -0.198792
-0.461471 0.863352 0.0592541 -0.195335
-0.516949 0.831322 0.0719027 -0.191041
-0.570214 0.795732 0.0842435 -0.185929
-0.621036 0.756735 0.0962234 -0.180021
-0.669199 0.714497 0.107791 -0.173343
-0.714497 0.669199 0.118898 -0.165922
-0.756735 0.621036 0.129495 -0.15779
-0.795732 0.570214 0.139538 -0.148983
-0.831322 0.516949 0.148983 -0.139538
-0.863352 0.461472 0.15779 -0.129495
-0.891686 0.404017 0.165922 -0.118898
-0.9162 0.344833 0.173343 -0.107791
-0.936792 0.284173 0.180021 -0.0962235
-0.953372 0.222295 0.185929 -0.0842435
-0.96587 0.159466 0.191041 -0.0719028
-0.974231 0.0959533 0.195335 -0.0592541
-0.978421 0.0320303 0.198792 -0.0463518
0.978421 0.0320302 -0.173343 0.107791
0.974231 0.0959534 -0.180021 0.0962235
0.96587 0.159466 -0.185929 0.0842435
0.953372 0.222295 -0.191041 0.0719027
0.936792 0.284173 -0.195335 0.0592541
0.9162 0.344833 -0.198792 0.0463518
0.891686 0.404017 -0.201398 0.0332509
0.863352 0.461472 -0.203141 0.0200077
0.831322 0.516949 -0.204015 0.00667875
0.795732 0.570214 -0.204015 -0.00667875
0.756735 0.621036 -0.203141 -0.0200077
0.714497 0.669199 -0.201398 -0.0332509
0.669199 0.714497 -0.198792 -0.0463518
0.621036 0.756735 -0.195335 -0.0592541
0.570214 0.795732 -0.191041 -0.0719027
0.516949 0.831322 -0.185929 -0.0842435
0.461471 0.863352 -0.180021 -0.0962235
0.404017 0.891686 -0.173343 -0.107791
0.344833 0.9162 -0.165922 -0.118898
0.284173 0.936792 -0.15779 -0.129495
0.222295 0.953372 -0.148983 -0.139538
0.159466 0.96587 -0.139538 -0.148983
0.0959533 0.974231 -0.129495 -0.15779
0.0320301 0.978421 -0.118898 -0.165922
-0.0320303 0.978421 -0.107791 -0.173343
-0.0959535 0.974231 -0.0962234 -0.180021
-0.159466 0.96587 -0.0842435 -0.185929
-0.222295 0.953372 -0.0719027 -0.191041
-0.284173 0.936792 -0.0592541 -0.195335
-0.344834 0.9162 -0.0463517 -0.198792
-0.404018 0.891686 -0.0332509 -0.201398
-0.461471 0.863352 -0.0200077 -0.203141
-0.516949 0.831322 -0.00667876 -0.204015
-0.570214 0.795732 0.00667877 -0.204015
-0.621036 0.756735 0.0200077 -0.203141
-0.669199 0.714497 0.0332509 -0.201398
-0.714497 0.669199 0.0463517 -0.198792
-0.756735 0.621036 0.0592541 -0.195335
-0.795732 0.570214 0.0719027 -0.191041
-0.831322 0.516949 0.0842435 -0.185929
-0.863352 0.461472 0.0962234 -0.180021
-0.891686 0.404017 0.107791 -0.173343
-0.9162 0.344833 0.118898 -0.165922
-0.936792 0.284173 0.129495 -0.15779
-0.953372 0.222295 0.139538 -0.148983
-0.96587 0.159466 0.148983 -0.139538
-0.974231 0.0959533 0.15779 -0.129495
-0.978421 0.0320303 0.165922 -0.118898
0.987683 0.0323334 -0.149094 0.0347638
0.983453 0.0968617 -0.151048 0.0249382
0.975013 0.160975 -0.152356 0.0150057
0.962397 0.224399 -0.153011 0.00500906
0.94566 0.286863 -0.153011 -0.00500907
0.924873 0.348098 -0.152356 -0.0150057
0.900126 0.407842 -0.151048 -0.0249382
0.871525 0.46584 -0.149094 -0.0347638
0.839192 0.521843 -0.146501 -0.0444406
0.803265 0.575611 -0.143281 -0.0539271
0.763898 0.626915 -0.139447 -0.0631826
0.72126 0.675534 -0.135016 -0.0721676
0.675534 0.72126 -0.130007 -0.0808436
0.626915 0.763898 -0.124441 -0.0891733
0.575611 0.803265 -0.118343 -0.0971212
0.521843 0.839192 -0.111737 -0.104653
0.46584 0.871525 -0.104653 -0.111737
0.407842 0.900126 -0.0971212 -0.118343
0.348098 0.924873 -0.0891733 -0.124441
0.286863 0.94566 -0.0808435 -0.130007
0.224399 0.962397 -0.0721676 -0.135016
0.160975 0.975013 -0.0631826 -0.139447
0.0968616 0.983453 -0.053927 -0.143281
0.0323333 0.987683 -0.0444406 -0.146501
-0.0323335 0.987683 -0.0347638 -0.149094
-0.0968618 0.983453 -0.0249382 -0.151048
-0.160975 0.975013 -0.0150057 -0.152356
-0.224399 0.962397 -0.00500906 -0.153011
-0.286863 0.94566 0.00500909 -0.153011
-0.348098 0.924873 0.0150058 -0.152356
-0.407842 0.900126 0.0249382 -0.151048
-0.46584 0.871525 0.0347638 -0.149094
-0.521843 0.839192 0.0444406 -0.146501
-0.575611 0.803265 0.0539271 -0.143281
-0.626915 0.763898 0.0631826 -0.139447
-0.675534 0.72126 0.0721676 -0.135016
-0.72126 0.675534 0.0808435 -0.130007
-0.763898 0.626915 0.0891733 -0.124441
-0.803265 0.575611 0.0971212 -0.118343
-0.839192 0.521843 0.104653 -0.111737
-0.871525 0.46584 0.111737 -0.104653
-0.900126 0.407842 0.118343 -0.0971212
-0.924873 0.348098 0.124441 -0.0891733
-0.94566 0.286863 0.130007 -0.0808436
-0.962397 0.224399 0.135016 -0.0721676
-0.975013 0.160975 0.139447 -0.0631826
-0.983453 0.0968616 0.143281 -0.053927
-0.987683 0.0323335 0.146501 -0.0444406
0.966382 0.0316361 -0.123215 0.223433
0.962244 0.0947728 -0.137564 0.214896
0.953986 0.157504 -0.151324 0.205439
0.941642 0.21956 -0.164437 0.195102
0.925266 0.280676 -0.176845 0.18393
0.904928 0.340591 -0.188496 0.17197
0.880714 0.399046 -0.19934 0.159273
0.85273 0.455794 -0.20933 0.145895
0.821094 0.510589 -0.218423 0.131891
0.785942 0.563198 -0.226582 0.117324
0.747424 0.613395 -0.23377 0.102253
0.705706 0.660965 -0.239957 0.0867449
0.660965 0.705706 -0.245117 0.0708652
0.613395 0.747424 -0.249227 0.0546821
0.563198 0.785942 -0.25227 0.0382648
0.510589 0.821094 -0.254232 0.0216836
0.455793 0.85273 -0.255106 0.00500962
0.399046 0.880714 -0.254887 -0.0116858
0.340591 0.904928 -0.253577 -0.0283312
0.280676 0.925266 -0.251182 -0.0448553
0.21956 0.941642 -0.24771 -0.0611874
0.157504 0.953986 -0.243178 -0.0772574
0.0947727 0.962244 -0.237604 -0.0929966
0.031636 0.966382 -0.231013 -0.108338
-0.0316362 0.966382 -0.223433 -0.123215
-0.0947729 0.962244 -0.214896 -0.137564
-0.157504 0.953986 -0.205439 -0.151324
-0.21956 0.941642 -0.195102 -0.164437
-0.280676 0.925266 -0.18393 -0.176845
-0.340591 0.904927 -0.171969 -0.188496
-0.399047 0.880714 -0.159273 -0.19934
-0.455793 0.85273 -0.145895 -0.20933
-0.510589 0.821094 -0.131891 -0.218423
-0.563198 0.785941 -0.117323 -0.226582
-0.613395 0.747424 -0.102253 -0.23377
-0.660966 0.705706 -0.0867449 -0.239957
-0.705706 0.660966 -0.0708652 -0.245117
-0.747424 0.613395 -0.0546821 -0.249227
-0.785942 0.563198 -0.0382648 -0.25227
-0.821094 0.510589 -0.0216836 -0.254232
-0.85273 0.455794 -0.00500967 -0.255106
-0.880714 0.399046 0.0116858 -0.254887
-0.904928 0.340591 0.0283313 -0.253577
-0.925266 0.280676 0.0448553 -0.251182
-0.941642 0.21956 0.0611874 -0.24771
-0.953986 0.157504 0.0772573 -0.243178
-0.962244 0.0947727 0.0929965 -0.237604
-0.966382 0.0316362 0.108337 -0.231013
0.978421 0.0320302 -0.118898 0.165922
0.974231 0.0959534 -0.129495 0.15779
0.96587 0.159466 -0.139538 0.148983
0.953372 0.222295 -0.148983 0.139538
0.936792 0.284173 -0.15779 0.129495
0.9162 0.344833 -0.165922 0.118898
0.891686 0.404017 -0.173343 0.107791
0.863352 0.461472 -0.180021 0.0962235
0.831322 0.516949 -0.185929 0.0842435
0.795732 0.570214 -0.191041 0.0719027
0.756735 0.621036 -0.195335 0.0592541
0.714497 0.669199 -0.198792 0.0463517
0.669199 0.714497 -0.201398 0.0332509
0.621036 0.756735 -0.203141 0.0200077
0.570214 0.795732 -0.204015 0.00667874
0.516949 0.831322 -0.204015 -0.00667877
0.461471 0.863352 -0.203141 -0.0200077
0.404017 0.891686 -0.201398 -0.0332509
0.344833 0.9162 -0.198792 -0.0463518
0.284173 0.936792 -0.195335 -0.0592541
0.222295 0.953372 -0.191041 -0.0719027
0.159466 0.96587 -0.185929 -0.0842435
0.0959533 0.974231 -0.180021 -0.0962235
0.0320301 0.978421 -0.173343 -0.107791
-0.0320303 0.978421 -0.165922 -0.118898
-0.0959535 0.974231 -0.15779 -0.129495
-0.159466 0.96587 -0.148983 -0.139538
-0.222295 0.953372 -0.139538 -0.148983
-0.284173 0.936792 -0.129495 -0.15779
-0.344834 0.9162 -0.118898 -0.165922
-0.404018 0.891686 -0.107791 -0.173343
-0.461471 0.863352 -0.0962235 -0.180021
-0.516949 0.831322 -0.0842435 -0.185929
-0.570214 0.795732 -0.0719027 -0.191041
-0.621036 0.756735 -0.0592541 -0.195335
-0.669199 0.714497 -0.0463517 -0.198792
-0.714497 0.669199 -0.0332509 -0.201398
-0.756735 0.621036 -0.0200077 -0.203141
-0.795732 0.570214 -0.00667877 -0.204015
-0.831322 0.516949 0.00667876 -0.204015
-0.863352 0.461472 0.0200076 -0.203141
-0.891686 0.404017 0.0332509 -0.201398
-0.9162 0.344833 0.0463518 -0.198792
-0.936792 0.284173 0.0592541 -0.195335
-0.953372 0.222295 0.0719028 -0.191041
-0.96587 0.159466 0.0842435 -0.185929
-0.974231 0.0959533 0.0962235 -0.180021
-0.978421 0.0320303 0.107791 -0.173343
0.978421 0.0320302 -0.0463517 0.198792
0.974231 0.0959534 -0.0592541 0.195335
0.96587 0.159466 -0.0719027 0.191041
0.953372 0.222295 -0.0842435 0.185929
0.936792 0.284173 -0.0962235 0.180021
0.9162 0.344833 -0.107791 0.173343
0.891686 0.404017 -0.118898 0.165922
0.863352 0.461472 -0.129495 0.15779
0.831322 0.516949 -0.139538 0.148983
0.795732 0.570214 -0.148983 0.139538
0.756735 0.621036 -0.15779 0.129495
0.714497 0.669199 -0.165922 0.118898
0.669199 0.714497 -0.173343 0.107791
0.621036 0.756735 -0.180021 0.0962235
0.570214 0.795732 -0.185929 0.0842435
0.516949 0.831322 -0.191041 0.0719027
0.461471 0.863352 -0.195335 0.0592541
0.404017 0.891686 -0.198792 0.0463517
0.344833 0.9162 -0.201398 0.0332509
0.284173 0.936792 -0.203141 0.0200077
0.222295 0.953372 -0.204015 0.00667875
0.159466 0.96587 -0.204015 -0.00667878
0.0959533 0.974231 -0.203141 -0.0200077
0.0320301 0.978421 -0.201398 -0.0332509
-0.0320303 0.978421 -0.198792 -0.0463518
-0.0959535 0.974231 -0.195335 -0.0592541
-0.159466 0.96587 -0.191041 -0.0719028
-0.222295 0.953372 -0.185929 -0.0842435
-0.284173 0.936792 -0.180021 -0.0962235
-0.344834 0.9162 -0.173343 -0.107791
-0.404018 0.891686 -0.165922 -0.118898
-0.461471 0.863352 -0.15779 -0.129495
-0.516949 0.831322 -0.148983 -0.139538
-0.570214 0.795732 -0.139538 -0.148983
-0.621036 0.756735 -0.129495 -0.15779
-0.669199 0.714497 -0.118898 -0.165922
-0.714497 0.669199 -0.107791 -0.173343
-0.756735 0.621036 -0.0962234 -0.180021
-0.795732 0.570214 -0.0842435 -0.185929
-0.831322 0.516949 -0.0719027 -0.191041
-0.863352 0.461472 -0.0592541 -0.195335
-0.891686 0.404017 -0.0463517 -0.198792
-0.9162 0.344833 -0.0332509 -0.201398
-0.936792 0.284173 -0.0200077 -0.203141
-0.953372 0.222295 -0.00667874 -0.204015
-0.96587 0.159466 0.00667874 -0.204015
-0.974231 0.0959533 0.0200077 -0.203141
-0.978421 0.0320303 0.0332509 -0.201398
0.987683 0.0323334 -0.0444406 0.146501
0.983453 0.0968617 -0.0539271 0.143281
0.975013 0.160975 -0.0631826 0.139447
0.962397 0.224399 -0.0721676 0.135016
0.94566 0.286863 -0.0808435 0.130007
0.924873 0.348098 -0.0891733 0.124441
0.900126 0.407842 -0.0971212 0.118343
0.871525 0.46584 -0.104653 0.111737
0.839192 0.521843 -0.111737 0.104653
0.803265 0.575611 -0.118343 0.0971212
0.763898 0.626915 -0.124441 0.0891733
0.72126 0.675534 -0.130007 0.0808435
0.675534 0.72126 -0.135016 0.0721676
0.626915 0.763898 -0.139447 0.0631826
0.575611 0.803265 -0.143281 0.053927
0.521843 0.839192 -0.146501 0.0444406
0.46584 0.871525 -0.149094 0.0347638
0.407842 0.900126 -0.151048 0.0249382
0.348098 0.924873 -0.152356 0.0150057
0.286863 0.94566 -0.153011 0.00500906
0.224399 0.962397 -0.153011 -0.00500907
0.160975 0.975013 -0.152356 -0.0150058
0.0968616 0.983453 -0.151048 -0.0249382
0.0323333 0.987683 -0.149094 -0.0347638
-0.0323335 0.987683 -0.146501 -0.0444406
-0.0968618 0.983453 -0.143281 -0.0539271
-0.160975 0.975013 -0.139447 -0.0631826
-0.224399 0.962397 -0.135016 -0.0721676
-0.286863 0.94566 -0.130007 -0.0808436
-0.348098 0.924873 -0.124441 -0.0891733
-0.407842 0.900126 -0.118343 -0.0971213
-0.46584 0.871525 -0.111737 -0.104653
-0.521843 0.839192 -0.104653 -0.111737
-0.575611 0.803265 -0.0971212 -0.118343
-0.626915 0.763898 -0.0891733 -0.124441
-0.675534 0.72126 -0.0808435 -0.130007
-0.72126 0.675534 -0.0721676 -0.135016
-0.763898 0.626915 -0.0631826 -0.139447
-0.803265 0.575611 -0.0539271 -0.143281
-0.839192 0.521843 -0.0444406 -0.146501
-0.871525 0.46584 -0.0347638 -0.149094
-0.900126 0.407842 -0.0249382 -0.151048
-0.924873 0.348098 -0.0150057 -0.152356
-0.94566 0.286863 -0.00500907 -0.153011
-0.962397 0.224399 0.00500908 -0.153011
-0.975013 0.160975 0.0150057 -0.152356
-0.983453 0.0968616 0.0249382 -0.151048
-0.987683 0.0323335 0.0347638 -0.149094
0.987683 0.0323334 -0.111737 0.104653
0.983453 0.0968617 -0.118343 0.0971212
0.975013 0.160975 -0.124441 0.0891733
0.962397 0.224399 -0.130007 0.0808435
0.94566 0.286863 -0.135016 0.0721676
0.924873 0.348098 -0.139447 0.0631826
0.900126 0.407842 -0.143281 0.0539271
0.871525 0.46584 -0.146501 0.0444406
0.839192 0.521843 -0.149094 0.0347638
0.803265 0.575611 -0.151048 0.0249382
0.763898 0.626915 -0.152356 0.0150058
0.72126 0.675534 -0.153011 0.00500906
0.675534 0.72126 -0.153011 -0.00500907
0.626915 0.763898 -0.152356 -0.0150057
0.575611 0.803265 -0.151048 -0.0249382
0.521843 0.839192 -0.149094 -0.0347638
0.46584 0.871525 -0.146501 -0.0444406
0.407842 0.900126 -0.143281 -0.0539271
0.348098 0.924873 -0.139447 -0.0631826
0.286863 0.94566 -0.135016 -0.0721676
0.224399 0.962397 -0.130007 -0.0808436
0.160975 0.975013 -0.124441 -0.0891733
0.0968616 0.983453 -0.118343 -0.0971213
0.0323333 0.987683 -0.111737 -0.104653
-0.0323335 0.987683 -0.104653 -0.111737
-0.0968618 0.983453 -0.0971212 -0.118343
-0.160975 0.975013 -0.0891733 -0.124441
-0.224399 0.962397 -0.0808435 -0.130007
-0.286863 0.94566 -0.0721676 -0.135016
-0.348098 0.924873 -0.0631826 -0.139447
-0.407842 0.900126 -0.053927 -0.143281
-0.46584 0.871525 -0.0444406 -0.146501
-0.521843 0.839192 -0.0347638 -0.149094
-0.575611 0.803265 -0.0249382 -0.151048
-0.626915 0.763898 -0.0150058 -0.152356
-0.675534 0.72126 -0.00500906 -0.153011
-0.72126 0.675534 0.00500906 -0.153011
-0.763898 0.626915 0.0150058 -0.152356
-0.803265 0.575611 0.0249382 -0.151048
-0.839192 0.521843 0.0347638 -0.149094
-0.871525 0.46584 0.0444406 -0.146501
-0.900126 0.407842 0.0539271 -0.143281
-0.924873 0.348098 0.0631826 -0.139447
-0.94566 0.286863 0.0721676 -0.135016
-0.962397 0.224399 0.0808436 -0.130007
-0.975013 0.160975 0.0891733 -0.124441
-0.983453 0.0968616 0.0971212 -0.118343
-0.987683 0.0323335 0.104653 -0.111737
0.994245 0.0325482 -0.0955205 0.0359514
0.989988 0.0975053 -0.0976673 0.0296271
0.981491 0.162045 -0.0993959 0.0231759
0.968791 0.22589 -0.100699 0.0166254
0.951943 0.288769 -0.101571 0.0100038
0.931019 0.350411 -0.102007 0.00333938
0.906107 0.410552 -0.102007 -0.00333938
0.877316 0.468935 -0.101571 -0.0100038
0.844768 0.52531 -0.100699 -0.0166255
0.808602 0.579436 -0.0993959 -0.0231759
0.768974 0.63108 -0.0976673 -0.0296271
0.726053 0.680023 -0.0955205 -0.0359514
0.680023 0.726053 -0.0929646 -0.0421217
0.631081 0.768974 -0.0900107 -0.0481117
0.579436 0.808602 -0.0866713 -0.0538957
0.52531 0.844768 -0.0829608 -0.0594489
0.468935 0.877316 -0.078895 -0.0647475
0.410552 0.906107 -0.0744914 -0.0697689
0.350411 0.931019 -0.0697688 -0.0744914
0.288769 0.951943 -0.0647475 -0.0788951
0.22589 0.968791 -0.0594489 -0.0829608
0.162045 0.981491 -0.0538957 -0.0866713
0.0975052 0.989988 -0.0481117 -0.0900107
0.0325481 0.994245 -0.0421217 -0.0929647
-0.0325483 0.994245 -0.0359514 -0.0955205
-0.0975054 0.989988 -0.029627 -0.0976673
-0.162045 0.981491 -0.0231759 -0.0993959
-0.225891 0.968791 -0.0166254 -0.100699
-0.288769 0.951943 -0.0100038 -0.101571
-0.350411 0.931019 -0.00333936 -0.102007
-0.410552 0.906107 0.00333939 -0.102007
-0.468935 0.877316 0.0100038 -0.101571
-0.52531 0.844768 0.0166254 -0.100699
-0.579436 0.808602 0.0231759 -0.0993959
-0.63108 0.768974 0.0296271 -0.0976673
-0.680023 0.726053 0.0359514 -0.0955205
-0.726053 0.680023 0.0421217 -0.0929647
-0.768974 0.63108 0.0481117 -0.0900107
-0.808602 0.579436 0.0538957 -0.0866713
-0.844768 0.52531 0.0594489 -0.0829608
-0.877316 0.468935 0.0647475 -0.0788951
-0.906107 0.410552 0.0697688 -0.0744914
-0.931019 0.350411 0.0744914 -0.0697688
-0.951943 0.288769 0.078895 -0.0647475
-0.968791 0.22589 0.0829608 -0.0594489
-0.981491 0.162045 0.0866713 -0.0538957
-0.989988 0.0975053 0.0900107 -0.0481117
-0.994245 0.0325483 0.0929646 -0.0421217
0.994245 0.0325482 -0.0421217 0.0929646
0.989988 0.0975053 -0.0481117 0.0900107
0.981491 0.162045 -0.0538957 0.0866713
0.968791 0.22589 -0.0594489 0.0829608
0.951943 0.288769 -0.0647475 0.078895
0.931019 0.350411 -0.0697688 0.0744914
0.906107 0.410552 -0.0744914 0.0697688
0.877316 0.468935 -0.0788951 0.0647475
0.844768 0.52531 -0.0829608 0.0594489
0.808602 0.579436 -0.0866713 0.0538957
0.768974 0.63108 -0.0900107 0.0481117
0.726053 0.680023 -0.0929647 0.0421217
0.680023 0.726053 -0.0955205 0.0359514
0.631081 0.768974 -0.0976673 0.0296271
0.579436 0.808602 -0.0993959 0.0231759
0.52531 0.844768 -0.100699 0.0166254
0.468935 0.877316 -0.101571 0.0100038
0.410552 0.906107 -0.102007 0.00333937
0.350411 0.931019 -0.102007 -0.00333938
0.288769 0.951943 -0.101571 -0.0100038
0.22589 0.968791 -0.100699 -0.0166255
0.162045 0.981491 -0.0993959 -0.0231759
0.0975052 0.989988 -0.0976673 -0.0296271
0.0325481 0.994245 -0.0955205 -0.0359514
-0.0325483 0.994245 -0.0929646 -0.0421217
-0.0975054 0.989988 -0.0900107 -0.0481117
-0.162045 0.981491 -0.0866713 -0.0538957
-0.225891 0.968791 -0.0829608 -0.0594489
-0.288769 0.951943 -0.078895 -0.0647475
-0.350411 0.931019 -0.0744914 -0.0697689
-0.410552 0.906107 -0.0697688 -0.0744914
-0.468935 0.877316 -0.0647475 -0.078895
-0.52531 0.844768 -0.0594489 -0.0829608
-0.579436 0.808602 -0.0538957 -0.0866713
-0.63108 0.768974 -0.0481117 -0.0900107
-0.680023 0.726053 -0.0421217 -0.0929647
-0.726053 0.680023 -0.0359514 -0.0955205
-0.768974 0.63108 -0.0296271 -0.0976673
-0.808602 0.579436 -0.0231759 -0.0993959
-0.844768 0.52531 -0.0166254 -0.100699
-0.877316 0.468935 -0.0100038 -0.101571
-0.906107 0.410552 -0.00333938 -0.102007
-0.931019 0.350411 0.00333939 -0.102007
-0.951943 0.288769 0.0100038 -0.101571
-0.968791 0.22589 0.0166255 -0.100699
-0.981491 0.162045 0.0231759 -0.0993959
-0.989988 0.0975053 0.0296271 -0.0976673
-0.994245 0.0325483 0.0359514 -0.0955205
0.998162 0.0326765 -0.0372457 0.0348844
0.993888 0.0978894 -0.0394475 0.0323737
0.985358 0.162683 -0.0414804 0.0297244
0.972608 0.22678 -0.0433357 0.0269478
0.955694 0.289906 -0.0450054 0.0240559
0.934687 0.351791 -0.0464823 0.0210609
0.909677 0.412169 -0.0477602 0.0179757
0.880772 0.470783 -0.0488337 0.0148135
0.848096 0.52738 -0.049698 0.0115879
0.811788 0.581719 -0.0503494 0.00831273
0.772003 0.633567 -0.0507853 0.00500192
0.728913 0.682702 -0.0510037 0.00166969
0.682702 0.728913 -0.0510037 -0.00166969
0.633567 0.772003 -0.0507853 -0.00500192
0.581719 0.811788 -0.0503494 -0.00831273
0.52738 0.848096 -0.049698 -0.0115879
0.470782 0.880772 -0.0488337 -0.0148135
0.412169 0.909677 -0.0477602 -0.0179757
0.351791 0.934687 -0.0464823 -0.0210609
0.289906 0.955694 -0.0450054 -0.0240559
0.22678 0.972608 -0.0433357 -0.0269479
0.162683 0.985358 -0.0414804 -0.0297244
0.0978893 0.993888 -0.0394475 -0.0323738
0.0326763 0.998162 -0.0372457 -0.0348844
-0.0326765 0.998162 -0.0348844 -0.0372457
-0.0978895 0.993888 -0.0323737 -0.0394475
-0.162683 0.985358 -0.0297244 -0.0414804
-0.22678 0.972608 -0.0269478 -0.0433357
-0.289907 0.955693 -0.0240559 -0.0450054
-0.351791 0.934686 -0.0210609 -0.0464823
-0.412169 0.909677 -0.0179757 -0.0477603
-0.470782 0.880772 -0.0148135 -0.0488337
-0.52738 0.848096 -0.0115879 -0.049698
-0.581719 0.811788 -0.00831272 -0.0503494
-0.633567 0.772003 -0.00500192 -0.0507853
-0.682702 0.728913 -0.00166969 -0.0510037
-0.728913 0.682702 0.00166969 -0.0510037
-0.772003 0.633567 0.00500192 -0.0507853
-0.811788 0.581719 0.00831272 -0.0503494
-0.848096 0.52738 0.0115879 -0.049698
-0.880772 0.470783 0.0148135 -0.0488337
-0.909677 0.412169 0.0179757 -0.0477602
-0.934687 0.351791 0.0210609 -0.0464823
-0.955693 0.289906 0.0240559 -0.0450054
-0.972608 0.22678 0.0269479 -0.0433357
-0.985358 0.162683 0.0297244 -0.0414804
-0.993888 0.0978894 0.0323737 -0.0394475
-0.998162 0.0326765 0.0348844 -0.0372457
0.735586 0.0240806 -0.462794 -0.49412
0.732436 0.0721387 -0.429486 -0.523331
0.72615 0.119888 -0.394339 -0.5503
0.716754 0.167124 -0.357504 -0.574913
0.704289 0.213644 -0.319137 -0.597064
0.688808 0.259249 -0.279404 -0.616658
0.670378 0.303744 -0.238474 -0.633611
0.649076 0.346939 -0.196524 -0.647852
0.624996 0.388647 -0.153731 -0.659318
0.598239 0.428692 -0.110281 -0.667961
0.56892 0.466901 -0.0663579 -0.673743
0.537165 0.50311 -0.0221509 -0.676641
0.50311 0.537165 0.0221509 -0.676641
0.466901 0.56892 0.0663579 -0.673743
0.428692 0.598239 0.110281 -0.667961
0.388647 0.624996 0.153731 -0.659318
0.346939 0.649077 0.196524 -0.647852
0.303744 0.670378 0.238474 -0.633611
0.259249 0.688808 0.279404 -0.616658
0.213644 0.704289 0.319137 -0.597064
0.167124 0.716754 0.357504 -0.574913
0.119888 0.72615 0.394339 -0.5503
0.0721386 0.732436 0.429486 -0.52333
0.0240805 0.735586 0.462794 -0.49412
-0.0240807 0.735586 0.49412 -0.462794
-0.0721387 0.732436 0.523331 -0.429486
-0.119888 0.72615 0.5503 -0.394339
-0.167124 0.716754 0.574913 -0.357504
-0.213644 0.704289 0.597064 -0.319137
-0.259249 0.688808 0.616658 -0.279404
-0.303744 0.670378 0.633611 -0.238474
-0.346939 0.649077 0.647852 -0.196524
-0.388647 0.624996 0.659318 -0.153731
-0.428692 0.598239 0.667961 -0.110281
-0.466901 0.56892 0.673743 -0.0663579
-0.50311 0.537165 0.676641 -0.0221509
-0.537165 0.50311 0.676641 0.0221509
-0.56892 0.466901 0.673743 0.0663579
-0.598239 0.428692 0.667961 0.110281
-0.624996 0.388647 0.659318 0.153731
-0.649076 0.346939 0.647852 0.196524
-0.670378 0.303744 0.633611 0.238474
-0.688808 0.259249 0.616658 0.279404
-0.704289 0.213644 0.597064 0.319137
-0.716754 0.167124 0.574913 0.357504
-0.72615 0.119888 0.5503 0.394339
-0.732436 0.0721386 0.523331 0.429486
-0.735586 0.0240807 0.49412 0.462794
0.763354 0.0249896 -0.392954 -0.512107
0.760085 0.0748618 -0.358619 -0.536711
0.753561 0.124413 -0.322749 -0.559017
0.743811 0.173432 -0.285496 -0.578929
0.730875 0.221709 -0.247021 -0.596362
0.71481 0.269035 -0.207488 -0.611241
0.695684 0.31521 -0.167067 -0.623502
0.673578 0.360035 -0.12593 -0.633094
0.648589 0.403318 -0.0842543 -0.639975
0.620822 0.444875 -0.0422175 -0.644115
0.590396 0.484526 -1.17023e-08 -0.645497
0.557443 0.522102 0.0422176 -0.644115
0.522102 0.557443 0.0842543 -0.639975
0.484526 0.590396 0.12593 -0.633094
0.444875 0.620822 0.167067 -0.623502
0.403318 0.648589 0.207488 -0.611241
0.360035 0.673579 0.247021 -0.596362
0.31521 0.695684 0.285496 -0.578929
0.269035 0.71481 0.322749 -0.559017
0.221709 0.730875 0.358619 -0.536711
0.173432 0.743811 0.392954 -0.512107
0.124413 0.753561 0.425606 -0.48531
0.0748617 0.760085 0.456436 -0.456435
0.0249895 0.763354 0.485311 -0.425606
-0.0249897 0.763354 0.512107 -0.392954
-0.0748619 0.760085 0.536711 -0.358619
-0.124414 0.753561 0.559017 -0.322749
-0.173432 0.743811 0.578929 -0.285496
-0.221709 0.730875 0.596362 -0.247021
-0.269036 0.71481 0.611241 -0.207488
-0.31521 0.695684 0.623502 -0.167067
-0.360035 0.673579 0.633094 -0.12593
-0.403318 0.648589 0.639975 -0.0842543
-0.444875 0.620822 0.644115 -0.0422175
-0.484526 0.590397 0.645497 -2.19614e-08
-0.522102 0.557443 0.644115 0.0422176
-0.557443 0.522102 0.639975 0.0842543
-0.590397 0.484526 0.633094 0.12593
-0.620822 0.444875 0.623502 0.167067
-0.648589 0.403318 0.611241 0.207488
-0.673578 0.360035 0.596362 0.247021
-0.695684 0.31521 0.578929 0.285496
-0.71481 0.269035 0.559017 0.322749
-0.730875 0.221709 0.536711 0.358619
-0.743811 0.173432 0.512107 0.392954
-0.753561 0.124414 0.485311 0.425606
-0.760085 0.0748618 0.456435 0.456435
-0.763354 0.0249897 0.425606 0.48531
0.763354 0.0249896 -0.485311 -0.425606
0.760085 0.0748618 -0.456435 -0.456435
0.753561 0.124413 -0.425606 -0.485311
0.743811 0.173432 -0.392954 -0.512107
0.730875 0.221709 -0.358619 -0.536711
0.71481 0.269035 -0.322749 -0.559017
0.695684 0.31521 -0.285496 -0.578929
0.673578 0.360035 -0.247021 -0.596362
0.648589 0.403318 -0.207488 -0.611241
0.620822 0.444875 -0.167067 -0.623502
0.590396 0.484526 -0.12593 -0.633094
0.557443 0.522102 -0.0842543 -0.639975
0.522102 0.557443 -0.0422175 -0.644115
0.484526 0.590396 1.44328e-09 -0.645497
0.444875 0.620822 0.0422176 -0.644115
0.403318 0.648589 0.0842544 -0.639975
0.360035 0.673579 0.12593 -0.633094
0.31521 0.695684 0.167067 -0.623502
0.269035 0.71481 0.207488 -0.611241
0.221709 0.730875 0.247021 -0.596362
0.173432 0.743811 0.285496 -0.578929
0.124413 0.753561 0.322749 -0.559017
0.0748617 0.760085 0.358619 -0.536711
0.0249895 0.763354 0.392954 -0.512107
-0.0249897 0.763354 0.425606 -0.48531
-0.0748619 0.760085 0.456436 -0.456435
-0.124414 0.753561 0.485311 -0.425606
-0.173432 0.743811 0.512107 -0.392954
-0.221709 0.730875 0.536711 -0.358619
-0.269036 0.71481 0.559017 -0.322749
-0.31521 0.695684 0.578929 -0.285496
-0.360035 0.673579 0.596362 -0.247021
-0.403318 0.648589 0.611241 -0.207488
-0.444875 0.620822 0.623502 -0.167067
-0.484526 0.590397 0.633094 -0.12593
-0.522102 0.557443 0.639975 -0.0842542
-0.557443 0.522102 0.644115 -0.0422176
-0.590397 0.484526 0.645497 2.96589e-08
-0.620822 0.444875 0.644115 0.0422175
-0.648589 0.403318 0.639975 0.0842543
-0.673578 0.360035 0.633094 0.12593
-0.695684 0.31521 0.623502 0.167067
-0.71481 0.269035 0.611241 0.207488
-0.730875 0.221709 0.596362 0.247021
-0.743811 0.173432 0.578929 0.285496
-0.753561 0.124414 0.559017 0.322749
-0.760085 0.0748618 0.536711 0.358619
-0.763354 0.0249897 0.512107 0.392954
0.790146 0.0258667 -0.418613 -0.446949
0.786763 0.0774894 -0.388485 -0.47337
0.78001 0.12878 -0.356693 -0.497765
0.769917 0.17952 -0.323374 -0.520028
0.756528 0.22949 -0.28867 -0.540064
0.739899 0.278478 -0.25273 -0.557788
0.720101 0.326274 -0.215708 -0.573123
0.69722 0.372672 -0.177762 -0.586004
0.671353 0.417474 -0.139055 -0.596375
0.642612 0.460489 -0.0997527 -0.604193
0.611118 0.501532 -0.060023 -0.609424
0.577008 0.540427 -0.0200362 -0.612045
0.540427 0.577008 0.0200363 -0.612045
0.501532 0.611118 0.060023 -0.609424
0.460489 0.642612 0.0997527 -0.604193
0.417474 0.671353 0.139055 -0.596375
0.372672 0.69722 0.177762 -0.586004
0.326274 0.720101 0.215708 -0.573123
0.278478 0.739899 0.25273 -0.557788
0.22949 0.756528 0.28867 -0.540064
0.17952 0.769917 0.323374 -0.520028
0.12878 0.78001 0.356693 -0.497765
0.0774893 0.786763 0.388485 -0.47337
0.0258666 0.790146 0.418613 -0.446949
-0.0258668 0.790146 0.446949 -0.418613
-0.0774894 0.786763 0.47337 -0.388485
-0.12878 0.78001 0.497765 -0.356693
-0.17952 0.769917 0.520028 -0.323374
-0.22949 0.756528 0.540064 -0.28867
-0.278478 0.739899 0.557788 -0.25273
-0.326274 0.720101 0.573123 -0.215708
-0.372672 0.69722 0.586004 -0.177762
-0.417474 0.671353 0.596375 -0.139055
-0.460489 0.642612 0.604193 -0.0997526
-0.501532 0.611118 0.609424 -0.060023
-0.540427 0.577008 0.612045 -0.0200362
-0.577008 0.540427 0.612045 0.0200362
-0.611118 0.501532 0.609424 0.060023
-0.642612 0.460489 0.604193 0.0997526
-0.671353 0.417474 0.596375 0.139055
-0.69722 0.372672 0.586004 0.177762
-0.720101 0.326274 0.573123 0.215708
-0.739899 0.278478 0.557788 0.25273
-0.756528 0.22949 0.540064 0.28867
-0.769917 0.179519 0.520028 0.323374
-0.78001 0.12878 0.497765 0.356693
-0.786763 0.0774893 0.47337 0.388485
-0.790146 0.0258668 0.446949 0.418613
0.790146 0.0258667 -0.323374 -0.520028
0.786763 0.0774894 -0.28867 -0.540064
0.78001 0.12878 -0.25273 -0.557788
0.769917 0.17952 -0.215708 -0.573123
0.756528 0.22949 -0.177762 -0.586004
0.739899 0.278478 -0.139055 -0.596375
0.720101 0.326274 -0.0997527 -0.604193
0.69722 0.372672 -0.060023 -0.609424
0.671353 0.417474 -0.0200363 -0.612045
0.642612 0.460489 0.0200363 -0.612045
0.611118 0.501532 0.060023 -0.609424
0.577008 0.540427 0.0997527 -0.604193
0.540427 0.577008 0.139055 -0.596375
0.501532 0.611118 0.177762 -0.586004
0.460489 0.642612 0.215708 -0.573123
0.417474 0.671353 0.25273 -0.557788
0.372672 0.69722 0.28867 -0.540064
0.326274 0.720101 0.323374 -0.520028
0.278478 0.739899 0.356693 -0.497765
0.22949 0.756528 0.388485 -0.47337
0.17952 0.769917 0.418613 -0.446949
0.12878 0.78001 0.446949 -0.418613
0.0774893 0.786763 0.47337 -0.388485
0.0258666 0.790146 0.497765 -0.356693
-0.0258668 0.790146 0.520028 -0.323374
-0.0774894 0.786763 0.540064 -0.28867
-0.12878 0.78001 0.557788 -0.25273
-0.17952 0.769917 0.573123 -0.215708
-0.22949 0.756528 0.586004 -0.177762
-0.278478 0.739899 0.596375 -0.139055
-0.326274 0.720101 0.604193 -0.0997526
-0.372672 0.69722 0.609424 -0.0600231
-0.417474 0.671353 0.612045 -0.0200363
-0.460489 0.642612 0.612045 0.0200363
-0.501532 0.611118 0.609424 0.060023
-0.540427 0.577008 0.604193 0.0997527
-0.577008 0.540427 0.596375 0.139055
-0.611118 0.501532 0.586004 0.177762
-0.642612 0.460489 0.573123 0.215708
-0.671353 0.417474 0.557788 0.25273
-0.69722 0.372672 0.540064 0.28867
-0.720101 0.326274 0.520028 0.323374
-0.739899 0.278478 0.497765 0.356693
-0.756528 0.22949 0.47337 0.388485
-0.769917 0.179519 0.446949 0.418613
-0.78001 0.12878 0.418613 0.446949
-0.786763 0.0774893 0.388485 0.47337
-0.790146 0.0258668 0.356693 0.497765
0.816059 0.026715 -0.255355 -0.51781
0.812565 0.0800307 -0.220942 -0.533402
0.805591 0.133004 -0.185583 -0.54671
0.795167 0.185407 -0.149429 -0.557678
0.781339 0.237016 -0.112635 -0.566257
0.764164 0.287611 -0.0753593 -0.572411
0.743717 0.336974 -0.0377605 -0.576114
0.720086 0.384894 1.21881e-08 -0.57735
0.693371 0.431166 0.0377605 -0.576114
0.663687 0.475591 0.0753593 -0.572411
0.63116 0.51798 0.112635 -0.566257
0.595932 0.558151 0.149429 -0.557678
0.558151 0.595932 0.185583 -0.54671
0.51798 0.63116 0.220942 -0.533402
0.475591 0.663687 0.255356 -0.51781
0.431166 0.693371 0.288675 -0.5
0.384894 0.720086 0.320759 -0.480049
0.336974 0.743717 0.351469 -0.458043
0.287611 0.764164 0.380674 -0.434075
0.237016 0.781339 0.408248 -0.408248
0.185407 0.795167 0.434075 -0.380673
0.133003 0.805591 0.458043 -0.351469
0.0800306 0.812565 0.480049 -0.320759
0.0267149 0.816059 0.5 -0.288675
-0.0267151 0.816059 0.51781 -0.255355
-0.0800307 0.812565 0.533402 -0.220942
-0.133004 0.805591 0.54671 -0.185583
-0.185407 0.795167 0.557678 -0.149429
-0.237017 0.781338 0.566257 -0.112635
-0.287611 0.764164 0.572411 -0.0753592
-0.336974 0.743717 0.576114 -0.0377604
-0.384894 0.720086 0.57735 -6.58134e-08
-0.431166 0.693371 0.576114 0.0377605
-0.475591 0.663686 0.572411 0.0753594
-0.51798 0.63116 0.566257 0.112635
-0.558151 0.595931 0.557678 0.149429
-0.595931 0.558151 0.54671 0.185583
-0.63116 0.51798 0.533402 0.220942
-0.663686 0.475591 0.51781 0.255355
-0.693371 0.431166 0.5 0.288675
-0.720086 0.384894 0.480049 0.320759
-0.743717 0.336974 0.458043 0.351469
-0.764164 0.287611 0.434075 0.380674
-0.781339 0.237016 0.408248 0.408248
-0.795167 0.185407 0.380673 0.434075
-0.805591 0.133004 0.351469 0.458043
-0.812565 0.0800306 0.320759 0.480049
-0.816059 0.0267151 0.288675 0.5
0.816059 0.026715 -0.351469 -0.458043
0.812565 0.0800307 -0.320759 -0.480049
0.805591 0.133004 -0.288675 -0.5
0.795167 0.185407 -0.255355 -0.51781
0.781339 0.237016 -0.220942 -0.533402
0.764164 0.287611 -0.185583 -0.54671
0.743717 0.336974 -0.149429 -0.557678
0.720086 0.384894 -0.112635 -0.566257
0.693371 0.431166 -0.0753593 -0.572411
0.663687 0.475591 -0.0377605 -0.576114
0.63116 0.51798 -1.04669e-08 -0.57735
0.595932 0.558151 0.0377605 -0.576114
0.558151 0.595932 0.0753593 -0.572411
0.51798 0.63116 0.112635 -0.566257
0.475591 0.663687 0.149429 -0.557678
0.431166 0.693371 0.185583 -0.54671
0.384894 0.720086 0.220942 -0.533402
0.336974 0.743717 0.255356 -0.51781
0.287611 0.764164 0.288675 -0.5
0.237016 0.781339 0.320759 -0.480049
0.185407 0.795167 0.351469 -0.458043
0.133003 0.805591 0.380674 -0.434075
0.0800306 0.812565 0.408248 -0.408248
0.0267149 0.816059 0.434075 -0.380673
-0.0267151 0.816059 0.458043 -0.351469
-0.0800307 0.812565 0.480049 -0.320759
-0.133004 0.805591 0.5 -0.288675
-0.185407 0.795167 0.51781 -0.255355
-0.237017 0.781338 0.533402 -0.220942
-0.287611 0.764164 0.54671 -0.185583
-0.336974 0.743717 0.557678 -0.149429
-0.384894 0.720086 0.566257 -0.112636
-0.431166 0.693371 0.572411 -0.0753593
-0.475591 0.663686 0.576114 -0.0377605
-0.51798 0.63116 0.57735 -1.96429e-08
-0.558151 0.595931 0.576114 0.0377606
-0.595931 0.558151 0.572411 0.0753593
-0.63116 0.51798 0.566257 0.112635
-0.663686 0.475591 0.557678 0.149429
-0.693371 0.431166 0.54671 0.185583
-0.720086 0.384894 0.533402 0.220942
-0.743717 0.336974 0.51781 0.255355
-0.764164 0.287611 0.5 0.288675
-0.781339 0.237016 0.480049 0.320759
-0.795167 0.185407 0.458043 0.351469
-0.805591 0.133004 0.434075 0.380673
-0.812565 0.0800306 0.408248 0.408248
-0.816059 0.0267151 0.380674 0.434075
0.841175 0.0275372 -0.285189 -0.458622
0.837573 0.0824937 -0.254583 -0.476292
0.830384 0.137097 -0.222887 -0.491923
0.81964 0.191113 -0.190237 -0.505447
0.805385 0.244311 -0.156772 -0.516807
0.787682 0.296463 -0.122635 -0.525954
0.766606 0.347345 -0.0879736 -0.532848
0.742247 0.396739 -0.0529353 -0.537461
0.71471 0.444435 -0.0176703 -0.539773
0.684112 0.490228 0.0176703 -0.539773
0.650585 0.533921 0.0529353 -0.537461
0.614272 0.575329 0.0879736 -0.532848
0.575329 0.614272 0.122635 -0.525954
0.533922 0.650585 0.156772 -0.516807
0.490228 0.684112 0.190237 -0.505447
0.444435 0.71471 0.222887 -0.491923
0.396739 0.742247 0.254583 -0.476292
0.347345 0.766606 0.285189 -0.458622
0.296463 0.787682 0.314574 -0.438987
0.244311 0.805385 0.342612 -0.417473
0.191113 0.81964 0.369182 -0.394172
0.137097 0.830384 0.394172 -0.369182
0.0824936 0.837573 0.417473 -0.342611
0.0275371 0.841175 0.438987 -0.314574
-0.0275373 0.841175 0.458622 -0.285189
-0.0824938 0.837573 0.476292 -0.254583
-0.137097 0.830384 0.491923 -0.222887
-0.191113 0.81964 0.505447 -0.190237
-0.244311 0.805385 0.516807 -0.156772
-0.296463 0.787682 0.525954 -0.122635
-0.347345 0.766606 0.532848 -0.0879735
-0.396739 0.742247 0.537461 -0.0529354
-0.444435 0.71471 0.539773 -0.0176703
-0.490228 0.684112 0.539773 0.0176704
-0.533921 0.650585 0.537461 0.0529353
-0.575329 0.614272 0.532848 0.0879736
-0.614272 0.575329 0.525954 0.122635
-0.650585 0.533921 0.516807 0.156772
-0.684112 0.490228 0.505447 0.190237
-0.71471 0.444435 0.491923 0.222887
-0.742247 0.39674 0.476292 0.254583
-0.766606 0.347345 0.458622 0.285189
-0.787682 0.296463 0.438987 0.314574
-0.805385 0.244311 0.417473 0.342612
-0.81964 0.191113 0.394172 0.369182
-0.830384 0.137097 0.369182 0.394172
-0.837573 0.0824937 0.342612 0.417473
-0.841175 0.0275373 0.314574 0.438987
0.790146 0.0258667 -0.497765 -0.356693
0.786763 0.0774894 -0.47337 -0.388485
0.78001 0.12878 -0.446949 -0.418613
0.769917 0.17952 -0.418613 -0.446949
0.756528 0.22949 -0.388485 -0.47337
0.739899 0.278478 -0.356693 -0.497765
0.720101 0.326274 -0.323374 -0.520028
0.69722 0.372672 -0.28867 -0.540064
0.671353 0.417474 -0.25273 -0.557788
0.642612 0.460489 -0.215708 -0.573123
0.611118 0.501532 -0.177762 -0.586004
0.577008 0.540427 -0.139055 -0.596375
0.540427 0.577008 -0.0997527 -0.604193
0.501532 0.611118 -0.060023 -0.609424
0.460489 0.642612 -0.0200362 -0.612045
0.417474 0.671353 0.0200363 -0.612045
0.372672 0.69722 0.060023 -0.609424
0.326274 0.720101 0.0997527 -0.604193
0.278478 0.739899 0.139055 -0.596375
0.22949 0.756528 0.177762 -0.586004
0.17952 0.769917 0.215708 -0.573123
0.12878 0.78001 0.25273 -0.557788
0.0774893 0.786763 0.28867 -0.540064
0.0258666 0.790146 0.323374 -0.520028
-0.0258668 0.790146 0.356693 -0.497765
-0.0774894 0.786763 0.388485 -0.47337
-0.12878 0.78001 0.418613 -0.446949
-0.17952 0.769917 0.446949 -0.418613
-0.22949 0.756528 0.47337 -0.388485
-0.278478 0.739899 0.497765 -0.356693
-0.326274 0.720101 0.520028 -0.323374
-0.372672 0.69722 0.540064 -0.28867
-0.417474 0.671353 0.557788 -0.25273
-0.460489 0.642612 0.573123 -0.215708
-0.501532 0.611118 0.586004 -0.177762
-0.540427 0.577008 0.596375 -0.139055
-0.577008 0.540427 0.604193 -0.0997527
-0.611118 0.501532 0.609424 -0.060023
-0.642612 0.460489 0.612045 -0.0200363
-0.671353 0.417474 0.612045 0.0200363
-0.69722 0.372672 0.609424 0.0600229
-0.720101 0.326274 0.604193 0.0997527
-0.739899 0.278478 0.596375 0.139055
-0.756528 0.22949 0.586004 0.177762
-0.769917 0.179519 0.573123 0.215708
-0.78001 0.12878 0.557788 0.25273
-0.786763 0.0774893 0.540064 0.28867
-0.790146 0.0258668 0.520028 0.323374
0.816059 0.026715 -0.434075 -0.380673
0.812565 0.0800307 -0.408248 -0.408248
0.805591 0.133004 -0.380673 -0.434075
0.795167 0.185407 -0.351469 -0.458043
0.781339 0.237016 -0.320759 -0.480049
0.764164 0.287611 -0.288675 -0.5
0.743717 0.336974 -0.255355 -0.51781
0.720086 0.384894 -0.220942 -0.533402
0.693371 0.431166 -0.185583 -0.54671
0.663687 0.475591 -0.149429 -0.557678
0.63116 0.51798 -0.112635 -0.566257
0.595932 0.558151 -0.0753593 -0.572411
0.558151 0.595932 -0.0377605 -0.576114
0.51798 0.63116 1.29091e-09 -0.57735
0.475591 0.663687 0.0377605 -0.576114
0.431166 0.693371 0.0753594 -0.572411
0.384894 0.720086 0.112635 -0.566257
0.336974 0.743717 0.149429 -0.557678
0.287611 0.764164 0.185583 -0.54671
0.237016 0.781339 0.220942 -0.533402
0.185407 0.795167 0.255356 -0.51781
0.133003 0.805591 0.288675 -0.5
0.0800306 0.812565 0.320759 -0.480049
0.0267149 0.816059 0.351469 -0.458043
-0.0267151 0.816059 0.380674 -0.434075
-0.0800307 0.812565 0.408248 -0.408248
-0.133004 0.805591 0.434075 -0.380673
-0.185407 0.795167 0.458043 -0.351469
-0.237017 0.781338 0.480049 -0.320759
-0.287611 0.764164 0.5 -0.288675
-0.336974 0.743717 0.51781 -0.255355
-0.384894 0.720086 0.533402 -0.220942
-0.431166 0.693371 0.54671 -0.185583
-0.475591 0.663686 0.557678 -0.149429
-0.51798 0.63116 0.566257 -0.112635
-0.558151 0.595931 0.572411 -0.0753593
-0.595931 0.558151 0.576114 -0.0377605
-0.63116 0.51798 0.57735 2.65277e-08
-0.663686 0.475591 0.576114 0.0377605
-0.693371 0.431166 0.572411 0.0753593
-0.720086 0.384894 0.566257 0.112635
-0.743717 0.336974 0.557678 0.149429
-0.764164 0.287611 0.54671 0.185583
-0.781339 0.237016 0.533402 0.220942
-0.795167 0.185407 0.51781 0.255356
-0.805591 0.133004 0.5 0.288675
-0.812565 0.0800306 0.480049 0.320759
-0.816059 0.0267151 0.458043 0.351469
0.816059 0.026715 -0.5 -0.288675
0.812565 0.0800307 -0.480049 -0.320759
0.805591 0.133004 -0.458043 -0.351469
0.795167 0.185407 -0.434075 -0.380673
0.781339 0.237016 -0.408248 -0.408248
0.764164 0.287611 -0.380673 -0.434075
0.743717 0.336974 -0.351469 -0.458043
0.720086 0.384894 -0.320759 -0.480049
0.693371 0.431166 -0.288675 -0.5
0.663687 0.475591 -0.255355 -0.51781
0.63116 0.51798 -0.220942 -0.533402
0.595932 0.558151 -0.185583 -0.54671
0.558151 0.595932 -0.149429 -0.557678
0.51798 0.63116 -0.112635 -0.566257
0.475591 0.663687 -0.0753593 -0.572411
0.431166 0.693371 -0.0377605 -0.576114
0.384894 0.720086 4.74615e-08 -0.57735
0.336974 0.743717 0.0377606 -0.576114
0.287611 0.764164 0.0753594 -0.572411
0.237016 0.781339 0.112635 -0.566257
0.185407 0.795167 0.149429 -0.557678
0.133003 0.805591 0.185583 -0.54671
0.0800306 0.812565 0.220942 -0.533402
0.0267149 0.816059 0.255356 -0.51781
-0.0267151 0.816059 0.288675 -0.5
-0.0800307 0.812565 0.320759 -0.480049
-0.133004 0.805591 0.351469 -0.458043
-0.185407 0.795167 0.380674 -0.434075
-0.237017 0.781338 0.408248 -0.408248
-0.287611 0.764164 0.434075 -0.380673
-0.336974 0.743717 0.458043 -0.351469
-0.384894 0.720086 0.480049 -0.320759
-0.431166 0.693371 0.5 -0.288675
-0.475591 0.663686 0.51781 -0.255355
-0.51798 0.63116 0.533402 -0.220942
-0.558151 0.595931 0.54671 -0.185583
-0.595931 0.558151 0.557678 -0.149429
-0.63116 0.51798 0.566257 -0.112635
-0.663686 0.475591 0.572411 -0.0753594
-0.693371 0.431166 0.576114 -0.0377605
-0.720086 0.384894 0.57735 -6.49528e-08
-0.743717 0.336974 0.576114 0.0377605
-0.764164 0.287611 0.572411 0.0753594
-0.781339 0.237016 0.566257 0.112635
-0.795167 0.185407 0.557678 0.149429
-0.805591 0.133004 0.54671 0.185583
-0.812565 0.0800306 0.533402 0.220942
-0.816059 0.0267151 0.51781 0.255355
0.841175 0.0275372 -0.438987 -0.314574
0.837573 0.0824937 -0.417473 -0.342612
0.830384 0.137097 -0.394172 -0.369182
0.81964 0.191113 -0.369182 -0.394172
0.805385 0.244311 -0.342612 -0.417473
0.787682 0.296463 -0.314574 -0.438987
0.766606 0.347345 -0.285189 -0.458622
0.742247 0.396739 -0.254583 -0.476292
0.71471 0.444435 -0.222887 -0.491923
0.684112 0.490228 -0.190237 -0.505447
0.650585 0.533921 -0.156772 -0.516807
0.614272 0.575329 -0.122635 -0.525954
0.575329 0.614272 -0.0879736 -0.532848
0.533922 0.650585 -0.0529353 -0.537461
0.490228 0.684112 -0.0176703 -0.539773
0.444435 0.71471 0.0176704 -0.539773
0.396739 0.742247 0.0529354 -0.537461
0.347345 0.766606 0.0879736 -0.532848
0.296463 0.787682 0.122635 -0.525954
0.244311 0.805385 0.156772 -0.516807
0.191113 0.81964 0.190237 -0.505447
0.137097 0.830384 0.222887 -0.491923
0.0824936 0.837573 0.254583 -0.476292
0.0275371 0.841175 0.285189 -0.458622
-0.0275373 0.841175 0.314574 -0.438987
-0.0824938 0.837573 0.342612 -0.417473
-0.137097 0.830384 0.369182 -0.394172
-0.191113 0.81964 0.394172 -0.369182
-0.244311 0.805385 0.417473 -0.342611
-0.296463 0.787682 0.438987 -0.314574
-0.347345 0.766606 0.458622 -0.285189
-0.396739 0.742247 0.476292 -0.254583
-0.444435 0.71471 0.491923 -0.222887
-0.490228 0.684112 0.505447 -0.190237
-0.533921 0.650585 0.516807 -0.156772
-0.575329 0.614272 0.525954 -0.122635
-0.614272 0.575329 0.532848 -0.0879736
-0.650585 0.533921 0.537461 -0.0529353
-0.684112 0.490228 0.539773 -0.0176704
-0.71471 0.444435 0.539773 0.0176703
-0.742247 0.39674 0.537461 0.0529352
-0.766606 0.347345 0.532848 0.0879736
-0.787682 0.296463 0.525954 0.122635
-0.805385 0.244311 0.516807 0.156772
-0.81964 0.191113 0.505447 0.190237
-0.830384 0.137097 0.491923 0.222887
-0.837573 0.0824937 0.476292 0.254583
-0.841175 0.0275373 0.458622 0.285189
0.841175 0.0275372 -0.369182 -0.394172
0.837573 0.0824937 -0.342612 -0.417473
0.830384 0.137097 -0.314574 -0.438987
0.81964 0.191113 -0.285189 -0.458622
0.805385 0.244311 -0.254583 -0.476292
0.787682 0.296463 -0.222887 -0.491923
0.766606 0.347345 -0.190237 -0.505447
0.742247 0.396739 -0.156772 -0.516807
0.71471 0.444435 -0.122635 -0.525954
0.684112 0.490228 -0.0879736 -0.532848
0.650585 0.533921 -0.0529353 -0.537461
0.614272 0.575329 -0.0176703 -0.539773
0.575329 0.614272 0.0176703 -0.539773
0.533922 0.650585 0.0529353 -0.537461
0.490228 0.684112 0.0879736 -0.532848
0.444435 0.71471 0.122635 -0.525954
0.396739 0.742247 0.156772 -0.516807
0.347345 0.766606 0.190237 -0.505447
0.296463 0.787682 0.222887 -0.491923
0.244311 0.805385 0.254583 -0.476292
0.191113 0.81964 0.285189 -0.458622
0.137097 0.830384 0.314574 -0.438987
0.0824936 0.837573 0.342612 -0.417473
0.0275371 0.841175 0.369182 -0.394172
-0.0275373 0.841175 0.394172 -0.369182
-0.0824938 0.837573 0.417473 -0.342611
-0.137097 0.830384 0.438987 -0.314574
-0.191113 0.81964 0.458622 -0.285189
-0.244311 0.805385 0.476292 -0.254583
-0.296463 0.787682 0.491923 -0.222887
-0.347345 0.766606 0.505447 -0.190237
-0.396739 0.742247 0.516807 -0.156772
-0.444435 0.71471 0.525954 -0.122635
-0.490228 0.684112 0.532848 -0.0879736
-0.533921 0.650585 0.537461 -0.0529353
-0.575329 0.614272 0.539773 -0.0176703
-0.614272 0.575329 0.539773 0.0176703
-0.650585 0.533921 0.537461 0.0529353
-0.684112 0.490228 0.532848 0.0879736
-0.71471 0.444435 0.525954 0.122635
-0.742247 0.39674 0.516807 0.156772
-0.766606 0.347345 0.505447 0.190237
-0.787682 0.296463 0.491923 0.222887
-0.805385 0.244311 0.476292 0.254583
-0.81964 0.191113 0.458622 0.285189
-0.830384 0.137097 0.438987 0.314574
-0.837573 0.0824937 0.417473 0.342612
-0.841175 0.0275373 0.394172 0.369182
0.865562 0.0283356 -0.304381 -0.396677
0.861855 0.0848853 -0.277785 -0.415735
0.854458 0.141072 -0.25 -0.433013
0.843402 0.196654 -0.221144 -0.448436
0.828735 0.251394 -0.191342 -0.46194
0.810518 0.305057 -0.16072 -0.473465
0.788831 0.357415 -0.12941 -0.482963
0.763766 0.408242 -0.0975452 -0.490393
0.735431 0.45732 -0.0652631 -0.495722
0.703946 0.50444 -0.0327016 -0.498929
0.669447 0.549401 -9.06459e-09 -0.5
0.632081 0.592008 0.0327016 -0.498929
0.592008 0.632081 0.0652631 -0.495722
0.549401 0.669447 0.0975452 -0.490393
0.50444 0.703946 0.12941 -0.482963
0.45732 0.735431 0.16072 -0.473465
0.408241 0.763766 0.191342 -0.46194
0.357415 0.788831 0.221144 -0.448436
0.305057 0.810518 0.25 -0.433013
0.251394 0.828735 0.277785 -0.415735
0.196654 0.843402 0.304381 -0.396677
0.141072 0.854458 0.329673 -0.37592
0.0848852 0.861855 0.353553 -0.353553
0.0283355 0.865562 0.37592 -0.329673
-0.0283356 0.865562 0.396677 -0.304381
-0.0848854 0.861855 0.415735 -0.277785
-0.141072 0.854458 0.433013 -0.25
-0.196654 0.843402 0.448436 -0.221144
-0.251394 0.828735 0.46194 -0.191342
-0.305058 0.810518 0.473465 -0.16072
-0.357415 0.788831 0.482963 -0.129409
-0.408241 0.763766 0.490393 -0.0975452
-0.45732 0.735431 0.495722 -0.0652631
-0.504441 0.703946 0.498929 -0.0327015
-0.549401 0.669447 0.5 -1.70112e-08
-0.592008 0.632081 0.498929 0.0327016
-0.632081 0.592008 0.495722 0.0652631
-0.669447 0.549401 0.490393 0.0975452
-0.703946 0.504441 0.482963 0.129409
-0.735431 0.45732 0.473465 0.16072
-0.763766 0.408242 0.46194 0.191342
-0.788831 0.357415 0.448436 0.221144
-0.810518 0.305057 0.433013 0.25
-0.828735 0.251394 0.415735 0.277785
-0.843402 0.196654 0.396677 0.304381
-0.854458 0.141072 0.37592 0.329673
-0.861855 0.0848853 0.353553 0.353553
-0.865562 0.0283356 0.329673 0.37592
0.865562 0.0283356 -0.37592 -0.329673
0.861855 0.0848853 -0.353553 -0.353553
0.854458 0.141072 -0.329673 -0.37592
0.843402 0.196654 -0.304381 -0.396677
0.828735 0.251394 -0.277785 -0.415735
0.810518 0.305057 -0.25 -0.433013
0.788831 0.357415 -0.221144 -0.448436
0.763766 0.408242 -0.191342 -0.46194
0.735431 0.45732 -0.16072 -0.473465
0.703946 0.50444 -0.12941 -0.482963
0.669447 0.549401 -0.0975452 -0.490393
0.632081 0.592008 -0.0652631 -0.495722
0.592008 0.632081 -0.0327016 -0.498929
0.549401 0.669447 1.11796e-09 -0.5
0.50444 0.703946 0.0327016 -0.498929
0.45732 0.735431 0.0652631 -0.495722
0.408241 0.763766 0.0975452 -0.490393
0.357415 0.788831 0.12941 -0.482963
0.305057 0.810518 0.16072 -0.473465
0.251394 0.828735 0.191342 -0.46194
0.196654 0.843402 0.221144 -0.448436
0.141072 0.854458 0.25 -0.433013
0.0848852 0.861855 0.277785 -0.415735
0.0283355 0.865562 0.304381 -0.396677
-0.0283356 0.865562 0.329673 -0.37592
-0.0848854 0.861855 0.353553 -0.353553
-0.141072 0.854458 0.37592 -0.329673
-0.196654 0.843402 0.396677 -0.304381
-0.251394 0.828735 0.415735 -0.277785
-0.305058 0.810518 0.433013 -0.25
-0.357415 0.788831 0.448436 -0.221144
-0.408241 0.763766 0.46194 -0.191342
-0.45732 0.735431 0.473465 -0.16072
-0.504441 0.703946 0.482963 -0.129409
-0.549401 0.669447 0.490393 -0.0975452
-0.592008 0.632081 0.495722 -0.0652631
-0.632081 0.592008 0.498929 -0.0327016
-0.669447 0.549401 0.5 2.29737e-08
-0.703946 0.504441 0.498929 0.0327015
-0.735431 0.45732 0.495722 0.0652631
-0.763766 0.408242 0.490393 0.0975451
-0.788831 0.357415 0.482963 0.12941
-0.810518 0.305057 0.473465 0.16072
-0.828735 0.251394 0.46194 0.191342
-0.843402 0.196654 0.448436 0.221144
-0.854458 0.141072 0.433013 0.25
-0.861855 0.0848853 0.415735 0.277785
-0.865562 0.0283356 0.396677 0.304381
0.88928 0.029112 -0.312016 -0.333136
0.885472 0.0872114 -0.28956 -0.352829
0.877872 0.144937 -0.265863 -0.371012
0.866513 0.202043 -0.241029 -0.387606
0.851444 0.258283 -0.215162 -0.40254
0.832728 0.313417 -0.188374 -0.415751
0.810447 0.367209 -0.160779 -0.427181
0.784695 0.419428 -0.132496 -0.436782
0.755583 0.469852 -0.103646 -0.444512
0.723236 0.518263 -0.0743513 -0.450339
0.687791 0.564456 -0.0447385 -0.454238
0.649401 0.608231 -0.0149341 -0.456191
0.608231 0.649401 0.0149342 -0.456191
0.564456 0.687791 0.0447385 -0.454238
0.518263 0.723236 0.0743513 -0.450339
0.469852 0.755583 0.103646 -0.444512
0.419428 0.784695 0.132496 -0.436781
0.367209 0.810447 0.160779 -0.427181
0.313417 0.832728 0.188374 -0.415751
0.258283 0.851444 0.215162 -0.40254
0.202043 0.866513 0.241029 -0.387606
0.144937 0.877872 0.265864 -0.371012
0.0872113 0.885472 0.28956 -0.352829
0.0291119 0.88928 0.312016 -0.333136
-0.0291121 0.88928 0.333136 -0.312016
-0.0872115 0.885472 0.352829 -0.28956
-0.144937 0.877872 0.371012 -0.265863
-0.202043 0.866513 0.387606 -0.241029
-0.258283 0.851444 0.40254 -0.215162
-0.313417 0.832728 0.415751 -0.188374
-0.367209 0.810447 0.427181 -0.160779
-0.419428 0.784695 0.436781 -0.132496
-0.469852 0.755583 0.444512 -0.103646
-0.518263 0.723236 0.450339 -0.0743512
-0.564456 0.687791 0.454238 -0.0447385
-0.608231 0.649401 0.456191 -0.0149341
-0.649401 0.608231 0.456191 0.0149341
-0.687791 0.564456 0.454238 0.0447385
-0.723236 0.518263 0.450339 0.0743512
-0.755583 0.469852 0.444512 0.103646
-0.784695 0.419428 0.436782 0.132496
-0.810447 0.367209 0.427181 0.160779
-0.832728 0.313417 0.415751 0.188374
-0.851444 0.258283 0.40254 0.215162
-0.866513 0.202043 0.387606 0.241029
-0.877872 0.144937 0.371012 0.265863
-0.885472 0.0872113 0.352829 0.28956
-0.88928 0.0291121 0.333136 0.312016
0.841175 0.0275372 -0.190237 -0.505447
0.837573 0.0824937 -0.156772 -0.516807
0.830384 0.137097 -0.122635 -0.525954
0.81964 0.191113 -0.0879736 -0.532848
0.805385 0.244311 -0.0529353 -0.537461
0.787682 0.296463 -0.0176703 -0.539773
0.766606 0.347345 0.0176703 -0.539773
0.742247 0.396739 0.0529353 -0.537461
0.71471 0.444435 0.0879736 -0.532848
0.684112 0.490228 0.122635 -0.525954
0.650585 0.533921 0.156772 -0.516807
0.614272 0.575329 0.190237 -0.505447
0.575329 0.614272 0.222887 -0.491923
0.533922 0.650585 0.254583 -0.476292
0.490228 0.684112 0.285189 -0.458622
0.444435 0.71471 0.314574 -0.438987
0.396739 0.742247 0.342612 -0.417473
0.347345 0.766606 0.369182 -0.394172
0.296463 0.787682 0.394172 -0.369182
0.244311 0.805385 0.417473 -0.342612
0.191113 0.81964 0.438987 -0.314574
0.137097 0.830384 0.458622 -0.285189
0.0824936 0.837573 0.476292 -0.254583
0.0275371 0.841175 0.491923 -0.222887
-0.0275373 0.841175 0.505447 -0.190237
-0.0824938 0.837573 0.516807 -0.156772
-0.137097 0.830384 0.525954 -0.122635
-0.191113 0.81964 0.532848 -0.0879736
-0.244311 0.805385 0.537461 -0.0529352
-0.296463 0.787682 0.539773 -0.0176702
-0.347345 0.766606 0.539773 0.0176704
-0.396739 0.742247 0.537461 0.0529352
-0.444435 0.71471 0.532848 0.0879736
-0.490228 0.684112 0.525954 0.122635
-0.533921 0.650585 0.516807 0.156772
-0.575329 0.614272 0.505447 0.190237
-0.614272 0.575329 0.491923 0.222887
-0.650585 0.533921 0.476292 0.254583
-0.684112 0.490228 0.458622 0.285189
-0.71471 0.444435 0.438987 0.314574
-0.742247 0.39674 0.417473 0.342611
-0.766606 0.347345 0.394172 0.369182
-0.787682 0.296463 0.369182 0.394172
-0.805385 0.244311 0.342612 0.417473
-0.81964 0.191113 0.314574 0.438987
-0.830384 0.137097 0.285189 0.458622
-0.837573 0.0824937 0.254583 0.476292
-0.841175 0.0275373 0.222887 0.491923
0.865562 0.0283356 -0.12941 -0.482963
0.861855 0.0848853 -0.0975452 -0.490393
0.854458 0.141072 -0.0652631 -0.495722
0.843402 0.196654 -0.0327016 -0.498929
0.828735 0.251394 3.72652e-10 -0.5
0.810518 0.305057 0.0327016 -0.498929
0.788831 0.357415 0.0652631 -0.495722
0.763766 0.408242 0.0975452 -0.490393
0.735431 0.45732 0.12941 -0.482963
0.703946 0.50444 0.16072 -0.473465
0.669447 0.549401 0.191342 -0.46194
0.632081 0.592008 0.221144 -0.448436
0.592008 0.632081 0.25 -0.433013
0.549401 0.669447 0.277785 -0.415735
0.50444 0.703946 0.304381 -0.396677
0.45732 0.735431 0.329673 -0.37592
0.408241 0.763766 0.353553 -0.353553
0.357415 0.788831 0.37592 -0.329673
0.305057 0.810518 0.396677 -0.304381
0.251394 0.828735 0.415735 -0.277785
0.196654 0.843402 0.433013 -0.25
0.141072 0.854458 0.448436 -0.221144
0.0848852 0.861855 0.46194 -0.191342
0.0283355 0.865562 0.473465 -0.16072
-0.0283356 0.865562 0.482963 -0.129409
-0.0848854 0.861855 0.490393 -0.0975451
-0.141072 0.854458 0.495722 -0.0652631
-0.196654 0.843402 0.498929 -0.0327015
-0.251394 0.828735 0.5 8.1833e-08
-0.305058 0.810518 0.498929 0.0327016
-0.357415 0.788831 0.495722 0.0652632
-0.408241 0.763766 0.490393 0.0975451
-0.45732 0.735431 0.482963 0.12941
-0.504441 0.703946 0.473465 0.16072
-0.549401 0.669447 0.46194 0.191342
-0.592008 0.632081 0.448436 0.221144
-0.632081 0.592008 0.433013 0.25
-0.669447 0.549401 0.415735 0.277785
-0.703946 0.504441 0.396677 0.304381
-0.735431 0.45732 0.37592 0.329673
-0.763766 0.408242 0.353553 0.353553
-0.788831 0.357415 0.329673 0.37592
-0.810518 0.305057 0.304381 0.396677
-0.828735 0.251394 0.277785 0.415735
-0.843402 0.196654 0.25 0.433013
-0.854458 0.141072 0.221144 0.448436
-0.861855 0.0848853 0.191342 0.46194
-0.865562 0.0283356 0.16072 0.473465
0.865562 0.0283356 -0.221144 -0.448436
0.861855 0.0848853 -0.191342 -0.46194
0.854458 0.141072 -0.16072 -0.473465
0.843402 0.196654 -0.12941 -0.482963
0.828735 0.251394 -0.0975452 -0.490393
0.810518 0.305057 -0.0652631 -0.495722
0.788831 0.357415 -0.0327016 -0.498929
0.763766 0.408242 1.05552e-08 -0.5
0.735431 0.45732 0.0327016 -0.498929
0.703946 0.50444 0.0652631 -0.495722
0.669447 0.549401 0.0975452 -0.490393
0.632081 0.592008 0.12941 -0.482963
0.592008 0.632081 0.16072 -0.473465
0.549401 0.669447 0.191342 -0.46194
0.50444 0.703946 0.221144 -0.448436
0.45732 0.735431 0.25 -0.433013
0.408241 0.763766 0.277785 -0.415735
0.357415 0.788831 0.304381 -0.396677
0.305057 0.810518 0.329673 -0.37592
0.251394 0.828735 0.353553 -0.353553
0.196654 0.843402 0.37592 -0.329673
0.141072 0.854458 0.396677 -0.304381
0.0848852 0.861855 0.415735 -0.277785
0.0283355 0.865562 0.433013 -0.25
-0.0283356 0.865562 0.448436 -0.221144
-0.0848854 0.861855 0.46194 -0.191342
-0.141072 0.854458 0.473465 -0.16072
-0.196654 0.843402 0.482963 -0.129409
-0.251394 0.828735 0.490393 -0.0975451
-0.305058 0.810518 0.495722 -0.065263
-0.357415 0.788831 0.498929 -0.0327015
-0.408241 0.763766 0.5 -5.69961e-08
-0.45732 0.735431 0.498929 0.0327016
-0.504441 0.703946 0.495722 0.0652631
-0.549401 0.669447 0.490393 0.0975451
-0.592008 0.632081 0.482963 0.12941
-0.632081 0.592008 0.473465 0.16072
-0.669447 0.549401 0.46194 0.191342
-0.703946 0.504441 0.448436 0.221144
-0.735431 0.45732 0.433013 0.25
-0.763766 0.408242 0.415735 0.277785
-0.788831 0.357415 0.396677 0.304381
-0.810518 0.305057 0.37592 0.329673
-0.828735 0.251394 0.353553 0.353553
-0.843402 0.196654 0.329673 0.37592
-0.854458 0.141072 0.304381 0.396677
-0.861855 0.0848853 0.277785 0.415735
-0.865562 0.0283356 0.25 0.433013
0.88928 0.029112 -0.160779 -0.427181
0.885472 0.0872114 -0.132496 -0.436782
0.877872 0.144937 -0.103646 -0.444512
0.866513 0.202043 -0.0743513 -0.450339
0.851444 0.258283 -0.0447385 -0.454238
0.832728 0.313417 -0.0149342 -0.456191
0.810447 0.367209 0.0149342 -0.456191
0.784695 0.419428 0.0447385 -0.454238
0.755583 0.469852 0.0743513 -0.450339
0.723236 0.518263 0.103646 -0.444512
0.687791 0.564456 0.132496 -0.436782
0.649401 0.608231 0.160779 -0.427181
0.608231 0.649401 0.188374 -0.415751
0.564456 0.687791 0.215162 -0.40254
0.518263 0.723236 0.241029 -0.387606
0.469852 0.755583 0.265864 -0.371012
0.419428 0.784695 0.28956 -0.352829
0.367209 0.810447 0.312016 -0.333136
0.313417 0.832728 0.333136 -0.312016
0.258283 0.851444 0.352829 -0.28956
0.202043 0.866513 0.371012 -0.265863
0.144937 0.877872 0.387606 -0.241029
0.0872113 0.885472 0.40254 -0.215162
0.0291119 0.88928 0.415751 -0.188374
-0.0291121 0.88928 0.427181 -0.160779
-0.0872115 0.885472 0.436782 -0.132496
-0.144937 0.877872 0.444512 -0.103646
-0.202043 0.866513 0.450339 -0.0743512
-0.258283 0.851444 0.454238 -0.0447384
-0.313417 0.832728 0.456191 -0.0149341
-0.367209 0.810447 0.456191 0.0149342
-0.419428 0.784695 0.454238 0.0447384
-0.469852 0.755583 0.450339 0.0743513
-0.518263 0.723236 0.444512 0.103646
-0.564456 0.687791 0.436782 0.132496
-0.608231 0.649401 0.427181 0.160779
-0.649401 0.608231 0.415751 0.188374
-0.687791 0.564456 0.40254 0.215162
-0.723236 0.518263 0.387606 0.241029
-0.755583 0.469852 0.371012 0.265863
-0.784695 0.419428 0.352829 0.28956
-0.810447 0.367209 0.333136 0.312016
-0.832728 0.313417 0.312016 0.333136
-0.851444 0.258283 0.28956 0.352829
-0.866513 0.202043 0.265863 0.371012
-0.877872 0.144937 0.241029 0.387606
-0.885472 0.0872113 0.215162 0.40254
-0.88928 0.0291121 0.188374 0.415751
0.88928 0.029112 -0.0743513 -0.450339
0.885472 0.0872114 -0.0447385 -0.454238
0.877872 0.144937 -0.0149342 -0.456191
0.866513 0.202043 0.0149342 -0.456191
0.851444 0.258283 0.0447385 -0.454238
0.832728 0.313417 0.0743513 -0.450339
0.810447 0.367209 0.103646 -0.444512
0.784695 0.419428 0.132496 -0.436782
0.755583 0.469852 0.160779 -0.427181
0.723236 0.518263 0.188374 -0.415751
0.687791 0.564456 0.215162 -0.40254
0.649401 0.608231 0.241029 -0.387606
0.608231 0.649401 0.265863 -0.371012
0.564456 0.687791 0.28956 -0.352829
0.518263 0.723236 0.312016 -0.333136
0.469852 0.755583 0.333136 -0.312016
0.419428 0.784695 0.352829 -0.28956
0.367209 0.810447 0.371012 -0.265863
0.313417 0.832728 0.387606 -0.241029
0.258283 0.851444 0.40254 -0.215162
0.202043 0.866513 0.415751 -0.188374
0.144937 0.877872 0.427181 -0.160779
0.0872113 0.885472 0.436782 -0.132496
0.0291119 0.88928 0.444512 -0.103646
-0.0291121 0.88928 0.450339 -0.0743512
-0.0872115 0.885472 0.454238 -0.0447385
-0.144937 0.877872 0.456191 -0.0149341
-0.202043 0.866513 0.456191 0.0149342
-0.258283 0.851444 0.454238 0.0447386
-0.313417 0.832728 0.450339 0.0743513
-0.367209 0.810447 0.444512 0.103646
-0.419428 0.784695 0.436782 0.132496
-0.469852 0.755583 0.427181 0.160779
-0.518263 0.723236 0.415751 0.188374
-0.564456 0.687791 0.40254 0.215162
-0.608231 0.649401 0.387606 0.241029
-0.649401 0.608231 0.371012 0.265863
-0.687791 0.564456 0.352829 0.28956
-0.723236 0.518263 0.333136 0.312016
-0.755583 0.469852 0.312016 0.333136
-0.784695 0.419428 0.28956 0.352829
-0.810447 0.367209 0.265863 0.371012
-0.832728 0.313417 0.241029 0.387606
-0.851444 0.258283 0.215162 0.40254
-0.866513 0.202043 0.188374 0.415751
-0.877872 0.144937 0.160779 0.427181
-0.885472 0.0872113 0.132496 0.436782
-0.88928 0.0291121 0.103646 0.444512
0.912382 0.0298683 -0.0267007 -0.407374
0.908475 0.089477 1.11532e-09 -0.408248
0.900678 0.148703 0.0267007 -0.407374
0.889024 0.207291 0.0532871 -0.404756
0.873563 0.264992 0.0796453 -0.400404
0.854361 0.321559 0.105662 -0.394338
0.831501 0.376748 0.131227 -0.386583
0.80508 0.430324 0.15623 -0.377172
0.775212 0.482058 0.180564 -0.366147
0.742024 0.531727 0.204124 -0.353553
0.705659 0.579119 0.226811 -0.339446
0.666272 0.624032 0.248526 -0.323885
0.624032 0.666272 0.269177 -0.306937
0.579119 0.705659 0.288675 -0.288675
0.531727 0.742024 0.306937 -0.269177
0.482058 0.775212 0.323885 -0.248526
0.430324 0.80508 0.339446 -0.226811
0.376748 0.831501 0.353553 -0.204124
0.321559 0.854361 0.366147 -0.180564
0.264992 0.873563 0.377172 -0.15623
0.207291 0.889024 0.386583 -0.131227
0.148702 0.900678 0.394338 -0.105662
0.0894769 0.908475 0.400404 -0.0796452
0.0298682 0.912382 0.404756 -0.0532871
-0.0298684 0.912382 0.407374 -0.0267007
-0.0894771 0.908475 0.408248 3.41689e-08
-0.148703 0.900678 0.407374 0.0267007
-0.207291 0.889024 0.404756 0.0532871
-0.264993 0.873563 0.400404 0.0796454
-0.321559 0.854361 0.394338 0.105662
-0.376748 0.831501 0.386583 0.131227
-0.430324 0.80508 0.377172 0.15623
-0.482058 0.775212 0.366147 0.180564
-0.531727 0.742024 0.353553 0.204124
-0.579119 0.705659 0.339446 0.226811
-0.624032 0.666272 0.323885 0.248526
-0.666272 0.624032 0.306937 0.269177
-0.705659 0.579119 0.288675 0.288675
-0.742024 0.531727 0.269177 0.306937
-0.775212 0.482058 0.248526 0.323885
-0.80508 0.430324 0.226811 0.339446
-0.831501 0.376748 0.204124 0.353553
-0.854361 0.321559 0.180564 0.366147
-0.873563 0.264992 0.15623 0.377172
-0.889024 0.207291 0.131227 0.386583
-0.900678 0.148703 0.105662 0.394338
-0.908475 0.089477 0.0796453 0.400404
-0.912382 0.0298684 0.0532871 0.404756
0.912382 0.0298683 -0.105662 -0.394338
0.908475 0.089477 -0.0796453 -0.400404
0.900678 0.148703 -0.0532871 -0.404756
0.889024 0.207291 -0.0267007 -0.407374
0.873563 0.264992 3.04269e-10 -0.408248
0.854361 0.321559 0.0267007 -0.407374
0.831501 0.376748 0.0532871 -0.404756
0.80508 0.430324 0.0796453 -0.400404
0.775212 0.482058 0.105662 -0.394338
0.742024 0.531727 0.131227 -0.386583
0.705659 0.579119 0.15623 -0.377172
0.666272 0.624032 0.180564 -0.366147
0.624032 0.666272 0.204124 -0.353553
0.579119 0.705659 0.226811 -0.339446
0.531727 0.742024 0.248526 -0.323885
0.482058 0.775212 0.269177 -0.306937
0.430324 0.80508 0.288675 -0.288675
0.376748 0.831501 0.306937 -0.269177
0.321559 0.854361 0.323885 -0.248526
0.264992 0.873563 0.339446 -0.226811
0.207291 0.889024 0.353553 -0.204124
0.148702 0.900678 0.366147 -0.180564
0.0894769 0.908475 0.377172 -0.15623
0.0298682 0.912382 0.386583 -0.131227
-0.0298684 0.912382 0.394338 -0.105662
-0.0894771 0.908475 0.400404 -0.0796453
-0.148703 0.900678 0.404756 -0.0532871
-0.207291 0.889024 0.407374 -0.0267007
-0.264993 0.873563 0.408248 6.68164e-08
-0.321559 0.854361 0.407374 0.0267008
-0.376748 0.831501 0.404756 0.0532872
-0.430324 0.80508 0.400404 0.0796452
-0.482058 0.775212 0.394338 0.105662
-0.531727 0.742024 0.386583 0.131227
-0.579119 0.705659 0.377172 0.15623
-0.624032 0.666272 0.366147 0.180564
-0.666272 0.624032 0.353553 0.204124
-0.705659 0.579119 0.339446 0.226811
-0.742024 0.531727 0.323885 0.248526
-0.775212 0.482058 0.306937 0.269177
-0.80508 0.430324 0.288675 0.288675
-0.831501 0.376748 0.269177 0.306937
-0.854361 0.321559 0.248526 0.323885
-0.873563 0.264992 0.226811 0.339446
-0.889024 0.207291 0.204124 0.353553
-0.900678 0.148703 0.180564 0.366147
-0.908475 0.089477 0.15623 0.377172
-0.912382 0.0298684 0.131227 0.386583
0.933521 0.0305603 -0.0283599 -0.35609
0.929524 0.0915501 -0.0050098 -0.357182
0.921546 0.152148 0.0183618 -0.356745
0.909622 0.212094 0.0416547 -0.35478
0.893803 0.271132 0.0647692 -0.351296
0.874156 0.329009 0.0876064 -0.346308
0.850766 0.385477 0.110069 -0.339837
0.823733 0.440295 0.132059 -0.33191
0.793173 0.493227 0.153484 -0.322563
0.759216 0.544047 0.174252 -0.311834
0.722008 0.592537 0.194274 -0.299769
0.681709 0.63849 0.213464 -0.286421
0.63849 0.681709 0.23174 -0.271847
0.592537 0.722008 0.249023 -0.256108
0.544047 0.759216 0.265241 -0.239273
0.493227 0.793173 0.280322 -0.221413
0.440295 0.823733 0.294203 -0.202605
0.385477 0.850766 0.306824 -0.18293
0.329009 0.874156 0.318131 -0.162471
0.271132 0.893803 0.328076 -0.141316
0.212094 0.909622 0.336616 -0.119556
0.152148 0.921546 0.343715 -0.0972846
0.09155 0.929524 0.349342 -0.0745963
0.0305602 0.933521 0.353472 -0.0515885
-0.0305604 0.933521 0.35609 -0.0283599
-0.0915502 0.929524 0.357182 -0.00500977
-0.152148 0.921546 0.356745 0.0183618
-0.212094 0.909622 0.35478 0.0416547
-0.271132 0.893803 0.351296 0.0647693
-0.329009 0.874156 0.346308 0.0876065
-0.385477 0.850766 0.339837 0.110069
-0.440295 0.823733 0.33191 0.132059
-0.493227 0.793173 0.322563 0.153484
-0.544047 0.759216 0.311834 0.174252
-0.592537 0.722008 0.299769 0.194274
-0.63849 0.681709 0.286421 0.213464
-0.681709 0.63849 0.271847 0.23174
-0.722008 0.592537 0.256108 0.249023
-0.759216 0.544047 0.239273 0.265241
-0.793173 0.493227 0.221413 0.280322
-0.823733 0.440295 0.202605 0.294203
-0.850766 0.385477 0.18293 0.306824
-0.874156 0.329009 0.162471 0.318131
-0.893803 0.271132 0.141316 0.328076
-0.909622 0.212094 0.119556 0.336616
-0.921546 0.152148 0.0972846 0.343715
-0.929524 0.0915501 0.0745963 0.349342
-0.933521 0.0305604 0.0515886 0.353472
0.88928 0.029112 -0.241029 -0.387606
0.885472 0.0872114 -0.215162 -0.40254
0.877872 0.144937 -0.188374 -0.415751
0.866513 0.202043 -0.160779 -0.427181
0.851444 0.258283 -0.132496 -0.436782
0.832728 0.313417 -0.103646 -0.444512
0.810447 0.367209 -0.0743513 -0.450339
0.784695 0.419428 -0.0447385 -0.454238
0.755583 0.469852 -0.0149341 -0.456191
0.723236 0.518263 0.0149341 -0.456191
0.687791 0.564456 0.0447385 -0.454238
0.649401 0.608231 0.0743513 -0.450339
0.608231 0.649401 0.103646 -0.444512
0.564456 0.687791 0.132496 -0.436782
0.518263 0.723236 0.160779 -0.427181
0.469852 0.755583 0.188374 -0.415751
0.419428 0.784695 0.215162 -0.40254
0.367209 0.810447 0.241029 -0.387606
0.313417 0.832728 0.265863 -0.371012
0.258283 0.851444 0.28956 -0.352829
0.202043 0.866513 0.312016 -0.333136
0.144937 0.877872 0.333136 -0.312016
0.0872113 0.885472 0.352829 -0.28956
0.0291119 0.88928 0.371012 -0.265863
-0.0291121 0.88928 0.387606 -0.241029
-0.0872115 0.885472 0.40254 -0.215162
-0.144937 0.877872 0.415751 -0.188374
-0.202043 0.866513 0.427181 -0.160779
-0.258283 0.851444 0.436782 -0.132496
-0.313417 0.832728 0.444512 -0.103646
-0.367209 0.810447 0.450339 -0.0743512
-0.419428 0.784695 0.454238 -0.0447386
-0.469852 0.755583 0.456191 -0.0149342
-0.518263 0.723236 0.456191 0.0149342
-0.564456 0.687791 0.454238 0.0447385
-0.608231 0.649401 0.450339 0.0743513
-0.649401 0.608231 0.444512 0.103646
-0.687791 0.564456 0.436782 0.132496
-0.723236 0.518263 0.427181 0.160779
-0.755583 0.469852 0.415751 0.188374
-0.784695 0.419428 0.40254 0.215162
-0.810447 0.367209 0.387606 0.241029
-0.832728 0.313417 0.371012 0.265864
-0.851444 0.258283 0.352829 0.28956
-0.866513 0.202043 0.333136 0.312016
-0.877872 0.144937 0.312016 0.333136
-0.885472 0.0872113 0.28956 0.352829
-0.88928 0.0291121 0.265864 0.371012
0.912382 0.0298683 -0.180564 -0.366147
0.908475 0.089477 -0.15623 -0.377172
0.900678 0.148703 -0.131227 -0.386583
0.889024 0.207291 -0.105662 -0.394338
0.873563 0.264992 -0.0796453 -0.400404
0.854361 0.321559 -0.0532871 -0.404756
0.831501 0.376748 -0.0267007 -0.407374
0.80508 0.430324 8.61828e-09 -0.408248
0.775212 0.482058 0.0267007 -0.407374
0.742024 0.531727 0.0532871 -0.404756
0.705659 0.579119 0.0796453 -0.400404
0.666272 0.624032 0.105662 -0.394338
0.624032 0.666272 0.131227 -0.386583
0.579119 0.705659 0.15623 -0.377172
0.531727 0.742024 0.180564 -0.366147
0.482058 0.775212 0.204124 -0.353553
0.430324 0.80508 0.226811 -0.339446
0.376748 0.831501 0.248526 -0.323885
0.321559 0.854361 0.269177 -0.306937
0.264992 0.873563 0.288675 -0.288675
0.207291 0.889024 0.306937 -0.269177
0.148702 0.900678 0.323885 -0.248526
0.0894769 0.908475 0.339446 -0.226811
0.0298682 0.912382 0.353553 -0.204124
-0.0298684 0.912382 0.366147 -0.180564
-0.0894771 0.908475 0.377172 -0.15623
-0.148703 0.900678 0.386583 -0.131227
-0.207291 0.889024 0.394338 -0.105662
-0.264993 0.873563 0.400404 -0.0796452
-0.321559 0.854361 0.404756 -0.053287
-0.376748 0.831501 0.407374 -0.0267007
-0.430324 0.80508 0.408248 -4.65371e-08
-0.482058 0.775212 0.407374 0.0267007
-0.531727 0.742024 0.404756 0.0532871
-0.579119 0.705659 0.400404 0.0796453
-0.624032 0.666272 0.394338 0.105662
-0.666272 0.624032 0.386583 0.131227
-0.705659 0.579119 0.377172 0.15623
-0.742024 0.531727 0.366147 0.180564
-0.775212 0.482058 0.353553 0.204124
-0.80508 0.430324 0.339446 0.226811
-0.831501 0.376748 0.323885 0.248526
-0.854361 0.321559 0.306937 0.269177
-0.873563 0.264992 0.288675 0.288675
-0.889024 0.207291 0.269177 0.306937
-0.900678 0.148703 0.248526 0.323885
-0.908475 0.089477 0.226811 0.339446
-0.912382 0.0298684 0.204124 0.353553
0.912382 0.0298683 -0.248526 -0.323885
0.908475 0.089477 -0.226811 -0.339446
0.900678 0.148703 -0.204124 -0.353553
0.889024 0.207291 -0.180564 -0.366147
0.873563 0.264992 -0.15623 -0.377172
0.854361 0.321559 -0.131227 -0.386583
0.831501 0.376748 -0.105662 -0.394338
0.80508 0.430324 -0.0796453 -0.400404
0.775212 0.482058 -0.0532871 -0.404756
0.742024 0.531727 -0.0267007 -0.407374
0.705659 0.579119 -7.4012e-09 -0.408248
0.666272 0.624032 0.0267007 -0.407374
0.624032 0.666272 0.0532871 -0.404756
0.579119 0.705659 0.0796453 -0.400404
0.531727 0.742024 0.105662 -0.394338
0.482058 0.775212 0.131227 -0.386583
0.430324 0.80508 0.15623 -0.377172
0.376748 0.831501 0.180564 -0.366147
0.321559 0.854361 0.204124 -0.353553
0.264992 0.873563 0.226811 -0.339446
0.207291 0.889024 0.248526 -0.323885
0.148702 0.900678 0.269177 -0.306937
0.0894769 0.908475 0.288675 -0.288675
0.0298682 0.912382 0.306937 -0.269177
-0.0298684 0.912382 0.323885 -0.248526
-0.0894771 0.908475 0.339446 -0.226811
-0.148703 0.900678 0.353553 -0.204124
-0.207291 0.889024 0.366147 -0.180564
-0.264993 0.873563 0.377172 -0.15623
-0.321559 0.854361 0.386583 -0.131227
-0.376748 0.831501 0.394338 -0.105662
-0.430324 0.80508 0.400404 -0.0796453
-0.482058 0.775212 0.404756 -0.0532871
-0.531727 0.742024 0.407374 -0.0267007
-0.579119 0.705659 0.408248 -1.38896e-08
-0.624032 0.666272 0.407374 0.0267007
-0.666272 0.624032 0.404756 0.0532871
-0.705659 0.579119 0.400404 0.0796453
-0.742024 0.531727 0.394338 0.105662
-0.775212 0.482058 0.386583 0.131227
-0.80508 0.430324 0.377172 0.15623
-0.831501 0.376748 0.366147 0.180564
-0.854361 0.321559 0.353553 0.204124
-0.873563 0.264992 0.339446 0.226811
-0.889024 0.207291 0.323885 0.248526
-0.900678 0.148703 0.306937 0.269177
-0.908475 0.089477 0.288675 0.288675
-0.912382 0.0298684 0.269177 0.306937
0.933521 0.0305603 -0.180053 -0.308521
0.929524 0.0915501 -0.159489 -0.319636
0.921546 0.152148 -0.138242 -0.329383
0.909622 0.212094 -0.116404 -0.337719
0.893803 0.271132 -0.0940667 -0.344609
0.874156 0.329009 -0.0713268 -0.350024
0.850766 0.385477 -0.0482814 -0.353939
0.823733 0.440295 -0.0250293 -0.356339
0.793173 0.493227 -0.00166998 -0.357213
0.759216 0.544047 0.0216965 -0.356558
0.722008 0.592537 0.04497 -0.354375
0.681709 0.63849 0.068051 -0.350675
0.63849 0.681709 0.0908405 -0.345474
0.592537 0.722008 0.113241 -0.338793
0.544047 0.759216 0.135157 -0.330661
0.493227 0.793173 0.156494 -0.321114
0.440295 0.823733 0.17716 -0.310191
0.385477 0.850766 0.197069 -0.29794
0.329009 0.874156 0.216133 -0.284413
0.271132 0.893803 0.234272 -0.269668
0.212094 0.909622 0.251407 -0.253769
0.152148 0.921546 0.267466 -0.236783
0.09155 0.929524 0.28238 -0.218783
0.0305602 0.933521 0.296084 -0.199846
-0.0305604 0.933521 0.308521 -0.180053
-0.0915502 0.929524 0.319636 -0.159489
-0.152148 0.921546 0.329383 -0.138242
-0.212094 0.909622 0.337719 -0.116404
-0.271132 0.893803 0.344609 -0.0940666
-0.329009 0.874156 0.350024 -0.0713267
-0.385477 0.850766 0.353939 -0.0482813
-0.440295 0.823733 0.356339 -0.0250293
-0.493227 0.793173 0.357213 -0.00166998
-0.544047 0.759216 0.356558 0.0216965
-0.592537 0.722008 0.354375 0.04497
-0.63849 0.681709 0.350675 0.068051
-0.681709 0.63849 0.345474 0.0908405
-0.722008 0.592537 0.338793 0.113241
-0.759216 0.544047 0.330661 0.135157
-0.793173 0.493227 0.321114 0.156494
-0.823733 0.440295 0.310191 0.17716
-0.850766 0.385477 0.29794 0.197069
-0.874156 0.329009 0.284413 0.216133
-0.893803 0.271132 0.269668 0.234272
-0.909622 0.212094 0.253769 0.251407
-0.921546 0.152148 0.236783 0.267466
-0.929524 0.0915501 0.218783 0.28238
-0.933521 0.0305604 0.199846 0.296084
0.933521 0.0305603 -0.106886 -0.340851
0.929524 0.0915501 -0.0843647 -0.347112
0.921546 0.152148 -0.0614818 -0.351887
0.909622 0.212094 -0.0383357 -0.355154
0.893803 0.271132 -0.0150254 -0.356901
0.874156 0.329009 0.00834917 -0.35712
0.850766 0.385477 0.031688 -0.355809
0.823733 0.440295 0.0548912 -0.352975
0.793173 0.493227 0.0778593 -0.348629
0.759216 0.544047 0.100494 -0.34279
0.722008 0.592537 0.122698 -0.335484
0.681709 0.63849 0.144377 -0.32674
0.63849 0.681709 0.165438 -0.316598
0.592537 0.722008 0.18579 -0.3051
0.544047 0.759216 0.205347 -0.292296
0.493227 0.793173 0.224025 -0.278239
0.440295 0.823733 0.241743 -0.262992
0.385477 0.850766 0.258426 -0.246618
0.329009 0.874156 0.274002 -0.229188
0.271132 0.893803 0.288405 -0.210777
0.212094 0.909622 0.301573 -0.191463
0.152148 0.921546 0.313449 -0.171329
0.09155 0.929524 0.323984 -0.150462
0.0305602 0.933521 0.333131 -0.12895
-0.0305604 0.933521 0.340851 -0.106886
-0.0915502 0.929524 0.347112 -0.0843647
-0.152148 0.921546 0.351887 -0.0614818
-0.212094 0.909622 0.355154 -0.0383357
-0.271132 0.893803 0.356901 -0.0150254
-0.329009 0.874156 0.35712 0.00834923
-0.385477 0.850766 0.355809 0.0316881
-0.440295 0.823733 0.352975 0.0548912
-0.493227 0.793173 0.348629 0.0778593
-0.544047 0.759216 0.34279 0.100494
-0.592537 0.722008 0.335484 0.122698
-0.63849 0.681709 0.32674 0.144377
-0.681709 0.63849 0.316598 0.165438
-0.722008 0.592537 0.3051 0.18579
-0.759216 0.544047 0.292296 0.205347
-0.793173 0.493227 0.278239 0.224025
-0.823733 0.440295 0.262992 0.241743
-0.850766 0.385477 0.246618 0.258425
-0.874156 0.329009 0.229188 0.274002
-0.893803 0.271132 0.210777 0.288405
-0.909622 0.212094 0.191463 0.301573
-0.921546 0.152148 0.171329 0.313449
-0.929524 0.0915501 0.150462 0.323984
-0.933521 0.0305604 0.12895 0.333131
0.951462 0.0311476 -0.0300115 -0.304712
0.947388 0.0933095 -0.0100181 -0.306022
0.939256 0.155072 0.0100181 -0.306022
0.927103 0.21617 0.0300115 -0.304712
0.91098 0.276343 0.0498763 -0.302097
0.890956 0.335332 0.0695276 -0.298188
0.867117 0.392885 0.0888812 -0.293002
0.839564 0.448756 0.107854 -0.286561
0.808416 0.502706 0.126365 -0.278894
0.773807 0.554502 0.144335 -0.270032
0.735884 0.603924 0.161687 -0.260014
0.69481 0.650761 0.178347 -0.248882
0.65076 0.69481 0.194242 -0.236685
0.603924 0.735884 0.209307 -0.223474
0.554502 0.773807 0.223474 -0.209307
0.502706 0.808416 0.236685 -0.194242
0.448756 0.839564 0.248882 -0.178347
0.392885 0.867117 0.260014 -0.161687
0.335332 0.890956 0.270032 -0.144335
0.276343 0.91098 0.278894 -0.126365
0.21617 0.927103 0.286561 -0.107854
0.155072 0.939256 0.293002 -0.0888811
0.0933094 0.947388 0.298188 -0.0695276
0.0311475 0.951462 0.302097 -0.0498763
-0.0311477 0.951462 0.304712 -0.0300115
-0.0933096 0.947388 0.306022 -0.0100181
-0.155072 0.939256 0.306022 0.0100182
-0.21617 0.927103 0.304712 0.0300115
-0.276343 0.91098 0.302097 0.0498764
-0.335332 0.890956 0.298188 0.0695277
-0.392886 0.867116 0.293002 0.0888812
-0.448756 0.839564 0.286562 0.107854
-0.502706 0.808416 0.278894 0.126365
-0.554502 0.773807 0.270032 0.144335
-0.603924 0.735884 0.260014 0.161687
-0.650761 0.69481 0.248882 0.178347
-0.69481 0.650761 0.236685 0.194242
-0.735884 0.603924 0.223474 0.209307
-0.773807 0.554502 0.209307 0.223474
-0.808416 0.502706 0.194242 0.236685
-0.839564 0.448756 0.178347 0.248882
-0.867117 0.392885 0.161687 0.260014
-0.890956 0.335332 0.144335 0.270032
-0.91098 0.276343 0.126365 0.278894
-0.927103 0.21617 0.107854 0.286562
-0.939256 0.155072 0.0888812 0.293002
-0.947388 0.0933095 0.0695276 0.298188
-0.951462 0.0311477 0.0498764 0.302097
0.951462 0.0311476 -0.107854 -0.286561
0.947388 0.0933095 -0.0888812 -0.293002
0.939256 0.155072 -0.0695276 -0.298188
0.927103 0.21617 -0.0498763 -0.302097
0.91098 0.276343 -0.0300115 -0.304712
0.890956 0.335332 -0.0100181 -0.306022
0.867117 0.392885 0.0100181 -0.306022
0.839564 0.448756 0.0300115 -0.304712
0.808416 0.502706 0.0498764 -0.302097
0.773807 0.554502 0.0695276 -0.298188
0.735884 0.603924 0.0888812 -0.293002
0.69481 0.650761 0.107854 -0.286561
0.65076 0.69481 0.126365 -0.278894
0.603924 0.735884 0.144335 -0.270032
0.554502 0.773807 0.161687 -0.260014
0.502706 0.808416 0.178347 -0.248882
0.448756 0.839564 0.194242 -0.236685
0.392885 0.867117 0.209307 -0.223474
0.335332 0.890956 0.223474 -0.209307
0.276343 0.91098 0.236685 -0.194242
0.21617 0.927103 0.248882 -0.178347
0.155072 0.939256 0.260014 -0.161687
0.0933094 0.947388 0.270032 -0.144335
0.0311475 0.951462 0.278894 -0.126365
-0.0311477 0.951462 0.286562 -0.107854
-0.0933096 0.947388 0.293002 -0.0888811
-0.155072 0.939256 0.298188 -0.0695276
-0.21617 0.927103 0.302097 -0.0498763
-0.276343 0.91098 0.304712 -0.0300114
-0.335332 0.890956 0.306022 -0.0100181
-0.392886 0.867116 0.306022 0.0100182
-0.448756 0.839564 0.304712 0.0300115
-0.502706 0.808416 0.302097 0.0498763
-0.554502 0.773807 0.298188 0.0695277
-0.603924 0.735884 0.293002 0.0888812
-0.650761 0.69481 0.286561 0.107854
-0.69481 0.650761 0.278894 0.126365
-0.735884 0.603924 0.270032 0.144335
-0.773807 0.554502 0.260014 0.161687
-0.808416 0.502706 0.248882 0.178347
-0.839564 0.448756 0.236685 0.194242
-0.867117 0.392885 0.223474 0.209307
-0.890956 0.335332 0.209307 0.223474
-0.91098 0.276343 0.194242 0.236685
-0.927103 0.21617 0.178347 0.248882
-0.939256 0.155072 0.161687 0.260014
-0.947388 0.0933095 0.144335 0.270032
-0.951462 0.0311477 0.126365 0.278894
0.966382 0.0316361 -0.031648 -0.253185
0.962244 0.0947728 -0.0150212 -0.254713
0.953986 0.157504 0.00166997 -0.25515
0.941642 0.21956 0.018354 -0.254494
0.925266 0.280676 0.0349594 -0.252749
0.904928 0.340591 0.0514151 -0.249921
0.880714 0.399046 0.0676507 -0.246023
0.85273 0.455794 0.0835965 -0.241072
0.821094 0.510589 0.0991844 -0.235089
0.785942 0.563198 0.114348 -0.228098
0.747424 0.613395 0.129021 -0.220131
0.705706 0.660965 0.143142 -0.211221
0.660965 0.705706 0.15665 -0.201407
0.613395 0.747424 0.169487 -0.190731
0.563198 0.785942 0.181599 -0.179237
0.510589 0.821094 0.192933 -0.166976
0.455793 0.85273 0.203441 -0.154
0.399046 0.880714 0.213077 -0.140365
0.340591 0.904928 0.221801 -0.126129
0.280676 0.925266 0.229575 -0.111352
0.21956 0.941642 0.236367 -0.0960987
0.157504 0.953986 0.242146 -0.0804338
0.0947727 0.962244 0.246888 -0.0644245
0.031636 0.966382 0.250573 -0.0481393
-0.0316362 0.966382 0.253185 -0.031648
-0.0947729 0.962244 0.254713 -0.0150212
-0.157504 0.953986 0.25515 0.00166999
-0.21956 0.941642 0.254494 0.018354
-0.280676 0.925266 0.252749 0.0349595
-0.340591 0.904927 0.249921 0.0514152
-0.399047 0.880714 0.246023 0.0676507
-0.455793 0.85273 0.241072 0.0835965
-0.510589 0.821094 0.235089 0.0991844
-0.563198 0.785941 0.228098 0.114348
-0.613395 0.747424 0.220131 0.129021
-0.660966 0.705706 0.211221 0.143142
-0.705706 0.660966 0.201407 0.15665
-0.747424 0.613395 0.190731 0.169487
-0.785942 0.563198 0.179237 0.181599
-0.821094 0.510589 0.166976 0.192933
-0.85273 0.455794 0.154 0.20344
-0.880714 0.399046 0.140365 0.213077
-0.904928 0.340591 0.126129 0.221801
-0.925266 0.280676 0.111352 0.229575
-0.941642 0.21956 0.0960987 0.236367
-0.953986 0.157504 0.0804339 0.242146
-0.962244 0.0947727 0.0644245 0.246888
-0.966382 0.0316362 0.0481394 0.250573
0.841175 0.0275372 -0.491923 -0.222887
0.837573 0.0824937 -0.476292 -0.254583
0.830384 0.137097 -0.458622 -0.285189
0.81964 0.191113 -0.438987 -0.314574
0.805385 0.244311 -0.417473 -0.342612
0.787682 0.296463 -0.394172 -0.369182
0.766606 0.347345 -0.369182 -0.394172
0.742247 0.396739 -0.342612 -0.417473
0.71471 0.444435 -0.314574 -0.438987
0.684112 0.490228 -0.285189 -0.458622
0.650585 0.533921 -0.254583 -0.476292
0.614272 0.575329 -0.222887 -0.491923
0.575329 0.614272 -0.190237 -0.505447
0.533922 0.650585 -0.156772 -0.516807
0.490228 0.684112 -0.122635 -0.525954
0.444435 0.71471 -0.0879736 -0.532848
0.396739 0.742247 -0.0529353 -0.537461
0.347345 0.766606 -0.0176703 -0.539773
0.296463 0.787682 0.0176704 -0.539773
0.244311 0.805385 0.0529353 -0.537461
0.191113 0.81964 0.0879736 -0.532848
0.137097 0.830384 0.122635 -0.525954
0.0824936 0.837573 0.156772 -0.516807
0.0275371 0.841175 0.190237 -0.505447
-0.0275373 0.841175 0.222887 -0.491923
-0.0824938 0.837573 0.254583 -0.476292
-0.137097 0.830384 0.285189 -0.458622
-0.191113 0.81964 0.314574 -0.438987
-0.244311 0.805385 0.342612 -0.417473
-0.296463 0.787682 0.369182 -0.394172
-0.347345 0.766606 0.394172 -0.369182
-0.396739 0.742247 0.417473 -0.342612
-0.444435 0.71471 0.438987 -0.314574
-0.490228 0.684112 0.458622 -0.285189
-0.533921 0.650585 0.476292 -0.254583
-0.575329 0.614272 0.491923 -0.222887
-0.614272 0.575329 0.505447 -0.190237
-0.650585 0.533921 0.516807 -0.156772
-0.684112 0.490228 0.525954 -0.122635
-0.71471 0.444435 0.532848 -0.0879736
-0.742247 0.39674 0.537461 -0.0529354
-0.766606 0.347345 0.539773 -0.0176703
-0.787682 0.296463 0.539773 0.0176704
-0.805385 0.244311 0.537461 0.0529353
-0.81964 0.191113 0.532848 0.0879736
-0.830384 0.137097 0.525954 0.122635
-0.837573 0.0824937 0.516807 0.156772
-0.841175 0.0275373 0.505447 0.190237
0.865562 0.0283356 -0.433013 -0.25
0.861855 0.0848853 -0.415735 -0.277785
0.854458 0.141072 -0.396677 -0.304381
0.843402 0.196654 -0.37592 -0.329673
0.828735 0.251394 -0.353553 -0.353553
0.810518 0.305057 -0.329673 -0.37592
0.788831 0.357415 -0.304381 -0.396677
0.763766 0.408242 -0.277785 -0.415735
0.735431 0.45732 -0.25 -0.433013
0.703946 0.50444 -0.221144 -0.448436
0.669447 0.549401 -0.191342 -0.46194
0.632081 0.592008 -0.16072 -0.473465
0.592008 0.632081 -0.12941 -0.482963
0.549401 0.669447 -0.0975452 -0.490393
0.50444 0.703946 -0.0652631 -0.495722
0.45732 0.735431 -0.0327015 -0.498929
0.408241 0.763766 4.11028e-08 -0.5
0.357415 0.788831 0.0327016 -0.498929
0.305057 0.810518 0.0652631 -0.495722
0.251394 0.828735 0.0975452 -0.490393
0.196654 0.843402 0.12941 -0.482963
0.141072 0.854458 0.16072 -0.473465
0.0848852 0.861855 0.191342 -0.46194
0.0283355 0.865562 0.221144 -0.448436
-0.0283356 0.865562 0.25 -0.433013
-0.0848854 0.861855 0.277785 -0.415735
-0.141072 0.854458 0.304381 -0.396677
-0.196654 0.843402 0.329673 -0.37592
-0.251394 0.828735 0.353553 -0.353553
-0.305058 0.810518 0.37592 -0.329673
-0.357415 0.788831 0.396677 -0.304381
-0.408241 0.763766 0.415735 -0.277785
-0.45732 0.735431 0.433013 -0.25
-0.504441 0.703946 0.448436 -0.221144
-0.549401 0.669447 0.46194 -0.191342
-0.592008 0.632081 0.473465 -0.16072
-0.632081 0.592008 0.482963 -0.12941
-0.669447 0.549401 0.490393 -0.0975451
-0.703946 0.504441 0.495722 -0.0652631
-0.735431 0.45732 0.498929 -0.0327016
-0.763766 0.408242 0.5 -5.62508e-08
-0.788831 0.357415 0.498929 0.0327016
-0.810518 0.305057 0.495722 0.0652631
-0.828735 0.251394 0.490393 0.0975451
-0.843402 0.196654 0.482963 0.12941
-0.854458 0.141072 0.473465 0.16072
-0.861855 0.0848853 0.46194 0.191342
-0.865562 0.0283356 0.448436 0.221144
0.865562 0.0283356 -0.473465 -0.16072
0.861855 0.0848853 -0.46194 -0.191342
0.854458 0.141072 -0.448436 -0.221144
0.843402 0.196654 -0.433013 -0.25
0.828735 0.251394 -0.415735 -0.277785
0.810518 0.305057 -0.396677 -0.304381
0.788831 0.357415 -0.37592 -0.329673
0.763766 0.408242 -0.353553 -0.353553
0.735431 0.45732 -0.329673 -0.37592
0.703946 0.50444 -0.304381 -0.396677
0.669447 0.549401 -0.277785 -0.415735
0.632081 0.592008 -0.25 -0.433013
0.592008 0.632081 -0.221144 -0.448436
0.549401 0.669447 -0.191342 -0.46194
0.50444 0.703946 -0.16072 -0.473465
0.45732 0.735431 -0.129409 -0.482963
0.408241 0.763766 -0.0975451 -0.490393
0.357415 0.788831 -0.0652631 -0.495722
0.305057 0.810518 -0.0327015 -0.498929
0.251394 0.828735 2.1483e-08 -0.5
0.196654 0.843402 0.0327016 -0.498929
0.141072 0.854458 0.0652632 -0.495722
0.0848852 0.861855 0.0975452 -0.490393
0.0283355 0.865562 0.12941 -0.482963
-0.0283356 0.865562 0.16072 -0.473465
-0.0848854 0.861855 0.191342 -0.46194
-0.141072 0.854458 0.221144 -0.448436
-0.196654 0.843402 0.25 -0.433013
-0.251394 0.828735 0.277785 -0.415735
-0.305058 0.810518 0.304381 -0.396677
-0.357415 0.788831 0.329673 -0.37592
-0.408241 0.763766 0.353553 -0.353553
-0.45732 0.735431 0.37592 -0.329673
-0.504441 0.703946 0.396677 -0.304381
-0.549401 0.669447 0.415735 -0.277785
-0.592008 0.632081 0.433013 -0.25
-0.632081 0.592008 0.448436 -0.221144
-0.669447 0.549401 0.46194 -0.191342
-0.703946 0.504441 0.473465 -0.16072
-0.735431 0.45732 0.482963 -0.12941
-0.763766 0.408242 0.490393 -0.0975452
-0.788831 0.357415 0.495722 -0.0652631
-0.810518 0.305057 0.498929 -0.0327015
-0.828735 0.251394 0.5 -1.62659e-08
-0.843402 0.196654 0.498929 0.0327016
-0.854458 0.141072 0.495722 0.0652631
-0.861855 0.0848853 0.490393 0.0975452
-0.865562 0.0283356 0.482963 0.129409
0.88928 0.029112 -0.415751 -0.188374
0.885472 0.0872114 -0.40254 -0.215162
0.877872 0.144937 -0.387606 -0.241029
0.866513 0.202043 -0.371012 -0.265863
0.851444 0.258283 -0.352829 -0.28956
0.832728 0.313417 -0.333136 -0.312016
0.810447 0.367209 -0.312016 -0.333136
0.784695 0.419428 -0.28956 -0.352829
0.755583 0.469852 -0.265863 -0.371012
0.723236 0.518263 -0.241029 -0.387606
0.687791 0.564456 -0.215162 -0.40254
0.649401 0.608231 -0.188374 -0.415751
0.608231 0.649401 -0.160779 -0.427181
0.564456 0.687791 -0.132496 -0.436782
0.518263 0.723236 -0.103646 -0.444512
0.469852 0.755583 -0.0743512 -0.450339
0.419428 0.784695 -0.0447385 -0.454238
0.367209 0.810447 -0.0149341 -0.456191
0.313417 0.832728 0.0149342 -0.456191
0.258283 0.851444 0.0447385 -0.454238
0.202043 0.866513 0.0743513 -0.450339
0.144937 0.877872 0.103646 -0.444512
0.0872113 0.885472 0.132496 -0.436781
0.0291119 0.88928 0.160779 -0.427181
-0.0291121 0.88928 0.188374 -0.415751
-0.0872115 0.885472 0.215162 -0.40254
-0.144937 0.877872 0.241029 -0.387606
-0.202043 0.866513 0.265863 -0.371012
-0.258283 0.851444 0.28956 -0.352829
-0.313417 0.832728 0.312016 -0.333136
-0.367209 0.810447 0.333136 -0.312016
-0.419428 0.784695 0.352829 -0.28956
-0.469852 0.755583 0.371012 -0.265863
-0.518263 0.723236 0.387606 -0.241029
-0.564456 0.687791 0.40254 -0.215162
-0.608231 0.649401 0.415751 -0.188374
-0.649401 0.608231 0.427181 -0.160779
-0.687791 0.564456 0.436782 -0.132496
-0.723236 0.518263 0.444512 -0.103646
-0.755583 0.469852 0.450339 -0.0743513
-0.784695 0.419428 0.454238 -0.0447386
-0.810447 0.367209 0.456191 -0.0149342
-0.832728 0.313417 0.456191 0.0149342
-0.851444 0.258283 0.454238 0.0447385
-0.866513 0.202043 0.450339 0.0743513
-0.877872 0.144937 0.444512 0.103646
-0.885472 0.0872113 0.436782 0.132496
-0.88928 0.0291121 0.427181 0.160779
0.88928 0.029112 -0.371012 -0.265863
0.885472 0.0872114 -0.352829 -0.28956
0.877872 0.144937 -0.333136 -0.312016
0.866513 0.202043 -0.312016 -0.333136
0.851444 0.258283 -0.28956 -0.352829
0.832728 0.313417 -0.265863 -0.371012
0.810447 0.367209 -0.241029 -0.387606
0.784695 0.419428 -0.215162 -0.40254
0.755583 0.469852 -0.188374 -0.415751
0.723236 0.518263 -0.160779 -0.427181
0.687791 0.564456 -0.132496 -0.436782
0.649401 0.608231 -0.103646 -0.444512
0.608231 0.649401 -0.0743513 -0.450339
0.564456 0.687791 -0.0447385 -0.454238
0.518263 0.723236 -0.0149341 -0.456191
0.469852 0.755583 0.0149342 -0.456191
0.419428 0.784695 0.0447385 -0.454238
0.367209 0.810447 0.0743513 -0.450339
0.313417 0.832728 0.103646 -0.444512
0.258283 0.851444 0.132496 -0.436782
0.202043 0.866513 0.160779 -0.427181
0.144937 0.877872 0.188374 -0.415751
0.0872113 0.885472 0.215162 -0.40254
0.0291119 0.88928 0.241029 -0.387606
-0.0291121 0.88928 0.265864 -0.371012
-0.0872115 0.885472 0.28956 -0.352829
-0.144937 0.877872 0.312016 -0.333136
-0.202043 0.866513 0.333136 -0.312016
-0.258283 0.851444 0.352829 -0.28956
-0.313417 0.832728 0.371012 -0.265863
-0.367209 0.810447 0.387606 -0.241029
-0.419428 0.784695 0.40254 -0.215162
-0.469852 0.755583 0.415751 -0.188374
-0.518263 0.723236 0.427181 -0.160779
-0.564456 0.687791 0.436782 -0.132496
-0.608231 0.649401 0.444512 -0.103646
-0.649401 0.608231 0.450339 -0.0743513
-0.687791 0.564456 0.454238 -0.0447385
-0.723236 0.518263 0.456191 -0.0149342
-0.755583 0.469852 0.456191 0.0149342
-0.784695 0.419428 0.454238 0.0447384
-0.810447 0.367209 0.450339 0.0743513
-0.832728 0.313417 0.444512 0.103646
-0.851444 0.258283 0.436782 0.132496
-0.866513 0.202043 0.427181 0.160779
-0.877872 0.144937 0.415751 0.188374
-0.885472 0.0872113 0.40254 0.215162
-0.88928 0.0291121 0.387606 0.241029
0.912382 0.0298683 -0.306937 -0.269177
0.908475 0.089477 -0.288675 -0.288675
0.900678 0.148703 -0.269177 -0.306937
0.889024 0.207291 -0.248526 -0.323885
0.873563 0.264992 -0.226811 -0.339446
0.854361 0.321559 -0.204124 -0.353553
0.831501 0.376748 -0.180564 -0.366147
0.80508 0.430324 -0.15623 -0.377172
0.775212 0.482058 -0.131227 -0.386583
0.742024 0.531727 -0.105662 -0.394338
0.705659 0.579119 -0.0796453 -0.400404
0.666272 0.624032 -0.0532871 -0.404756
0.624032 0.666272 -0.0267007 -0.407374
0.579119 0.705659 9.12808e-10 -0.408248
0.531727 0.742024 0.0267007 -0.407374
0.482058 0.775212 0.0532871 -0.404756
0.430324 0.80508 0.0796453 -0.400404
0.376748 0.831501 0.105662 -0.394338
0.321559 0.854361 0.131227 -0.386583
0.264992 0.873563 0.15623 -0.377172
0.207291 0.889024 0.180564 -0.366147
0.148702 0.900678 0.204124 -0.353553
0.0894769 0.908475 0.226811 -0.339446
0.0298682 0.912382 0.248526 -0.323885
-0.0298684 0.912382 0.269177 -0.306937
-0.0894771 0.908475 0.288675 -0.288675
-0.148703 0.900678 0.306937 -0.269177
-0.207291 0.889024 0.323885 -0.248526
-0.264993 0.873563 0.339446 -0.226811
-0.321559 0.854361 0.353553 -0.204124
-0.376748 0.831501 0.366147 -0.180564
-0.430324 0.80508 0.377172 -0.15623
-0.482058 0.775212 0.386583 -0.131227
-0.531727 0.742024 0.394338 -0.105662
-0.579119 0.705659 0.400404 -0.0796453
-0.624032 0.666272 0.404756 -0.0532871
-0.666272 0.624032 0.407374 -0.0267007
-0.705659 0.579119 0.408248 1.87579e-08
-0.742024 0.531727 0.407374 0.0267007
-0.775212 0.482058 0.404756 0.0532871
-0.80508 0.430324 0.400404 0.0796452
-0.831501 0.376748 0.394338 0.105662
-0.854361 0.321559 0.386583 0.131227
-0.873563 0.264992 0.377172 0.15623
-0.889024 0.207291 0.366147 0.180564
-0.900678 0.148703 0.353553 0.204124
-0.908475 0.089477 0.339446 0.226811
-0.912382 0.0298684 0.323885 0.248526
0.912382 0.0298683 -0.353553 -0.204124
0.908475 0.089477 -0.339446 -0.226811
0.900678 0.148703 -0.323885 -0.248526
0.889024 0.207291 -0.306937 -0.269177
0.873563 0.264992 -0.288675 -0.288675
0.854361 0.321559 -0.269177 -0.306937
0.831501 0.376748 -0.248526 -0.323885
0.80508 0.430324 -0.226811 -0.339446
0.775212 0.482058 -0.204124 -0.353553
0.742024 0.531727 -0.180564 -0.366147
0.705659 0.579119 -0.15623 -0.377172
0.666272 0.624032 -0.131227 -0.386583
0.624032 0.666272 -0.105662 -0.394338
0.579119 0.705659 -0.0796453 -0.400404
0.531727 0.742024 -0.0532871 -0.404756
0.482058 0.775212 -0.0267007 -0.407374
0.430324 0.80508 3.35603e-08 -0.408248
0.376748 0.831501 0.0267007 -0.407374
0.321559 0.854361 0.0532871 -0.404756
0.264992 0.873563 0.0796453 -0.400404
0.207291 0.889024 0.105662 -0.394338
0.148702 0.900678 0.131227 -0.386583
0.0894769 0.908475 0.15623 -0.377172
0.0298682 0.912382 0.180564 -0.366147
-0.0298684 0.912382 0.204124 -0.353553
-0.0894771 0.908475 0.226811 -0.339446
-0.148703 0.900678 0.248526 -0.323885
-0.207291 0.889024 0.269177 -0.306937
-0.264993 0.873563 0.288675 -0.288675
-0.321559 0.854361 0.306937 -0.269177
-0.376748 0.831501 0.323885 -0.248526
-0.430324 0.80508 0.339446 -0.226811
-0.482058 0.775212 0.353553 -0.204124
-0.531727 0.742024 0.366147 -0.180564
-0.579119 0.705659 0.377172 -0.15623
-0.624032 0.666272 0.386583 -0.131227
-0.666272 0.624032 0.394338 -0.105662
-0.705659 0.579119 0.400404 -0.0796453
-0.742024 0.531727 0.404756 -0.0532871
-0.775212 0.482058 0.407374 -0.0267007
-0.80508 0.430324 0.408248 -4.59286e-08
-0.831501 0.376748 0.407374 0.0267007
-0.854361 0.321559 0.404756 0.0532871
-0.873563 0.264992 0.400404 0.0796453
-0.889024 0.207291 0.394338 0.105662
-0.900678 0.148703 0.386583 0.131227
-0.908475 0.089477 0.377172 0.15623
-0.912382 0.0298684 0.366147 0.180564
0.933521 0.0305603 -0.296084 -0.199846
0.929524 0.0915501 -0.28238 -0.218783
0.921546 0.152148 -0.267466 -0.236783
0.909622 0.212094 -0.251407 -0.253769
0.893803 0.271132 -0.234272 -0.269668
0.874156 0.329009 -0.216133 -0.284413
0.850766 0.385477 -0.197069 -0.29794
0.823733 0.440295 -0.17716 -0.310191
0.793173 0.493227 -0.156494 -0.321114
0.759216 0.544047 -0.135157 -0.330661
0.722008 0.592537 -0.113241 -0.338793
0.681709 0.63849 -0.0908405 -0.345474
0.63849 0.681709 -0.068051 -0.350675
0.592537 0.722008 -0.04497 -0.354375
0.544047 0.759216 -0.0216964 -0.356558
0.493227 0.793173 0.00167001 -0.357213
0.440295 0.823733 0.0250293 -0.356339
0.385477 0.850766 0.0482814 -0.353939
0.329009 0.874156 0.0713268 -0.350024
0.271132 0.893803 0.0940667 -0.344609
0.212094 0.909622 0.116404 -0.337719
0.152148 0.921546 0.138243 -0.329383
0.09155 0.929524 0.159489 -0.319636
0.0305602 0.933521 0.180053 -0.308521
-0.0305604 0.933521 0.199846 -0.296084
-0.0915502 0.929524 0.218783 -0.28238
-0.152148 0.921546 0.236783 -0.267466
-0.212094 0.909622 0.253769 -0.251407
-0.271132 0.893803 0.269668 -0.234272
-0.329009 0.874156 0.284413 -0.216133
-0.385477 0.850766 0.29794 -0.197069
-0.440295 0.823733 0.310191 -0.17716
-0.493227 0.793173 0.321114 -0.156494
-0.544047 0.759216 0.330661 -0.135157
-0.592537 0.722008 0.338793 -0.113241
-0.63849 0.681709 0.345474 -0.0908405
-0.681709 0.63849 0.350675 -0.068051
-0.722008 0.592537 0.354375 -0.04497
-0.759216 0.544047 0.356558 -0.0216965
-0.793173 0.493227 0.357213 0.00166999
-0.823733 0.440295 0.356339 0.0250292
-0.850766 0.385477 0.353939 0.0482814
-0.874156 0.329009 0.350024 0.0713268
-0.893803 0.271132 0.344609 0.0940667
-0.909622 0.212094 0.337719 0.116404
-0.921546 0.152148 0.329383 0.138242
-0.929524 0.0915501 0.319636 0.159489
-0.933521 0.0305604 0.308521 0.180053
0.88928 0.029112 -0.444512 -0.103646
0.885472 0.0872114 -0.436782 -0.132496
0.877872 0.144937 -0.427181 -0.160779
0.866513 0.202043 -0.415751 -0.188374
0.851444 0.258283 -0.40254 -0.215162
0.832728 0.313417 -0.387606 -0.241029
0.810447 0.367209 -0.371012 -0.265863
0.784695 0.419428 -0.352829 -0.28956
0.755583 0.469852 -0.333136 -0.312016
0.723236 0.518263 -0.312016 -0.333136
0.687791 0.564456 -0.28956 -0.352829
0.649401 0.608231 -0.265863 -0.371012
0.608231 0.649401 -0.241029 -0.387606
0.564456 0.687791 -0.215162 -0.40254
0.518263 0.723236 -0.188374 -0.415751
0.469852 0.755583 -0.160779 -0.427181
0.419428 0.784695 -0.132496 -0.436782
0.367209 0.810447 -0.103646 -0.444512
0.313417 0.832728 -0.0743512 -0.450339
0.258283 0.851444 -0.0447385 -0.454238
0.202043 0.866513 -0.0149341 -0.456191
0.144937 0.877872 0.0149342 -0.456191
0.0872113 0.885472 0.0447386 -0.454238
0.0291119 0.88928 0.0743513 -0.450339
-0.0291121 0.88928 0.103646 -0.444512
-0.0872115 0.885472 0.132496 -0.436781
-0.144937 0.877872 0.160779 -0.427181
-0.202043 0.866513 0.188374 -0.415751
-0.258283 0.851444 0.215162 -0.40254
-0.313417 0.832728 0.241029 -0.387606
-0.367209 0.810447 0.265864 -0.371012
-0.419428 0.784695 0.28956 -0.352829
-0.469852 0.755583 0.312016 -0.333136
-0.518263 0.723236 0.333136 -0.312016
-0.564456 0.687791 0.352829 -0.28956
-0.608231 0.649401 0.371012 -0.265863
-0.649401 0.608231 0.387606 -0.241029
-0.687791 0.564456 0.40254 -0.215162
-0.723236 0.518263 0.415751 -0.188374
-0.755583 0.469852 0.427181 -0.160779
-0.784695 0.419428 0.436781 -0.132496
-0.810447 0.367209 0.444512 -0.103646
-0.832728 0.313417 0.450339 -0.0743512
-0.851444 0.258283 0.454238 -0.0447385
-0.866513 0.202043 0.456191 -0.0149341
-0.877872 0.144937 0.456191 0.0149341
-0.885472 0.0872113 0.454238 0.0447385
-0.88928 0.0291121 0.450339 0.0743512
0.912382 0.0298683 -0.386583 -0.131227
0.908475 0.089477 -0.377172 -0.15623
0.900678 0.148703 -0.366147 -0.180564
0.889024 0.207291 -0.353553 -0.204124
0.873563 0.264992 -0.339446 -0.226811
0.854361 0.321559 -0.323885 -0.248526
0.831501 0.376748 -0.306937 -0.269177
0.80508 0.430324 -0.288675 -0.288675
0.775212 0.482058 -0.269177 -0.306937
0.742024 0.531727 -0.248526 -0.323885
0.705659 0.579119 -0.226811 -0.339446
0.666272 0.624032 -0.204124 -0.353553
0.624032 0.666272 -0.180564 -0.366147
0.579119 0.705659 -0.15623 -0.377172
0.531727 0.742024 -0.131227 -0.386583
0.482058 0.775212 -0.105662 -0.394338
0.430324 0.80508 -0.0796453 -0.400404
0.376748 0.831501 -0.0532871 -0.404756
0.321559 0.854361 -0.0267007 -0.407374
0.264992 0.873563 1.75408e-08 -0.408248
0.207291 0.889024 0.0267007 -0.407374
0.148702 0.900678 0.0532871 -0.404756
0.0894769 0.908475 0.0796453 -0.400404
0.0298682 0.912382 0.105662 -0.394338
-0.0298684 0.912382 0.131227 -0.386583
-0.0894771 0.908475 0.15623 -0.377172
-0.148703 0.900678 0.180564 -0.366147
-0.207291 0.889024 0.204124 -0.353553
-0.264993 0.873563 0.226811 -0.339446
-0.321559 0.854361 0.248526 -0.323885
-0.376748 0.831501 0.269177 -0.306937
-0.430324 0.80508 0.288675 -0.288675
-0.482058 0.775212 0.306937 -0.269177
-0.531727 0.742024 0.323885 -0.248526
-0.579119 0.705659 0.339446 -0.226811
-0.624032 0.666272 0.353553 -0.204124
-0.666272 0.624032 0.366147 -0.180564
-0.705659 0.579119 0.377172 -0.15623
-0.742024 0.531727 0.386583 -0.131227
-0.775212 0.482058 0.394338 -0.105662
-0.80508 0.430324 0.400404 -0.0796453
-0.831501 0.376748 0.404756 -0.0532871
-0.854361 0.321559 0.407374 -0.0267007
-0.873563 0.264992 0.408248 -1.32811e-08
-0.889024 0.207291 0.407374 0.0267007
-0.900678 0.148703 0.404756 0.0532871
-0.908475 0.089477 0.400404 0.0796453
-0.912382 0.0298684 0.394338 0.105662
0.912382 0.0298683 -0.404756 -0.0532871
0.908475 0.089477 -0.400404 -0.0796453
0.900678 0.148703 -0.394338 -0.105662
0.889024 0.207291 -0.386583 -0.131227
0.873563 0.264992 -0.377172 -0.15623
0.854361 0.321559 -0.366147 -0.180564
0.831501 0.376748 -0.353553 -0.204124
0.80508 0.430324 -0.339446 -0.226811
0.775212 0.482058 -0.323885 -0.248526
0.742024 0.531727 -0.306937 -0.269177
0.705659 0.579119 -0.288675 -0.288675
0.666272 0.624032 -0.269177 -0.306937
0.624032 0.666272 -0.248526 -0.323885
0.579119 0.705659 -0.226811 -0.339446
0.531727 0.742024 -0.204124 -0.353553
0.482058 0.775212 -0.180564 -0.366147
0.430324 0.80508 -0.15623 -0.377172
0.376748 0.831501 -0.131227 -0.386583
0.321559 0.854361 -0.105662 -0.394338
0.264992 0.873563 -0.0796453 -0.400404
0.207291 0.889024 -0.0532871 -0.404756
0.148702 0.900678 -0.0267007 -0.407374
0.0894769 0.908475 5.01883e-08 -0.408248
0.0298682 0.912382 0.0267008 -0.407374
-0.0298684 0.912382 0.0532871 -0.404756
-0.0894771 0.908475 0.0796453 -0.400404
-0.148703 0.900678 0.105662 -0.394338
-0.207291 0.889024 0.131227 -0.386583
-0.264993 0.873563 0.15623 -0.377172
-0.321559 0.854361 0.180564 -0.366147
-0.376748 0.831501 0.204124 -0.353553
-0.430324 0.80508 0.226811 -0.339446
-0.482058 0.775212 0.248526 -0.323885
-0.531727 0.742024 0.269177 -0.306937
-0.579119 0.705659 0.288675 -0.288675
-0.624032 0.666272 0.306937 -0.269177
-0.666272 0.624032 0.323885 -0.248526
-0.705659 0.579119 0.339446 -0.226811
-0.742024 0.531727 0.353553 -0.204124
-0.775212 0.482058 0.366147 -0.180564
-0.80508 0.430324 0.377172 -0.15623
-0.831501 0.376748 0.386583 -0.131227
-0.854361 0.321559 0.394338 -0.105662
-0.873563 0.264992 0.400404 -0.0796453
-0.889024 0.207291 0.404756 -0.0532871
-0.900678 0.148703 0.407374 -0.0267007
-0.908475 0.089477 0.408248 1.93664e-08
-0.912382 0.0298684 0.407374 0.0267007
0.933521 0.0305603 -0.353472 -0.0515886
0.929524 0.0915501 -0.349342 -0.0745963
0.921546 0.152148 -0.343715 -0.0972846
0.909622 0.212094 -0.336616 -0.119556
0.893803 0.271132 -0.328076 -0.141316
0.874156 0.329009 -0.318131 -0.162471
0.850766 0.385477 -0.306824 -0.18293
0.823733 0.440295 -0.294203 -0.202605
0.793173 0.493227 -0.280322 -0.221413
0.759216 0.544047 -0.265241 -0.239273
0.722008 0.592537 -0.249023 -0.256108
0.681709 0.63849 -0.23174 -0.271847
0.63849 0.681709 -0.213464 -0.286421
0.592537 0.722008 -0.194274 -0.299769
0.544047 0.759216 -0.174252 -0.311834
0.493227 0.793173 -0.153484 -0.322563
0.440295 0.823733 -0.132059 -0.33191
0.385477 0.850766 -0.110068 -0.339837
0.329009 0.874156 -0.0876064 -0.346308
0.271132 0.893803 -0.0647692 -0.351296
0.212094 0.909622 -0.0416547 -0.35478
0.152148 0.921546 -0.0183617 -0.356745
0.09155 0.929524 0.00500984 -0.357182
0.0305602 0.933521 0.0283599 -0.35609
-0.0305604 0.933521 0.0515886 -0.353472
-0.0915502 0.929524 0.0745963 -0.349342
-0.152148 0.921546 0.0972847 -0.343715
-0.212094 0.909622 0.119556 -0.336616
-0.271132 0.893803 0.141316 -0.328076
-0.329009 0.874156 0.162471 -0.318131
-0.385477 0.850766 0.18293 -0.306824
-0.440295 0.823733 0.202605 -0.294203
-0.493227 0.793173 0.221413 -0.280322
-0.544047 0.759216 0.239273 -0.265241
-0.592537 0.722008 0.256108 -0.249023
-0.63849 0.681709 0.271847 -0.23174
-0.681709 0.63849 0.286421 -0.213464
-0.722008 0.592537 0.299769 -0.194274
-0.759216 0.544047 0.311834 -0.174252
-0.793173 0.493227 0.322563 -0.153484
-0.823733 0.440295 0.33191 -0.132059
-0.850766 0.385477 0.339837 -0.110069
-0.874156 0.329009 0.346308 -0.0876064
-0.893803 0.271132 0.351296 -0.0647693
-0.909622 0.212094 0.35478 -0.0416547
-0.921546 0.152148 0.356745 -0.0183618
-0.929524 0.0915501 0.357182 0.00500981
-0.933521 0.0305604 0.35609 0.0283599
0.933521 0.0305603 -0.333131 -0.12895
0.929524 0.0915501 -0.323984 -0.150462
0.921546 0.152148 -0.313449 -0.171329
0.909622 0.212094 -0.301573 -0.191463
0.893803 0.271132 -0.288405 -0.210777
0.874156 0.329009 -0.274002 -0.229188
0.850766 0.385477 -0.258425 -0.246618
0.823733 0.440295 -0.241743 -0.262992
0.793173 0.493227 -0.224025 -0.278239
0.759216 0.544047 -0.205347 -0.292296
0.722008 0.592537 -0.18579 -0.3051
0.681709 0.63849 -0.165438 -0.316598
0.63849 0.681709 -0.144377 -0.32674
0.592537 0.722008 -0.122698 -0.335484
0.544047 0.759216 -0.100494 -0.34279
0.493227 0.793173 -0.0778593 -0.348629
0.440295 0.823733 -0.0548912 -0.352975
0.385477 0.850766 -0.031688 -0.355809
0.329009 0.874156 -0.00834915 -0.35712
0.271132 0.893803 0.0150255 -0.356901
0.212094 0.909622 0.0383357 -0.355154
0.152148 0.921546 0.0614819 -0.351887
0.09155 0.929524 0.0843647 -0.347112
0.0305602 0.933521 0.106886 -0.340851
-0.0305604 0.933521 0.12895 -0.333131
-0.0915502 0.929524 0.150462 -0.323984
-0.152148 0.921546 0.171329 -0.313449
-0.212094 0.909622 0.191463 -0.301573
-0.271132 0.893803 0.210777 -0.288405
-0.329009 0.874156 0.229188 -0.274002
-0.385477 0.850766 0.246618 -0.258425
-0.440295 0.823733 0.262992 -0.241743
-0.493227 0.793173 0.278239 -0.224025
-0.544047 0.759216 0.292296 -0.205347
-0.592537 0.722008 0.3051 -0.18579
-0.63849 0.681709 0.316598 -0.165438
-0.681709 0.63849 0.32674 -0.144377
-0.722008 0.592537 0.335484 -0.122698
-0.759216 0.544047 0.34279 -0.100494
-0.793173 0.493227 0.348629 -0.0778593
-0.823733 0.440295 0.352975 -0.0548913
-0.850766 0.385477 0.355809 -0.031688
-0.874156 0.329009 0.35712 -0.00834914
-0.893803 0.271132 0.356901 0.0150254
-0.909622 0.212094 0.355154 0.0383358
-0.921546 0.152148 0.351887 0.0614818
-0.929524 0.0915501 0.347112 0.0843647
-0.933521 0.0305604 0.340851 0.106886
0.951462 0.0311476 -0.278894 -0.126365
0.947388 0.0933095 -0.270032 -0.144335
0.939256 0.155072 -0.260014 -0.161687
0.927103 0.21617 -0.248882 -0.178347
0.91098 0.276343 -0.236685 -0.194242
0.890956 0.335332 -0.223474 -0.209307
0.867117 0.392885 -0.209307 -0.223474
0.839564 0.448756 -0.194242 -0.236685
0.808416 0.502706 -0.178347 -0.248882
0.773807 0.554502 -0.161687 -0.260014
0.735884 0.603924 -0.144335 -0.270032
0.69481 0.650761 -0.126365 -0.278894
0.65076 0.69481 -0.107854 -0.286561
0.603924 0.735884 -0.0888812 -0.293002
0.554502 0.773807 -0.0695276 -0.298188
0.502706 0.808416 -0.0498763 -0.302097
0.448756 0.839564 -0.0300115 -0.304712
0.392885 0.867117 -0.0100181 -0.306022
0.335332 0.890956 0.0100181 -0.306022
0.276343 0.91098 0.0300115 -0.304712
0.21617 0.927103 0.0498764 -0.302097
0.155072 0.939256 0.0695277 -0.298188
0.0933094 0.947388 0.0888812 -0.293002
0.0311475 0.951462 0.107854 -0.286561
-0.0311477 0.951462 0.126365 -0.278894
-0.0933096 0.947388 0.144335 -0.270032
-0.155072 0.939256 0.161687 -0.260014
-0.21617 0.927103 0.178347 -0.248882
-0.276343 0.91098 0.194243 -0.236685
-0.335332 0.890956 0.209307 -0.223474
-0.392886 0.867116 0.223474 -0.209307
-0.448756 0.839564 0.236685 -0.194243
-0.502706 0.808416 0.248882 -0.178347
-0.554502 0.773807 0.260014 -0.161687
-0.603924 0.735884 0.270032 -0.144335
-0.650761 0.69481 0.278894 -0.126365
-0.69481 0.650761 0.286561 -0.107854
-0.735884 0.603924 0.293002 -0.0888812
-0.773807 0.554502 0.298188 -0.0695276
-0.808416 0.502706 0.302097 -0.0498763
-0.839564 0.448756 0.304712 -0.0300115
-0.867117 0.392885 0.306022 -0.0100181
-0.890956 0.335332 0.306022 0.0100182
-0.91098 0.276343 0.304712 0.0300115
-0.927103 0.21617 0.302097 0.0498764
-0.939256 0.155072 0.298188 0.0695276
-0.947388 0.0933095 0.293002 0.0888812
-0.951462 0.0311477 0.286562 0.107854
0.951462 0.0311476 -0.302097 -0.0498763
0.947388 0.0933095 -0.298188 -0.0695276
0.939256 0.155072 -0.293002 -0.0888812
0.927103 0.21617 -0.286561 -0.107854
0.91098 0.276343 -0.278894 -0.126365
0.890956 0.335332 -0.270032 -0.144335
0.867117 0.392885 -0.260014 -0.161687
0.839564 0.448756 -0.248882 -0.178347
0.808416 0.502706 -0.236685 -0.194242
0.773807 0.554502 -0.223474 -0.209307
0.735884 0.603924 -0.209307 -0.223474
0.69481 0.650761 -0.194242 -0.236685
0.65076 0.69481 -0.178347 -0.248882
0.603924 0.735884 -0.161687 -0.260014
0.554502 0.773807 -0.144335 -0.270032
0.502706 0.808416 -0.126365 -0.278894
0.448756 0.839564 -0.107854 -0.286562
0.392885 0.867117 -0.0888811 -0.293002
0.335332 0.890956 -0.0695276 -0.298188
0.276343 0.91098 -0.0498763 -0.302097
0.21617 0.927103 -0.0300115 -0.304712
0.155072 0.939256 -0.0100181 -0.306022
0.0933094 0.947388 0.0100182 -0.306022
0.0311475 0.951462 0.0300115 -0.304712
-0.0311477 0.951462 0.0498764 -0.302097
-0.0933096 0.947388 0.0695276 -0.298188
-0.155072 0.939256 0.0888812 -0.293002
-0.21617 0.927103 0.107854 -0.286561
-0.276343 0.91098 0.126365 -0.278894
-0.335332 0.890956 0.144335 -0.270032
-0.392886 0.867116 0.161687 -0.260014
-0.448756 0.839564 0.178347 -0.248882
-0.502706 0.808416 0.194242 -0.236685
-0.554502 0.773807 0.209307 -0.223474
-0.603924 0.735884 0.223474 -0.209307
-0.650761 0.69481 0.236685 -0.194242
-0.69481 0.650761 0.248882 -0.178347
-0.735884 0.603924 0.260014 -0.161687
-0.773807 0.554502 0.270032 -0.144335
-0.808416 0.502706 0.278894 -0.126365
-0.839564 0.448756 0.286561 -0.107854
-0.867117 0.392885 0.293002 -0.0888812
-0.890956 0.335332 0.298188 -0.0695276
-0.91098 0.276343 0.302097 -0.0498764
-0.927103 0.21617 0.304712 -0.0300115
-0.939256 0.155072 0.306022 -0.0100182
-0.947388 0.0933095 0.306022 0.0100181
-0.951462 0.0311477 0.304712 0.0300115
0.966382 0.0316361 -0.250573 -0.0481394
0.962244 0.0947728 -0.246888 -0.0644245
0.953986 0.157504 -0.242146 -0.0804338
0.941642 0.21956 -0.236367 -0.0960987
0.925266 0.280676 -0.229575 -0.111352
0.904928 0.340591 -0.221801 -0.126129
0.880714 0.399046 -0.213077 -0.140365
0.85273 0.455794 -0.20344 -0.154
0.821094 0.510589 -0.192933 -0.166976
0.785942 0.563198 -0.181599 -0.179237
0.747424 0.613395 -0.169487 -0.190731
0.705706 0.660965 -0.15665 -0.201407
0.660965 0.705706 -0.143142 -0.211221
0.613395 0.747424 -0.129021 -0.220131
0.563198 0.785942 -0.114348 -0.228098
0.510589 0.821094 -0.0991844 -0.235089
0.455793 0.85273 -0.0835965 -0.241072
0.399046 0.880714 -0.0676507 -0.246023
0.340591 0.904928 -0.0514151 -0.249921
0.280676 0.925266 -0.0349594 -0.252749
0.21956 0.941642 -0.018354 -0.254494
0.157504 0.953986 -0.00166994 -0.25515
0.0947727 0.962244 0.0150212 -0.254713
0.031636 0.966382 0.0316481 -0.253185
-0.0316362 0.966382 0.0481394 -0.250573
-0.0947729 0.962244 0.0644246 -0.246888
-0.157504 0.953986 0.0804339 -0.242146
-0.21956 0.941642 0.0960987 -0.236367
-0.280676 0.925266 0.111352 -0.229575
-0.340591 0.904927 0.126129 -0.221801
-0.399047 0.880714 0.140365 -0.213077
-0.455793 0.85273 0.154 -0.203441
-0.510589 0.821094 0.166976 -0.192933
-0.563198 0.785941 0.179237 -0.181599
-0.613395 0.747424 0.190731 -0.169487
-0.660966 0.705706 0.201407 -0.15665
-0.705706 0.660966 0.211221 -0.143142
-0.747424 0.613395 0.220131 -0.129021
-0.785942 0.563198 0.228098 -0.114348
-0.821094 0.510589 0.235089 -0.0991844
-0.85273 0.455794 0.241072 -0.0835966
-0.880714 0.399046 0.246023 -0.0676507
-0.904928 0.340591 0.249921 -0.0514151
-0.925266 0.280676 0.252749 -0.0349594
-0.941642 0.21956 0.254494 -0.018354
-0.953986 0.157504 0.25515 -0.00166999
-0.962244 0.0947727 0.254713 0.0150212
-0.966382 0.0316362 0.253185 0.031648
0.933521 0.0305603 -0.244191 -0.26072
0.929524 0.0915501 -0.226616 -0.276133
0.921546 0.152148 -0.208071 -0.290363
0.909622 0.212094 -0.188635 -0.30335
0.893803 0.271132 -0.168391 -0.315037
0.874156 0.329009 -0.147426 -0.325376
0.850766 0.385477 -0.12583 -0.334322
0.823733 0.440295 -0.103695 -0.341836
0.793173 0.493227 -0.0811156 -0.347886
0.759216 0.544047 -0.0581891 -0.352446
0.722008 0.592537 -0.0350134 -0.355497
0.681709 0.63849 -0.0116878 -0.357026
0.63849 0.681709 0.0116878 -0.357026
0.592537 0.722008 0.0350134 -0.355497
0.544047 0.759216 0.0581891 -0.352446
0.493227 0.793173 0.0811156 -0.347886
0.440295 0.823733 0.103695 -0.341836
0.385477 0.850766 0.12583 -0.334322
0.329009 0.874156 0.147426 -0.325376
0.271132 0.893803 0.168391 -0.315037
0.212094 0.909622 0.188635 -0.30335
0.152148 0.921546 0.208071 -0.290363
0.09155 0.929524 0.226616 -0.276133
0.0305602 0.933521 0.244191 -0.26072
-0.0305604 0.933521 0.26072 -0.244191
-0.0915502 0.929524 0.276133 -0.226616
-0.152148 0.921546 0.290363 -0.208071
-0.212094 0.909622 0.30335 -0.188635
-0.271132 0.893803 0.315038 -0.168391
-0.329009 0.874156 0.325376 -0.147426
-0.385477 0.850766 0.334322 -0.12583
-0.440295 0.823733 0.341836 -0.103695
-0.493227 0.793173 0.347886 -0.0811156
-0.544047 0.759216 0.352446 -0.058189
-0.592537 0.722008 0.355497 -0.0350134
-0.63849 0.681709 0.357026 -0.0116878
-0.681709 0.63849 0.357026 0.0116878
-0.722008 0.592537 0.355497 0.0350134
-0.759216 0.544047 0.352446 0.058189
-0.793173 0.493227 0.347886 0.0811156
-0.823733 0.440295 0.341836 0.103695
-0.850766 0.385477 0.334322 0.12583
-0.874156 0.329009 0.325376 0.147426
-0.893803 0.271132 0.315037 0.168391
-0.909622 0.212094 0.30335 0.188635
-0.921546 0.152148 0.290363 0.208071
-0.929524 0.0915501 0.276133 0.226616
-0.933521 0.0305604 0.26072 0.244191
0.951462 0.0311476 -0.178347 -0.248882
0.947388 0.0933095 -0.161687 -0.260014
0.939256 0.155072 -0.144335 -0.270032
0.927103 0.21617 -0.126365 -0.278894
0.91098 0.276343 -0.107854 -0.286561
0.890956 0.335332 -0.0888812 -0.293002
0.867117 0.392885 -0.0695276 -0.298188
0.839564 0.448756 -0.0498763 -0.302097
0.808416 0.502706 -0.0300115 -0.304712
0.773807 0.554502 -0.0100181 -0.306022
0.735884 0.603924 0.0100181 -0.306022
0.69481 0.650761 0.0300115 -0.304712
0.65076 0.69481 0.0498764 -0.302097
0.603924 0.735884 0.0695276 -0.298188
0.554502 0.773807 0.0888812 -0.293002
0.502706 0.808416 0.107854 -0.286561
0.448756 0.839564 0.126365 -0.278894
0.392885 0.867117 0.144335 -0.270032
0.335332 0.890956 0.161687 -0.260014
0.276343 0.91098 0.178347 -0.248882
0.21617 0.927103 0.194242 -0.236685
0.155072 0.939256 0.209307 -0.223474
0.0933094 0.947388 0.223474 -0.209307
0.0311475 0.951462 0.236685 -0.194242
-0.0311477 0.951462 0.248882 -0.178347
-0.0933096 0.947388 0.260014 -0.161687
-0.155072 0.939256 0.270032 -0.144335
-0.21617 0.927103 0.278894 -0.126365
-0.276343 0.91098 0.286562 -0.107854
-0.335332 0.890956 0.293002 -0.0888811
-0.392886 0.867116 0.298188 -0.0695276
-0.448756 0.839564 0.302097 -0.0498764
-0.502706 0.808416 0.304712 -0.0300115
-0.554502 0.773807 0.306022 -0.0100181
-0.603924 0.735884 0.306022 0.0100181
-0.650761 0.69481 0.304712 0.0300115
-0.69481 0.650761 0.302097 0.0498763
-0.735884 0.603924 0.298188 0.0695276
-0.773807 0.554502 0.293002 0.0888811
-0.808416 0.502706 0.286561 0.107854
-0.839564 0.448756 0.278894 0.126365
-0.867117 0.392885 0.270032 0.144335
-0.890956 0.335332 0.260014 0.161687
-0.91098 0.276343 0.248882 0.178347
-0.927103 0.21617 0.236685 0.194242
-0.939256 0.155072 0.223474 0.209307
-0.947388 0.0933095 0.209307 0.223474
-0.951462 0.0311477 0.194243 0.236685
0.951462 0.0311476 -0.236685 -0.194242
0.947388 0.0933095 -0.223474 -0.209307
0.939256 0.155072 -0.209307 -0.223474
0.927103 0.21617 -0.194242 -0.236685
0.91098 0.276343 -0.178347 -0.248882
0.890956 0.335332 -0.161687 -0.260014
0.867117 0.392885 -0.144335 -0.270032
0.839564 0.448756 -0.126365 -0.278894
0.808416 0.502706 -0.107854 -0.286561
0.773807 0.554502 -0.0888812 -0.293002
0.735884 0.603924 -0.0695276 -0.298188
0.69481 0.650761 -0.0498763 -0.302097
0.65076 0.69481 -0.0300115 -0.304712
0.603924 0.735884 -0.0100181 -0.306022
0.554502 0.773807 0.0100181 -0.306022
0.502706 0.808416 0.0300115 -0.304712
0.448756 0.839564 0.0498764 -0.302097
0.392885 0.867117 0.0695276 -0.298188
0.335332 0.890956 0.0888812 -0.293002
0.276343 0.91098 0.107854 -0.286561
0.21617 0.927103 0.126365 -0.278894
0.155072 0.939256 0.144335 -0.270032
0.0933094 0.947388 0.161687 -0.260014
0.0311475 0.951462 0.178347 -0.248882
-0.0311477 0.951462 0.194243 -0.236685
-0.0933096 0.947388 0.209307 -0.223474
-0.155072 0.939256 0.223474 -0.209307
-0.21617 0.927103 0.236685 -0.194242
-0.276343 0.91098 0.248882 -0.178347
-0.335332 0.890956 0.260014 -0.161687
-0.392886 0.867116 0.270032 -0.144335
-0.448756 0.839564 0.278894 -0.126365
-0.502706 0.808416 0.286561 -0.107854
-0.554502 0.773807 0.293002 -0.0888811
-0.603924 0.735884 0.298188 -0.0695276
-0.650761 0.69481 0.302097 -0.0498763
-0.69481 0.650761 0.304712 -0.0300115
-0.735884 0.603924 0.306022 -0.0100181
-0.773807 0.554502 0.306022 0.0100181
-0.808416 0.502706 0.304712 0.0300115
-0.839564 0.448756 0.302097 0.0498763
-0.867117 0.392885 0.298188 0.0695276
-0.890956 0.335332 0.293002 0.0888812
-0.91098 0.276343 0.286561 0.107854
-0.927103 0.21617 0.278894 0.126365
-0.939256 0.155072 0.270032 0.144335
-0.947388 0.0933095 0.260014 0.161687
-0.951462 0.0311477 0.248882 0.178347
0.966382 0.0316361 -0.174422 -0.186229
0.962244 0.0947728 -0.161869 -0.197238
0.953986 0.157504 -0.148622 -0.207402
0.941642 0.21956 -0.134739 -0.216678
0.925266 0.280676 -0.120279 -0.225027
0.904928 0.340591 -0.105304 -0.232412
0.880714 0.399046 -0.0898784 -0.238801
0.85273 0.455794 -0.0740676 -0.244168
0.821094 0.510589 -0.0579397 -0.24849
0.785942 0.563198 -0.0415636 -0.251747
0.747424 0.613395 -0.0250096 -0.253927
0.705706 0.660965 -0.00834844 -0.255019
0.660965 0.705706 0.00834845 -0.255019
0.613395 0.747424 0.0250096 -0.253927
0.563198 0.785942 0.0415636 -0.251747
0.510589 0.821094 0.0579397 -0.24849
0.455793 0.85273 0.0740677 -0.244168
0.399046 0.880714 0.0898784 -0.238801
0.340591 0.904928 0.105304 -0.232412
0.280676 0.925266 0.120279 -0.225027
0.21956 0.941642 0.134739 -0.216678
0.157504 0.953986 0.148622 -0.207402
0.0947727 0.962244 0.161869 -0.197238
0.031636 0.966382 0.174422 -0.186229
-0.0316362 0.966382 0.186229 -0.174422
-0.0947729 0.962244 0.197238 -0.161869
-0.157504 0.953986 0.207402 -0.148622
-0.21956 0.941642 0.216678 -0.134739
-0.280676 0.925266 0.225027 -0.120279
-0.340591 0.904927 0.232412 -0.105304
-0.399047 0.880714 0.238801 -0.0898784
-0.455793 0.85273 0.244168 -0.0740677
-0.510589 0.821094 0.24849 -0.0579397
-0.563198 0.785941 0.251747 -0.0415636
-0.613395 0.747424 0.253927 -0.0250096
-0.660966 0.705706 0.255019 -0.00834843
-0.705706 0.660966 0.255019 0.00834843
-0.747424 0.613395 0.253927 0.0250096
-0.785942 0.563198 0.251747 0.0415636
-0.821094 0.510589 0.24849 0.0579397
-0.85273 0.455794 0.244168 0.0740676
-0.880714 0.399046 0.238801 0.0898784
-0.904928 0.340591 0.232412 0.105304
-0.925266 0.280676 0.225027 0.120279
-0.941642 0.21956 0.216678 0.134739
-0.953986 0.157504 0.207402 0.148622
-0.962244 0.0947727 0.197238 0.161869
-0.966382 0.0316362 0.186229 0.174422
0.966382 0.0316361 -0.108337 -0.231013
0.962244 0.0947728 -0.0929965 -0.237604
0.953986 0.157504 -0.0772574 -0.243178
0.941642 0.21956 -0.0611873 -0.24771
0.925266 0.280676 -0.0448553 -0.251182
0.904928 0.340591 -0.0283312 -0.253577
0.880714 0.399046 -0.0116858 -0.254887
0.85273 0.455794 0.00500964 -0.255106
0.821094 0.510589 0.0216836 -0.254232
0.785942 0.563198 0.0382648 -0.25227
0.747424 0.613395 0.0546821 -0.249227
0.705706 0.660965 0.0708652 -0.245117
0.660965 0.705706 0.0867449 -0.239957
0.613395 0.747424 0.102253 -0.23377
0.563198 0.785942 0.117324 -0.226582
0.510589 0.821094 0.131891 -0.218423
0.455793 0.85273 0.145895 -0.20933
0.399046 0.880714 0.159273 -0.19934
0.340591 0.904928 0.17197 -0.188496
0.280676 0.925266 0.18393 -0.176845
0.21956 0.941642 0.195102 -0.164437
0.157504 0.953986 0.205439 -0.151324
0.0947727 0.962244 0.214896 -0.137564
0.031636 0.966382 0.223433 -0.123215
-0.0316362 0.966382 0.231013 -0.108337
-0.0947729 0.962244 0.237604 -0.0929965
-0.157504 0.953986 0.243178 -0.0772573
-0.21956 0.941642 0.24771 -0.0611873
-0.280676 0.925266 0.251182 -0.0448553
-0.340591 0.904927 0.253577 -0.0283312
-0.399047 0.880714 0.254887 -0.0116858
-0.455793 0.85273 0.255106 0.00500961
-0.510589 0.821094 0.254232 0.0216836
-0.563198 0.785941 0.25227 0.0382648
-0.613395 0.747424 0.249227 0.0546821
-0.660966 0.705706 0.245117 0.0708652
-0.705706 0.660966 0.239957 0.0867449
-0.747424 0.613395 0.23377 0.102253
-0.785942 0.563198 0.226582 0.117323
-0.821094 0.510589 0.218423 0.131891
-0.85273 0.455794 0.20933 0.145895
-0.880714 0.399046 0.19934 0.159273
-0.904928 0.340591 0.188496 0.17197
-0.925266 0.280676 0.176845 0.18393
-0.941642 0.21956 0.164437 0.195102
-0.953986 0.157504 0.151324 0.205439
-0.962244 0.0947727 0.137564 0.214896
-0.966382 0.0316362 0.123215 0.223433
0.978421 0.0320302 -0.0332509 -0.201398
0.974231 0.0959534 -0.0200077 -0.203141
0.96587 0.159466 -0.00667876 -0.204015
0.953372 0.222295 0.00667876 -0.204015
0.936792 0.284173 0.0200077 -0.203141
0.9162 0.344833 0.0332509 -0.201398
0.891686 0.404017 0.0463517 -0.198792
0.863352 0.461472 0.0592541 -0.195335
0.831322 0.516949 0.0719027 -0.191041
0.795732 0.570214 0.0842435 -0.185929
0.756735 0.621036 0.0962235 -0.180021
0.714497 0.669199 0.107791 -0.173343
0.669199 0.714497 0.118898 -0.165922
0.621036 0.756735 0.129495 -0.15779
0.570214 0.795732 0.139538 -0.148983
0.516949 0.831322 0.148983 -0.139538
0.461471 0.863352 0.15779 -0.129495
0.404017 0.891686 0.165922 -0.118898
0.344833 0.9162 0.173343 -0.107791
0.284173 0.936792 0.180021 -0.0962234
0.222295 0.953372 0.185929 -0.0842435
0.159466 0.96587 0.191041 -0.0719027
0.0959533 0.974231 0.195335 -0.0592541
0.0320301 0.978421 0.198792 -0.0463517
-0.0320303 0.978421 0.201398 -0.0332509
-0.0959535 0.974231 0.203141 -0.0200076
-0.159466 0.96587 0.204015 -0.00667874
-0.222295 0.953372 0.204015 0.00667877
-0.284173 0.936792 0.203141 0.0200077
-0.344834 0.9162 0.201398 0.0332509
-0.404018 0.891686 0.198792 0.0463518
-0.461471 0.863352 0.195335 0.0592541
-0.516949 0.831322 0.191041 0.0719027
-0.570214 0.795732 0.185929 0.0842435
-0.621036 0.756735 0.180021 0.0962234
-0.669199 0.714497 0.173343 0.107791
-0.714497 0.669199 0.165922 0.118898
-0.756735 0.621036 0.15779 0.129495
-0.795732 0.570214 0.148983 0.139538
-0.831322 0.516949 0.139538 0.148983
-0.863352 0.461472 0.129495 0.15779
-0.891686 0.404017 0.118898 0.165922
-0.9162 0.344833 0.107791 0.173343
-0.936792 0.284173 0.0962235 0.180021
-0.953372 0.222295 0.0842435 0.185929
-0.96587 0.159466 0.0719028 0.191041
-0.974231 0.0959533 0.0592541 0.195335
-0.978421 0.0320303 0.0463518 0.198792
0.978421 0.0320302 -0.107791 -0.173343
0.974231 0.0959534 -0.0962235 -0.180021
0.96587 0.159466 -0.0842435 -0.185929
0.953372 0.222295 -0.0719027 -0.191041
0.936792 0.284173 -0.0592541 -0.195335
0.9162 0.344833 -0.0463518 -0.198792
0.891686 0.404017 -0.0332509 -0.201398
0.863352 0.461472 -0.0200077 -0.203141
0.831322 0.516949 -0.00667875 -0.204015
0.795732 0.570214 0.00667875 -0.204015
0.756735 0.621036 0.0200077 -0.203141
0.714497 0.669199 0.0332509 -0.201398
0.669199 0.714497 0.0463518 -0.198792
0.621036 0.756735 0.0592541 -0.195335
0.570214 0.795732 0.0719027 -0.191041
0.516949 0.831322 0.0842435 -0.185929
0.461471 0.863352 0.0962235 -0.180021
0.404017 0.891686 0.107791 -0.173343
0.344833 0.9162 0.118898 -0.165922
0.284173 0.936792 0.129495 -0.15779
0.222295 0.953372 0.139538 -0.148983
0.159466 0.96587 0.148983 -0.139538
0.0959533 0.974231 0.15779 -0.129495
0.0320301 0.978421 0.165922 -0.118898
-0.0320303 0.978421 0.173343 -0.107791
-0.0959535 0.974231 0.180021 -0.0962234
-0.159466 0.96587 0.185929 -0.0842435
-0.222295 0.953372 0.191041 -0.0719027
-0.284173 0.936792 0.195335 -0.0592541
-0.344834 0.9162 0.198792 -0.0463517
-0.404018 0.891686 0.201398 -0.0332509
-0.461471 0.863352 0.203141 -0.0200077
-0.516949 0.831322 0.204015 -0.00667876
-0.570214 0.795732 0.204015 0.00667877
-0.621036 0.756735 0.203141 0.0200077
-0.669199 0.714497 0.201398 0.0332509
-0.714497 0.669199 0.198792 0.0463517
-0.756735 0.621036 0.195335 0.0592541
-0.795732 0.570214 0.191041 0.0719027
-0.831322 0.516949 0.185929 0.0842435
-0.863352 0.461472 0.180021 0.0962234
-0.891686 0.404017 0.173343 0.107791
-0.9162 0.344833 0.165922 0.118898
-0.936792 0.284173 0.15779 0.129495
-0.953372 0.222295 0.148983 0.139538
-0.96587 0.159466 0.139538 0.148983
-0.974231 0.0959533 0.129495 0.15779
-0.978421 0.0320303 0.118898 0.165922
0.987683 0.0323334 -0.0347638 -0.149094
0.983453 0.0968617 -0.0249382 -0.151048
0.975013 0.160975 -0.0150057 -0.152356
0.962397 0.224399 -0.00500906 -0.153011
0.94566 0.286863 0.00500907 -0.153011
0.924873 0.348098 0.0150057 -0.152356
0.900126 0.407842 0.0249382 -0.151048
0.871525 0.46584 0.0347638 -0.149094
0.839192 0.521843 0.0444406 -0.146501
0.803265 0.575611 0.0539271 -0.143281
0.763898 0.626915 0.0631826 -0.139447
0.72126 0.675534 0.0721676 -0.135016
0.675534 0.72126 0.0808436 -0.130007
0.626915 0.763898 0.0891733 -0.124441
0.575611 0.803265 0.0971212 -0.118343
0.521843 0.839192 0.104653 -0.111737
0.46584 0.871525 0.111737 -0.104653
0.407842 0.900126 0.118343 -0.0971212
0.348098 0.924873 0.124441 -0.0891733
0.286863 0.94566 0.130007 -0.0808435
0.224399 0.962397 0.135016 -0.0721676
0.160975 0.975013 0.139447 -0.0631826
0.0968616 0.983453 0.143281 -0.053927
0.0323333 0.987683 0.146501 -0.0444406
-0.0323335 0.987683 0.149094 -0.0347638
-0.0968618 0.983453 0.151048 -0.0249382
-0.160975 0.975013 0.152356 -0.0150057
-0.224399 0.962397 0.153011 -0.00500906
-0.286863 0.94566 0.153011 0.00500909
-0.348098 0.924873 0.152356 0.0150058
-0.407842 0.900126 0.151048 0.0249382
-0.46584 0.871525 0.149094 0.0347638
-0.521843 0.839192 0.146501 0.0444406
-0.575611 0.803265 0.143281 0.0539271
-0.626915 0.763898 0.139447 0.0631826
-0.675534 0.72126 0.135016 0.0721676
-0.72126 0.675534 0.130007 0.0808435
-0.763898 0.626915 0.124441 0.0891733
-0.803265 0.575611 0.118343 0.0971212
-0.839192 0.521843 0.111737 0.104653
-0.871525 0.46584 0.104653 0.111737
-0.900126 0.407842 0.0971212 0.118343
-0.924873 0.348098 0.0891733 0.124441
-0.94566 0.286863 0.0808436 0.130007
-0.962397 0.224399 0.0721676 0.135016
-0.975013 0.160975 0.0631826 0.139447
-0.983453 0.0968616 0.053927 0.143281
-0.987683 0.0323335 0.0444406 0.146501
0.966382 0.0316361 -0.223433 -0.123215
0.962244 0.0947728 -0.214896 -0.137564
0.953986 0.157504 -0.205439 -0.151324
0.941642 0.21956 -0.195102 -0.164437
0.925266 0.280676 -0.18393 -0.176845
0.904928 0.340591 -0.17197 -0.188496
0.880714 0.399046 -0.159273 -0.19934
0.85273 0.455794 -0.145895 -0.20933
0.821094 0.510589 -0.131891 -0.218423
0.785942 0.563198 -0.117324 -0.226582
0.747424 0.613395 -0.102253 -0.23377
0.705706 0.660965 -0.0867449 -0.239957
0.660965 0.705706 -0.0708652 -0.245117
0.613395 0.747424 -0.0546821 -0.249227
0.563198 0.785942 -0.0382648 -0.25227
0.510589 0.821094 -0.0216836 -0.254232
0.455793 0.85273 -0.00500962 -0.255106
0.399046 0.880714 0.0116858 -0.254887
0.340591 0.904928 0.0283312 -0.253577
0.280676 0.925266 0.0448553 -0.251182
0.21956 0.941642 0.0611874 -0.24771
0.157504 0.953986 0.0772574 -0.243178
0.0947727 0.962244 0.0929966 -0.237604
0.031636 0.966382 0.108338 -0.231013
-0.0316362 0.966382 0.123215 -0.223433
-0.0947729 0.962244 0.137564 -0.214896
-0.157504 0.953986 0.151324 -0.205439
-0.21956 0.941642 0.164437 -0.195102
-0.280676 0.925266 0.176845 -0.18393
-0.340591 0.904927 0.188496 -0.171969
-0.399047 0.880714 0.19934 -0.159273
-0.455793 0.85273 0.20933 -0.145895
-0.510589 0.821094 0.218423 -0.131891
-0.563198 0.785941 0.226582 -0.117323
-0.613395 0.747424 0.23377 -0.102253
-0.660966 0.705706 0.239957 -0.0867449
-0.705706 0.660966 0.245117 -0.0708652
-0.747424 0.613395 0.249227 -0.0546821
-0.785942 0.563198 0.25227 -0.0382648
-0.821094 0.510589 0.254232 -0.0216836
-0.85273 0.455794 0.255106 -0.00500967
-0.880714 0.399046 0.254887 0.0116858
-0.904928 0.340591 0.253577 0.0283313
-0.925266 0.280676 0.251182 0.0448553
-0.941642 0.21956 0.24771 0.0611874
-0.953986 0.157504 0.243178 0.0772573
-0.962244 0.0947727 0.237604 0.0929965
-0.966382 0.0316362 0.231013 0.108337
0.978421 0.0320302 -0.165922 -0.118898
0.974231 0.0959534 -0.15779 -0.129495
0.96587 0.159466 -0.148983 -0.139538
0.953372 0.222295 -0.139538 -0.148983
0.936792 0.284173 -0.129495 -0.15779
0.9162 0.344833 -0.118898 -0.165922
0.891686 0.404017 -0.107791 -0.173343
0.863352 0.461472 -0.0962235 -0.180021
0.831322 0.516949 -0.0842435 -0.185929
0.795732 0.570214 -0.0719027 -0.191041
0.756735 0.621036 -0.0592541 -0.195335
0.714497 0.669199 -0.0463517 -0.198792
0.669199 0.714497 -0.0332509 -0.201398
0.621036 0.756735 -0.0200077 -0.203141
0.570214 0.795732 -0.00667874 -0.204015
0.516949 0.831322 0.00667877 -0.204015
0.461471 0.863352 0.0200077 -0.203141
0.404017 0.891686 0.0332509 -0.201398
0.344833 0.9162 0.0463518 -0.198792
0.284173 0.936792 0.0592541 -0.195335
0.222295 0.953372 0.0719027 -0.191041
0.159466 0.96587 0.0842435 -0.185929
0.0959533 0.974231 0.0962235 -0.180021
0.0320301 0.978421 0.107791 -0.173343
-0.0320303 0.978421 0.118898 -0.165922
-0.0959535 0.974231 0.129495 -0.15779
-0.159466 0.96587 0.139538 -0.148983
-0.222295 0.953372 0.148983 -0.139538
-0.284173 0.936792 0.15779 -0.129495
-0.344834 0.9162 0.165922 -0.118898
-0.404018 0.891686 0.173343 -0.107791
-0.461471 0.863352 0.180021 -0.0962235
-0.516949 0.831322 0.185929 -0.0842435
-0.570214 0.795732 0.191041 -0.0719027
-0.621036 0.756735 0.195335 -0.0592541
-0.669199 0.714497 0.198792 -0.0463517
-0.714497 0.669199 0.201398 -0.0332509
-0.756735 0.621036 0.203141 -0.0200077
-0.795732 0.570214 0.204015 -0.00667877
-0.831322 0.516949 0.204015 0.00667876
-0.863352 0.461472 0.203141 0.0200076
-0.891686 0.404017 0.201398 0.0332509
-0.9162 0.344833 0.198792 0.0463518
-0.936792 0.284173 0.195335 0.0592541
-0.953372 0.222295 0.191041 0.0719028
-0.96587 0.159466 0.185929 0.0842435
-0.974231 0.0959533 0.180021 0.0962235
-0.978421 0.0320303 0.173343 0.107791
0.978421 0.0320302 -0.198792 -0.0463517
0.974231 0.0959534 -0.195335 -0.0592541
0.96587 0.159466 -0.191041 -0.0719027
0.953372 0.222295 -0.185929 -0.0842435
0.936792 0.284173 -0.180021 -0.0962235
0.9162 0.344833 -0.173343 -0.107791
0.891686 0.404017 -0.165922 -0.118898
0.863352 0.461472 -0.15779 -0.129495
0.831322 0.516949 -0.148983 -0.139538
0.795732 0.570214 -0.139538 -0.148983
0.756735 0.621036 -0.129495 -0.15779
0.714497 0.669199 -0.118898 -0.165922
0.669199 0.714497 -0.107791 -0.173343
0.621036 0.756735 -0.0962235 -0.180021
0.570214 0.795732 -0.0842435 -0.185929
0.516949 0.831322 -0.0719027 -0.191041
0.461471 0.863352 -0.0592541 -0.195335
0.404017 0.891686 -0.0463517 -0.198792
0.344833 0.9162 -0.0332509 -0.201398
0.284173 0.936792 -0.0200077 -0.203141
0.222295 0.953372 -0.00667875 -0.204015
0.159466 0.96587 0.00667878 -0.204015
0.0959533 0.974231 0.0200077 -0.203141
0.0320301 0.978421 0.0332509 -0.201398
-0.0320303 0.978421 0.0463518 -0.198792
-0.0959535 0.974231 0.0592541 -0.195335
-0.159466 0.96587 0.0719028 -0.191041
-0.222295 0.953372 0.0842435 -0.185929
-0.284173 0.936792 0.0962235 -0.180021
-0.344834 0.9162 0.107791 -0.173343
-0.404018 0.891686 0.118898 -0.165922
-0.461471 0.863352 0.129495 -0.15779
-0.516949 0.831322 0.139538 -0.148983
-0.570214 0.795732 0.148983 -0.139538
-0.621036 0.756735 0.15779 -0.129495
-0.669199 0.714497 0.165922 -0.118898
-0.714497 0.669199 0.173343 -0.107791
-0.756735 0.621036 0.180021 -0.0962234
-0.795732 0.570214 0.185929 -0.0842435
-0.831322 0.516949 0.191041 -0.0719027
-0.863352 0.461472 0.195335 -0.0592541
-0.891686 0.404017 0.198792 -0.0463517
-0.9162 0.344833 0.201398 -0.0332509
-0.936792 0.284173 0.203141 -0.0200077
-0.953372 0.222295 0.204015 -0.00667874
-0.96587 0.159466 0.204015 0.00667874
-0.974231 0.0959533 0.203141 0.0200077
-0.978421 0.0320303 0.201398 0.0332509
0.987683 0.0323334 -0.146501 -0.0444406
0.983453 0.0968617 -0.143281 -0.0539271
0.975013 0.160975 -0.139447 -0.0631826
0.962397 0.224399 -0.135016 -0.0721676
0.94566 0.286863 -0.130007 -0.0808435
0.924873 0.348098 -0.124441 -0.0891733
0.900126 0.407842 -0.118343 -0.0971212
0.871525 0.46584 -0.111737 -0.104653
0.839192 0.521843 -0.104653 -0.111737
0.803265 0.575611 -0.0971212 -0.118343
0.763898 0.626915 -0.0891733 -0.124441
0.72126 0.675534 -0.0808435 -0.130007
0.675534 0.72126 -0.0721676 -0.135016
0.626915 0.763898 -0.0631826 -0.139447
0.575611 0.803265 -0.053927 -0.143281
0.521843 0.839192 -0.0444406 -0.146501
0.46584 0.871525 -0.0347638 -0.149094
0.407842 0.900126 -0.0249382 -0.151048
0.348098 0.924873 -0.0150057 -0.152356
0.286863 0.94566 -0.00500906 -0.153011
0.224399 0.962397 0.00500907 -0.153011
0.160975 0.975013 0.0150058 -0.152356
0.0968616 0.983453 0.0249382 -0.151048
0.0323333 0.987683 0.0347638 -0.149094
-0.0323335 0.987683 0.0444406 -0.146501
-0.0968618 0.983453 0.0539271 -0.143281
-0.160975 0.975013 0.0631826 -0.139447
-0.224399 0.962397 0.0721676 -0.135016
-0.286863 0.94566 0.0808436 -0.130007
-0.348098 0.924873 0.0891733 -0.124441
-0.407842 0.900126 0.0971213 -0.118343
-0.46584 0.871525 0.104653 -0.111737
-0.521843 0.839192 0.111737 -0.104653
-0.575611 0.803265 0.118343 -0.0971212
-0.626915 0.763898 0.124441 -0.0891733
-0.675534 0.72126 0.130007 -0.0808435
-0.72126 0.675534 0.135016 -0.0721676
-0.763898 0.626915 0.139447 -0.0631826
-0.803265 0.575611 0.143281 -0.0539271
-0.839192 0.521843 0.146501 -0.0444406
-0.871525 0.46584 0.149094 -0.0347638
-0.900126 0.407842 0.151048 -0.0249382
-0.924873 0.348098 0.152356 -0.0150057
-0.94566 0.286863 0.153011 -0.00500907
-0.962397 0.224399 0.153011 0.00500908
-0.975013 0.160975 0.152356 0.0150057
-0.983453 0.0968616 0.151048 0.0249382
-0.987683 0.0323335 0.149094 0.0347638
0.987683 0.0323334 -0.104653 -0.111737
0.983453 0.0968617 -0.0971212 -0.118343
0.975013 0.160975 -0.0891733 -0.124441
0.962397 0.224399 -0.0808435 -0.130007
0.94566 0.286863 -0.0721676 -0.135016
0.924873 0.348098 -0.0631826 -0.139447
0.900126 0.407842 -0.0539271 -0.143281
0.871525 0.46584 -0.0444406 -0.146501
0.839192 0.521843 -0.0347638 -0.149094
0.803265 0.575611 -0.0249382 -0.151048
0.763898 0.626915 -0.0150058 -0.152356
0.72126 0.675534 -0.00500906 -0.153011
0.675534 0.72126 0.00500907 -0.153011
0.626915 0.763898 0.0150057 -0.152356
0.575611 0.803265 0.0249382 -0.151048
0.521843 0.839192 0.0347638 -0.149094
0.46584 0.871525 0.0444406 -0.146501
0.407842 0.900126 0.0539271 -0.143281
0.348098 0.924873 0.0631826 -0.139447
0.286863 0.94566 0.0721676 -0.135016
0.224399 0.962397 0.0808436 -0.130007
0.160975 0.975013 0.0891733 -0.124441
0.0968616 0.983453 0.0971213 -0.118343
0.0323333 0.987683 0.104653 -0.111737
-0.0323335 0.987683 0.111737 -0.104653
-0.0968618 0.983453 0.118343 -0.0971212
-0.160975 0.975013 0.124441 -0.0891733
-0.224399 0.962397 0.130007 -0.0808435
-0.286863 0.94566 0.135016 -0.0721676
-0.348098 0.924873 0.139447 -0.0631826
-0.407842 0.900126 0.143281 -0.053927
-0.46584 0.871525 0.146501 -0.0444406
-0.521843 0.839192 0.149094 -0.0347638
-0.575611 0.803265 0.151048 -0.0249382
-0.626915 0.763898 0.152356 -0.0150058
-0.675534 0.72126 0.153011 -0.00500906
-0.72126 0.675534 0.153011 0.00500906
-0.763898 0.626915 0.152356 0.0150058
-0.803265 0.575611 0.151048 0.0249382
-0.839192 0.521843 0.149094 0.0347638
-0.871525 0.46584 0.146501 0.0444406
-0.900126 0.407842 0.143281 0.0539271
-0.924873 0.348098 0.139447 0.0631826
-0.94566 0.286863 0.135016 0.0721676
-0.962397 0.224399 0.130007 0.0808436
-0.975013 0.160975 0.124441 0.0891733
-0.983453 0.0968616 0.118343 0.0971212
-0.987683 0.0323335 0.111737 0.104653
0.994245 0.0325482 -0.0359514 -0.0955205
0.989988 0.0975053 -0.0296271 -0.0976673
0.981491 0.162045 -0.0231759 -0.0993959
0.968791 0.22589 -0.0166254 -0.100699
0.951943 0.288769 -0.0100038 -0.101571
0.931019 0.350411 -0.00333938 -0.102007
0.906107 0.410552 0.00333938 -0.102007
0.877316 0.468935 0.0100038 -0.101571
0.844768 0.52531 0.0166255 -0.100699
0.808602 0.579436 0.0231759 -0.0993959
0.768974 0.63108 0.0296271 -0.0976673
0.726053 0.680023 0.0359514 -0.0955205
0.680023 0.726053 0.0421217 -0.0929646
0.631081 0.768974 0.0481117 -0.0900107
0.579436 0.808602 0.0538957 -0.0866713
0.52531 0.844768 0.0594489 -0.0829608
0.468935 0.877316 0.0647475 -0.078895
0.410552 0.906107 0.0697689 -0.0744914
0.350411 0.931019 0.0744914 -0.0697688
0.288769 0.951943 0.0788951 -0.0647475
0.22589 0.968791 0.0829608 -0.0594489
0.162045 0.981491 0.0866713 -0.0538957
0.0975052 0.989988 0.0900107 -0.0481117
0.0325481 0.994245 0.0929647 -0.0421217
-0.0325483 0.994245 0.0955205 -0.0359514
-0.0975054 0.989988 0.0976673 -0.029627
-0.162045 0.981491 0.0993959 -0.0231759
-0.225891 0.968791 0.100699 -0.0166254
-0.288769 0.951943 0.101571 -0.0100038
-0.350411 0.931019 0.102007 -0.00333936
-0.410552 0.906107 0.102007 0.00333939
-0.468935 0.877316 0.101571 0.0100038
-0.52531 0.844768 0.100699 0.0166254
-0.579436 0.808602 0.0993959 0.0231759
-0.63108 0.768974 0.0976673 0.0296271
-0.680023 0.726053 0.0955205 0.0359514
-0.726053 0.680023 0.0929647 0.0421217
-0.768974 0.63108 0.0900107 0.0481117
-0.808602 0.579436 0.0866713 0.0538957
-0.844768 0.52531 0.0829608 0.0594489
-0.877316 0.468935 0.0788951 0.0647475
-0.906107 0.410552 0.0744914 0.0697688
-0.931019 0.350411 0.0697688 0.0744914
-0.951943 0.288769 0.0647475 0.078895
-0.968791 0.22589 0.0594489 0.0829608
-0.981491 0.162045 0.0538957 0.0866713
-0.989988 0.0975053 0.0481117 0.0900107
-0.994245 0.0325483 0.0421217 0.0929646
0.994245 0.0325482 -0.0929646 -0.0421217
0.989988 0.0975053 -0.0900107 -0.0481117
0.981491 0.162045 -0.0866713 -0.0538957
0.968791 0.22589 -0.0829608 -0.0594489
0.951943 0.288769 -0.078895 -0.0647475
0.931019 0.350411 -0.0744914 -0.0697688
0.906107 0.410552 -0.0697688 -0.0744914
0.877316 0.468935 -0.0647475 -0.0788951
0.844768 0.52531 -0.0594489 -0.0829608
0.808602 0.579436 -0.0538957 -0.0866713
0.768974 0.63108 -0.0481117 -0.0900107
0.726053 0.680023 -0.0421217 -0.0929647
0.680023 0.726053 -0.0359514 -0.0955205
0.631081 0.768974 -0.0296271 -0.0976673
0.579436 0.808602 -0.0231759 -0.0993959
0.52531 0.844768 -0.0166254 -0.100699
0.468935 0.877316 -0.0100038 -0.101571
0.410552 0.906107 -0.00333937 -0.102007
0.350411 0.931019 0.00333938 -0.102007
0.288769 0.951943 0.0100038 -0.101571
0.22589 0.968791 0.0166255 -0.100699
0.162045 0.981491 0.0231759 -0.0993959
0.0975052 0.989988 0.0296271 -0.0976673
0.0325481 0.994245 0.0359514 -0.0955205
-0.0325483 0.994245 0.0421217 -0.0929646
-0.0975054 0.989988 0.0481117 -0.0900107
-0.162045 0.981491 0.0538957 -0.0866713
-0.225891 0.968791 0.0594489 -0.0829608
-0.288769 0.951943 0.0647475 -0.078895
-0.350411 0.931019 0.0697689 -0.0744914
-0.410552 0.906107 0.0744914 -0.0697688
-0.468935 0.877316 0.078895 -0.0647475
-0.52531 0.844768 0.0829608 -0.0594489
-0.579436 0.808602 0.0866713 -0.0538957
-0.63108 0.768974 0.0900107 -0.0481117
-0.680023 0.726053 0.0929647 -0.0421217
-0.726053 0.680023 0.0955205 -0.0359514
-0.768974 0.63108 0.0976673 -0.0296271
-0.808602 0.579436 0.0993959 -0.0231759
-0.844768 0.52531 0.100699 -0.0166254
-0.877316 0.468935 0.101571 -0.0100038
-0.906107 0.410552 0.102007 -0.00333938
-0.931019 0.350411 0.102007 0.00333939
-0.951943 0.288769 0.101571 0.0100038
-0.968791 0.22589 0.100699 0.0166255
-0.981491 0.162045 0.0993959 0.0231759
-0.989988 0.0975053 0.0976673 0.0296271
-0.994245 0.0325483 0.0955205 0.0359514
0.998162 0.0326765 -0.0348844 -0.0372457
0.993888 0.0978894 -0.0323737 -0.0394475
0.985358 0.162683 -0.0297244 -0.0414804
0.972608 0.22678 -0.0269478 -0.0433357
0.955694 0.289906 -0.0240559 -0.0450054
0.934687 0.351791 -0.0210609 -0.0464823
0.909677 0.412169 -0.0179757 -0.0477602
0.880772 0.470783 -0.0148135 -0.0488337
0.848096 0.52738 -0.0115879 -0.049698
0.811788 0.581719 -0.00831273 -0.0503494
0.772003 0.633567 -0.00500192 -0.0507853
0.728913 0.682702 -0.00166969 -0.0510037
0.682702 0.728913 0.00166969 -0.0510037
0.633567 0.772003 0.00500192 -0.0507853
0.581719 0.811788 0.00831273 -0.0503494
0.52738 0.848096 0.0115879 -0.049698
0.470782 0.880772 0.0148135 -0.0488337
0.412169 0.909677 0.0179757 -0.0477602
0.351791 0.934687 0.0210609 -0.0464823
0.289906 0.955694 0.0240559 -0.0450054
0.22678 0.972608 0.0269479 -0.0433357
0.162683 0.985358 0.0297244 -0.0414804
0.0978893 0.993888 0.0323738 -0.0394475
0.0326763 0.998162 0.0348844 -0.0372457
-0.0326765 0.998162 0.0372457 -0.0348844
-0.0978895 0.993888 0.0394475 -0.0323737
-0.162683 0.985358 0.0414804 -0.0297244
-0.22678 0.972608 0.0433357 -0.0269478
-0.289907 0.955693 0.0450054 -0.0240559
-0.351791 0.934686 0.0464823 -0.0210609
-0.412169 0.909677 0.0477603 -0.0179757
-0.470782 0.880772 0.0488337 -0.0148135
-0.52738 0.848096 0.049698 -0.0115879
-0.581719 0.811788 0.0503494 -0.00831272
-0.633567 0.772003 0.0507853 -0.00500192
-0.682702 0.728913 0.0510037 -0.00166969
-0.728913 0.682702 0.0510037 0.00166969
-0.772003 0.633567 0.0507853 0.00500192
-0.811788 0.581719 0.0503494 0.00831272
-0.848096 0.52738 0.049698 0.0115879
-0.880772 0.470783 0.0488337 0.0148135
-0.909677 0.412169 0.0477602 0.0179757
-0.934687 0.351791 0.0464823 0.0210609
-0.955693 0.289906 0.0450054 0.0240559
-0.972608 0.22678 0.0433357 0.0269479
-0.985358 0.162683 0.0414804 0.0297244
-0.993888 0.0978894 0.0394475 0.0323737
-0.998162 0.0326765 0.0372457 0.0348844
0.735586 0.0240806 0.49412 -0.462794
0.732436 0.0721387 0.523331 -0.429486
0.72615 0.119888 0.5503 -0.394339
0.716754 0.167124 0.574913 -0.357504
0.704289 0.213644 0.597064 -0.319137
0.688808 0.259249 0.616658 -0.279404
0.670378 0.303744 0.633611 -0.238474
0.649076 0.346939 0.647852 -0.196524
0.624996 0.388647 0.659318 -0.153731
0.598239 0.428692 0.667961 -0.110281
0.56892 0.466901 0.673743 -0.0663579
0.537165 0.50311 0.676641 -0.0221509
0.50311 0.537165 0.676641 0.0221509
0.466901 0.56892 0.673743 0.0663579
0.428692 0.598239 0.667961 0.110281
0.388647 0.624996 0.659318 0.153731
0.346939 0.649077 0.647852 0.196524
0.303744 0.670378 0.633611 0.238474
0.259249 0.688808 0.616658 0.279404
0.213644 0.704289 0.597064 0.319137
0.167124 0.716754 0.574913 0.357504
0.119888 0.72615 0.5503 0.394339
0.0721386 0.732436 0.52333 0.429486
0.0240805 0.735586 0.49412 0.462794
-0.0240807 0.735586 0.462794 0.49412
-0.0721387 0.732436 0.429486 0.523331
-0.119888 0.72615 0.394339 0.5503
-0.167124 0.716754 0.357504 0.574913
-0.213644 0.704289 0.319137 0.597064
-0.259249 0.688808 0.279404 0.616658
-0.303744 0.670378 0.238474 0.633611
-0.346939 0.649077 0.196524 0.647852
-0.388647 0.624996 0.153731 0.659318
-0.428692 0.598239 0.110281 0.667961
-0.466901 0.56892 0.0663579 0.673743
-0.50311 0.537165 0.0221509 0.676641
-0.537165 0.50311 -0.0221509 0.676641
-0.56892 0.466901 -0.0663579 0.673743
-0.598239 0.428692 -0.110281 0.667961
-0.624996 0.388647 -0.153731 0.659318
-0.649076 0.346939 -0.196524 0.647852
-0.670378 0.303744 -0.238474 0.633611
-0.688808 0.259249 -0.279404 0.616658
-0.704289 0.213644 -0.319137 0.597064
-0.716754 0.167124 -0.357504 0.574913
-0.72615 0.119888 -0.394339 0.5503
-0.732436 0.0721386 -0.429486 0.523331
-0.735586 0.0240807 -0.462794 0.49412
0.763354 0.0249896 0.512107 -0.392954
0.760085 0.0748618 0.536711 -0.358619
0.753561 0.124413 0.559017 -0.322749
0.743811 0.173432 0.578929 -0.285496
0.730875 0.221709 0.596362 -0.247021
0.71481 0.269035 0.611241 -0.207488
0.695684 0.31521 0.623502 -0.167067
0.673578 0.360035 0.633094 -0.12593
0.648589 0.403318 0.639975 -0.0842543
0.620822 0.444875 0.644115 -0.0422175
0.590396 0.484526 0.645497 -1.17023e-08
0.557443 0.522102 0.644115 0.0422176
0.522102 0.557443 0.639975 0.0842543
0.484526 0.590396 0.633094 0.12593
0.444875 0.620822 0.623502 0.167067
0.403318 0.648589 0.611241 0.207488
0.360035 0.673579 0.596362 0.247021
0.31521 0.695684 0.578929 0.285496
0.269035 0.71481 0.559017 0.322749
0.221709 0.730875 0.536711 0.358619
0.173432 0.743811 0.512107 0.392954
0.124413 0.753561 0.48531 0.425606
0.0748617 0.760085 0.456435 0.456436
0.0249895 0.763354 0.425606 0.485311
-0.0249897 0.763354 0.392954 0.512107
-0.0748619 0.760085 0.358619 0.536711
-0.124414 0.753561 0.322749 0.559017
-0.173432 0.743811 0.285496 0.578929
-0.221709 0.730875 0.247021 0.596362
-0.269036 0.71481 0.207488 0.611241
-0.31521 0.695684 0.167067 0.623502
-0.360035 0.673579 0.12593 0.633094
-0.403318 0.648589 0.0842543 0.639975
-0.444875 0.620822 0.0422175 0.644115
-0.484526 0.590397 2.19614e-08 0.645497
-0.522102 0.557443 -0.0422176 0.644115
-0.557443 0.522102 -0.0842543 0.639975
-0.590397 0.484526 -0.12593 0.633094
-0.620822 0.444875 -0.167067 0.623502
-0.648589 0.403318 -0.207488 0.611241
-0.673578 0.360035 -0.247021 0.596362
-0.695684 0.31521 -0.285496 0.578929
-0.71481 0.269035 -0.322749 0.559017
-0.730875 0.221709 -0.358619 0.536711
-0.743811 0.173432 -0.392954 0.512107
-0.753561 0.124414 -0.425606 0.485311
-0.760085 0.0748618 -0.456435 0.456435
-0.763354 0.0249897 -0.48531 0.425606
0.763354 0.0249896 0.425606 -0.485311
0.760085 0.0748618 0.456435 -0.456435
0.753561 0.124413 0.485311 -0.425606
0.743811 0.173432 0.512107 -0.392954
0.730875 0.221709 0.536711 -0.358619
0.71481 0.269035 0.559017 -0.322749
0.695684 0.31521 0.578929 -0.285496
0.673578 0.360035 0.596362 -0.247021
0.648589 0.403318 0.611241 -0.207488
0.620822 0.444875 0.623502 -0.167067
0.590396 0.484526 0.633094 -0.12593
0.557443 0.522102 0.639975 -0.0842543
0.522102 0.557443 0.644115 -0.0422175
0.484526 0.590396 0.645497 1.44328e-09
0.444875 0.620822 0.644115 0.0422176
0.403318 0.648589 0.639975 0.0842544
0.360035 0.673579 0.633094 0.12593
0.31521 0.695684 0.623502 0.167067
0.269035 0.71481 0.611241 0.207488
0.221709 0.730875 0.596362 0.247021
0.173432 0.743811 0.578929 0.285496
0.124413 0.753561 0.559017 0.322749
0.0748617 0.760085 0.536711 0.358619
0.0249895 0.763354 0.512107 0.392954
-0.0249897 0.763354 0.48531 0.425606
-0.0748619 0.760085 0.456435 0.456436
-0.124414 0.753561 0.425606 0.485311
-0.173432 0.743811 0.392954 0.512107
-0.221709 0.730875 0.358619 0.536711
-0.269036 0.71481 0.322749 0.559017
-0.31521 0.695684 0.285496 0.578929
-0.360035 0.673579 0.247021 0.596362
-0.403318 0.648589 0.207488 0.611241
-0.444875 0.620822 0.167067 0.623502
-0.484526 0.590397 0.12593 0.633094
-0.522102 0.557443 0.0842542 0.639975
-0.557443 0.522102 0.0422176 0.644115
-0.590397 0.484526 -2.96589e-08 0.645497
-0.620822 0.444875 -0.0422175 0.644115
-0.648589 0.403318 -0.0842543 0.639975
-0.673578 0.360035 -0.12593 0.633094
-0.695684 0.31521 -0.167067 0.623502
-0.71481 0.269035 -0.207488 0.611241
-0.730875 0.221709 -0.247021 0.596362
-0.743811 0.173432 -0.285496 0.578929
-0.753561 0.124414 -0.322749 0.559017
-0.760085 0.0748618 -0.358619 0.536711
-0.763354 0.0249897 -0.392954 0.512107
0.790146 0.0258667 0.446949 -0.418613
0.786763 0.0774894 0.47337 -0.388485
0.78001 0.12878 0.497765 -0.356693
0.769917 0.17952 0.520028 -0.323374
0.756528 0.22949 0.540064 -0.28867
0.739899 0.278478 0.557788 -0.25273
0.720101 0.326274 0.573123 -0.215708
0.69722 0.372672 0.586004 -0.177762
0.671353 0.417474 0.596375 -0.139055
0.642612 0.460489 0.604193 -0.0997527
0.611118 0.501532 0.609424 -0.060023
0.577008 0.540427 0.612045 -0.0200362
0.540427 0.577008 0.612045 0.0200363
0.501532 0.611118 0.609424 0.060023
0.460489 0.642612 0.604193 0.0997527
0.417474 0.671353 0.596375 0.139055
0.372672 0.69722 0.586004 0.177762
0.326274 0.720101 0.573123 0.215708
0.278478 0.739899 0.557788 0.25273
0.22949 0.756528 0.540064 0.28867
0.17952 0.769917 0.520028 0.323374
0.12878 0.78001 0.497765 0.356693
0.0774893 0.786763 0.47337 0.388485
0.0258666 0.790146 0.446949 0.418613
-0.0258668 0.790146 0.418613 0.446949
-0.0774894 0.786763 0.388485 0.47337
-0.12878 0.78001 0.356693 0.497765
-0.17952 0.769917 0.323374 0.520028
-0.22949 0.756528 0.28867 0.540064
-0.278478 0.739899 0.25273 0.557788
-0.326274 0.720101 0.215708 0.573123
-0.372672 0.69722 0.177762 0.586004
-0.417474 0.671353 0.139055 0.596375
-0.460489 0.642612 0.0997526 0.604193
-0.501532 0.611118 0.060023 0.609424
-0.540427 0.577008 0.0200362 0.612045
-0.577008 0.540427 -0.0200362 0.612045
-0.611118 0.501532 -0.060023 0.609424
-0.642612 0.460489 -0.0997526 0.604193
-0.671353 0.417474 -0.139055 0.596375
-0.69722 0.372672 -0.177762 0.586004
-0.720101 0.326274 -0.215708 0.573123
-0.739899 0.278478 -0.25273 0.557788
-0.756528 0.22949 -0.28867 0.540064
-0.769917 0.179519 -0.323374 0.520028
-0.78001 0.12878 -0.356693 0.497765
-0.786763 0.0774893 -0.388485 0.47337
-0.790146 0.0258668 -0.418613 0.446949
0.790146 0.0258667 0.520028 -0.323374
0.786763 0.0774894 0.540064 -0.28867
0.78001 0.12878 0.557788 -0.25273
0.769917 0.17952 0.573123 -0.215708
0.756528 0.22949 0.586004 -0.177762
0.739899 0.278478 0.596375 -0.139055
0.720101 0.326274 0.604193 -0.0997527
0.69722 0.372672 0.609424 -0.060023
0.671353 0.417474 0.612045 -0.0200363
0.642612 0.460489 0.612045 0.0200363
0.611118 0.501532 0.609424 0.060023
0.577008 0.540427 0.604193 0.0997527
0.540427 0.577008 0.596375 0.139055
0.501532 0.611118 0.586004 0.177762
0.460489 0.642612 0.573123 0.215708
0.417474 0.671353 0.557788 0.25273
0.372672 0.69722 0.540064 0.28867
0.326274 0.720101 0.520028 0.323374
0.278478 0.739899 0.497765 0.356693
0.22949 0.756528 0.47337 0.388485
0.17952 0.769917 0.446949 0.418613
0.12878 0.78001 0.418613 0.446949
0.0774893 0.786763 0.388485 0.47337
0.0258666 0.790146 0.356693 0.497765
-0.0258668 0.790146 0.323374 0.520028
-0.0774894 0.786763 0.28867 0.540064
-0.12878 0.78001 0.25273 0.557788
-0.17952 0.769917 0.215708 0.573123
-0.22949 0.756528 0.177762 0.586004
-0.278478 0.739899 0.139055 0.596375
-0.326274 0.720101 0.0997526 0.604193
-0.372672 0.69722 0.0600231 0.609424
-0.417474 0.671353 0.0200363 0.612045
-0.460489 0.642612 -0.0200363 0.612045
-0.501532 0.611118 -0.060023 0.609424
-0.540427 0.577008 -0.0997527 0.604193
-0.577008 0.540427 -0.139055 0.596375
-0.611118 0.501532 -0.177762 0.586004
-0.642612 0.460489 -0.215708 0.573123
-0.671353 0.417474 -0.25273 0.557788
-0.69722 0.372672 -0.28867 0.540064
-0.720101 0.326274 -0.323374 0.520028
-0.739899 0.278478 -0.356693 0.497765
-0.756528 0.22949 -0.388485 0.47337
-0.769917 0.179519 -0.418613 0.446949
-0.78001 0.12878 -0.446949 0.418613
-0.786763 0.0774893 -0.47337 0.388485
-0.790146 0.0258668 -0.497765 0.356693
0.816059 0.026715 0.51781 -0.255355
0.812565 0.0800307 0.533402 -0.220942
0.805591 0.133004 0.54671 -0.185583
0.795167 0.185407 0.557678 -0.149429
0.781339 0.237016 0.566257 -0.112635
0.764164 0.287611 0.572411 -0.0753593
0.743717 0.336974 0.576114 -0.0377605
0.720086 0.384894 0.57735 1.21881e-08
0.693371 0.431166 0.576114 0.0377605
0.663687 0.475591 0.572411 0.0753593
0.63116 0.51798 0.566257 0.112635
0.595932 0.558151 0.557678 0.149429
0.558151 0.595932 0.54671 0.185583
0.51798 0.63116 0.533402 0.220942
0.475591 0.663687 0.51781 0.255356
0.431166 0.693371 0.5 0.288675
0.384894 0.720086 0.480049 0.320759
0.336974 0.743717 0.458043 0.351469
0.287611 0.764164 0.434075 0.380674
0.237016 0.781339 0.408248 0.408248
0.185407 0.795167 0.380673 0.434075
0.133003 0.805591 0.351469 0.458043
0.0800306 0.812565 0.320759 0.480049
0.0267149 0.816059 0.288675 0.5
-0.0267151 0.816059 0.255355 0.51781
-0.0800307 0.812565 0.220942 0.533402
-0.133004 0.805591 0.185583 0.54671
-0.185407 0.795167 0.149429 0.557678
-0.237017 0.781338 0.112635 0.566257
-0.287611 0.764164 0.0753592 0.572411
-0.336974 0.743717 0.0377604 0.576114
-0.384894 0.720086 6.58134e-08 0.57735
-0.431166 0.693371 -0.0377605 0.576114
-0.475591 0.663686 -0.0753594 0.572411
-0.51798 0.63116 -0.112635 0.566257
-0.558151 0.595931 -0.149429 0.557678
-0.595931 0.558151 -0.185583 0.54671
-0.63116 0.51798 -0.220942 0.533402
-0.663686 0.475591 -0.255355 0.51781
-0.693371 0.431166 -0.288675 0.5
-0.720086 0.384894 -0.320759 0.480049
-0.743717 0.336974 -0.351469 0.458043
-0.764164 0.287611 -0.380674 0.434075
-0.781339 0.237016 -0.408248 0.408248
-0.795167 0.185407 -0.434075 0.380673
-0.805591 0.133004 -0.458043 0.351469
-0.812565 0.0800306 -0.480049 0.320759
-0.816059 0.0267151 -0.5 0.288675
0.816059 0.026715 0.458043 -0.351469
0.812565 0.0800307 0.480049 -0.320759
0.805591 0.133004 0.5 -0.288675
0.795167 0.185407 0.51781 -0.255355
0.781339 0.237016 0.533402 -0.220942
0.764164 0.287611 0.54671 -0.185583
0.743717 0.336974 0.557678 -0.149429
0.720086 0.384894 0.566257 -0.112635
0.693371 0.431166 0.572411 -0.0753593
0.663687 0.475591 0.576114 -0.0377605
0.63116 0.51798 0.57735 -1.04669e-08
0.595932 0.558151 0.576114 0.0377605
0.558151 0.595932 0.572411 0.0753593
0.51798 0.63116 0.566257 0.112635
0.475591 0.663687 0.557678 0.149429
0.431166 0.693371 0.54671 0.185583
0.384894 0.720086 0.533402 0.220942
0.336974 0.743717 0.51781 0.255356
0.287611 0.764164 0.5 0.288675
0.237016 0.781339 0.480049 0.320759
0.185407 0.795167 0.458043 0.351469
0.133003 0.805591 0.434075 0.380674
0.0800306 0.812565 0.408248 0.408248
0.0267149 0.816059 0.380673 0.434075
-0.0267151 0.816059 0.351469 0.458043
-0.0800307 0.812565 0.320759 0.480049
-0.133004 0.805591 0.288675 0.5
-0.185407 0.795167 0.255355 0.51781
-0.237017 0.781338 0.220942 0.533402
-0.287611 0.764164 0.185583 0.54671
-0.336974 0.743717 0.149429 0.557678
-0.384894 0.720086 0.112636 0.566257
-0.431166 0.693371 0.0753593 0.572411
-0.475591 0.663686 0.0377605 0.576114
-0.51798 0.63116 1.96429e-08 0.57735
-0.558151 0.595931 -0.0377606 0.576114
-0.595931 0.558151 -0.0753593 0.572411
-0.63116 0.51798 -0.112635 0.566257
-0.663686 0.475591 -0.149429 0.557678
-0.693371 0.431166 -0.185583 0.54671
-0.720086 0.384894 -0.220942 0.533402
-0.743717 0.336974 -0.255355 0.51781
-0.764164 0.287611 -0.288675 0.5
-0.781339 0.237016 -0.320759 0.480049
-0.795167 0.185407 -0.351469 0.458043
-0.805591 0.133004 -0.380673 0.434075
-0.812565 0.0800306 -0.408248 0.408248
-0.816059 0.0267151 -0.434075 0.380674
0.841175 0.0275372 0.458622 -0.285189
0.837573 0.0824937 0.476292 -0.254583
0.830384 0.137097 0.491923 -0.222887
0.81964 0.191113 0.505447 -0.190237
0.805385 0.244311 0.516807 -0.156772
0.787682 0.296463 0.525954 -0.122635
0.766606 0.347345 0.532848 -0.0879736
0.742247 0.396739 0.537461 -0.0529353
0.71471 0.444435 0.539773 -0.0176703
0.684112 0.490228 0.539773 0.0176703
0.650585 0.533921 0.537461 0.0529353
0.614272 0.575329 0.532848 0.0879736
0.575329 0.614272 0.525954 0.122635
0.533922 0.650585 0.516807 0.156772
0.490228 0.684112 0.505447 0.190237
0.444435 0.71471 0.491923 0.222887
0.396739 0.742247 0.476292 0.254583
0.347345 0.766606 0.458622 0.285189
0.296463 0.787682 0.438987 0.314574
0.244311 0.805385 0.417473 0.342612
0.191113 0.81964 0.394172 0.369182
0.137097 0.830384 0.369182 0.394172
0.0824936 0.837573 0.342611 0.417473
0.0275371 0.841175 0.314574 0.438987
-0.0275373 0.841175 0.285189 0.458622
-0.0824938 0.837573 0.254583 0.476292
-0.137097 0.830384 0.222887 0.491923
-0.191113 0.81964 0.190237 0.505447
-0.244311 0.805385 0.156772 0.516807
-0.296463 0.787682 0.122635 0.525954
-0.347345 0.766606 0.0879735 0.532848
-0.396739 0.742247 0.0529354 0.537461
-0.444435 0.71471 0.0176703 0.539773
-0.490228 0.684112 -0.0176704 0.539773
-0.533921 0.650585 -0.0529353 0.537461
-0.575329 0.614272 -0.0879736 0.532848
-0.614272 0.575329 -0.122635 0.525954
-0.650585 0.533921 -0.156772 0.516807
-0.684112 0.490228 -0.190237 0.505447
-0.71471 0.444435 -0.222887 0.491923
-0.742247 0.39674 -0.254583 0.476292
-0.766606 0.347345 -0.285189 0.458622
-0.787682 0.296463 -0.314574 0.438987
-0.805385 0.244311 -0.342612 0.417473
-0.81964 0.191113 -0.369182 0.394172
-0.830384 0.137097 -0.394172 0.369182
-0.837573 0.0824937 -0.417473 0.342612
-0.841175 0.0275373 -0.438987 0.314574
0.790146 0.0258667 0.356693 -0.497765
0.786763 0.0774894 0.388485 -0.47337
0.78001 0.12878 0.418613 -0.446949
0.769917 0.17952 0.446949 -0.418613
0.756528 0.22949 0.47337 -0.388485
0.739899 0.278478 0.497765 -0.356693
0.720101 0.326274 0.520028 -0.323374
0.69722 0.372672 0.540064 -0.28867
0.671353 0.417474 0.557788 -0.25273
0.642612 0.460489 0.573123 -0.215708
0.611118 0.501532 0.586004 -0.177762
0.577008 0.540427 0.596375 -0.139055
0.540427 0.577008 0.604193 -0.0997527
0.501532 0.611118 0.609424 -0.060023
0.460489 0.642612 0.612045 -0.0200362
0.417474 0.671353 0.612045 0.0200363
0.372672 0.69722 0.609424 0.060023
0.326274 0.720101 0.604193 0.0997527
0.278478 0.739899 0.596375 0.139055
0.22949 0.756528 0.586004 0.177762
0.17952 0.769917 0.573123 0.215708
0.12878 0.78001 0.557788 0.25273
0.0774893 0.786763 0.540064 0.28867
0.0258666 0.790146 0.520028 0.323374
-0.0258668 0.790146 0.497765 0.356693
-0.0774894 0.786763 0.47337 0.388485
-0.12878 0.78001 0.446949 0.418613
-0.17952 0.769917 0.418613 0.446949
-0.22949 0.756528 0.388485 0.47337
-0.278478 0.739899 0.356693 0.497765
-0.326274 0.720101 0.323374 0.520028
-0.372672 0.69722 0.28867 0.540064
-0.417474 0.671353 0.25273 0.557788
-0.460489 0.642612 0.215708 0.573123
-0.501532 0.611118 0.177762 0.586004
-0.540427 0.577008 0.139055 0.596375
-0.577008 0.540427 0.0997527 0.604193
-0.611118 0.501532 0.060023 0.609424
-0.642612 0.460489 0.0200363 0.612045
-0.671353 0.417474 -0.0200363 0.612045
-0.69722 0.372672 -0.0600229 0.609424
-0.720101 0.326274 -0.0997527 0.604193
-0.739899 0.278478 -0.139055 0.596375
-0.756528 0.22949 -0.177762 0.586004
-0.769917 0.179519 -0.215708 0.573123
-0.78001 0.12878 -0.25273 0.557788
-0.786763 0.0774893 -0.28867 0.540064
-0.790146 0.0258668 -0.323374 0.520028
0.816059 0.026715 0.380673 -0.434075
0.812565 0.0800307 0.408248 -0.408248
0.805591 0.133004 0.434075 -0.380673
0.795167 0.185407 0.458043 -0.351469
0.781339 0.237016 0.480049 -0.320759
0.764164 0.287611 0.5 -0.288675
0.743717 0.336974 0.51781 -0.255355
0.720086 0.384894 0.533402 -0.220942
0.693371 0.431166 0.54671 -0.185583
0.663687 0.475591 0.557678 -0.149429
0.63116 0.51798 0.566257 -0.112635
0.595932 0.558151 0.572411 -0.0753593
0.558151 0.595932 0.576114 -0.0377605
0.51798 0.63116 0.57735 1.29091e-09
0.475591 0.663687 0.576114 0.0377605
0.431166 0.693371 0.572411 0.0753594
0.384894 0.720086 0.566257 0.112635
0.336974 0.743717 0.557678 0.149429
0.287611 0.764164 0.54671 0.185583
0.237016 0.781339 0.533402 0.220942
0.185407 0.795167 0.51781 0.255356
0.133003 0.805591 0.5 0.288675
0.0800306 0.812565 0.480049 0.320759
0.0267149 0.816059 0.458043 0.351469
-0.0267151 0.816059 0.434075 0.380674
-0.0800307 0.812565 0.408248 0.408248
-0.133004 0.805591 0.380673 0.434075
-0.185407 0.795167 0.351469 0.458043
-0.237017 0.781338 0.320759 0.480049
-0.287611 0.764164 0.288675 0.5
-0.336974 0.743717 0.255355 0.51781
-0.384894 0.720086 0.220942 0.533402
-0.431166 0.693371 0.185583 0.54671
-0.475591 0.663686 0.149429 0.557678
-0.51798 0.63116 0.112635 0.566257
-0.558151 0.595931 0.0753593 0.572411
-0.595931 0.558151 0.0377605 0.576114
-0.63116 0.51798 -2.65277e-08 0.57735
-0.663686 0.475591 -0.0377605 0.576114
-0.693371 0.431166 -0.0753593 0.572411
-0.720086 0.384894 -0.112635 0.566257
-0.743717 0.336974 -0.149429 0.557678
-0.764164 0.287611 -0.185583 0.54671
-0.781339 0.237016 -0.220942 0.533402
-0.795167 0.185407 -0.255356 0.51781
-0.805591 0.133004 -0.288675 0.5
-0.812565 0.0800306 -0.320759 0.480049
-0.816059 0.0267151 -0.351469 0.458043
0.816059 0.026715 0.288675 -0.5
0.812565 0.0800307 0.320759 -0.480049
0.805591 0.133004 0.351469 -0.458043
0.795167 0.185407 0.380673 -0.434075
0.781339 0.237016 0.408248 -0.408248
0.764164 0.287611 0.434075 -0.380673
0.743717 0.336974 0.458043 -0.351469
0.720086 0.384894 0.480049 -0.320759
0.693371 0.431166 0.5 -0.288675
0.663687 0.475591 0.51781 -0.255355
0.63116 0.51798 0.533402 -0.220942
0.595932 0.558151 0.54671 -0.185583
0.558151 0.595932 0.557678 -0.149429
0.51798 0.63116 0.566257 -0.112635
0.475591 0.663687 0.572411 -0.0753593
0.431166 0.693371 0.576114 -0.0377605
0.384894 0.720086 0.57735 4.74615e-08
0.336974 0.743717 0.576114 0.0377606
0.287611 0.764164 0.572411 0.0753594
0.237016 0.781339 0.566257 0.112635
0.185407 0.795167 0.557678 0.149429
0.133003 0.805591 0.54671 0.185583
0.0800306 0.812565 0.533402 0.220942
0.0267149 0.816059 0.51781 0.255356
-0.0267151 0.816059 0.5 0.288675
-0.0800307 0.812565 0.480049 0.320759
-0.133004 0.805591 0.458043 0.351469
-0.185407 0.795167 0.434075 0.380674
-0.237017 0.781338 0.408248 0.408248
-0.287611 0.764164 0.380673 0.434075
-0.336974 0.743717 0.351469 0.458043
-0.384894 0.720086 0.320759 0.480049
-0.431166 0.693371 0.288675 0.5
-0.475591 0.663686 0.255355 0.51781
-0.51798 0.63116 0.220942 0.533402
-0.558151 0.595931 0.185583 0.54671
-0.595931 0.558151 0.149429 0.557678
-0.63116 0.51798 0.112635 0.566257
-0.663686 0.475591 0.0753594 0.572411
-0.693371 0.431166 0.0377605 0.576114
-0.720086 0.384894 6.49528e-08 0.57735
-0.743717 0.336974 -0.0377605 0.576114
-0.764164 0.287611 -0.0753594 0.572411
-0.781339 0.237016 -0.112635 0.566257
-0.795167 0.185407 -0.149429 0.557678
-0.805591 0.133004 -0.185583 0.54671
-0.812565 0.0800306 -0.220942 0.533402
-0.816059 0.0267151 -0.255355 0.51781
0.841175 0.0275372 0.314574 -0.438987
0.837573 0.0824937 0.342612 -0.417473
0.830384 0.137097 0.369182 -0.394172
0.81964 0.191113 0.394172 -0.369182
0.805385 0.244311 0.417473 -0.342612
0.787682 0.296463 0.438987 -0.314574
0.766606 0.347345 0.458622 -0.285189
0.742247 0.396739 0.476292 -0.254583
0.71471 0.444435 0.491923 -0.222887
0.684112 0.490228 0.505447 -0.190237
0.650585 0.533921 0.516807 -0.156772
0.614272 0.575329 0.525954 -0.122635
0.575329 0.614272 0.532848 -0.0879736
0.533922 0.650585 0.537461 -0.0529353
0.490228 0.684112 0.539773 -0.0176703
0.444435 0.71471 0.539773 0.0176704
0.396739 0.742247 0.537461 0.0529354
0.347345 0.766606 0.532848 0.0879736
0.296463 0.787682 0.525954 0.122635
0.244311 0.805385 0.516807 0.156772
0.191113 0.81964 0.505447 0.190237
0.137097 0.830384 0.491923 0.222887
0.0824936 0.837573 0.476292 0.254583
0.0275371 0.841175 0.458622 0.285189
-0.0275373 0.841175 0.438987 0.314574
-0.0824938 0.837573 0.417473 0.342612
-0.137097 0.830384 0.394172 0.369182
-0.191113 0.81964 0.369182 0.394172
-0.244311 0.805385 0.342611 0.417473
-0.296463 0.787682 0.314574 0.438987
-0.347345 0.766606 0.285189 0.458622
-0.396739 0.742247 0.254583 0.476292
-0.444435 0.71471 0.222887 0.491923
-0.490228 0.684112 0.190237 0.505447
-0.533921 0.650585 0.156772 0.516807
-0.575329 0.614272 0.122635 0.525954
-0.614272 0.575329 0.0879736 0.532848
-0.650585 0.533921 0.0529353 0.537461
-0.684112 0.490228 0.0176704 0.539773
-0.71471 0.444435 -0.0176703 0.539773
-0.742247 0.39674 -0.0529352 0.537461
-0.766606 0.347345 -0.0879736 0.532848
-0.787682 0.296463 -0.122635 0.525954
-0.805385 0.244311 -0.156772 0.516807
-0.81964 0.191113 -0.190237 0.505447
-0.830384 0.137097 -0.222887 0.491923
-0.837573 0.0824937 -0.254583 0.476292
-0.841175 0.0275373 -0.285189 0.458622
0.841175 0.0275372 0.394172 -0.369182
0.837573 0.0824937 0.417473 -0.342612
0.830384 0.137097 0.438987 -0.314574
0.81964 0.191113 0.458622 -0.285189
0.805385 0.244311 0.476292 -0.254583
0.787682 0.296463 0.491923 -0.222887
0.766606 0.347345 0.505447 -0.190237
0.742247 0.396739 0.516807 -0.156772
0.71471 0.444435 0.525954 -0.122635
0.684112 0.490228 0.532848 -0.0879736
0.650585 0.533921 0.537461 -0.0529353
0.614272 0.575329 0.539773 -0.0176703
0.575329 0.614272 0.539773 0.0176703
0.533922 0.650585 0.537461 0.0529353
0.490228 0.684112 0.532848 0.0879736
0.444435 0.71471 0.525954 0.122635
0.396739 0.742247 0.516807 0.156772
0.347345 0.766606 0.505447 0.190237
0.296463 0.787682 0.491923 0.222887
0.244311 0.805385 0.476292 0.254583
0.191113 0.81964 0.458622 0.285189
0.137097 0.830384 0.438987 0.314574
0.0824936 0.837573 0.417473 0.342612
0.0275371 0.841175 0.394172 0.369182
-0.0275373 0.841175 0.369182 0.394172
-0.0824938 0.837573 0.342611 0.417473
-0.137097 0.830384 0.314574 0.438987
-0.191113 0.81964 0.285189 0.458622
-0.244311 0.805385 0.254583 0.476292
-0.296463 0.787682 0.222887 0.491923
-0.347345 0.766606 0.190237 0.505447
-0.396739 0.742247 0.156772 0.516807
-0.444435 0.71471 0.122635 0.525954
-0.490228 0.684112 0.0879736 0.532848
-0.533921 0.650585 0.0529353 0.537461
-0.575329 0.614272 0.0176703 0.539773
-0.614272 0.575329 -0.0176703 0.539773
-0.650585 0.533921 -0.0529353 0.537461
-0.684112 0.490228 -0.0879736 0.532848
-0.71471 0.444435 -0.122635 0.525954
-0.742247 0.39674 -0.156772 0.516807
-0.766606 0.347345 -0.190237 0.505447
-0.787682 0.296463 -0.222887 0.491923
-0.805385 0.244311 -0.254583 0.476292
-0.81964 0.191113 -0.285189 0.458622
-0.830384 0.137097 -0.314574 0.438987
-0.837573 0.0824937 -0.342612 0.417473
-0.841175 0.0275373 -0.369182 0.394172
0.865562 0.0283356 0.396677 -0.304381
0.861855 0.0848853 0.415735 -0.277785
0.854458 0.141072 0.433013 -0.25
0.843402 0.196654 0.448436 -0.221144
0.828735 0.251394 0.46194 -0.191342
0.810518 0.305057 0.473465 -0.16072
0.788831 0.357415 0.482963 -0.12941
0.763766 0.408242 0.490393 -0.0975452
0.735431 0.45732 0.495722 -0.0652631
0.703946 0.50444 0.498929 -0.0327016
0.669447 0.549401 0.5 -9.06459e-09
0.632081 0.592008 0.498929 0.0327016
0.592008 0.632081 0.495722 0.0652631
0.549401 0.669447 0.490393 0.0975452
0.50444 0.703946 0.482963 0.12941
0.45732 0.735431 0.473465 0.16072
0.408241 0.763766 0.46194 0.191342
0.357415 0.788831 0.448436 0.221144
0.305057 0.810518 0.433013 0.25
0.251394 0.828735 0.415735 0.277785
0.196654 0.843402 0.396677 0.304381
0.141072 0.854458 0.37592 0.329673
0.0848852 0.861855 0.353553 0.353553
0.0283355 0.865562 0.329673 0.37592
-0.0283356 0.865562 0.304381 0.396677
-0.0848854 0.861855 0.277785 0.415735
-0.141072 0.854458 0.25 0.433013
-0.196654 0.843402 0.221144 0.448436
-0.251394 0.828735 0.191342 0.46194
-0.305058 0.810518 0.16072 0.473465
-0.357415 0.788831 0.129409 0.482963
-0.408241 0.763766 0.0975452 0.490393
-0.45732 0.735431 0.0652631 0.495722
-0.504441 0.703946 0.0327015 0.498929
-0.549401 0.669447 1.70112e-08 0.5
-0.592008 0.632081 -0.0327016 0.498929
-0.632081 0.592008 -0.0652631 0.495722
-0.669447 0.549401 -0.0975452 0.490393
-0.703946 0.504441 -0.129409 0.482963
-0.735431 0.45732 -0.16072 0.473465
-0.763766 0.408242 -0.191342 0.46194
-0.788831 0.357415 -0.221144 0.448436
-0.810518 0.305057 -0.25 0.433013
-0.828735 0.251394 -0.277785 0.415735
-0.843402 0.196654 -0.304381 0.396677
-0.854458 0.141072 -0.329673 0.37592
-0.861855 0.0848853 -0.353553 0.353553
-0.865562 0.0283356 -0.37592 0.329673
0.865562 0.0283356 0.329673 -0.37592
0.861855 0.0848853 0.353553 -0.353553
0.854458 0.141072 0.37592 -0.329673
0.843402 0.196654 0.396677 -0.304381
0.828735 0.251394 0.415735 -0.277785
0.810518 0.305057 0.433013 -0.25
0.788831 0.357415 0.448436 -0.221144
0.763766 0.408242 0.46194 -0.191342
0.735431 0.45732 0.473465 -0.16072
0.703946 0.50444 0.482963 -0.12941
0.669447 0.549401 0.490393 -0.0975452
0.632081 0.592008 0.495722 -0.0652631
0.592008 0.632081 0.498929 -0.0327016
0.549401 0.669447 0.5 1.11796e-09
0.50444 0.703946 0.498929 0.0327016
0.45732 0.735431 0.495722 0.0652631
0.408241 0.763766 0.490393 0.0975452
0.357415 0.788831 0.482963 0.12941
0.305057 0.810518 0.473465 0.16072
0.251394 0.828735 0.46194 0.191342
0.196654 0.843402 0.448436 0.221144
0.141072 0.854458 0.433013 0.25
0.0848852 0.861855 0.415735 0.277785
0.0283355 0.865562 0.396677 0.304381
-0.0283356 0.865562 0.37592 0.329673
-0.0848854 0.861855 0.353553 0.353553
-0.141072 0.854458 0.329673 0.37592
-0.196654 0.843402 0.304381 0.396677
-0.251394 0.828735 0.277785 0.415735
-0.305058 0.810518 0.25 0.433013
-0.357415 0.788831 0.221144 0.448436
-0.408241 0.763766 0.191342 0.46194
-0.45732 0.735431 0.16072 0.473465
-0.504441 0.703946 0.129409 0.482963
-0.549401 0.669447 0.0975452 0.490393
-0.592008 0.632081 0.0652631 0.495722
-0.632081 0.592008 0.0327016 0.498929
-0.669447 0.549401 -2.29737e-08 0.5
-0.703946 0.504441 -0.0327015 0.498929
-0.735431 0.45732 -0.0652631 0.495722
-0.763766 0.408242 -0.0975451 0.490393
-0.788831 0.357415 -0.12941 0.482963
-0.810518 0.305057 -0.16072 0.473465
-0.828735 0.251394 -0.191342 0.46194
-0.843402 0.196654 -0.221144 0.448436
-0.854458 0.141072 -0.25 0.433013
-0.861855 0.0848853 -0.277785 0.415735
-0.865562 0.0283356 -0.304381 0.396677
0.88928 0.029112 0.333136 -0.312016
0.885472 0.0872114 0.352829 -0.28956
0.877872 0.144937 0.371012 -0.265863
0.866513 0.202043 0.387606 -0.241029
0.851444 0.258283 0.40254 -0.215162
0.832728 0.313417 0.415751 -0.188374
0.810447 0.367209 0.427181 -0.160779
0.784695 0.419428 0.436782 -0.132496
0.755583 0.469852 0.444512 -0.103646
0.723236 0.518263 0.450339 -0.0743513
0.687791 0.564456 0.454238 -0.0447385
0.649401 0.608231 0.456191 -0.0149341
0.608231 0.649401 0.456191 0.0149342
0.564456 0.687791 0.454238 0.0447385
0.518263 0.723236 0.450339 0.0743513
0.469852 0.755583 0.444512 0.103646
0.419428 0.784695 0.436781 0.132496
0.367209 0.810447 0.427181 0.160779
0.313417 0.832728 0.415751 0.188374
0.258283 0.851444 0.40254 0.215162
0.202043 0.866513 0.387606 0.241029
0.144937 0.877872 0.371012 0.265864
0.0872113 0.885472 0.352829 0.28956
0.0291119 0.88928 0.333136 0.312016
-0.0291121 0.88928 0.312016 0.333136
-0.0872115 0.885472 0.28956 0.352829
-0.144937 0.877872 0.265863 0.371012
-0.202043 0.866513 0.241029 0.387606
-0.258283 0.851444 0.215162 0.40254
-0.313417 0.832728 0.188374 0.415751
-0.367209 0.810447 0.160779 0.427181
-0.419428 0.784695 0.132496 0.436781
-0.469852 0.755583 0.103646 0.444512
-0.518263 0.723236 0.0743512 0.450339
-0.564456 0.687791 0.0447385 0.454238
-0.608231 0.649401 0.0149341 0.456191
-0.649401 0.608231 -0.0149341 0.456191
-0.687791 0.564456 -0.0447385 0.454238
-0.723236 0.518263 -0.0743512 0.450339
-0.755583 0.469852 -0.103646 0.444512
-0.784695 0.419428 -0.132496 0.436782
-0.810447 0.367209 -0.160779 0.427181
-0.832728 0.313417 -0.188374 0.415751
-0.851444 0.258283 -0.215162 0.40254
-0.866513 0.202043 -0.241029 0.387606
-0.877872 0.144937 -0.265863 0.371012
-0.885472 0.0872113 -0.28956 0.352829
-0.88928 0.0291121 -0.312016 0.333136
0.841175 0.0275372 0.505447 -0.190237
0.837573 0.0824937 0.516807 -0.156772
0.830384 0.137097 0.525954 -0.122635
0.81964 0.191113 0.532848 -0.0879736
0.805385 0.244311 0.537461 -0.0529353
0.787682 0.296463 0.539773 -0.0176703
0.766606 0.347345 0.539773 0.0176703
0.742247 0.396739 0.537461 0.0529353
0.71471 0.444435 0.532848 0.0879736
0.684112 0.490228 0.525954 0.122635
0.650585 0.533921 0.516807 0.156772
0.614272 0.575329 0.505447 0.190237
0.575329 0.614272 0.491923 0.222887
0.533922 0.650585 0.476292 0.254583
0.490228 0.684112 0.458622 0.285189
0.444435 0.71471 0.438987 0.314574
0.396739 0.742247 0.417473 0.342612
0.347345 0.766606 0.394172 0.369182
0.296463 0.787682 0.369182 0.394172
0.244311 0.805385 0.342612 0.417473
0.191113 0.81964 0.314574 0.438987
0.137097 0.830384 0.285189 0.458622
0.0824936 0.837573 0.254583 0.476292
0.0275371 0.841175 0.222887 0.491923
-0.0275373 0.841175 0.190237 0.505447
-0.0824938 0.837573 0.156772 0.516807
-0.137097 0.830384 0.122635 0.525954
-0.191113 0.81964 0.0879736 0.532848
-0.244311 0.805385 0.0529352 0.537461
-0.296463 0.787682 0.0176702 0.539773
-0.347345 0.766606 -0.0176704 0.539773
-0.396739 0.742247 -0.0529352 0.537461
-0.444435 0.71471 -0.0879736 0.532848
-0.490228 0.684112 -0.122635 0.525954
-0.533921 0.650585 -0.156772 0.516807
-0.575329 0.614272 -0.190237 0.505447
-0.614272 0.575329 -0.222887 0.491923
-0.650585 0.533921 -0.254583 0.476292
-0.684112 0.490228 -0.285189 0.458622
-0.71471 0.444435 -0.314574 0.438987
-0.742247 0.39674 -0.342611 0.417473
-0.766606 0.347345 -0.369182 0.394172
-0.787682 0.296463 -0.394172 0.369182
-0.805385 0.244311 -0.417473 0.342612
-0.81964 0.191113 -0.438987 0.314574
-0.830384 0.137097 -0.458622 0.285189
-0.837573 0.0824937 -0.476292 0.254583
-0.841175 0.0275373 -0.491923 0.222887
0.865562 0.0283356 0.482963 -0.12941
0.861855 0.0848853 0.490393 -0.0975452
0.854458 0.141072 0.495722 -0.0652631
0.843402 0.196654 0.498929 -0.0327016
0.828735 0.251394 0.5 3.72652e-10
0.810518 0.305057 0.498929 0.0327016
0.788831 0.357415 0.495722 0.0652631
0.763766 0.408242 0.490393 0.0975452
0.735431 0.45732 0.482963 0.12941
0.703946 0.50444 0.473465 0.16072
0.669447 0.549401 0.46194 0.191342
0.632081 0.592008 0.448436 0.221144
0.592008 0.632081 0.433013 0.25
0.549401 0.669447 0.415735 0.277785
0.50444 0.703946 0.396677 0.304381
0.45732 0.735431 0.37592 0.329673
0.408241 0.763766 0.353553 0.353553
0.357415 0.788831 0.329673 0.37592
0.305057 0.810518 0.304381 0.396677
0.251394 0.828735 0.277785 0.415735
0.196654 0.843402 0.25 0.433013
0.141072 0.854458 0.221144 0.448436
0.0848852 0.861855 0.191342 0.46194
0.0283355 0.865562 0.16072 0.473465
-0.0283356 0.865562 0.129409 0.482963
-0.0848854 0.861855 0.0975451 0.490393
-0.141072 0.854458 0.0652631 0.495722
-0.196654 0.843402 0.0327015 0.498929
-0.251394 0.828735 -8.1833e-08 0.5
-0.305058 0.810518 -0.0327016 0.498929
-0.357415 0.788831 -0.0652632 0.495722
-0.408241 0.763766 -0.0975451 0.490393
-0.45732 0.735431 -0.12941 0.482963
-0.504441 0.703946 -0.16072 0.473465
-0.549401 0.669447 -0.191342 0.46194
-0.592008 0.632081 -0.221144 0.448436
-0.632081 0.592008 -0.25 0.433013
-0.669447 0.549401 -0.277785 0.415735
-0.703946 0.504441 -0.304381 0.396677
-0.735431 0.45732 -0.329673 0.37592
-0.763766 0.408242 -0.353553 0.353553
-0.788831 0.357415 -0.37592 0.329673
-0.810518 0.305057 -0.396677 0.304381
-0.828735 0.251394 -0.415735 0.277785
-0.843402 0.196654 -0.433013 0.25
-0.854458 0.141072 -0.448436 0.221144
-0.861855 0.0848853 -0.46194 0.191342
-0.865562 0.0283356 -0.473465 0.16072
0.865562 0.0283356 0.448436 -0.221144
0.861855 0.0848853 0.46194 -0.191342
0.854458 0.141072 0.473465 -0.16072
0.843402 0.196654 0.482963 -0.12941
0.828735 0.251394 0.490393 -0.0975452
0.810518 0.305057 0.495722 -0.0652631
0.788831 0.357415 0.498929 -0.0327016
0.763766 0.408242 0.5 1.05552e-08
0.735431 0.45732 0.498929 0.0327016
0.703946 0.50444 0.495722 0.0652631
0.669447 0.549401 0.490393 0.0975452
0.632081 0.592008 0.482963 0.12941
0.592008 0.632081 0.473465 0.16072
0.549401 0.669447 0.46194 0.191342
0.50444 0.703946 0.448436 0.221144
0.45732 0.735431 0.433013 0.25
0.408241 0.763766 0.415735 0.277785
0.357415 0.788831 0.396677 0.304381
0.305057 0.810518 0.37592 0.329673
0.251394 0.828735 0.353553 0.353553
0.196654 0.843402 0.329673 0.37592
0.141072 0.854458 0.304381 0.396677
0.0848852 0.861855 0.277785 0.415735
0.0283355 0.865562 0.25 0.433013
-0.0283356 0.865562 0.221144 0.448436
-0.0848854 0.861855 0.191342 0.46194
-0.141072 0.854458 0.16072 0.473465
-0.196654 0.843402 0.129409 0.482963
-0.251394 0.828735 0.0975451 0.490393
-0.305058 0.810518 0.065263 0.495722
-0.357415 0.788831 0.0327015 0.498929
-0.408241 0.763766 5.69961e-08 0.5
-0.45732 0.735431 -0.0327016 0.498929
-0.504441 0.703946 -0.0652631 0.495722
-0.549401 0.669447 -0.0975451 0.490393
-0.592008 0.632081 -0.12941 0.482963
-0.632081 0.592008 -0.16072 0.473465
-0.669447 0.549401 -0.191342 0.46194
-0.703946 0.504441 -0.221144 0.448436
-0.735431 0.45732 -0.25 0.433013
-0.763766 0.408242 -0.277785 0.415735
-0.788831 0.357415 -0.304381 0.396677
-0.810518 0.305057 -0.329673 0.37592
-0.828735 0.251394 -0.353553 0.353553
-0.843402 0.196654 -0.37592 0.329673
-0.854458 0.141072 -0.396677 0.304381
-0.861855 0.0848853 -0.415735 0.277785
-0.865562 0.0283356 -0.433013 0.25
0.88928 0.029112 0.427181 -0.160779
0.885472 0.0872114 0.436782 -0.132496
0.877872 0.144937 0.444512 -0.103646
0.866513 0.202043 0.450339 -0.0743513
0.851444 0.258283 0.454238 -0.0447385
0.832728 0.313417 0.456191 -0.0149342
0.810447 0.367209 0.456191 0.0149342
0.784695 0.419428 0.454238 0.0447385
0.755583 0.469852 0.450339 0.0743513
0.723236 0.518263 0.444512 0.103646
0.687791 0.564456 0.436782 0.132496
0.649401 0.608231 0.427181 0.160779
0.608231 0.649401 0.415751 0.188374
0.564456 0.687791 0.40254 0.215162
0.518263 0.723236 0.387606 0.241029
0.469852 0.755583 0.371012 0.265864
0.419428 0.784695 0.352829 0.28956
0.367209 0.810447 0.333136 0.312016
0.313417 0.832728 0.312016 0.333136
0.258283 0.851444 0.28956 0.352829
0.202043 0.866513 0.265863 0.371012
0.144937 0.877872 0.241029 0.387606
0.0872113 0.885472 0.215162 0.40254
0.0291119 0.88928 0.188374 0.415751
-0.0291121 0.88928 0.160779 0.427181
-0.0872115 0.885472 0.132496 0.436782
-0.144937 0.877872 0.103646 0.444512
-0.202043 0.866513 0.0743512 0.450339
-0.258283 0.851444 0.0447384 0.454238
-0.313417 0.832728 0.0149341 0.456191
-0.367209 0.810447 -0.0149342 0.456191
-0.419428 0.784695 -0.0447384 0.454238
-0.469852 0.755583 -0.0743513 0.450339
-0.518263 0.723236 -0.103646 0.444512
-0.564456 0.687791 -0.132496 0.436782
-0.608231 0.649401 -0.160779 0.427181
-0.649401 0.608231 -0.188374 0.415751
-0.687791 0.564456 -0.215162 0.40254
-0.723236 0.518263 -0.241029 0.387606
-0.755583 0.469852 -0.265863 0.371012
-0.784695 0.419428 -0.28956 0.352829
-0.810447 0.367209 -0.312016 0.333136
-0.832728 0.313417 -0.333136 0.312016
-0.851444 0.258283 -0.352829 0.28956
-0.866513 0.202043 -0.371012 0.265863
-0.877872 0.144937 -0.387606 0.241029
-0.885472 0.0872113 -0.40254 0.215162
-0.88928 0.0291121 -0.415751 0.188374
0.88928 0.029112 0.450339 -0.0743513
0.885472 0.0872114 0.454238 -0.0447385
0.877872 0.144937 0.456191 -0.0149342
0.866513 0.202043 0.456191 0.0149342
0.851444 0.258283 0.454238 0.0447385
0.832728 0.313417 0.450339 0.0743513
0.810447 0.367209 0.444512 0.103646
0.784695 0.419428 0.436782 0.132496
0.755583 0.469852 0.427181 0.160779
0.723236 0.518263 0.415751 0.188374
0.687791 0.564456 0.40254 0.215162
0.649401 0.608231 0.387606 0.241029
0.608231 0.649401 0.371012 0.265863
0.564456 0.687791 0.352829 0.28956
0.518263 0.723236 0.333136 0.312016
0.469852 0.755583 0.312016 0.333136
0.419428 0.784695 0.28956 0.352829
0.367209 0.810447 0.265863 0.371012
0.313417 0.832728 0.241029 0.387606
0.258283 0.851444 0.215162 0.40254
0.202043 0.866513 0.188374 0.415751
0.144937 0.877872 0.160779 0.427181
0.0872113 0.885472 0.132496 0.436782
0.0291119 0.88928 0.103646 0.444512
-0.0291121 0.88928 0.0743512 0.450339
-0.0872115 0.885472 0.0447385 0.454238
-0.144937 0.877872 0.0149341 0.456191
-0.202043 0.866513 -0.0149342 0.456191
-0.258283 0.851444 -0.0447386 0.454238
-0.313417 0.832728 -0.0743513 0.450339
-0.367209 0.810447 -0.103646 0.444512
-0.419428 0.784695 -0.132496 0.436782
-0.469852 0.755583 -0.160779 0.427181
-0.518263 0.723236 -0.188374 0.415751
-0.564456 0.687791 -0.215162 0.40254
-0.608231 0.649401 -0.241029 0.387606
-0.649401 0.608231 -0.265863 0.371012
-0.687791 0.564456 -0.28956 0.352829
-0.723236 0.518263 -0.312016 0.333136
-0.755583 0.469852 -0.333136 0.312016
-0.784695 0.419428 -0.352829 0.28956
-0.810447 0.367209 -0.371012 0.265863
-0.832728 0.313417 -0.387606 0.241029
-0.851444 0.258283 -0.40254 0.215162
-0.866513 0.202043 -0.415751 0.188374
-0.877872 0.144937 -0.427181 0.160779
-0.885472 0.0872113 -0.436782 0.132496
-0.88928 0.0291121 -0.444512 0.103646
0.912382 0.0298683 0.407374 -0.0267007
0.908475 0.089477 0.408248 1.11532e-09
0.900678 0.148703 0.407374 0.0267007
0.889024 0.207291 0.404756 0.0532871
0.873563 0.264992 0.400404 0.0796453
0.854361 0.321559 0.394338 0.105662
0.831501 0.376748 0.386583 0.131227
0.80508 0.430324 0.377172 0.15623
0.775212 0.482058 0.366147 0.180564
0.742024 0.531727 0.353553 0.204124
0.705659 0.579119 0.339446 0.226811
0.666272 0.624032 0.323885 0.248526
0.624032 0.666272 0.306937 0.269177
0.579119 0.705659 0.288675 0.288675
0.531727 0.742024 0.269177 0.306937
0.482058 0.775212 0.248526 0.323885
0.430324 0.80508 0.226811 0.339446
0.376748 0.831501 0.204124 0.353553
0.321559 0.854361 0.180564 0.366147
0.264992 0.873563 0.15623 0.377172
0.207291 0.889024 0.131227 0.386583
0.148702 0.900678 0.105662 0.394338
0.0894769 0.908475 0.0796452 0.400404
0.0298682 0.912382 0.0532871 0.404756
-0.0298684 0.912382 0.0267007 0.407374
-0.0894771 0.908475 -3.41689e-08 0.408248
-0.148703 0.900678 -0.0267007 0.407374
-0.207291 0.889024 -0.0532871 0.404756
-0.264993 0.873563 -0.0796454 0.400404
-0.321559 0.854361 -0.105662 0.394338
-0.376748 0.831501 -0.131227 0.386583
-0.430324 0.80508 -0.15623 0.377172
-0.482058 0.775212 -0.180564 0.366147
-0.531727 0.742024 -0.204124 0.353553
-0.579119 0.705659 -0.226811 0.339446
-0.624032 0.666272 -0.248526 0.323885
-0.666272 0.624032 -0.269177 0.306937
-0.705659 0.579119 -0.288675 0.288675
-0.742024 0.531727 -0.306937 0.269177
-0.775212 0.482058 -0.323885 0.248526
-0.80508 0.430324 -0.339446 0.226811
-0.831501 0.376748 -0.353553 0.204124
-0.854361 0.321559 -0.366147 0.180564
-0.873563 0.264992 -0.377172 0.15623
-0.889024 0.207291 -0.386583 0.131227
-0.900678 0.148703 -0.394338 0.105662
-0.908475 0.089477 -0.400404 0.0796453
-0.912382 0.0298684 -0.404756 0.0532871
0.912382 0.0298683 0.394338 -0.105662
0.908475 0.089477 0.400404 -0.0796453
0.900678 0.148703 0.404756 -0.0532871
0.889024 0.207291 0.407374 -0.0267007
0.873563 0.264992 0.408248 3.04269e-10
0.854361 0.321559 0.407374 0.0267007
0.831501 0.376748 0.404756 0.0532871
0.80508 0.430324 0.400404 0.0796453
0.775212 0.482058 0.394338 0.105662
0.742024 0.531727 0.386583 0.131227
0.705659 0.579119 0.377172 0.15623
0.666272 0.624032 0.366147 0.180564
0.624032 0.666272 0.353553 0.204124
0.579119 0.705659 0.339446 0.226811
0.531727 0.742024 0.323885 0.248526
0.482058 0.775212 0.306937 0.269177
0.430324 0.80508 0.288675 0.288675
0.376748 0.831501 0.269177 0.306937
0.321559 0.854361 0.248526 0.323885
0.264992 0.873563 0.226811 0.339446
0.207291 0.889024 0.204124 0.353553
0.148702 0.900678 0.180564 0.366147
0.0894769 0.908475 0.15623 0.377172
0.0298682 0.912382 0.131227 0.386583
-0.0298684 0.912382 0.105662 0.394338
-0.0894771 0.908475 0.0796453 0.400404
-0.148703 0.900678 0.0532871 0.404756
-0.207291 0.889024 0.0267007 0.407374
-0.264993 0.873563 -6.68164e-08 0.408248
-0.321559 0.854361 -0.0267008 0.407374
-0.376748 0.831501 -0.0532872 0.404756
-0.430324 0.80508 -0.0796452 0.400404
-0.482058 0.775212 -0.105662 0.394338
-0.531727 0.742024 -0.131227 0.386583
-0.579119 0.705659 -0.15623 0.377172
-0.624032 0.666272 -0.180564 0.366147
-0.666272 0.624032 -0.204124 0.353553
-0.705659 0.579119 -0.226811 0.339446
-0.742024 0.531727 -0.248526 0.323885
-0.775212 0.482058 -0.269177 0.306937
-0.80508 0.430324 -0.288675 0.288675
-0.831501 0.376748 -0.306937 0.269177
-0.854361 0.321559 -0.323885 0.248526
-0.873563 0.264992 -0.339446 0.226811
-0.889024 0.207291 -0.353553 0.204124
-0.900678 0.148703 -0.366147 0.180564
-0.908475 0.089477 -0.377172 0.15623
-0.912382 0.0298684 -0.386583 0.131227
0.933521 0.0305603 0.35609 -0.0283599
0.929524 0.0915501 0.357182 -0.0050098
0.921546 0.152148 0.356745 0.0183618
0.909622 0.212094 0.35478 0.0416547
0.893803 0.271132 0.351296 0.0647692
0.874156 0.329009 0.346308 0.0876064
0.850766 0.385477 0.339837 0.110069
0.823733 0.440295 0.33191 0.132059
0.793173 0.493227 0.322563 0.153484
0.759216 0.544047 0.311834 0.174252
0.722008 0.592537 0.299769 0.194274
0.681709 0.63849 0.286421 0.213464
0.63849 0.681709 0.271847 0.23174
0.592537 0.722008 0.256108 0.249023
0.544047 0.759216 0.239273 0.265241
0.493227 0.793173 0.221413 0.280322
0.440295 0.823733 0.202605 0.294203
0.385477 0.850766 0.18293 0.306824
0.329009 0.874156 0.162471 0.318131
0.271132 0.893803 0.141316 0.328076
0.212094 0.909622 0.119556 0.336616
0.152148 0.921546 0.0972846 0.343715
0.09155 0.929524 0.0745963 0.349342
0.0305602 0.933521 0.0515885 0.353472
-0.0305604 0.933521 0.0283599 0.35609
-0.0915502 0.929524 0.00500977 0.357182
-0.152148 0.921546 -0.0183618 0.356745
-0.212094 0.909622 -0.0416547 0.35478
-0.271132 0.893803 -0.0647693 0.351296
-0.329009 0.874156 -0.0876065 0.346308
-0.385477 0.850766 -0.110069 0.339837
-0.440295 0.823733 -0.132059 0.33191
-0.493227 0.793173 -0.153484 0.322563
-0.544047 0.759216 -0.174252 0.311834
-0.592537 0.722008 -0.194274 0.299769
-0.63849 0.681709 -0.213464 0.286421
-0.681709 0.63849 -0.23174 0.271847
-0.722008 0.592537 -0.249023 0.256108
-0.759216 0.544047 -0.265241 0.239273
-0.793173 0.493227 -0.280322 0.221413
-0.823733 0.440295 -0.294203 0.202605
-0.850766 0.385477 -0.306824 0.18293
-0.874156 0.329009 -0.318131 0.162471
-0.893803 0.271132 -0.328076 0.141316
-0.909622 0.212094 -0.336616 0.119556
-0.921546 0.152148 -0.343715 0.0972846
-0.929524 0.0915501 -0.349342 0.0745963
-0.933521 0.0305604 -0.353472 0.0515886
0.88928 0.029112 0.387606 -0.241029
0.885472 0.0872114 0.40254 -0.215162
0.877872 0.144937 0.415751 -0.188374
0.866513 0.202043 0.427181 -0.160779
0.851444 0.258283 0.436782 -0.132496
0.832728 0.313417 0.444512 -0.103646
0.810447 0.367209 0.450339 -0.0743513
0.784695 0.419428 0.454238 -0.0447385
0.755583 0.469852 0.456191 -0.0149341
0.723236 0.518263 0.456191 0.0149341
0.687791 0.564456 0.454238 0.0447385
0.649401 0.608231 0.450339 0.0743513
0.608231 0.649401 0.444512 0.103646
0.564456 0.687791 0.436782 0.132496
0.518263 0.723236 0.427181 0.160779
0.469852 0.755583 0.415751 0.188374
0.419428 0.784695 0.40254 0.215162
0.367209 0.810447 0.387606 0.241029
0.313417 0.832728 0.371012 0.265863
0.258283 0.851444 0.352829 0.28956
0.202043 0.866513 0.333136 0.312016
0.144937 0.877872 0.312016 0.333136
0.0872113 0.885472 0.28956 0.352829
0.0291119 0.88928 0.265863 0.371012
-0.0291121 0.88928 0.241029 0.387606
-0.0872115 0.885472 0.215162 0.40254
-0.144937 0.877872 0.188374 0.415751
-0.202043 0.866513 0.160779 0.427181
-0.258283 0.851444 0.132496 0.436782
-0.313417 0.832728 0.103646 0.444512
-0.367209 0.810447 0.0743512 0.450339
-0.419428 0.784695 0.0447386 0.454238
-0.469852 0.755583 0.0149342 0.456191
-0.518263 0.723236 -0.0149342 0.456191
-0.564456 0.687791 -0.0447385 0.454238
-0.608231 0.649401 -0.0743513 0.450339
-0.649401 0.608231 -0.103646 0.444512
-0.687791 0.564456 -0.132496 0.436782
-0.723236 0.518263 -0.160779 0.427181
-0.755583 0.469852 -0.188374 0.415751
-0.784695 0.419428 -0.215162 0.40254
-0.810447 0.367209 -0.241029 0.387606
-0.832728 0.313417 -0.265864 0.371012
-0.851444 0.258283 -0.28956 0.352829
-0.866513 0.202043 -0.312016 0.333136
-0.877872 0.144937 -0.333136 0.312016
-0.885472 0.0872113 -0.352829 0.28956
-0.88928 0.0291121 -0.371012 0.265864
0.912382 0.0298683 0.366147 -0.180564
0.908475 0.089477 0.377172 -0.15623
0.900678 0.148703 0.386583 -0.131227
0.889024 0.207291 0.394338 -0.105662
0.873563 0.264992 0.400404 -0.0796453
0.854361 0.321559 0.404756 -0.0532871
0.831501 0.376748 0.407374 -0.0267007
0.80508 0.430324 0.408248 8.61828e-09
0.775212 0.482058 0.407374 0.0267007
0.742024 0.531727 0.404756 0.0532871
0.705659 0.579119 0.400404 0.0796453
0.666272 0.624032 0.394338 0.105662
0.624032 0.666272 0.386583 0.131227
0.579119 0.705659 0.377172 0.15623
0.531727 0.742024 0.366147 0.180564
0.482058 0.775212 0.353553 0.204124
0.430324 0.80508 0.339446 0.226811
0.376748 0.831501 0.323885 0.248526
0.321559 0.854361 0.306937 0.269177
0.264992 0.873563 0.288675 0.288675
0.207291 0.889024 0.269177 0.306937
0.148702 0.900678 0.248526 0.323885
0.0894769 0.908475 0.226811 0.339446
0.0298682 0.912382 0.204124 0.353553
-0.0298684 0.912382 0.180564 0.366147
-0.0894771 0.908475 0.15623 0.377172
-0.148703 0.900678 0.131227 0.386583
-0.207291 0.889024 0.105662 0.394338
-0.264993 0.873563 0.0796452 0.400404
-0.321559 0.854361 0.053287 0.404756
-0.376748 0.831501 0.0267007 0.407374
-0.430324 0.80508 4.65371e-08 0.408248
-0.482058 0.775212 -0.0267007 0.407374
-0.531727 0.742024 -0.0532871 0.404756
-0.579119 0.705659 -0.0796453 0.400404
-0.624032 0.666272 -0.105662 0.394338
-0.666272 0.624032 -0.131227 0.386583
-0.705659 0.579119 -0.15623 0.377172
-0.742024 0.531727 -0.180564 0.366147
-0.775212 0.482058 -0.204124 0.353553
-0.80508 0.430324 -0.226811 0.339446
-0.831501 0.376748 -0.248526 0.323885
-0.854361 0.321559 -0.269177 0.306937
-0.873563 0.264992 -0.288675 0.288675
-0.889024 0.207291 -0.306937 0.269177
-0.900678 0.148703 -0.323885 0.248526
-0.908475 0.089477 -0.339446 0.226811
-0.912382 0.0298684 -0.353553 0.204124
0.912382 0.0298683 0.323885 -0.248526
0.908475 0.089477 0.339446 -0.226811
0.900678 0.148703 0.353553 -0.204124
0.889024 0.207291 0.366147 -0.180564
0.873563 0.264992 0.377172 -0.15623
0.854361 0.321559 0.386583 -0.131227
0.831501 0.376748 0.394338 -0.105662
0.80508 0.430324 0.400404 -0.0796453
0.775212 0.482058 0.404756 -0.0532871
0.742024 0.531727 0.407374 -0.0267007
0.705659 0.579119 0.408248 -7.4012e-09
0.666272 0.624032 0.407374 0.0267007
0.624032 0.666272 0.404756 0.0532871
0.579119 0.705659 0.400404 0.0796453
0.531727 0.742024 0.394338 0.105662
0.482058 0.775212 0.386583 0.131227
0.430324 0.80508 0.377172 0.15623
0.376748 0.831501 0.366147 0.180564
0.321559 0.854361 0.353553 0.204124
0.264992 0.873563 0.339446 0.226811
0.207291 0.889024 0.323885 0.248526
0.148702 0.900678 0.306937 0.269177
0.0894769 0.908475 0.288675 0.288675
0.0298682 0.912382 0.269177 0.306937
-0.0298684 0.912382 0.248526 0.323885
-0.0894771 0.908475 0.226811 0.339446
-0.148703 0.900678 0.204124 0.353553
-0.207291 0.889024 0.180564 0.366147
-0.264993 0.873563 0.15623 0.377172
-0.321559 0.854361 0.131227 0.386583
-0.376748 0.831501 0.105662 0.394338
-0.430324 0.80508 0.0796453 0.400404
-0.482058 0.775212 0.0532871 0.404756
-0.531727 0.742024 0.0267007 0.407374
-0.579119 0.705659 1.38896e-08 0.408248
-0.624032 0.666272 -0.0267007 0.407374
-0.666272 0.624032 -0.0532871 0.404756
-0.705659 0.579119 -0.0796453 0.400404
-0.742024 0.531727 -0.105662 0.394338
-0.775212 0.482058 -0.131227 0.386583
-0.80508 0.430324 -0.15623 0.377172
-0.831501 0.376748 -0.180564 0.366147
-0.854361 0.321559 -0.204124 0.353553
-0.873563 0.264992 -0.226811 0.339446
-0.889024 0.207291 -0.248526 0.323885
-0.900678 0.148703 -0.269177 0.306937
-0.908475 0.089477 -0.288675 0.288675
-0.912382 0.0298684 -0.306937 0.269177
0.933521 0.0305603 0.308521 -0.180053
0.929524 0.0915501 0.319636 -0.159489
0.921546 0.152148 0.329383 -0.138242
0.909622 0.212094 0.337719 -0.116404
0.893803 0.271132 0.344609 -0.0940667
0.874156 0.329009 0.350024 -0.0713268
0.850766 0.385477 0.353939 -0.0482814
0.823733 0.440295 0.356339 -0.0250293
0.793173 0.493227 0.357213 -0.00166998
0.759216 0.544047 0.356558 0.0216965
0.722008 0.592537 0.354375 0.04497
0.681709 0.63849 0.350675 0.068051
0.63849 0.681709 0.345474 0.0908405
0.592537 0.722008 0.338793 0.113241
0.544047 0.759216 0.330661 0.135157
0.493227 0.793173 0.321114 0.156494
0.440295 0.823733 0.310191 0.17716
0.385477 0.850766 0.29794 0.197069
0.329009 0.874156 0.284413 0.216133
0.271132 0.893803 0.269668 0.234272
0.212094 0.909622 0.253769 0.251407
0.152148 0.921546 0.236783 0.267466
0.09155 0.929524 0.218783 0.28238
0.0305602 0.933521 0.199846 0.296084
-0.0305604 0.933521 0.180053 0.308521
-0.0915502 0.929524 0.159489 0.319636
-0.152148 0.921546 0.138242 0.329383
-0.212094 0.909622 0.116404 0.337719
-0.271132 0.893803 0.0940666 0.344609
-0.329009 0.874156 0.0713267 0.350024
-0.385477 0.850766 0.0482813 0.353939
-0.440295 0.823733 0.0250293 0.356339
-0.493227 0.793173 0.00166998 0.357213
-0.544047 0.759216 -0.0216965 0.356558
-0.592537 0.722008 -0.04497 0.354375
-0.63849 0.681709 -0.068051 0.350675
-0.681709 0.63849 -0.0908405 0.345474
-0.722008 0.592537 -0.113241 0.338793
-0.759216 0.544047 -0.135157 0.330661
-0.793173 0.493227 -0.156494 0.321114
-0.823733 0.440295 -0.17716 0.310191
-0.850766 0.385477 -0.197069 0.29794
-0.874156 0.329009 -0.216133 0.284413
-0.893803 0.271132 -0.234272 0.269668
-0.909622 0.212094 -0.251407 0.253769
-0.921546 0.152148 -0.267466 0.236783
-0.929524 0.0915501 -0.28238 0.218783
-0.933521 0.0305604 -0.296084 0.199846
0.933521 0.0305603 0.340851 -0.106886
0.929524 0.0915501 0.347112 -0.0843647
0.921546 0.152148 0.351887 -0.0614818
0.909622 0.212094 0.355154 -0.0383357
0.893803 0.271132 0.356901 -0.0150254
0.874156 0.329009 0.35712 0.00834917
0.850766 0.385477 0.355809 0.031688
0.823733 0.440295 0.352975 0.0548912
0.793173 0.493227 0.348629 0.0778593
0.759216 0.544047 0.34279 0.100494
0.722008 0.592537 0.335484 0.122698
0.681709 0.63849 0.32674 0.144377
0.63849 0.681709 0.316598 0.165438
0.592537 0.722008 0.3051 0.18579
0.544047 0.759216 0.292296 0.205347
0.493227 0.793173 0.278239 0.224025
0.440295 0.823733 0.262992 0.241743
0.385477 0.850766 0.246618 0.258426
0.329009 0.874156 0.229188 0.274002
0.271132 0.893803 0.210777 0.288405
0.212094 0.909622 0.191463 0.301573
0.152148 0.921546 0.171329 0.313449
0.09155 0.929524 0.150462 0.323984
0.0305602 0.933521 0.12895 0.333131
-0.0305604 0.933521 0.106886 0.340851
-0.0915502 0.929524 0.0843647 0.347112
[truncated: 5,793,536 more chars]
